# Supplementary material for: ProTInSeq: transposon insertion tracking by ultra-deep DNA sequencing to identify translated large and small ORFs
Source: Nat Commun. 2024 Mar 7;15:2091. doi: 10.1038/s41467-024-46112-2 (PMC10920889; doi:10.1038/s41467-024-46112-2)
Supplement: Supplementary file 5 — Supplementary Data 1 [file 41467_2024_46112_MOESM5_ESM.xlsx]

## Sheet: TE
Marker	Library	Type	Rep	CFUs Cm/HF	% CFUs Cm/HF	Normalized to A/C
Cm	A	control	1	0.02632	2.632	1
Cm	A	control	2	0.02703	2.703	1			TnCm compared to CmA/C			Regular versus CmA/C (%)					Average selection/control	St. Dev. selection/control
Cm	A	control	3	0.00968	0.968	1			A (n=7)	C (n=6)	Tn (n=4)	A (n=7)	C (n=6)	Tn (n=4)		CmB	0.219033	0.278139
Cm	C	control	1	0.00286	0.286	1			0.02632	0.00286	0.00338	2.632	0.286	0.338		CmD	0.125002	0.124997
Cm	C	control	2	0.00081	0.081	1			0.02703	0.00081		2.703	0.081			EryB	0.0122898	0.0110536
Cm	C	control	3	0.00591	0.591	1			0.00968	0.00591		0.968	0.591			BarnB	10.2293	7.52822
Cm	TnCm	original	1	0.00338	0.338				0.001	0.0033		0.1	0.33
Cm	A	control	4	0.001	0.1	1			0.0001	0.0001		0.01	0.01
Cm	B	selection	1	1e-05	9.80392e-06	9.80392e-05			0.583	0.004	0.323	58.3	0.4	32.3
Cm	C	control	4	0.0033	0.33	1			0.0025		0.00288	0.25	0	0.288
Cm	D	selection	1	2e-06	1.89394e-06	5.73921e-06		mean	0.0928043	0.00283	0.109753	9.28043	0.242571	10.9753
Cm	A	control	5	0.583	58.3	1		std	0.216458	0.00212652	0.184677	21.6458	0.221642	18.4677
Cm	TnCmLox	original	2	0.323	32.3			Welsch T-test pvalue	0.945	0.4114
Cm	A	control	6	0.0001	0.01	1
Cm	B	selection	2	1.25e-05	0.00125	0.125
Cm	C	control	5	0.0001	0.01	1
Cm	D	selection	2	1.25e-05	0.00125	0.125
Cm	TnCmLox	original	3	0	0
Cm	A	control	7	0.0025	0.25	1
Cm	B	selection	3	0.00133	0.133	0.532
Cm	C	control	6	0.004	0.4	1
Cm	D	selection	3	0.001	0.1	0.25
Cm	TnCmLox	original	4	0.00288	0.288
Ery	A	control	1			1
Ery	A	control	2			1
Ery	A	control	3			1
Ery	B	selection	1			0.00140445
Ery	B	selection	2			0.0235043
Ery	B	selection	3			0.0119608
Bar	A	control	1			1
Bar	A	control	2			1
Bar	A	control	3			1
Bar	B	selection	1			17.4595
Bar	B	selection	2			10.7936
Bar	B	selection	3			2.43478
