# Supplementary material for: ProTInSeq: transposon insertion tracking by ultra-deep DNA sequencing to identify translated large and small ORFs
Source: Nat Commun. 2024 Mar 7;15:2091. doi: 10.1038/s41467-024-46112-2 (PMC10920889; doi:10.1038/s41467-024-46112-2)
Supplement: Supplementary file 7 — Supplementary Data 3 [file 41467_2024_46112_MOESM7_ESM.xlsx]

## Sheet: Sheet1
ide	raw_file_name	reporter	type	concentration	strand orientation	replica	coverage	read count	log2(read count)	annotated size	annotated nr ins	annotated cov	annotated read count	annotated mean reads	annotated median reads	Egold size	Egold nr ins	Egold cov	Egold read count	Egold mean reads	Egold median reads	NEgold size	NEgold nr ins	NEgold cov	NEgold read count	NEgold mean reads	NEgold median reads	putative size	putative nr ins	putative cov	putative read count	putative mean reads	putative median reads	non-coding size	non-coding nr ins	non-coding cov	non-coding read count	non-coding mean reads	non-coding median reads
ereA_A_1_neg_1	ereA_A_35191_CGTAGAAC	ereA	A	0.02	neg	1	1.104	596196	19.19	102840	1030	0.0100156	71516	0.69541	10.3346	10139	9	0.000887662	481	0.0474406	2.05507	3671	64	0.0174339	5732	1.56143	16.4739	360302	3611	0.0100221	237786	0.659963	10.1318	353252	4375	0.0123849	286894	0.812151	11.0451
ereA_A_1_pos_1	ereA_A_35191_CGTAGAAC	ereA	A	0.02	pos	1	1.083	599189	19.19	142443	1421	0.00997592	94377	0.66256	10.0244	5823	14	0.00240426	836	0.143569	3.86724	4258	85	0.0199624	6366	1.49507	14.5897	325115	3163	0.00972887	206858	0.636261	9.99089	348836	4257	0.0122034	297954	0.854138	11.8193
Cm_C_15_neg_1	C_15_31467_CTTGTA	Cm	C	15	neg	1	22.684	4790095	22.19	102840	21149	0.20565	486917	4.7347	23.417	10139	175	0.0172601	1122	0.110662	1.86278	3671	1521	0.414329	40014	10.9	34.0226	360302	77726	0.215725	1848592	5.13067	25.3744	353252	86314	0.244341	2454586	6.94854	272.184
Cm_C_15_pos_1	C_15_31467_CTTGTA	Cm	C	15	pos	1	22.657	4656199	22.15	142443	28491	0.200017	642140	4.50805	22.4571	5823	152	0.0261034	1181	0.202816	3.49494	4258	1995	0.46853	62890	14.7698	45.8585	325115	71280	0.219245	1734828	5.33604	25.784	348836	85199	0.244238	2279231	6.53382	29.9558
ereA_A_1_neg_2	erAhi_00096AAB_CTTGTA	ereA	A	0.02	neg	2	0.769	5637181	22.43	102840	786	0.00764294	409561	3.98251	1051.09	10139	12	0.00118355	209	0.0206135	0.921983	3671	51	0.0138927	6150	1.67529	84.9481	360302	2542	0.00705519	3106670	8.62241	2259.82	353252	2949	0.00834815	2120950	6.00407	1673.78
ereA_A_1_pos_2	erAhi_00096AAB_CTTGTA	ereA	A	0.02	pos	2	0.763	2678981	21.35	142443	1008	0.00707651	257106	1.80497	438.568	5823	11	0.00188906	170	0.0291946	1.12388	4258	45	0.0105683	960	0.225458	3.18881	325115	2213	0.00680682	1189497	3.6587	780.552	348836	3011	0.00863156	1232378	3.53283	725.199
Cm_A_0_neg_1	A_0_5_31456_ATCACG	Cm	A	0.5	neg	1	2.123	4285676	22.03	102840	1898	0.0184559	441927	4.29723	43.5901	10139	58	0.00572049	13990	1.37982	24.6599	3671	97	0.0264233	23321	6.35276	51.8777	360302	7012	0.0194615	1687392	4.68327	46.4121	353252	8419	0.0238328	2156357	6.1043	224.955
Cm_A_0_pos_1	A_0_5_31456_ATCACG	Cm	A	0.5	pos	1	2.1	4091913	21.96	142443	2404	0.0168769	565333	3.96884	42.4713	5823	55	0.0094453	13916	2.38983	34.7852	4258	175	0.0410991	43732	10.2705	66.9263	325115	6429	0.0197745	1526017	4.69378	46.4309	348836	8312	0.0238278	2000563	5.73497	51.5378
Cm_A_1_pos_1	A_1_31457_CGATGT	Cm	A	1	pos	1	2.459	3915768	21.9	142443	2888	0.0202748	564871	3.96559	38.8497	5823	54	0.00927357	12197	2.09462	28.4241	4258	180	0.0422734	36673	8.61273	58.4849	325115	7525	0.0231457	1455976	4.47834	41.5983	348836	9660	0.0276921	1894921	5.43213	45.9492
Cm_A_1_neg_1	A_1_31457_CGATGT	Cm	A	1	neg	1	2.443	4042400	21.95	102840	2175	0.0211494	422411	4.10746	39.5268	10139	54	0.00532597	8863	0.874149	17.7935	3671	112	0.0305094	21542	5.86816	44.4361	360302	8190	0.0227309	1604986	4.45456	41.2425	353252	9583	0.0271279	2015003	5.70415	207.603
Cm_A_2_pos_1	A_2_31458_TTAGGC	Cm	A	2	pos	1	4.488	3738266	21.83	142443	5248	0.0368428	531538	3.73158	27.4607	5823	73	0.0125365	6498	1.11592	13.4886	4258	361	0.0847816	43273	10.1628	47.2051	325115	13760	0.0423235	1394504	4.28926	29.1162	348836	17634	0.050551	1812224	5.19506	32.4171
Cm_A_2_neg_1	A_2_31458_TTAGGC	Cm	A	2	neg	1	4.429	3767557	21.85	102840	3899	0.0379133	395027	3.84118	27.6613	10139	67	0.00660815	5266	0.519381	8.82816	3671	245	0.0667393	27198	7.40888	38.6606	360302	14729	0.0408796	1490712	4.1374	28.6957	353252	17527	0.0496161	1881818	5.32713	173.636
Cm_A_2_pos_2	A2_35182_CGTTGGTT	Cm	A	2	pos	2	3.263	3265800	21.64	142443	3698	0.0259613	440583	3.09305	28.4405	5823	23	0.00394985	2234	0.383651	8.52239	4258	275	0.0645843	35224	8.27243	46.4308	325115	10096	0.0310536	1224178	3.76537	31.1804	348836	12842	0.0368139	1601039	4.58966	35.1273
Cm_A_2_neg_2	A2_35182_CGTTGGTT	Cm	A	2	neg	2	3.257	3332474	21.67	102840	2830	0.0275185	340483	3.3108	29.0688	10139	28	0.00276161	2335	0.230299	6.69324	3671	154	0.0419504	22500	6.12912	46.7682	360302	10787	0.0299388	1312074	3.6416	30.7116	353252	12973	0.0367245	1679917	4.75558	136.287
Cm_A_5_pos_3	Cm5An_00092AAB_CAGATC	Cm	A	5	pos	3	15.901	6700492	22.68	142443	19344	0.135802	933289	6.55202	36.293	5823	161	0.027649	1980	0.340031	3.93832	4258	1252	0.294035	79708	18.7196	63.8059	325115	49590	0.152531	2526759	7.77189	39.6468	348836	60884	0.174535	3240444	9.28931	45.3953
Cm_A_5_neg_3	Cm5An_00092AAB_CAGATC	Cm	A	5	neg	3	15.884	6876575	22.71	102840	14211	0.138186	690210	6.71149	36.2426	10139	180	0.0177532	2381	0.234836	3.26633	3671	934	0.254427	54105	14.7385	51.0761	360302	54096	0.150141	2775405	7.703	40.3169	353252	61373	0.173737	3410960	9.65588	310.712
Cm_A_5_neg_1	A5_35184_CCGGTTCT	Cm	A	5	neg	1	6.976	5395396	22.36	102840	5941	0.0577694	526234	5.11702	34.0095	10139	44	0.00433968	1741	0.171713	3.90884	3671	448	0.122038	41891	11.4113	49.0684	360302	23484	0.0651787	2130187	5.91223	37.5751	353252	27523	0.0779132	2738975	7.7536	205.988
Cm_A_5_pos_1	A5_35184_CCGGTTCT	Cm	A	5	pos	1	6.94	5220086	22.32	142443	8062	0.0565981	685671	4.81365	31.9435	5823	35	0.00601065	1817	0.312038	7.0093	4258	610	0.14326	60731	14.2628	54.0808	325115	21491	0.0661028	1962302	6.03572	37.4844	348836	27103	0.0776955	2572113	7.37342	42.8398
Cm_A_5_neg_4	A5p4_1stPCR_10162AAB_TTCTGGTT	Cm	A	5	neg	4	3.329	5974819	22.51	102840	2665	0.025914	519237	5.04898	339.129	10139	24	0.0023671	106	0.0104547	0.272501	3671	180	0.049033	32118	8.74911	103.648	360302	11431	0.0317262	2280965	6.3307	252.369	353252	13078	0.0370217	3174617	8.98683	485.722
Cm_A_5_pos_4	A5p4_1stPCR_10162AAB_TTCTGGTT	Cm	A	5	pos	4	3.312	5591634	22.41	142443	3815	0.0267826	698173	4.90142	209.18	5823	30	0.00515198	224	0.0384681	1.23277	4258	322	0.0756224	121341	28.4972	711.003	325115	10108	0.0310905	2075563	6.38409	258.403	348836	13117	0.0376022	2817898	8.078	384.33
ereA_B_1_pos_1	ereA_B_35192_AGGTCGGA	ereA	B	0.02	pos	1	1.817	8186246	22.96	142443	3147	0.022093	7134308	50.0854	5823.66	5823	126	0.0216383	2616	0.449253	24.269	4258	80	0.0187882	42418	9.96195	344.148	325115	5574	0.0171447	584008	1.79631	283.245	348836	6111	0.0175183	467930	1.3414	419.32
ereA_B_1_neg_1	ereA_B_35192_AGGTCGGA	ereA	B	0.02	neg	1	1.786	12380641	23.56	102840	2478	0.0240957	8837488	85.9343	7019.75	10139	183	0.0180491	710	0.0700266	0.670212	3671	97	0.0264233	113808	31.0019	1372.58	360302	5949	0.0165111	3448482	9.57109	2015.51	353252	6154	0.017421	94671	0.267998	57.613
Cm_C_2_neg_1	C_2_31466_GGCTAC	Cm	C	2	neg	1	2.871	3755443	21.84	102840	2490	0.0242124	383217	3.72634	32.9067	10139	43	0.00424105	6239	0.615347	12.2568	3671	143	0.038954	26132	7.1185	47.248	360302	9650	0.0267831	1445991	4.01327	33.6365	353252	11302	0.0319942	1926235	5.45286	335.124
ereA_B_1_neg_2	erBhi_00097AAB_GTGAAA	ereA	B	0.02	neg	2	0.508	117384	16.84	102840	693	0.00673862	31041	0.301838	7.95901	10139	45	0.00443831	980	0.0966565	2.11717	3671	21	0.00572051	582	0.15854	3.53331	360302	1714	0.00475712	44213	0.122711	3.33651	353252	1744	0.00493699	42130	0.119263	2.96019
Cm_C_2_pos_1	C_2_31466_GGCTAC	Cm	C	2	pos	1	2.858	3568704	21.77	142443	3288	0.0230829	497473	3.49244	31.4825	5823	44	0.00755624	4961	0.851966	14.2106	4258	207	0.0486144	33173	7.79075	46.5701	325115	8772	0.0269812	1341561	4.12642	34.4457	348836	11269	0.0323046	1729670	4.9584	38.1171
ereA_B_1_pos_2	erBhi_00097AAB_GTGAAA	ereA	B	0.02	pos	2	0.496	1945535	20.89	142443	821	0.00576371	1864888	13.0922	4869.57	5823	37	0.00635411	821	0.140993	3.1421	4258	27	0.00634101	1838653	431.811	28161.7	325115	1513	0.00465374	36874	0.113418	2.97575	348836	1719	0.00492782	43773	0.125483	3.09033
Cm_B_0_pos_1	B_0_5_31460_ACAGTG	Cm	B	0.5	pos	1	2.918	5515586	22.4	142443	3976	0.0279129	910890	6.39477	83.0504	5823	108	0.0185471	24140	4.14563	64.6541	4258	199	0.0467356	57168	13.426	134.62	325115	8782	0.027012	2055306	6.32178	81.3494	348836	11063	0.031714	2549390	7.30828	87.9045
Cm_B_0_neg_1	B_0_5_31460_ACAGTG	Cm	B	0.5	neg	1	2.822	5401217	22.36	102840	2829	0.0275088	639093	6.21444	80.7808	10139	108	0.0106519	20154	1.98777	43.3594	3671	154	0.0419504	28989	7.89676	78.2384	360302	9410	0.026117	2193387	6.08763	79.1996	353252	10796	0.0305618	2568737	7.27168	86.4117
Cm_B_1_pos_1	B_1_31461_GCCAAT	Cm	B	1	pos	1	2.396	6264128	22.58	142443	3595	0.0252382	1149828	8.0722	79.9581	5823	107	0.0183754	34676	5.95501	65.4989	4258	159	0.0373415	58691	13.7837	109.688	325115	7095	0.021823	2247786	6.91382	72.6092	348836	8873	0.025436	2866514	8.21737	78.6116
Cm_B_1_neg_1	B_1_31461_GCCAAT	Cm	B	1	neg	1	2.339	5980297	22.51	102840	2495	0.024261	738843	7.18439	72.6465	10139	82	0.00808758	26716	2.63497	42.6156	3671	120	0.0326886	47376	12.9055	98.8725	360302	7782	0.0215985	2436484	6.76234	71.4191	353252	8820	0.024968	2804970	7.94042	78.1917
Cm_A_10_neg_1	A10_35186_GATGGTTG	Cm	A	10	neg	1	15.075	4554167	22.12	102840	13658	0.132808	456824	4.44208	26.6457	10139	113	0.0111451	1074	0.105928	2.21852	3671	927	0.25252	35557	9.68592	39.1465	360302	51272	0.142303	1799581	4.99465	28.6699	353252	58145	0.164599	2297762	6.5046	151.653
Cm_A_10_pos_1	A10_35186_GATGGTTG	Cm	A	10	pos	1	15.057	4404014	22.07	142443	18135	0.127314	579639	4.06927	24.4265	5823	94	0.0161429	1033	0.1774	5.08569	4258	1301	0.305543	55833	13.1125	47.5112	325115	46993	0.144543	1645871	5.06243	27.8385	348836	57796	0.165682	2178504	6.24507	32.7115
Cm_A_10_neg_3	Cm10An_00090AAB_ACAGTG	Cm	A	10	neg	3	8.776	5320858	22.34	102840	7732	0.0751848	531569	5.16889	59.3891	10139	167	0.0164711	708	0.0698294	0.843426	3671	463	0.126124	39921	10.8747	76.2305	360302	29709	0.0824558	2137071	5.93133	63.8353	353252	34208	0.0968374	2652218	7.50801	204.616
Cm_A_10_pos_3	Cm10An_00090AAB_ACAGTG	Cm	A	10	pos	3	8.771	5178888	22.3	142443	10555	0.0740998	676502	4.74928	55.2108	5823	141	0.0242143	1081	0.185643	2.53623	4258	672	0.157821	70087	16.4601	136.273	325115	27135	0.0834628	1999942	6.15149	67.396	348836	33914	0.0972205	2502444	7.1737	68.8211
Cm_A_10_pos_4	A10p4_1stPCR_10163AAB_TCATCGAA	Cm	A	10	pos	4	2.449	10515393	23.33	142443	2783	0.0195376	1556045	10.924	640.532	5823	17	0.00291946	1206	0.20711	11.5319	4258	216	0.050728	407661	95.74	3234.59	325115	7433	0.0228627	3530134	10.8581	441.688	348836	9774	0.0280189	5429214	15.5638	850.728
Cm_A_10_neg_4	A10p4_1stPCR_10163AAB_TCATCGAA	Cm	A	10	neg	4	2.432	9776707	23.22	102840	2037	0.0198075	800288	7.78187	227.253	10139	20	0.00197258	303	0.0298846	1.60419	3671	147	0.0400436	53039	14.4481	177.31	360302	8072	0.0224034	4017048	11.1491	650.133	353252	9745	0.0275865	4959371	14.0392	652.874
BarnB_B_1_neg_1	BarnB_35190_GGAAGATC	BarnB	B	1	neg	1	1.11	5640243	22.43	102840	427	0.00415208	20034	0.194807	18.9933	10139	41	0.00404379	887	0.087484	2.02352	3671	10	0.00272405	893	0.243258	10.2806	360302	3668	0.0101803	1511714	4.19569	454.787	353252	4970	0.0140693	4108495	11.6305	2020.86
BarnB_B_1_pos_1	BarnB_35190_GGAAGATC	BarnB	B	1	pos	1	1.051	8008850	22.93	142443	557	0.00391034	1442206	10.1248	3730.04	5823	24	0.00412159	399	0.0685214	1.51424	4258	16	0.00375763	5419	1.27266	63.0815	325115	3134	0.00963967	3002318	9.23463	2056.96	348836	4886	0.0140066	3564326	10.2178	933.31
BarnB_B_1_pos_3	BaBn_00098AAB_GAGTGG	BarnB	B	1	pos	3	0.48	6318243	22.59	142443	244	0.00171297	125936	0.884115	131.457	5823	0	0	0	0	0	4258	22	0.00516674	3813	0.895491	45.7929	325115	1358	0.00417698	1731918	5.32709	647.716	348836	2317	0.00664209	4460389	12.7865	1178.32
BarnB_B_1_neg_3	BaBn_00098AAB_GAGTGG	BarnB	B	1	neg	3	0.425	10073485	23.26	102840	93	0.000904317	56345	0.54789	77.7381	10139	1	9.86291e-05	147	0.0144985	1.45982	3671	6	0.00163443	66	0.0179788	0.624309	360302	1371	0.00380514	3106172	8.62102	1122.9	353252	2002	0.00566734	6910968	19.5638	3282.85
BarnB_B_1_pos_2	BaBr_00087AAB_ATCACG	BarnB	B	1	pos	2	0.133	15275948	23.86	142443	100	0.000702035	2626429	18.4385	6490.85	5823	0	0	0	0	0	4258	6	0.00140911	17	0.00399248	0.149315	325115	376	0.00115651	6413674	19.7274	4972.89	348836	610	0.00174867	6235845	17.8762	1522.06
BarnB_B_1_neg_2	BaBr_00087AAB_ATCACG	BarnB	B	1	neg	2	0.122	9022378	23.11	102840	33	0.000320887	10742	0.104454	25.0714	10139	0	0	0	0	0	3671	3	0.000817216	4	0.00108962	0.0404134	360302	418	0.00116014	2993144	8.30732	752.555	353252	547	0.00154847	6018492	17.0374	2299.06
Cm_A_15_pos_1	A_15_31459_TGACCA	Cm	A	15	pos	1	27.93	5038445	22.26	142443	35475	0.249047	686784	4.82147	22.3712	5823	228	0.0391551	1498	0.257256	4.18892	4258	2382	0.559418	65414	15.3626	43.8733	325115	88220	0.27135	1877466	5.77478	26.2352	348836	104327	0.299072	2474195	7.09272	30.601
Cm_A_15_neg_1	A_15_31459_TGACCA	Cm	A	15	neg	1	27.911	5128707	22.29	102840	26152	0.254298	519896	5.05539	23.7279	10139	307	0.0302791	1564	0.154256	1.54783	3671	1880	0.512122	41988	11.4378	31.9488	360302	96398	0.267548	2024454	5.61877	25.7867	353252	105317	0.298136	2584357	7.3159	164.618
Cm_B_2_pos_2	B2_35183_CGGTTGGT	Cm	B	2	pos	2	2.858	3301514	21.65	142443	5064	0.0355511	863176	6.0598	50.3317	5823	118	0.0202645	18843	3.23596	32.8476	4258	225	0.0528417	39428	9.25975	69.6158	325115	8357	0.0257048	1128929	3.4724	32.5034	348836	9913	0.0284174	1309409	3.75365	32.8129
Cm_B_2_pos_1	B_2_31462_CAGATC	Cm	B	2	pos	1	2.84	6215838	22.57	142443	5452	0.038275	1686539	11.8401	93.2192	5823	151	0.0259317	51642	8.86862	81.2511	4258	200	0.0469704	60547	14.2196	116.84	325115	8200	0.0252218	2099985	6.45921	61.0384	348836	9531	0.0273223	2429314	6.96406	61.9392
Cm_B_2_neg_2	B2_35183_CGGTTGGT	Cm	B	2	neg	2	2.775	3105754	21.57	102840	3588	0.0348891	598746	5.82211	48.5372	10139	57	0.00562186	8914	0.879179	16.8724	3671	183	0.0498502	31940	8.70063	61.2934	360302	9047	0.0251095	1208472	3.35405	32.016	353252	10021	0.0283679	1298536	3.67595	32.0508
Cm_B_2_neg_1	B_2_31462_CAGATC	Cm	B	2	neg	1	2.691	5762359	22.46	102840	3939	0.0383022	1193649	11.6069	87.821	10139	77	0.00759444	17124	1.68892	28.2918	3671	182	0.0495778	61330	16.7066	101.331	360302	8565	0.0237717	2207909	6.12794	59.3645	353252	9466	0.0267967	2360801	6.68305	60.4967
Cm_B_5_pos_2	Cm5Br_00088AAB_CGATGT	Cm	B	5	pos	2	3.174	13530912	23.69	142443	8495	0.0596379	8980569	63.0468	752.748	5823	194	0.0333162	68998	11.8492	118.792	4258	243	0.057069	234665	55.1116	1267.54	325115	8372	0.0257509	2681502	8.24786	165.747	348836	9043	0.0259234	1868841	5.35736	92.0325
Cm_D_15_pos_1	D_15_31471_ACTGAT	Cm	D	15	pos	1	1.543	8523430	23.02	142443	4041	0.0283692	7151380	50.2052	2183.19	5823	87	0.0149408	246	0.0422463	0.553137	4258	62	0.0145608	13952	3.27666	113.225	325115	4068	0.0125125	1144673	3.52082	778.852	348836	4492	0.0128771	227377	0.651816	80.7521
Cm_B_5_neg_2	Cm5Br_00088AAB_CGATGT	Cm	B	5	neg	2	2.843	10483441	23.32	102840	5759	0.0559996	5607263	54.5241	670.193	10139	150	0.0147944	47994	4.7336	81.8409	3671	245	0.0667393	281485	76.678	736.643	360302	8551	0.0237329	2940235	8.16047	221.819	353252	8900	0.0251945	1935943	5.48035	104.546
Cm_D_15_neg_1	D_15_31471_ACTGAT	Cm	D	15	neg	1	1.468	6113526	22.54	102840	3063	0.0297841	4206073	40.8992	4039.1	10139	121	0.0119341	4320	0.426078	29.0826	3671	91	0.0247889	265605	72.3522	2202.8	360302	4385	0.0121703	1482302	4.11405	851.621	353252	4534	0.012835	425151	1.20353	199.965
Cm_B_5_pos_1	B5_35185_CTAAGCAT	Cm	B	5	pos	1	2.298	10212536	23.28	142443	6737	0.0472961	6388947	44.8527	548.092	5823	118	0.0202645	38614	6.63129	69.9692	4258	189	0.044387	176017	41.338	771.914	325115	5875	0.0180705	2313192	7.115	155.18	348836	6147	0.0176215	1510397	4.32982	75.2841
Cm_B_5_neg_1	B5_35185_CTAAGCAT	Cm	B	5	neg	1	2.045	7864192	22.91	102840	4488	0.0436406	3851152	37.448	439.707	10139	83	0.00818621	28339	2.79505	64.7163	3671	204	0.0555707	247073	67.304	624.775	360302	5964	0.0165528	2417241	6.70893	184.037	353252	6241	0.0176673	1595799	4.51745	77.8933
Cm_B_5_pos_3	Cm5Bn_00093AAB_ACTTGA	Cm	B	5	pos	3	1.155	12470812	23.57	142443	4625	0.0324691	9477579	66.5359	1150.48	5823	36	0.00618238	18618	3.19732	92.3665	4258	109	0.0255989	278672	65.4467	1382.33	325115	2524	0.00776341	2065573	6.35336	276.703	348836	2279	0.00653316	927660	2.6593	142.945
Cm_A_15_neg_3	A15_35188_CCGCAACG	Cm	A	15	neg	3	13.645	5834936	22.48	102840	12108	0.117736	582567	5.66479	34.6074	10139	104	0.0102574	1621	0.159878	4.90242	3671	855	0.232907	44195	12.039	44.7134	360302	46199	0.128223	2307416	6.40412	37.6993	353252	53089	0.150286	2944953	8.33669	198.996
Cm_A_15_pos_3	A15_35188_CCGCAACG	Cm	A	15	pos	3	13.632	5684471	22.44	142443	16332	0.114656	739077	5.18858	31.4627	5823	91	0.0156277	1461	0.250902	4.88108	4258	1220	0.286519	73953	17.368	59.3794	325115	42411	0.130449	2120619	6.52267	37.427	348836	52545	0.15063	2824775	8.09772	43.7409
Cm_B_5_neg_3	Cm5Bn_00093AAB_ACTTGA	Cm	B	5	neg	3	0.909	8015015	22.93	102840	2969	0.0288701	4705847	45.7589	779.31	10139	26	0.00256436	28272	2.78844	121.594	3671	128	0.0348679	205895	56.0869	756.39	360302	2413	0.00669716	2381505	6.60975	308.338	353252	2042	0.00578058	927663	2.62607	170.93
Cm_B_5_pos_4	B5p4_1stPCR_10165AAB_GCTAACGC	Cm	B	5	pos	4	0.734	5468817	22.38	142443	1461	0.0102567	4354951	30.5733	2602.14	5823	37	0.00635411	124	0.0212949	0.345566	4258	48	0.0112729	30242	7.1024	301.542	325115	2188	0.00672993	187591	0.576999	142.418	348836	2340	0.00670802	926275	2.65533	903.81
Cm_B_5_neg_4	B5p4_1stPCR_10165AAB_GCTAACGC	Cm	B	5	neg	4	0.708	12551873	23.58	102840	980	0.00952937	3393178	32.9947	4631.13	10139	89	0.00877799	270	0.0266298	0.369837	3671	41	0.0111686	4087	1.11332	49.1065	360302	2497	0.0069303	8968861	24.8926	13823.1	353252	2299	0.0065081	189834	0.53739	152.07
Cm_B_10_pos_1	B10_35187_TAAGATGG	Cm	B	10	pos	1	2.368	12989898	23.63	142443	7136	0.0500972	10074762	70.7284	1622.95	5823	132	0.0226687	21032	3.61188	238.908	4258	173	0.0406294	260732	61.2334	2298.47	325115	6039	0.018575	2193722	6.74753	577.749	348836	6160	0.0176587	721414	2.06806	170.509
Cm_D_2_pos_1	D_2_31470_GAGTGG	Cm	D	2	pos	1	0.918	5301452	22.34	142443	1788	0.0125524	1342478	9.42467	127.358	5823	63	0.0108192	45002	7.72832	110.289	4258	65	0.0152654	61698	14.4899	170.152	325115	2507	0.00771112	1773422	5.45475	96.0797	348836	3200	0.00917337	2185552	6.26527	100.673
Cm_B_10_neg_1	B10_35187_TAAGATGG	Cm	B	10	neg	1	2.198	8843962	23.08	102840	5221	0.0507682	4841679	47.0797	1167.37	10139	172	0.0169642	20901	2.06145	88.9766	3671	202	0.0550259	297279	80.9804	1656.9	360302	6508	0.0180626	3184270	8.83778	1013.53	353252	6219	0.017605	818013	2.31566	186.464
Cm_D_2_neg_1	D_2_31470_GAGTGG	Cm	D	2	neg	1	0.888	4821134	22.2	102840	1227	0.0119312	846269	8.22899	115.997	10139	28	0.00276161	15080	1.48733	45.7583	3671	48	0.0130755	30876	8.41079	111.799	360302	2763	0.00766857	1855845	5.1508	90.5364	353252	3263	0.00923703	2119020	5.99861	97.0394
Cm_A_15_pos_4	A15p4_1stPCR_10164AAB_ATTCTCTT	Cm	A	15	pos	4	2.511	9143966	23.12	142443	2889	0.0202818	1030874	7.2371	256.457	5823	26	0.00446505	201	0.0345183	0.715864	4258	226	0.0530766	157959	37.097	1124.99	325115	7620	0.0234379	4207035	12.9401	1945.98	348836	9988	0.0286324	3906057	11.1974	411.073
Cm_A_15_neg_4	A15p4_1stPCR_10164AAB_ATTCTCTT	Cm	A	15	neg	4	2.505	8398351	23	102840	2004	0.0194866	887476	8.62968	471.215	10139	21	0.00207121	1333	0.131473	7.69804	3671	125	0.0340507	42897	11.6854	174.358	360302	8420	0.0233693	3232493	8.97162	419.191	353252	10026	0.028382	4278382	12.1114	588.886
Cm_B_10_pos_3	Cm10Bn_00091AAB_GCCAAT	Cm	B	10	pos	3	1.028	16478041	23.97	142443	1910	0.0134089	14914126	104.702	30605.8	5823	68	0.0116778	27965	4.80251	357.181	4258	40	0.00939408	15549	3.65171	231.345	325115	3161	0.00972271	1471364	4.52567	2466.93	348836	3320	0.00951737	92551	0.265314	53.1755
Cm_B_10_neg_3	Cm10Bn_00091AAB_GCCAAT	Cm	B	10	neg	3	0.973	5503498	22.39	102840	1293	0.0125729	2340787	22.7614	3194.56	10139	108	0.0106519	405	0.0399448	0.51612	3671	53	0.0144375	621810	169.384	7745.07	360302	3424	0.00950314	2930463	8.13335	3011.58	353252	3224	0.00912663	232248	0.657457	201.628
Cm_B_10_pos_4	B10p4_1stPCR_10166AAB_AGGCCAAG	Cm	B	10	pos	4	0.644	2089899	21	142443	1141	0.00801022	1517812	10.6556	1094.93	5823	55	0.0094453	887	0.152327	5.97904	4258	34	0.00798497	23581	5.53805	311.391	325115	1781	0.00547806	483287	1.48651	480.153	348836	2335	0.00669369	88800	0.254561	48.4265
Cm_B_10_neg_4	B10p4_1stPCR_10166AAB_AGGCCAAG	Cm	B	10	neg	4	0.619	20026602	24.26	102840	849	0.00825554	1603568	15.5928	1851.4	10139	79	0.0077917	561	0.0553309	0.887162	3671	39	0.0106238	5073	1.38191	41.7762	360302	1924	0.00533996	17986586	49.9209	28687.7	353252	2284	0.00646564	436448	1.23551	627.318
Cm_B_15_pos_1	B_15_31463_ACTTGA	Cm	B	15	pos	1	2.233	8068893	22.94	142443	7021	0.0492899	6047768	42.4575	1881	5823	92	0.0157994	24390	4.18856	208.129	4258	157	0.0368718	60020	14.0958	412.946	325115	5321	0.0163665	1235726	3.80089	283.207	348836	5886	0.0168733	785399	2.25148	260.751
Cm_B_15_neg_1	B_15_31463_ACTTGA	Cm	B	15	neg	1	2.032	6498033	22.63	102840	5048	0.049086	2672400	25.986	1012.57	10139	91	0.00897524	1732	0.170826	6.22861	3671	150	0.0408608	82538	22.4838	377.436	360302	5749	0.0159561	3118544	8.65536	1332.83	353252	5796	0.0164076	707089	2.00166	131.442
Cm_B_15_pos_3	B15_35189_AACGGTTC	Cm	B	15	pos	3	1.564	12047486	23.52	142443	4294	0.0301454	9825961	68.9817	2697.67	5823	120	0.0206079	1149	0.197321	5.80649	4258	72	0.0169093	56693	13.3145	803.77	325115	4179	0.0128539	1730871	5.32387	523.237	348836	4297	0.0123181	490654	1.40655	151.342
Cm_B_15_neg_3	B15_35189_AACGGTTC	Cm	B	15	neg	3	1.474	10347050	23.3	102840	3195	0.0310677	6769735	65.8278	4449.35	10139	132	0.013019	106643	10.5181	1035.63	3671	107	0.0291474	429357	116.959	4119.04	360302	4525	0.0125589	2839624	7.88123	2034.76	353252	4313	0.0122094	737691	2.08829	288.187
Cm_B_15_pos_2	Cm15Br_00089AAB_TGACCA	Cm	B	15	pos	2	1.188	7472970	22.83	142443	3744	0.0262842	6526456	45.818	1912.15	5823	84	0.0144256	914	0.156964	5.32332	4258	63	0.0147957	42953	10.0876	621.653	325115	2878	0.00885225	695525	2.13932	235.482	348836	3078	0.00882363	250989	0.719504	83.398
Cm_B_15_neg_2	Cm15Br_00089AAB_TGACCA	Cm	B	15	neg	2	0.973	6609865	22.66	102840	2467	0.0239887	4705052	45.7512	4271.72	10139	71	0.00700266	88580	8.73656	862.933	3671	82	0.0223372	152446	41.5271	1138.36	360302	2884	0.0080044	1538229	4.26928	1006.95	353252	2591	0.00733471	366584	1.03774	157.751
Cm_B_15_pos_4	B15p4_1stPCR_10167AAB_AACGGTTC	Cm	B	15	pos	4	0.509	15805545	23.91	142443	1080	0.00758198	15391590	108.054	16290.6	5823	31	0.00532372	240	0.0412159	0.712744	4258	23	0.0054016	811	0.190465	5.84528	325115	1503	0.00462298	391874	1.20534	385.388	348836	1571	0.00450355	22081	0.0632991	7.80506
Cm_B_15_neg_4	B15p4_1stPCR_10167AAB_AACGGTTC	Cm	B	15	neg	4	0.477	6421435	22.61	102840	751	0.00730261	4002681	38.9214	4207.26	10139	54	0.00532597	743	0.0732814	4.1219	3671	41	0.0111686	552076	150.388	5904.97	360302	1674	0.0046461	2147343	5.95984	2410.89	353252	1471	0.00416417	271411	0.768321	280.199
