# Supplementary material for: ProTInSeq: transposon insertion tracking by ultra-deep DNA sequencing to identify translated large and small ORFs
Source: Nat Commun. 2024 Mar 7;15:2091. doi: 10.1038/s41467-024-46112-2 (PMC10920889; doi:10.1038/s41467-024-46112-2)
Supplement: Supplementary file 8 — Supplementary Data 4 [file 41467_2024_46112_MOESM8_ESM.xlsx]

## Sheet: Sheet 1
sample	base model	size [bp]	nr insertions	coverage	read count	mean read count	standard deviation read count
Cm_A_15_neg_1	annotated	102840	26152	0.254298	519896	5.05539	23.7279
Cm_A_15_neg_1	Egold	10139	307	0.0302791	1564	0.154256	1.54783
Cm_A_15_neg_1	NEgold	3671	1880	0.512122	41988	11.4378	31.9488
Cm_A_15_neg_1	putative	360302	96398	0.267548	2024454	5.61877	25.7867
Cm_A_15_neg_1	non-coding	353252	105317	0.298136	2584357	7.3159	164.618
Cm_A_2_pos_1	annotated	142443	5248	0.0368428	531538	3.73158	27.4607
Cm_A_2_pos_1	Egold	5823	73	0.0125365	6498	1.11592	13.4886
Cm_A_2_pos_1	NEgold	4258	361	0.0847816	43273	10.1628	47.2051
Cm_A_2_pos_1	putative	325115	13760	0.0423235	1394504	4.28926	29.1162
Cm_A_2_pos_1	non-coding	348836	17634	0.050551	1812224	5.19506	32.4171
Cm_A_0_pos_1	annotated	142443	2404	0.0168769	565333	3.96884	42.4713
Cm_A_0_pos_1	Egold	5823	55	0.0094453	13916	2.38983	34.7852
Cm_A_0_pos_1	NEgold	4258	175	0.0410991	43732	10.2705	66.9263
Cm_A_0_pos_1	putative	325115	6429	0.0197745	1526017	4.69378	46.4309
Cm_A_0_pos_1	non-coding	348836	8312	0.0238278	2000563	5.73497	51.5378
Cm_A_15_pos_1	annotated	142443	35475	0.249047	686784	4.82147	22.3712
Cm_A_15_pos_1	Egold	5823	228	0.0391551	1498	0.257256	4.18892
Cm_A_15_pos_1	NEgold	4258	2382	0.559418	65414	15.3626	43.8733
Cm_A_15_pos_1	putative	325115	88220	0.27135	1877466	5.77478	26.2352
Cm_A_15_pos_1	non-coding	348836	104327	0.299072	2474195	7.09272	30.601
Cm_A_1_neg_1	annotated	102840	2175	0.0211494	422411	4.10746	39.5268
Cm_A_1_neg_1	Egold	10139	54	0.00532597	8863	0.874149	17.7935
Cm_A_1_neg_1	NEgold	3671	112	0.0305094	21542	5.86816	44.4361
Cm_A_1_neg_1	putative	360302	8190	0.0227309	1604986	4.45456	41.2425
Cm_A_1_neg_1	non-coding	353252	9583	0.0271279	2015003	5.70415	207.603
Cm_A_15_neg_3	annotated	102840	12108	0.117736	582567	5.66479	34.6074
Cm_A_15_neg_3	Egold	10139	104	0.0102574	1621	0.159878	4.90242
Cm_A_15_neg_3	NEgold	3671	855	0.232907	44195	12.039	44.7134
Cm_A_15_neg_3	putative	360302	46199	0.128223	2307416	6.40412	37.6993
Cm_A_15_neg_3	non-coding	353252	53089	0.150286	2944953	8.33669	198.996
Cm_A_0_neg_1	annotated	102840	1898	0.0184559	441927	4.29723	43.5901
Cm_A_0_neg_1	Egold	10139	58	0.00572049	13990	1.37982	24.6599
Cm_A_0_neg_1	NEgold	3671	97	0.0264233	23321	6.35276	51.8777
Cm_A_0_neg_1	putative	360302	7012	0.0194615	1687392	4.68327	46.4121
Cm_A_0_neg_1	non-coding	353252	8419	0.0238328	2156357	6.1043	224.955
Cm_A_2_neg_1	annotated	102840	3899	0.0379133	395027	3.84118	27.6613
Cm_A_2_neg_1	Egold	10139	67	0.00660815	5266	0.519381	8.82816
Cm_A_2_neg_1	NEgold	3671	245	0.0667393	27198	7.40888	38.6606
Cm_A_2_neg_1	putative	360302	14729	0.0408796	1490712	4.1374	28.6957
Cm_A_2_neg_1	non-coding	353252	17527	0.0496161	1881818	5.32713	173.636
Cm_A_2_neg_2	annotated	102840	2830	0.0275185	340483	3.3108	29.0688
Cm_A_2_neg_2	Egold	10139	28	0.00276161	2335	0.230299	6.69324
Cm_A_2_neg_2	NEgold	3671	154	0.0419504	22500	6.12912	46.7682
Cm_A_2_neg_2	putative	360302	10787	0.0299388	1312074	3.6416	30.7116
Cm_A_2_neg_2	non-coding	353252	12973	0.0367245	1679917	4.75558	136.287
Cm_A_5_pos_1	annotated	142443	8062	0.0565981	685671	4.81365	31.9435
Cm_A_5_pos_1	Egold	5823	35	0.00601065	1817	0.312038	7.0093
Cm_A_5_pos_1	NEgold	4258	610	0.14326	60731	14.2628	54.0808
Cm_A_5_pos_1	putative	325115	21491	0.0661028	1962302	6.03572	37.4844
Cm_A_5_pos_1	non-coding	348836	27103	0.0776955	2572113	7.37342	42.8398
Cm_A_15_pos_3	annotated	142443	16332	0.114656	739077	5.18858	31.4627
Cm_A_15_pos_3	Egold	5823	91	0.0156277	1461	0.250902	4.88108
Cm_A_15_pos_3	NEgold	4258	1220	0.286519	73953	17.368	59.3794
Cm_A_15_pos_3	putative	325115	42411	0.130449	2120619	6.52267	37.427
Cm_A_15_pos_3	non-coding	348836	52545	0.15063	2824775	8.09772	43.7409
Cm_A_5_neg_1	annotated	102840	5941	0.0577694	526234	5.11702	34.0095
Cm_A_5_neg_1	Egold	10139	44	0.00433968	1741	0.171713	3.90884
Cm_A_5_neg_1	NEgold	3671	448	0.122038	41891	11.4113	49.0684
Cm_A_5_neg_1	putative	360302	23484	0.0651787	2130187	5.91223	37.5751
Cm_A_5_neg_1	non-coding	353252	27523	0.0779132	2738975	7.7536	205.988
Cm_A_10_pos_1	annotated	142443	18135	0.127314	579639	4.06927	24.4265
Cm_A_10_pos_1	Egold	5823	94	0.0161429	1033	0.1774	5.08569
Cm_A_10_pos_1	NEgold	4258	1301	0.305543	55833	13.1125	47.5112
Cm_A_10_pos_1	putative	325115	46993	0.144543	1645871	5.06243	27.8385
Cm_A_10_pos_1	non-coding	348836	57796	0.165682	2178504	6.24507	32.7115
Cm_A_2_pos_2	annotated	142443	3698	0.0259613	440583	3.09305	28.4405
Cm_A_2_pos_2	Egold	5823	23	0.00394985	2234	0.383651	8.52239
Cm_A_2_pos_2	NEgold	4258	275	0.0645843	35224	8.27243	46.4308
Cm_A_2_pos_2	putative	325115	10096	0.0310536	1224178	3.76537	31.1804
Cm_A_2_pos_2	non-coding	348836	12842	0.0368139	1601039	4.58966	35.1273
Cm_A_1_pos_1	annotated	142443	2888	0.0202748	564871	3.96559	38.8497
Cm_A_1_pos_1	Egold	5823	54	0.00927357	12197	2.09462	28.4241
Cm_A_1_pos_1	NEgold	4258	180	0.0422734	36673	8.61273	58.4849
Cm_A_1_pos_1	putative	325115	7525	0.0231457	1455976	4.47834	41.5983
Cm_A_1_pos_1	non-coding	348836	9660	0.0276921	1894921	5.43213	45.9492
Cm_A_10_neg_1	annotated	102840	13658	0.132808	456824	4.44208	26.6457
Cm_A_10_neg_1	Egold	10139	113	0.0111451	1074	0.105928	2.21852
Cm_A_10_neg_1	NEgold	3671	927	0.25252	35557	9.68592	39.1465
Cm_A_10_neg_1	putative	360302	51272	0.142303	1799581	4.99465	28.6699
Cm_A_10_neg_1	non-coding	353252	58145	0.164599	2297762	6.5046	151.653
Cm_B_2_pos_2	annotated	142443	5064	0.0355511	863176	6.0598	50.3317
Cm_B_2_pos_2	Egold	5823	118	0.0202645	18843	3.23596	32.8476
Cm_B_2_pos_2	NEgold	4258	225	0.0528417	39428	9.25975	69.6158
Cm_B_2_pos_2	putative	325115	8357	0.0257048	1128929	3.4724	32.5034
Cm_B_2_pos_2	non-coding	348836	9913	0.0284174	1309409	3.75365	32.8129
Cm_B_2_neg_1	annotated	102840	3939	0.0383022	1193649	11.6069	87.821
Cm_B_2_neg_1	Egold	10139	77	0.00759444	17124	1.68892	28.2918
Cm_B_2_neg_1	NEgold	3671	182	0.0495778	61330	16.7066	101.331
Cm_B_2_neg_1	putative	360302	8565	0.0237717	2207909	6.12794	59.3645
Cm_B_2_neg_1	non-coding	353252	9466	0.0267967	2360801	6.68305	60.4967
Cm_B_5_pos_1	annotated	142443	6737	0.0472961	6388947	44.8527	548.092
Cm_B_5_pos_1	Egold	5823	118	0.0202645	38614	6.63129	69.9692
Cm_B_5_pos_1	NEgold	4258	189	0.044387	176017	41.338	771.914
Cm_B_5_pos_1	putative	325115	5875	0.0180705	2313192	7.115	155.18
Cm_B_5_pos_1	non-coding	348836	6147	0.0176215	1510397	4.32982	75.2841
Cm_B_1_pos_1	annotated	142443	3595	0.0252382	1149828	8.0722	79.9581
Cm_B_1_pos_1	Egold	5823	107	0.0183754	34676	5.95501	65.4989
Cm_B_1_pos_1	NEgold	4258	159	0.0373415	58691	13.7837	109.688
Cm_B_1_pos_1	putative	325115	7095	0.021823	2247786	6.91382	72.6092
Cm_B_1_pos_1	non-coding	348836	8873	0.025436	2866514	8.21737	78.6116
Cm_B_15_pos_3	annotated	142443	4294	0.0301454	9825961	68.9817	2697.67
Cm_B_15_pos_3	Egold	5823	120	0.0206079	1149	0.197321	5.80649
Cm_B_15_pos_3	NEgold	4258	72	0.0169093	56693	13.3145	803.77
Cm_B_15_pos_3	putative	325115	4179	0.0128539	1730871	5.32387	523.237
Cm_B_15_pos_3	non-coding	348836	4297	0.0123181	490654	1.40655	151.342
Cm_B_2_neg_2	annotated	102840	3588	0.0348891	598746	5.82211	48.5372
Cm_B_2_neg_2	Egold	10139	57	0.00562186	8914	0.879179	16.8724
Cm_B_2_neg_2	NEgold	3671	183	0.0498502	31940	8.70063	61.2934
Cm_B_2_neg_2	putative	360302	9047	0.0251095	1208472	3.35405	32.016
Cm_B_2_neg_2	non-coding	353252	10021	0.0283679	1298536	3.67595	32.0508
Cm_B_15_neg_1	annotated	102840	5048	0.049086	2672400	25.986	1012.57
Cm_B_15_neg_1	Egold	10139	91	0.00897524	1732	0.170826	6.22861
Cm_B_15_neg_1	NEgold	3671	150	0.0408608	82538	22.4838	377.436
Cm_B_15_neg_1	putative	360302	5749	0.0159561	3118544	8.65536	1332.83
Cm_B_15_neg_1	non-coding	353252	5796	0.0164076	707089	2.00166	131.442
Cm_B_15_neg_3	annotated	102840	3195	0.0310677	6769735	65.8278	4449.35
Cm_B_15_neg_3	Egold	10139	132	0.013019	106643	10.5181	1035.63
Cm_B_15_neg_3	NEgold	3671	107	0.0291474	429357	116.959	4119.04
Cm_B_15_neg_3	putative	360302	4525	0.0125589	2839624	7.88123	2034.76
Cm_B_15_neg_3	non-coding	353252	4313	0.0122094	737691	2.08829	288.187
Cm_B_2_pos_1	annotated	142443	5452	0.038275	1686539	11.8401	93.2192
Cm_B_2_pos_1	Egold	5823	151	0.0259317	51642	8.86862	81.2511
Cm_B_2_pos_1	NEgold	4258	200	0.0469704	60547	14.2196	116.84
Cm_B_2_pos_1	putative	325115	8200	0.0252218	2099985	6.45921	61.0384
Cm_B_2_pos_1	non-coding	348836	9531	0.0273223	2429314	6.96406	61.9392
Cm_B_10_neg_1	annotated	102840	5221	0.0507682	4841679	47.0797	1167.37
Cm_B_10_neg_1	Egold	10139	172	0.0169642	20901	2.06145	88.9766
Cm_B_10_neg_1	NEgold	3671	202	0.0550259	297279	80.9804	1656.9
Cm_B_10_neg_1	putative	360302	6508	0.0180626	3184270	8.83778	1013.53
Cm_B_10_neg_1	non-coding	353252	6219	0.017605	818013	2.31566	186.464
Cm_B_5_neg_1	annotated	102840	4488	0.0436406	3851152	37.448	439.707
Cm_B_5_neg_1	Egold	10139	83	0.00818621	28339	2.79505	64.7163
Cm_B_5_neg_1	NEgold	3671	204	0.0555707	247073	67.304	624.775
Cm_B_5_neg_1	putative	360302	5964	0.0165528	2417241	6.70893	184.037
Cm_B_5_neg_1	non-coding	353252	6241	0.0176673	1595799	4.51745	77.8933
Cm_B_10_pos_1	annotated	142443	7136	0.0500972	10074762	70.7284	1622.95
Cm_B_10_pos_1	Egold	5823	132	0.0226687	21032	3.61188	238.908
Cm_B_10_pos_1	NEgold	4258	173	0.0406294	260732	61.2334	2298.47
Cm_B_10_pos_1	putative	325115	6039	0.018575	2193722	6.74753	577.749
Cm_B_10_pos_1	non-coding	348836	6160	0.0176587	721414	2.06806	170.509
Cm_B_0_pos_1	annotated	142443	3976	0.0279129	910890	6.39477	83.0504
Cm_B_0_pos_1	Egold	5823	108	0.0185471	24140	4.14563	64.6541
Cm_B_0_pos_1	NEgold	4258	199	0.0467356	57168	13.426	134.62
Cm_B_0_pos_1	putative	325115	8782	0.027012	2055306	6.32178	81.3494
Cm_B_0_pos_1	non-coding	348836	11063	0.031714	2549390	7.30828	87.9045
Cm_B_0_neg_1	annotated	102840	2829	0.0275088	639093	6.21444	80.7808
Cm_B_0_neg_1	Egold	10139	108	0.0106519	20154	1.98777	43.3594
Cm_B_0_neg_1	NEgold	3671	154	0.0419504	28989	7.89676	78.2384
Cm_B_0_neg_1	putative	360302	9410	0.026117	2193387	6.08763	79.1996
Cm_B_0_neg_1	non-coding	353252	10796	0.0305618	2568737	7.27168	86.4117
Cm_B_15_pos_1	annotated	142443	7021	0.0492899	6047768	42.4575	1881
Cm_B_15_pos_1	Egold	5823	92	0.0157994	24390	4.18856	208.129
Cm_B_15_pos_1	NEgold	4258	157	0.0368718	60020	14.0958	412.946
Cm_B_15_pos_1	putative	325115	5321	0.0163665	1235726	3.80089	283.207
Cm_B_15_pos_1	non-coding	348836	5886	0.0168733	785399	2.25148	260.751
Cm_B_1_neg_1	annotated	102840	2495	0.024261	738843	7.18439	72.6465
Cm_B_1_neg_1	Egold	10139	82	0.00808758	26716	2.63497	42.6156
Cm_B_1_neg_1	NEgold	3671	120	0.0326886	47376	12.9055	98.8725
Cm_B_1_neg_1	putative	360302	7782	0.0215985	2436484	6.76234	71.4191
Cm_B_1_neg_1	non-coding	353252	8820	0.024968	2804970	7.94042	78.1917
Cm_C_0_pos_1	annotated	142443	668	0.0046896	479549	3.3666	75.3823
Cm_C_0_pos_1	Egold	5823	15	0.00257599	17424	2.99227	74.1313
Cm_C_0_pos_1	NEgold	4258	40	0.00939408	22764	5.34617	87.0963
Cm_C_0_pos_1	putative	325115	1611	0.00495517	1215662	3.73918	76.9583
Cm_C_0_pos_1	non-coding	348836	2172	0.00622642	1651070	4.73308	88.3183
Cm_C_1_neg_1	annotated	102840	984	0.00956826	398038	3.87046	55.5211
Cm_C_1_neg_1	Egold	10139	30	0.00295887	10618	1.04724	29.9836
Cm_C_1_neg_1	NEgold	3671	53	0.0144375	22106	6.02179	67.6825
Cm_C_1_neg_1	putative	360302	3812	0.01058	1546767	4.29297	58.8831
Cm_C_1_neg_1	non-coding	353252	4556	0.0128973	2142317	6.06456	479.77
Cm_C_2_pos_1	annotated	142443	3288	0.0230829	497473	3.49244	31.4825
Cm_C_2_pos_1	Egold	5823	44	0.00755624	4961	0.851966	14.2106
Cm_C_2_pos_1	NEgold	4258	207	0.0486144	33173	7.79075	46.5701
Cm_C_2_pos_1	putative	325115	8772	0.0269812	1341561	4.12642	34.4457
Cm_C_2_pos_1	non-coding	348836	11269	0.0323046	1729670	4.9584	38.1171
Cm_C_2_neg_1	annotated	102840	2490	0.0242124	383217	3.72634	32.9067
Cm_C_2_neg_1	Egold	10139	43	0.00424105	6239	0.615347	12.2568
Cm_C_2_neg_1	NEgold	3671	143	0.038954	26132	7.1185	47.248
Cm_C_2_neg_1	putative	360302	9650	0.0267831	1445991	4.01327	33.6365
Cm_C_2_neg_1	non-coding	353252	11302	0.0319942	1926235	5.45286	335.124
Cm_C_15_pos_1	annotated	142443	28491	0.200017	642140	4.50805	22.4571
Cm_C_15_pos_1	Egold	5823	152	0.0261034	1181	0.202816	3.49494
Cm_C_15_pos_1	NEgold	4258	1995	0.46853	62890	14.7698	45.8585
Cm_C_15_pos_1	putative	325115	71280	0.219245	1734828	5.33604	25.784
Cm_C_15_pos_1	non-coding	348836	85199	0.244238	2279231	6.53382	29.9558
Cm_C_1_pos_1	annotated	142443	1340	0.00940727	540471	3.7943	54.9425
Cm_C_1_pos_1	Egold	5823	21	0.00360639	8111	1.39292	32.9182
Cm_C_1_pos_1	NEgold	4258	84	0.0197276	33886	7.9582	79.1162
Cm_C_1_pos_1	putative	325115	3584	0.0110238	1465952	4.50903	60.4484
Cm_C_1_pos_1	non-coding	348836	4648	0.0133243	1880776	5.39158	66.4022
Cm_C_0_neg_1	annotated	102840	509	0.00494944	398354	3.87353	79.3845
Cm_C_0_neg_1	Egold	10139	21	0.00207121	14020	1.38278	44.4144
Cm_C_0_neg_1	NEgold	3671	36	0.00980659	30952	8.43149	118.29
Cm_C_0_neg_1	putative	360302	1986	0.00551204	1465786	4.06821	81.6718
Cm_C_0_neg_1	non-coding	353252	2207	0.00624766	1866979	5.28512	379.642
Cm_C_15_neg_1	annotated	102840	21149	0.20565	486917	4.7347	23.417
Cm_C_15_neg_1	Egold	10139	175	0.0172601	1122	0.110662	1.86278
Cm_C_15_neg_1	NEgold	3671	1521	0.414329	40014	10.9	34.0226
Cm_C_15_neg_1	putative	360302	77726	0.215725	1848592	5.13067	25.3744
Cm_C_15_neg_1	non-coding	353252	86314	0.244341	2454586	6.94854	272.184
Cm_D_15_pos_1	annotated	142443	4041	0.0283692	7151380	50.2052	2183.19
Cm_D_15_pos_1	Egold	5823	87	0.0149408	246	0.0422463	0.553137
Cm_D_15_pos_1	NEgold	4258	62	0.0145608	13952	3.27666	113.225
Cm_D_15_pos_1	putative	325115	4068	0.0125125	1144673	3.52082	778.852
Cm_D_15_pos_1	non-coding	348836	4492	0.0128771	227377	0.651816	80.7521
Cm_D_2_pos_1	annotated	142443	1788	0.0125524	1342478	9.42467	127.358
Cm_D_2_pos_1	Egold	5823	63	0.0108192	45002	7.72832	110.289
Cm_D_2_pos_1	NEgold	4258	65	0.0152654	61698	14.4899	170.152
Cm_D_2_pos_1	putative	325115	2507	0.00771112	1773422	5.45475	96.0797
Cm_D_2_pos_1	non-coding	348836	3200	0.00917337	2185552	6.26527	100.673
Cm_D_0_pos_1	annotated	142443	1179	0.008277	753820	5.29208	91.5552
Cm_D_0_pos_1	Egold	5823	39	0.00669758	20626	3.54216	71.0449
Cm_D_0_pos_1	NEgold	4258	74	0.0173791	70220	16.4913	177.589
Cm_D_0_pos_1	putative	325115	2895	0.00890454	1901946	5.85007	95.344
Cm_D_0_pos_1	non-coding	348836	3748	0.0107443	2454565	7.03644	105.773
Cm_D_1_neg_1	annotated	102840	1261	0.0122618	645415	6.27591	86.844
Cm_D_1_neg_1	Egold	10139	36	0.00355065	14669	1.44679	37.4019
Cm_D_1_neg_1	NEgold	3671	63	0.0171615	32019	8.72215	103.023
Cm_D_1_neg_1	putative	360302	3705	0.010283	2004645	5.56379	83.6709
Cm_D_1_neg_1	non-coding	353252	4573	0.0129454	2447854	6.92948	92.0384
Cm_D_2_neg_1	annotated	102840	1227	0.0119312	846269	8.22899	115.997
Cm_D_2_neg_1	Egold	10139	28	0.00276161	15080	1.48733	45.7583
Cm_D_2_neg_1	NEgold	3671	48	0.0130755	30876	8.41079	111.799
Cm_D_2_neg_1	putative	360302	2763	0.00766857	1855845	5.1508	90.5364
Cm_D_2_neg_1	non-coding	353252	3263	0.00923703	2119020	5.99861	97.0394
Cm_D_15_neg_1	annotated	102840	3063	0.0297841	4206073	40.8992	4039.1
Cm_D_15_neg_1	Egold	10139	121	0.0119341	4320	0.426078	29.0826
Cm_D_15_neg_1	NEgold	3671	91	0.0247889	265605	72.3522	2202.8
Cm_D_15_neg_1	putative	360302	4385	0.0121703	1482302	4.11405	851.621
Cm_D_15_neg_1	non-coding	353252	4534	0.012835	425151	1.20353	199.965
Cm_D_0_neg_1	annotated	102840	867	0.00843057	576787	5.60859	95.1698
Cm_D_0_neg_1	Egold	10139	15	0.00147944	12255	1.2087	44.4512
Cm_D_0_neg_1	NEgold	3671	46	0.0125306	33946	9.24707	120.579
Cm_D_0_neg_1	putative	360302	3135	0.00870103	1976787	5.48647	91.6323
Cm_D_0_neg_1	non-coding	353252	3716	0.0105194	2390324	6.76663	102.633
Cm_D_1_pos_1	annotated	142443	1695	0.0118995	963873	6.76673	93.7557
Cm_D_1_pos_1	Egold	5823	47	0.00807144	29529	5.0711	81.7404
Cm_D_1_pos_1	NEgold	4258	100	0.0234852	70995	16.6733	150.737
Cm_D_1_pos_1	putative	325115	3567	0.0109715	1887185	5.80467	84.1599
Cm_D_1_pos_1	non-coding	348836	4493	0.01288	2445650	7.01089	93.8378
BarnB_B_1_neg_1	annotated	102840	427	0.00415208	20034	0.194807	18.9933
BarnB_B_1_neg_1	Egold	10139	41	0.00404379	887	0.087484	2.02352
BarnB_B_1_neg_1	NEgold	3671	10	0.00272405	893	0.243258	10.2806
BarnB_B_1_neg_1	putative	360302	3668	0.0101803	1511714	4.19569	454.787
BarnB_B_1_neg_1	non-coding	353252	4970	0.0140693	4108495	11.6305	2020.86
BarnB_B_1_pos_1	annotated	142443	557	0.00391034	1442206	10.1248	3730.04
BarnB_B_1_pos_1	Egold	5823	24	0.00412159	399	0.0685214	1.51424
BarnB_B_1_pos_1	NEgold	4258	16	0.00375763	5419	1.27266	63.0815
BarnB_B_1_pos_1	putative	325115	3134	0.00963967	3002318	9.23463	2056.96
BarnB_B_1_pos_1	non-coding	348836	4886	0.0140066	3564326	10.2178	933.31
mphA_B_1_pos_1	annotated	142443	9366	0.0657526	1638405	11.5022	236.27
mphA_B_1_pos_1	Egold	5823	169	0.0290228	2863	0.491671	5.37927
mphA_B_1_pos_1	NEgold	4258	481	0.112964	148805	34.9472	427.978
mphA_B_1_pos_1	putative	325115	22085	0.0679298	3572094	10.9872	195.633
mphA_B_1_pos_1	non-coding	348836	27229	0.0780567	4978004	14.2703	345.211
mphA_A_1_pos_1	annotated	142443	2051	0.0143987	25783	0.181006	2.67605
mphA_A_1_pos_1	Egold	5823	4	0.000686931	15	0.00257599	0.158865
mphA_A_1_pos_1	NEgold	4258	176	0.041334	2262	0.531235	4.16765
mphA_A_1_pos_1	putative	325115	5683	0.01748	76280	0.234625	3.00575
mphA_A_1_pos_1	non-coding	348836	7434	0.0213109	100547	0.288236	3.50781
mphA_B_1_neg_1	annotated	102840	6767	0.0658012	1084852	10.5489	261.068
mphA_B_1_neg_1	Egold	10139	200	0.0197258	3872	0.381892	23.9492
mphA_B_1_neg_1	NEgold	3671	354	0.0964315	59695	16.2612	183.985
mphA_B_1_neg_1	putative	360302	24120	0.0669438	3859065	10.7106	181.751
mphA_B_1_neg_1	non-coding	353252	27465	0.077749	4525924	12.8122	202.234
mphA_A_1_neg_1	annotated	102840	1393	0.0135453	18823	0.183032	2.82027
mphA_A_1_neg_1	Egold	10139	4	0.000394516	14	0.00138081	0.0756213
mphA_A_1_neg_1	NEgold	3671	99	0.0269681	1380	0.375919	3.76268
mphA_A_1_neg_1	putative	360302	6331	0.0175714	91654	0.254381	3.65273
mphA_A_1_neg_1	non-coding	353252	7652	0.0216616	112594	0.318736	3.88927
ereA_B_1_pos_1	annotated	142443	3147	0.022093	7134308	50.0854	5823.66
ereA_B_1_pos_1	Egold	5823	126	0.0216383	2616	0.449253	24.269
ereA_B_1_pos_1	NEgold	4258	80	0.0187882	42418	9.96195	344.148
ereA_B_1_pos_1	putative	325115	5574	0.0171447	584008	1.79631	283.245
ereA_B_1_pos_1	non-coding	348836	6111	0.0175183	467930	1.3414	419.32
ereA_A_1_pos_1	annotated	142443	1421	0.00997592	94377	0.66256	10.0244
ereA_A_1_pos_1	Egold	5823	14	0.00240426	836	0.143569	3.86724
ereA_A_1_pos_1	NEgold	4258	85	0.0199624	6366	1.49507	14.5897
ereA_A_1_pos_1	putative	325115	3163	0.00972887	206858	0.636261	9.99089
ereA_A_1_pos_1	non-coding	348836	4257	0.0122034	297954	0.854138	11.8193
ereA_A_1_neg_1	annotated	102840	1030	0.0100156	71516	0.69541	10.3346
ereA_A_1_neg_1	Egold	10139	9	0.000887662	481	0.0474406	2.05507
ereA_A_1_neg_1	NEgold	3671	64	0.0174339	5732	1.56143	16.4739
ereA_A_1_neg_1	putative	360302	3611	0.0100221	237786	0.659963	10.1318
ereA_A_1_neg_1	non-coding	353252	4375	0.0123849	286894	0.812151	11.0451
ereA_B_1_neg_1	annotated	102840	2478	0.0240957	8837488	85.9343	7019.75
ereA_B_1_neg_1	Egold	10139	183	0.0180491	710	0.0700266	0.670212
ereA_B_1_neg_1	NEgold	3671	97	0.0264233	113808	31.0019	1372.58
ereA_B_1_neg_1	putative	360302	5949	0.0165111	3448482	9.57109	2015.51
ereA_B_1_neg_1	non-coding	353252	6154	0.017421	94671	0.267998	57.613
Cm_A_10_neg_4	annotated	102840	2037	0.0198075	800288	7.78187	227.253
Cm_A_10_neg_4	Egold	10139	20	0.00197258	303	0.0298846	1.60419
Cm_A_10_neg_4	NEgold	3671	147	0.0400436	53039	14.4481	177.31
Cm_A_10_neg_4	putative	360302	8072	0.0224034	4017048	11.1491	650.133
Cm_A_10_neg_4	non-coding	353252	9745	0.0275865	4959371	14.0392	652.874
Cm_A_10_pos_4	annotated	142443	2783	0.0195376	1556045	10.924	640.532
Cm_A_10_pos_4	Egold	5823	17	0.00291946	1206	0.20711	11.5319
Cm_A_10_pos_4	NEgold	4258	216	0.050728	407661	95.74	3234.59
Cm_A_10_pos_4	putative	325115	7433	0.0228627	3530134	10.8581	441.688
Cm_A_10_pos_4	non-coding	348836	9774	0.0280189	5429214	15.5638	850.728
Cm_A_15_neg_4	annotated	102840	2004	0.0194866	887476	8.62968	471.215
Cm_A_15_neg_4	Egold	10139	21	0.00207121	1333	0.131473	7.69804
Cm_A_15_neg_4	NEgold	3671	125	0.0340507	42897	11.6854	174.358
Cm_A_15_neg_4	putative	360302	8420	0.0233693	3232493	8.97162	419.191
Cm_A_15_neg_4	non-coding	353252	10026	0.028382	4278382	12.1114	588.886
Cm_A_15_pos_4	annotated	142443	2889	0.0202818	1030874	7.2371	256.457
Cm_A_15_pos_4	Egold	5823	26	0.00446505	201	0.0345183	0.715864
Cm_A_15_pos_4	NEgold	4258	226	0.0530766	157959	37.097	1124.99
Cm_A_15_pos_4	putative	325115	7620	0.0234379	4207035	12.9401	1945.98
Cm_A_15_pos_4	non-coding	348836	9988	0.0286324	3906057	11.1974	411.073
Cm_A_5_neg_4	annotated	102840	2665	0.025914	519237	5.04898	339.129
Cm_A_5_neg_4	Egold	10139	24	0.0023671	106	0.0104547	0.272501
Cm_A_5_neg_4	NEgold	3671	180	0.049033	32118	8.74911	103.648
Cm_A_5_neg_4	putative	360302	11431	0.0317262	2280965	6.3307	252.369
Cm_A_5_neg_4	non-coding	353252	13078	0.0370217	3174617	8.98683	485.722
Cm_A_5_pos_4	annotated	142443	3815	0.0267826	698173	4.90142	209.18
Cm_A_5_pos_4	Egold	5823	30	0.00515198	224	0.0384681	1.23277
Cm_A_5_pos_4	NEgold	4258	322	0.0756224	121341	28.4972	711.003
Cm_A_5_pos_4	putative	325115	10108	0.0310905	2075563	6.38409	258.403
Cm_A_5_pos_4	non-coding	348836	13117	0.0376022	2817898	8.078	384.33
Cm_B_10_neg_4	annotated	102840	849	0.00825554	1603568	15.5928	1851.4
Cm_B_10_neg_4	Egold	10139	79	0.0077917	561	0.0553309	0.887162
Cm_B_10_neg_4	NEgold	3671	39	0.0106238	5073	1.38191	41.7762
Cm_B_10_neg_4	putative	360302	1924	0.00533996	17986586	49.9209	28687.7
Cm_B_10_neg_4	non-coding	353252	2284	0.00646564	436448	1.23551	627.318
Cm_B_10_pos_4	annotated	142443	1141	0.00801022	1517812	10.6556	1094.93
Cm_B_10_pos_4	Egold	5823	55	0.0094453	887	0.152327	5.97904
Cm_B_10_pos_4	NEgold	4258	34	0.00798497	23581	5.53805	311.391
Cm_B_10_pos_4	putative	325115	1781	0.00547806	483287	1.48651	480.153
Cm_B_10_pos_4	non-coding	348836	2335	0.00669369	88800	0.254561	48.4265
Cm_B_15_neg_4	annotated	102840	751	0.00730261	4002681	38.9214	4207.26
Cm_B_15_neg_4	Egold	10139	54	0.00532597	743	0.0732814	4.1219
Cm_B_15_neg_4	NEgold	3671	41	0.0111686	552076	150.388	5904.97
Cm_B_15_neg_4	putative	360302	1674	0.0046461	2147343	5.95984	2410.89
Cm_B_15_neg_4	non-coding	353252	1471	0.00416417	271411	0.768321	280.199
Cm_B_15_pos_4	annotated	142443	1080	0.00758198	15391590	108.054	16290.6
Cm_B_15_pos_4	Egold	5823	31	0.00532372	240	0.0412159	0.712744
Cm_B_15_pos_4	NEgold	4258	23	0.0054016	811	0.190465	5.84528
Cm_B_15_pos_4	putative	325115	1503	0.00462298	391874	1.20534	385.388
Cm_B_15_pos_4	non-coding	348836	1571	0.00450355	22081	0.0632991	7.80506
Cm_B_5_neg_4	annotated	102840	980	0.00952937	3393178	32.9947	4631.13
Cm_B_5_neg_4	Egold	10139	89	0.00877799	270	0.0266298	0.369837
Cm_B_5_neg_4	NEgold	3671	41	0.0111686	4087	1.11332	49.1065
Cm_B_5_neg_4	putative	360302	2497	0.0069303	8968861	24.8926	13823.1
Cm_B_5_neg_4	non-coding	353252	2299	0.0065081	189834	0.53739	152.07
Cm_B_5_pos_4	annotated	142443	1461	0.0102567	4354951	30.5733	2602.14
Cm_B_5_pos_4	Egold	5823	37	0.00635411	124	0.0212949	0.345566
Cm_B_5_pos_4	NEgold	4258	48	0.0112729	30242	7.1024	301.542
Cm_B_5_pos_4	putative	325115	2188	0.00672993	187591	0.576999	142.418
Cm_B_5_pos_4	non-coding	348836	2340	0.00670802	926275	2.65533	903.81
Cm_B_5_pos_2	annotated	142443	8495	0.0596379	8980569	63.0468	752.748
Cm_B_5_pos_2	Egold	5823	194	0.0333162	68998	11.8492	118.792
Cm_B_5_pos_2	NEgold	4258	243	0.057069	234665	55.1116	1267.54
Cm_B_5_pos_2	putative	325115	8372	0.0257509	2681502	8.24786	165.747
Cm_B_5_pos_2	non-coding	348836	9043	0.0259234	1868841	5.35736	92.0325
ereA_A_1_pos_2	annotated	142443	1008	0.00707651	257106	1.80497	438.568
ereA_A_1_pos_2	Egold	5823	11	0.00188906	170	0.0291946	1.12388
ereA_A_1_pos_2	NEgold	4258	45	0.0105683	960	0.225458	3.18881
ereA_A_1_pos_2	putative	325115	2213	0.00680682	1189497	3.6587	780.552
ereA_A_1_pos_2	non-coding	348836	3011	0.00863156	1232378	3.53283	725.199
Cm_A_5_neg_3	annotated	102840	14211	0.138186	690210	6.71149	36.2426
Cm_A_5_neg_3	Egold	10139	180	0.0177532	2381	0.234836	3.26633
Cm_A_5_neg_3	NEgold	3671	934	0.254427	54105	14.7385	51.0761
Cm_A_5_neg_3	putative	360302	54096	0.150141	2775405	7.703	40.3169
Cm_A_5_neg_3	non-coding	353252	61373	0.173737	3410960	9.65588	310.712
Cm_B_15_pos_2	annotated	142443	3744	0.0262842	6526456	45.818	1912.15
Cm_B_15_pos_2	Egold	5823	84	0.0144256	914	0.156964	5.32332
Cm_B_15_pos_2	NEgold	4258	63	0.0147957	42953	10.0876	621.653
Cm_B_15_pos_2	putative	325115	2878	0.00885225	695525	2.13932	235.482
Cm_B_15_pos_2	non-coding	348836	3078	0.00882363	250989	0.719504	83.398
ereA_B_1_pos_2	annotated	142443	821	0.00576371	1864888	13.0922	4869.57
ereA_B_1_pos_2	Egold	5823	37	0.00635411	821	0.140993	3.1421
ereA_B_1_pos_2	NEgold	4258	27	0.00634101	1838653	431.811	28161.7
ereA_B_1_pos_2	putative	325115	1513	0.00465374	36874	0.113418	2.97575
ereA_B_1_pos_2	non-coding	348836	1719	0.00492782	43773	0.125483	3.09033
Cm_B_5_neg_3	annotated	102840	2969	0.0288701	4705847	45.7589	779.31
Cm_B_5_neg_3	Egold	10139	26	0.00256436	28272	2.78844	121.594
Cm_B_5_neg_3	NEgold	3671	128	0.0348679	205895	56.0869	756.39
Cm_B_5_neg_3	putative	360302	2413	0.00669716	2381505	6.60975	308.338
Cm_B_5_neg_3	non-coding	353252	2042	0.00578058	927663	2.62607	170.93
Cm_B_15_neg_2	annotated	102840	2467	0.0239887	4705052	45.7512	4271.72
Cm_B_15_neg_2	Egold	10139	71	0.00700266	88580	8.73656	862.933
Cm_B_15_neg_2	NEgold	3671	82	0.0223372	152446	41.5271	1138.36
Cm_B_15_neg_2	putative	360302	2884	0.0080044	1538229	4.26928	1006.95
Cm_B_15_neg_2	non-coding	353252	2591	0.00733471	366584	1.03774	157.751
BarnB_B_1_neg_2	annotated	102840	33	0.000320887	10742	0.104454	25.0714
BarnB_B_1_neg_2	Egold	10139	0	0	0	0	0
BarnB_B_1_neg_2	NEgold	3671	3	0.000817216	4	0.00108962	0.0404134
BarnB_B_1_neg_2	putative	360302	418	0.00116014	2993144	8.30732	752.555
BarnB_B_1_neg_2	non-coding	353252	547	0.00154847	6018492	17.0374	2299.06
BarnB_B_1_neg_3	annotated	102840	93	0.000904317	56345	0.54789	77.7381
BarnB_B_1_neg_3	Egold	10139	1	9.86291e-05	147	0.0144985	1.45982
BarnB_B_1_neg_3	NEgold	3671	6	0.00163443	66	0.0179788	0.624309
BarnB_B_1_neg_3	putative	360302	1371	0.00380514	3106172	8.62102	1122.9
BarnB_B_1_neg_3	non-coding	353252	2002	0.00566734	6910968	19.5638	3282.85
BarnB_B_1_pos_2	annotated	142443	100	0.000702035	2626429	18.4385	6490.85
BarnB_B_1_pos_2	Egold	5823	0	0	0	0	0
BarnB_B_1_pos_2	NEgold	4258	6	0.00140911	17	0.00399248	0.149315
BarnB_B_1_pos_2	putative	325115	376	0.00115651	6413674	19.7274	4972.89
BarnB_B_1_pos_2	non-coding	348836	610	0.00174867	6235845	17.8762	1522.06
Cm_B_10_neg_3	annotated	102840	1293	0.0125729	2340787	22.7614	3194.56
Cm_B_10_neg_3	Egold	10139	108	0.0106519	405	0.0399448	0.51612
Cm_B_10_neg_3	NEgold	3671	53	0.0144375	621810	169.384	7745.07
Cm_B_10_neg_3	putative	360302	3424	0.00950314	2930463	8.13335	3011.58
Cm_B_10_neg_3	non-coding	353252	3224	0.00912663	232248	0.657457	201.628
BarnB_B_1_pos_3	annotated	142443	244	0.00171297	125936	0.884115	131.457
BarnB_B_1_pos_3	Egold	5823	0	0	0	0	0
BarnB_B_1_pos_3	NEgold	4258	22	0.00516674	3813	0.895491	45.7929
BarnB_B_1_pos_3	putative	325115	1358	0.00417698	1731918	5.32709	647.716
BarnB_B_1_pos_3	non-coding	348836	2317	0.00664209	4460389	12.7865	1178.32
Cm_B_5_pos_3	annotated	142443	4625	0.0324691	9477579	66.5359	1150.48
Cm_B_5_pos_3	Egold	5823	36	0.00618238	18618	3.19732	92.3665
Cm_B_5_pos_3	NEgold	4258	109	0.0255989	278672	65.4467	1382.33
Cm_B_5_pos_3	putative	325115	2524	0.00776341	2065573	6.35336	276.703
Cm_B_5_pos_3	non-coding	348836	2279	0.00653316	927660	2.6593	142.945
ereA_B_0_pos_1	annotated	142443	1	7.02035e-06	30	0.000210611	0.0794876
ereA_B_0_pos_1	Egold	5823	0	0	0	0	0
ereA_B_0_pos_1	NEgold	4258	1	0.000234852	30	0.00704556	0.459693
ereA_B_0_pos_1	putative	325115	2	6.15167e-06	23	7.07442e-05	0.0386235
ereA_B_0_pos_1	non-coding	348836	1	2.86668e-06	1	2.86668e-06	0.00169312
ereA_A_0_pos_1	annotated	142443	1	7.02035e-06	1	7.02035e-06	0.00264959
ereA_A_0_pos_1	Egold	5823	0	0	0	0	0
ereA_A_0_pos_1	NEgold	4258	0	0	0	0	0
ereA_A_0_pos_1	putative	325115	6	1.8455e-05	9	2.76825e-05	0.00723107
ereA_A_0_pos_1	non-coding	348836	7	2.00667e-05	1045	0.00299568	1.67664
Cm_B_5_neg_2	annotated	102840	5759	0.0559996	5607263	54.5241	670.193
Cm_B_5_neg_2	Egold	10139	150	0.0147944	47994	4.7336	81.8409
Cm_B_5_neg_2	NEgold	3671	245	0.0667393	281485	76.678	736.643
Cm_B_5_neg_2	putative	360302	8551	0.0237329	2940235	8.16047	221.819
Cm_B_5_neg_2	non-coding	353252	8900	0.0251945	1935943	5.48035	104.546
ereA_B_1_neg_2	annotated	102840	693	0.00673862	31041	0.301838	7.95901
ereA_B_1_neg_2	Egold	10139	45	0.00443831	980	0.0966565	2.11717
ereA_B_1_neg_2	NEgold	3671	21	0.00572051	582	0.15854	3.53331
ereA_B_1_neg_2	putative	360302	1714	0.00475712	44213	0.122711	3.33651
ereA_B_1_neg_2	non-coding	353252	1744	0.00493699	42130	0.119263	2.96019
Cm_A_10_pos_3	annotated	142443	10555	0.0740998	676502	4.74928	55.2108
Cm_A_10_pos_3	Egold	5823	141	0.0242143	1081	0.185643	2.53623
Cm_A_10_pos_3	NEgold	4258	672	0.157821	70087	16.4601	136.273
Cm_A_10_pos_3	putative	325115	27135	0.0834628	1999942	6.15149	67.396
Cm_A_10_pos_3	non-coding	348836	33914	0.0972205	2502444	7.1737	68.8211
Cm_A_5_pos_3	annotated	142443	19344	0.135802	933289	6.55202	36.293
Cm_A_5_pos_3	Egold	5823	161	0.027649	1980	0.340031	3.93832
Cm_A_5_pos_3	NEgold	4258	1252	0.294035	79708	18.7196	63.8059
Cm_A_5_pos_3	putative	325115	49590	0.152531	2526759	7.77189	39.6468
Cm_A_5_pos_3	non-coding	348836	60884	0.174535	3240444	9.28931	45.3953
ereA_A_0_neg_1	annotated	102840	2	1.94477e-05	4	3.88954e-05	0.00986088
ereA_A_0_neg_1	Egold	10139	0	0	0	0	0
ereA_A_0_neg_1	NEgold	3671	0	0	0	0	0
ereA_A_0_neg_1	putative	360302	8	2.22036e-05	25	6.93862e-05	0.0204716
ereA_A_0_neg_1	non-coding	353252	7	1.98159e-05	12	3.39701e-05	0.00981058
Cm_B_10_pos_3	annotated	142443	1910	0.0134089	14914126	104.702	30605.8
Cm_B_10_pos_3	Egold	5823	68	0.0116778	27965	4.80251	357.181
Cm_B_10_pos_3	NEgold	4258	40	0.00939408	15549	3.65171	231.345
Cm_B_10_pos_3	putative	325115	3161	0.00972271	1471364	4.52567	2466.93
Cm_B_10_pos_3	non-coding	348836	3320	0.00951737	92551	0.265314	53.1755
Cm_A_10_neg_3	annotated	102840	7732	0.0751848	531569	5.16889	59.3891
Cm_A_10_neg_3	Egold	10139	167	0.0164711	708	0.0698294	0.843426
Cm_A_10_neg_3	NEgold	3671	463	0.126124	39921	10.8747	76.2305
Cm_A_10_neg_3	putative	360302	29709	0.0824558	2137071	5.93133	63.8353
Cm_A_10_neg_3	non-coding	353252	34208	0.0968374	2652218	7.50801	204.616
ereA_B_0_neg_1	annotated	102840	1	9.72384e-06	1	9.72384e-06	0.00311829
ereA_B_0_neg_1	Egold	10139	0	0	0	0	0
ereA_B_0_neg_1	NEgold	3671	0	0	0	0	0
ereA_B_0_neg_1	putative	360302	0	0	0	0	0
ereA_B_0_neg_1	non-coding	353252	0	0	0	0	0
ereA_A_1_neg_2	annotated	102840	786	0.00764294	409561	3.98251	1051.09
ereA_A_1_neg_2	Egold	10139	12	0.00118355	209	0.0206135	0.921983
ereA_A_1_neg_2	NEgold	3671	51	0.0138927	6150	1.67529	84.9481
ereA_A_1_neg_2	putative	360302	2542	0.00705519	3106670	8.62241	2259.82
ereA_A_1_neg_2	non-coding	353252	2949	0.00834815	2120950	6.00407	1673.78
