# Supplementary material for: ProTInSeq: transposon insertion tracking by ultra-deep DNA sequencing to identify translated large and small ORFs
Source: Nat Commun. 2024 Mar 7;15:2091. doi: 10.1038/s41467-024-46112-2 (PMC10920889; doi:10.1038/s41467-024-46112-2)
Supplement: Supplementary file 9 — Supplementary Data 5 [file 41467_2024_46112_MOESM9_ESM.xlsx]

## Sheet: Sheet1
comparison	metric	antibiotic concentration for Cm and Ery	group 1	label 1	mean 1	stdv 1	group 2	label 2	mean 2	stdv 2	one-tail Mann-Whitney-U p-val
BarnB_B_1_ann_vs_ncd_cov	cov	na	BarnB_B	annotated	0.00195044	0.00153042	BarnB_B	non-coding	0.00728041	0.00512827	0.0113319
BarnB_B_1_ann_vs_ncd_mean_r	mean_r	na	BarnB_B	annotated	5.04909	6.96011	BarnB_B	non-coding	14.852	3.46995	0.0113319
BarnB_B_1_ann_vs_put_cov	cov	na	BarnB_B	annotated	0.00195044	0.00153042	BarnB_B	putative	0.0050198	0.00365108	0.0320513
BarnB_B_1_ann_vs_put_mean_r	mean_r	na	BarnB_B	annotated	5.04909	6.96011	BarnB_B	putative	9.23553	5.03313	0.0574416
BarnB_B_1_put_vs_ncd_cov	cov	na	BarnB_B	putative	0.0050198	0.00365108	BarnB_B	non-coding	0.00728041	0.00512827	0.0946194
BarnB_B_1_put_vs_ncd_mean_r	mean_r	na	BarnB_B	putative	9.23553	5.03313	BarnB_B	non-coding	14.852	3.46995	0.016388
BarnB_B_BarnB_B_1_ann_cov	cov	na	BarnB_B	annotated	0.00195044	0.00153042	BarnB_B	annotated	0.00195044	0.00153042	0.233877
BarnB_B_BarnB_B_1_ann_mean_r	mean_r	na	BarnB_B	annotated	5.04909	6.96011	BarnB_B	annotated	5.04909	6.96011	0.233877
BarnB_B_BarnB_B_1_ncd_cov	cov	na	BarnB_B	non-coding	0.00728041	0.00512827	BarnB_B	non-coding	0.00728041	0.00512827	0.233877
BarnB_B_BarnB_B_1_ncd_mean_r	mean_r	na	BarnB_B	non-coding	14.852	3.46995	BarnB_B	non-coding	14.852	3.46995	0.233877
BarnB_B_BarnB_B_1_put_cov	cov	na	BarnB_B	putative	0.0050198	0.00365108	BarnB_B	putative	0.0050198	0.00365108	0.233877
BarnB_B_BarnB_B_1_put_mean_r	mean_r	na	BarnB_B	putative	9.23553	5.03313	BarnB_B	putative	9.23553	5.03313	0.233877
Cm_A_0_ann_vs_ncd_cov	cov	0.5	Cm_A	annotated	0.0176664	0.000789464	Cm_A	non-coding	0.0238303	2.5143e-06	0.0613195
Cm_A_0_ann_vs_ncd_mean_r	mean_r	0.5	Cm_A	annotated	4.13303	0.164196	Cm_A	non-coding	5.91963	0.184668	0.0613195
Cm_A_0_ann_vs_put_cov	cov	0.5	Cm_A	annotated	0.0176664	0.000789464	Cm_A	putative	0.019618	0.000156545	0.0613195
Cm_A_0_ann_vs_put_mean_r	mean_r	0.5	Cm_A	annotated	4.13303	0.164196	Cm_A	putative	4.68852	0.0052524	0.0613195
Cm_A_0_put_vs_ncd_cov	cov	0.5	Cm_A	putative	0.019618	0.000156545	Cm_A	non-coding	0.0238303	2.5143e-06	0.0613195
Cm_A_0_put_vs_ncd_mean_r	mean_r	0.5	Cm_A	putative	4.68852	0.0052524	Cm_A	non-coding	5.91963	0.184668	0.0613195
Cm_A_1_ann_vs_ncd_cov	cov	1	Cm_A	annotated	0.0207121	0.000437291	Cm_A	non-coding	0.02741	0.000282077	0.0613195
Cm_A_1_ann_vs_ncd_mean_r	mean_r	1	Cm_A	annotated	4.03653	0.0709325	Cm_A	non-coding	5.56814	0.136013	0.0613195
Cm_A_1_ann_vs_put_cov	cov	1	Cm_A	annotated	0.0207121	0.000437291	Cm_A	putative	0.0229383	0.000207362	0.0613195
Cm_A_1_ann_vs_put_mean_r	mean_r	1	Cm_A	annotated	4.03653	0.0709325	Cm_A	putative	4.46645	0.011892	0.0613195
Cm_A_1_put_vs_ncd_cov	cov	1	Cm_A	putative	0.0229383	0.000207362	Cm_A	non-coding	0.02741	0.000282077	0.0613195
Cm_A_1_put_vs_ncd_mean_r	mean_r	1	Cm_A	putative	4.46645	0.011892	Cm_A	non-coding	5.56814	0.136013	0.0613195
Cm_A_10_ann_vs_ncd_cov	cov	10	Cm_A	annotated	0.074792	0.0450951	Cm_A	non-coding	0.0966575	0.0560698	0.0946194
Cm_A_10_ann_vs_ncd_mean_r	mean_r	10	Cm_A	annotated	6.18923	2.43638	Cm_A	non-coding	9.50573	3.79299	0.0320513
Cm_A_10_ann_vs_put_cov	cov	10	Cm_A	annotated	0.074792	0.0450951	Cm_A	putative	0.083005	0.0493175	0.0946194
Cm_A_10_ann_vs_put_mean_r	mean_r	10	Cm_A	annotated	6.18923	2.43638	Cm_A	putative	7.35785	2.61309	0.0744883
Cm_A_10_put_vs_ncd_cov	cov	10	Cm_A	putative	0.083005	0.0493175	Cm_A	non-coding	0.0966575	0.0560698	0.0946194
Cm_A_10_put_vs_ncd_mean_r	mean_r	10	Cm_A	putative	7.35785	2.61309	Cm_A	non-coding	9.50573	3.79299	0.0320513
Cm_A_15_ann_vs_ncd_cov	cov	15	Cm_A	annotated	0.129251	0.0950929	Cm_A	non-coding	0.15919	0.11044	0.0946194
Cm_A_15_ann_vs_ncd_mean_r	mean_r	15	Cm_A	annotated	6.0995	1.38071	Cm_A	non-coding	9.02531	1.925	0.0113319
Cm_A_15_ann_vs_put_cov	cov	15	Cm_A	annotated	0.129251	0.0950929	Cm_A	putative	0.14073	0.100778	0.0946194
Cm_A_15_ann_vs_put_mean_r	mean_r	15	Cm_A	annotated	6.0995	1.38071	Cm_A	putative	7.70535	2.58777	0.0433714
Cm_A_15_put_vs_ncd_cov	cov	15	Cm_A	putative	0.14073	0.100778	Cm_A	non-coding	0.15919	0.11044	0.0946194
Cm_A_15_put_vs_ncd_mean_r	mean_r	15	Cm_A	putative	7.70535	2.58777	Cm_A	non-coding	9.02531	1.925	0.0574416
Cm_A_2_ann_vs_ncd_cov	cov	2	Cm_A	annotated	0.032059	0.00536088	Cm_A	non-coding	0.0434264	0.00666546	0.0780804
Cm_A_2_ann_vs_ncd_mean_r	mean_r	2	Cm_A	annotated	3.49415	0.304674	Cm_A	non-coding	4.96686	0.303639	0.00759571
Cm_A_2_ann_vs_put_cov	cov	2	Cm_A	annotated	0.032059	0.00536088	Cm_A	putative	0.0360489	0.00559	0.0780804
Cm_A_2_ann_vs_put_mean_r	mean_r	2	Cm_A	annotated	3.49415	0.304674	Cm_A	putative	3.95841	0.264167	0.0484827
Cm_A_2_put_vs_ncd_cov	cov	2	Cm_A	putative	0.0360489	0.00559	Cm_A	non-coding	0.0434264	0.00666546	0.0780804
Cm_A_2_put_vs_ncd_mean_r	mean_r	2	Cm_A	putative	3.95841	0.264167	Cm_A	non-coding	4.96686	0.303639	0.00759571
Cm_A_5_ann_vs_ncd_cov	cov	5	Cm_A	annotated	0.0735086	0.0466294	Cm_A	non-coding	0.0964174	0.0573885	0.0946194
Cm_A_5_ann_vs_ncd_mean_r	mean_r	5	Cm_A	annotated	5.5241	0.790616	Cm_A	non-coding	8.52284	0.836394	0.00126872
Cm_A_5_ann_vs_put_cov	cov	5	Cm_A	annotated	0.0735086	0.0466294	Cm_A	putative	0.0827949	0.0504461	0.0946194
Cm_A_5_ann_vs_put_mean_r	mean_r	5	Cm_A	annotated	5.5241	0.790616	Cm_A	putative	6.6896	0.758546	0.0320513
Cm_A_5_put_vs_ncd_cov	cov	5	Cm_A	putative	0.0827949	0.0504461	Cm_A	non-coding	0.0964174	0.0573885	0.0946194
Cm_A_5_put_vs_ncd_mean_r	mean_r	5	Cm_A	putative	6.6896	0.758546	Cm_A	non-coding	8.52284	0.836394	0.00506014
Cm_A_Cm_B_0_ann_cov	cov	0.5	Cm_A	annotated	0.0176664	0.000789464	Cm_B	annotated	0.0277108	0.000202084	0.0613195
Cm_A_Cm_B_0_ann_mean_r	mean_r	0.5	Cm_A	annotated	4.13303	0.164196	Cm_B	annotated	6.3046	0.0901643	0.0613195
Cm_A_Cm_B_0_ncd_cov	cov	0.5	Cm_A	non-coding	0.0238303	2.5143e-06	Cm_B	non-coding	0.0311379	0.000576146	0.0613195
Cm_A_Cm_B_0_ncd_mean_r	mean_r	0.5	Cm_A	non-coding	5.91963	0.184668	Cm_B	non-coding	7.28998	0.0182962	0.0613195
Cm_A_Cm_B_0_put_cov	cov	0.5	Cm_A	putative	0.019618	0.000156545	Cm_B	putative	0.0265645	0.0004475	0.0613195
Cm_A_Cm_B_0_put_mean_r	mean_r	0.5	Cm_A	putative	4.68852	0.0052524	Cm_B	putative	6.20471	0.117073	0.0613195
Cm_A_Cm_B_1_ann_cov	cov	1	Cm_A	annotated	0.0207121	0.000437291	Cm_B	annotated	0.0247496	0.000488589	0.0613195
Cm_A_Cm_B_1_ann_mean_r	mean_r	1	Cm_A	annotated	4.03653	0.0709325	Cm_B	annotated	7.6283	0.443902	0.0613195
Cm_A_Cm_B_1_ncd_cov	cov	1	Cm_A	non-coding	0.02741	0.000282077	Cm_B	non-coding	0.025202	0.000234005	0.0613195
Cm_A_Cm_B_1_ncd_mean_r	mean_r	1	Cm_A	non-coding	5.56814	0.136013	Cm_B	non-coding	8.0789	0.138473	0.0613195
Cm_A_Cm_B_1_put_cov	cov	1	Cm_A	putative	0.0229383	0.000207362	Cm_B	putative	0.0217108	0.00011225	0.0613195
Cm_A_Cm_B_1_put_mean_r	mean_r	1	Cm_A	putative	4.46645	0.011892	Cm_B	putative	6.83808	0.07574	0.0613195
Cm_A_Cm_B_10_ann_cov	cov	10	Cm_A	annotated	0.074792	0.0450951	Cm_B	annotated	0.0238522	0.0189023	0.00765975
Cm_A_Cm_B_10_ann_mean_r	mean_r	10	Cm_A	annotated	6.18923	2.43638	Cm_B	annotated	45.2534	33.5885	0.00205975
Cm_A_Cm_B_10_ncd_cov	cov	10	Cm_A	non-coding	0.0966575	0.0560698	Cm_B	non-coding	0.0111778	0.00470084	0.00126872
Cm_A_Cm_B_10_ncd_mean_r	mean_r	10	Cm_A	non-coding	9.50573	3.79299	Cm_B	non-coding	1.13276	0.819981	0.00126872
Cm_A_Cm_B_10_put_cov	cov	10	Cm_A	putative	0.083005	0.0493175	Cm_B	putative	0.0111136	0.00537871	0.00126872
Cm_A_Cm_B_10_put_mean_r	mean_r	10	Cm_A	putative	7.35785	2.61309	Cm_B	putative	13.2753	16.5689	0.234047
Cm_A_Cm_B_15_ann_cov	cov	15	Cm_A	annotated	0.129251	0.0950929	Cm_B	annotated	0.0280933	0.0149002	0.0344096
Cm_A_Cm_B_15_ann_mean_r	mean_r	15	Cm_A	annotated	6.0995	1.38071	Cm_B	annotated	55.2248	23.8605	0.000603662
Cm_A_Cm_B_15_ncd_cov	cov	15	Cm_A	non-coding	0.15919	0.11044	Cm_B	non-coding	0.0103293	0.00461576	0.000603662
Cm_A_Cm_B_15_ncd_mean_r	mean_r	15	Cm_A	non-coding	9.02531	1.925	Cm_B	non-coding	1.2921	0.728677	0.000603662
Cm_A_Cm_B_15_put_cov	cov	15	Cm_A	putative	0.14073	0.100778	Cm_B	putative	0.0104826	0.00435478	0.000603662
Cm_A_Cm_B_15_put_mean_r	mean_r	15	Cm_A	putative	7.70535	2.58777	Cm_B	putative	4.90439	2.42825	0.0203403
Cm_A_Cm_B_2_ann_cov	cov	2	Cm_A	annotated	0.032059	0.00536088	Cm_B	annotated	0.0367543	0.00155202	0.0780804
Cm_A_Cm_B_2_ann_mean_r	mean_r	2	Cm_A	annotated	3.49415	0.304674	Cm_B	annotated	8.83222	2.89366	0.00759571
Cm_A_Cm_B_2_ncd_cov	cov	2	Cm_A	non-coding	0.0434264	0.00666546	Cm_B	non-coding	0.0277261	0.000692183	0.00759571
Cm_A_Cm_B_2_ncd_mean_r	mean_r	2	Cm_A	non-coding	4.96686	0.303639	Cm_B	non-coding	5.26918	1.55779	0.221308
Cm_A_Cm_B_2_put_cov	cov	2	Cm_A	putative	0.0360489	0.00559	Cm_B	putative	0.024952	0.000717165	0.00759571
Cm_A_Cm_B_2_put_mean_r	mean_r	2	Cm_A	putative	3.95841	0.264167	Cm_B	putative	4.8534	1.44553	0.221308
Cm_A_Cm_B_5_ann_cov	cov	5	Cm_A	annotated	0.0735086	0.0466294	Cm_B	annotated	0.0359624	0.0179284	0.0550078
Cm_A_Cm_B_5_ann_mean_r	mean_r	5	Cm_A	annotated	5.5241	0.790616	Cm_B	annotated	46.9668	12.5456	0.000603662
Cm_A_Cm_B_5_ncd_cov	cov	5	Cm_A	non-coding	0.0964174	0.0573885	Cm_B	non-coding	0.0139921	0.00811373	0.000603662
Cm_A_Cm_B_5_ncd_mean_r	mean_r	5	Cm_A	non-coding	8.52284	0.836394	Cm_B	non-coding	3.52038	1.58324	0.000603662
Cm_A_Cm_B_5_put_cov	cov	5	Cm_A	putative	0.0827949	0.0504461	Cm_B	putative	0.0140285	0.00750794	0.000603662
Cm_A_Cm_B_5_put_mean_r	mean_r	5	Cm_A	putative	6.6896	0.758546	Cm_B	putative	8.58312	6.56623	0.0681226
Cm_B_0_ann_vs_ncd_cov	cov	0.5	Cm_B	annotated	0.0277108	0.000202084	Cm_B	non-coding	0.0311379	0.000576146	0.0613195
Cm_B_0_ann_vs_ncd_mean_r	mean_r	0.5	Cm_B	annotated	6.3046	0.0901643	Cm_B	non-coding	7.28998	0.0182962	0.0613195
Cm_B_0_ann_vs_put_cov	cov	0.5	Cm_B	annotated	0.0277108	0.000202084	Cm_B	putative	0.0265645	0.0004475	0.0613195
Cm_B_0_ann_vs_put_mean_r	mean_r	0.5	Cm_B	annotated	6.3046	0.0901643	Cm_B	putative	6.20471	0.117073	0.174634
Cm_B_0_put_vs_ncd_cov	cov	0.5	Cm_B	putative	0.0265645	0.0004475	Cm_B	non-coding	0.0311379	0.000576146	0.0613195
Cm_B_0_put_vs_ncd_mean_r	mean_r	0.5	Cm_B	putative	6.20471	0.117073	Cm_B	non-coding	7.28998	0.0182962	0.0613195
Cm_B_1_ann_vs_ncd_cov	cov	1	Cm_B	annotated	0.0247496	0.000488589	Cm_B	non-coding	0.025202	0.000234005	0.174634
Cm_B_1_ann_vs_ncd_mean_r	mean_r	1	Cm_B	annotated	7.6283	0.443902	Cm_B	non-coding	8.0789	0.138473	0.174634
Cm_B_1_ann_vs_put_cov	cov	1	Cm_B	annotated	0.0247496	0.000488589	Cm_B	putative	0.0217108	0.00011225	0.0613195
Cm_B_1_ann_vs_put_mean_r	mean_r	1	Cm_B	annotated	7.6283	0.443902	Cm_B	putative	6.83808	0.07574	0.0613195
Cm_B_1_put_vs_ncd_cov	cov	1	Cm_B	putative	0.0217108	0.00011225	Cm_B	non-coding	0.025202	0.000234005	0.0613195
Cm_B_1_put_vs_ncd_mean_r	mean_r	1	Cm_B	putative	6.83808	0.07574	Cm_B	non-coding	8.0789	0.138473	0.0613195
Cm_B_10_ann_vs_ncd_cov	cov	10	Cm_B	annotated	0.0238522	0.0189023	Cm_B	non-coding	0.0111778	0.00470084	0.0946194
Cm_B_10_ann_vs_ncd_mean_r	mean_r	10	Cm_B	annotated	45.2534	33.5885	Cm_B	non-coding	1.13276	0.819981	0.00126872
Cm_B_10_ann_vs_put_cov	cov	10	Cm_B	annotated	0.0238522	0.0189023	Cm_B	putative	0.0111136	0.00537871	0.0946194
Cm_B_10_ann_vs_put_mean_r	mean_r	10	Cm_B	annotated	45.2534	33.5885	Cm_B	putative	13.2753	16.5689	0.00765975
Cm_B_10_put_vs_ncd_cov	cov	10	Cm_B	putative	0.0111136	0.00537871	Cm_B	non-coding	0.0111778	0.00470084	0.234047
Cm_B_10_put_vs_ncd_mean_r	mean_r	10	Cm_B	putative	13.2753	16.5689	Cm_B	non-coding	1.13276	0.819981	0.00326631
Cm_B_15_ann_vs_ncd_cov	cov	15	Cm_B	annotated	0.0280933	0.0149002	Cm_B	non-coding	0.0103293	0.00461576	0.00783103
Cm_B_15_ann_vs_ncd_mean_r	mean_r	15	Cm_B	annotated	55.2248	23.8605	Cm_B	non-coding	1.2921	0.728677	0.000234776
Cm_B_15_ann_vs_put_cov	cov	15	Cm_B	annotated	0.0280933	0.0149002	Cm_B	putative	0.0104826	0.00435478	0.0101422
Cm_B_15_ann_vs_put_mean_r	mean_r	15	Cm_B	annotated	55.2248	23.8605	Cm_B	putative	4.90439	2.42825	0.000234776
Cm_B_15_put_vs_ncd_cov	cov	15	Cm_B	putative	0.0104826	0.00435478	Cm_B	non-coding	0.0103293	0.00461576	0.198224
Cm_B_15_put_vs_ncd_mean_r	mean_r	15	Cm_B	putative	4.90439	2.42825	Cm_B	non-coding	1.2921	0.728677	0.00134624
Cm_B_2_ann_vs_ncd_cov	cov	2	Cm_B	annotated	0.0367543	0.00155202	Cm_B	non-coding	0.0277261	0.000692183	0.00759571
Cm_B_2_ann_vs_ncd_mean_r	mean_r	2	Cm_B	annotated	8.83222	2.89366	Cm_B	non-coding	5.26918	1.55779	0.0780804
Cm_B_2_ann_vs_put_cov	cov	2	Cm_B	annotated	0.0367543	0.00155202	Cm_B	putative	0.024952	0.000717165	0.00759571
Cm_B_2_ann_vs_put_mean_r	mean_r	2	Cm_B	annotated	8.83222	2.89366	Cm_B	putative	4.8534	1.44553	0.0780804
Cm_B_2_put_vs_ncd_cov	cov	2	Cm_B	putative	0.024952	0.000717165	Cm_B	non-coding	0.0277261	0.000692183	0.00759571
Cm_B_2_put_vs_ncd_mean_r	mean_r	2	Cm_B	putative	4.8534	1.44553	Cm_B	non-coding	5.26918	1.55779	0.0780804
Cm_B_5_ann_vs_ncd_cov	cov	5	Cm_B	annotated	0.0359624	0.0179284	Cm_B	non-coding	0.0139921	0.00811373	0.00339682
Cm_B_5_ann_vs_ncd_mean_r	mean_r	5	Cm_B	annotated	46.9668	12.5456	Cm_B	non-coding	3.52038	1.58324	0.000234776
Cm_B_5_ann_vs_put_cov	cov	5	Cm_B	annotated	0.0359624	0.0179284	Cm_B	putative	0.0140285	0.00750794	0.00339682
Cm_B_5_ann_vs_put_mean_r	mean_r	5	Cm_B	annotated	46.9668	12.5456	Cm_B	putative	8.58312	6.56623	0.000234776
Cm_B_5_put_vs_ncd_cov	cov	5	Cm_B	putative	0.0140285	0.00750794	Cm_B	non-coding	0.0139921	0.00811373	0.140881
Cm_B_5_put_vs_ncd_mean_r	mean_r	5	Cm_B	putative	8.58312	6.56623	Cm_B	non-coding	3.52038	1.58324	0.00252042
Cm_B_Cm_A_0_ann_cov	cov	0.5	Cm_B	annotated	0.0277108	0.000202084	Cm_A	annotated	0.0176664	0.000789464	0.0613195
Cm_B_Cm_A_0_ann_mean_r	mean_r	0.5	Cm_B	annotated	6.3046	0.0901643	Cm_A	annotated	4.13303	0.164196	0.0613195
Cm_B_Cm_A_0_ncd_cov	cov	0.5	Cm_B	non-coding	0.0311379	0.000576146	Cm_A	non-coding	0.0238303	2.5143e-06	0.0613195
Cm_B_Cm_A_0_ncd_mean_r	mean_r	0.5	Cm_B	non-coding	7.28998	0.0182962	Cm_A	non-coding	5.91963	0.184668	0.0613195
Cm_B_Cm_A_0_put_cov	cov	0.5	Cm_B	putative	0.0265645	0.0004475	Cm_A	putative	0.019618	0.000156545	0.0613195
Cm_B_Cm_A_0_put_mean_r	mean_r	0.5	Cm_B	putative	6.20471	0.117073	Cm_A	putative	4.68852	0.0052524	0.0613195
Cm_B_Cm_A_1_ann_cov	cov	1	Cm_B	annotated	0.0247496	0.000488589	Cm_A	annotated	0.0207121	0.000437291	0.0613195
Cm_B_Cm_A_1_ann_mean_r	mean_r	1	Cm_B	annotated	7.6283	0.443902	Cm_A	annotated	4.03653	0.0709325	0.0613195
Cm_B_Cm_A_1_ncd_cov	cov	1	Cm_B	non-coding	0.025202	0.000234005	Cm_A	non-coding	0.02741	0.000282077	0.0613195
Cm_B_Cm_A_1_ncd_mean_r	mean_r	1	Cm_B	non-coding	8.0789	0.138473	Cm_A	non-coding	5.56814	0.136013	0.0613195
Cm_B_Cm_A_1_put_cov	cov	1	Cm_B	putative	0.0217108	0.00011225	Cm_A	putative	0.0229383	0.000207362	0.0613195
Cm_B_Cm_A_1_put_mean_r	mean_r	1	Cm_B	putative	6.83808	0.07574	Cm_A	putative	4.46645	0.011892	0.0613195
Cm_B_Cm_A_10_ann_cov	cov	10	Cm_B	annotated	0.0238522	0.0189023	Cm_A	annotated	0.074792	0.0450951	0.00765975
Cm_B_Cm_A_10_ann_mean_r	mean_r	10	Cm_B	annotated	45.2534	33.5885	Cm_A	annotated	6.18923	2.43638	0.00205975
Cm_B_Cm_A_10_ncd_cov	cov	10	Cm_B	non-coding	0.0111778	0.00470084	Cm_A	non-coding	0.0966575	0.0560698	0.00126872
Cm_B_Cm_A_10_ncd_mean_r	mean_r	10	Cm_B	non-coding	1.13276	0.819981	Cm_A	non-coding	9.50573	3.79299	0.00126872
Cm_B_Cm_A_10_put_cov	cov	10	Cm_B	putative	0.0111136	0.00537871	Cm_A	putative	0.083005	0.0493175	0.00126872
Cm_B_Cm_A_10_put_mean_r	mean_r	10	Cm_B	putative	13.2753	16.5689	Cm_A	putative	7.35785	2.61309	0.234047
Cm_B_Cm_A_15_ann_cov	cov	15	Cm_B	annotated	0.0280933	0.0149002	Cm_A	annotated	0.129251	0.0950929	0.0344096
Cm_B_Cm_A_15_ann_mean_r	mean_r	15	Cm_B	annotated	55.2248	23.8605	Cm_A	annotated	6.0995	1.38071	0.000603662
Cm_B_Cm_A_15_ncd_cov	cov	15	Cm_B	non-coding	0.0103293	0.00461576	Cm_A	non-coding	0.15919	0.11044	0.000603662
Cm_B_Cm_A_15_ncd_mean_r	mean_r	15	Cm_B	non-coding	1.2921	0.728677	Cm_A	non-coding	9.02531	1.925	0.000603662
Cm_B_Cm_A_15_put_cov	cov	15	Cm_B	putative	0.0104826	0.00435478	Cm_A	putative	0.14073	0.100778	0.000603662
Cm_B_Cm_A_15_put_mean_r	mean_r	15	Cm_B	putative	4.90439	2.42825	Cm_A	putative	7.70535	2.58777	0.0203403
Cm_B_Cm_A_2_ann_cov	cov	2	Cm_B	annotated	0.0367543	0.00155202	Cm_A	annotated	0.032059	0.00536088	0.0780804
Cm_B_Cm_A_2_ann_mean_r	mean_r	2	Cm_B	annotated	8.83222	2.89366	Cm_A	annotated	3.49415	0.304674	0.00759571
Cm_B_Cm_A_2_ncd_cov	cov	2	Cm_B	non-coding	0.0277261	0.000692183	Cm_A	non-coding	0.0434264	0.00666546	0.00759571
Cm_B_Cm_A_2_ncd_mean_r	mean_r	2	Cm_B	non-coding	5.26918	1.55779	Cm_A	non-coding	4.96686	0.303639	0.221308
Cm_B_Cm_A_2_put_cov	cov	2	Cm_B	putative	0.024952	0.000717165	Cm_A	putative	0.0360489	0.00559	0.00759571
Cm_B_Cm_A_2_put_mean_r	mean_r	2	Cm_B	putative	4.8534	1.44553	Cm_A	putative	3.95841	0.264167	0.221308
Cm_B_Cm_A_5_ann_cov	cov	5	Cm_B	annotated	0.0359624	0.0179284	Cm_A	annotated	0.0735086	0.0466294	0.0550078
Cm_B_Cm_A_5_ann_mean_r	mean_r	5	Cm_B	annotated	46.9668	12.5456	Cm_A	annotated	5.5241	0.790616	0.000603662
Cm_B_Cm_A_5_ncd_cov	cov	5	Cm_B	non-coding	0.0139921	0.00811373	Cm_A	non-coding	0.0964174	0.0573885	0.000603662
Cm_B_Cm_A_5_ncd_mean_r	mean_r	5	Cm_B	non-coding	3.52038	1.58324	Cm_A	non-coding	8.52284	0.836394	0.000603662
Cm_B_Cm_A_5_put_cov	cov	5	Cm_B	putative	0.0140285	0.00750794	Cm_A	putative	0.0827949	0.0504461	0.000603662
Cm_B_Cm_A_5_put_mean_r	mean_r	5	Cm_B	putative	8.58312	6.56623	Cm_A	putative	6.6896	0.758546	0.0681226
Cm_C_0_ann_vs_ncd_cov	cov	0.5	Cm_C	annotated	0.00481952	0.00012992	Cm_C	non-coding	0.00623704	1.06215e-05	0.0613195
Cm_C_0_ann_vs_ncd_mean_r	mean_r	0.5	Cm_C	annotated	3.62007	0.253464	Cm_C	non-coding	5.0091	0.276018	0.0613195
Cm_C_0_ann_vs_put_cov	cov	0.5	Cm_C	annotated	0.00481952	0.00012992	Cm_C	putative	0.00523361	0.000278436	0.0613195
Cm_C_0_ann_vs_put_mean_r	mean_r	0.5	Cm_C	annotated	3.62007	0.253464	Cm_C	putative	3.9037	0.16452	0.174634
Cm_C_0_put_vs_ncd_cov	cov	0.5	Cm_C	putative	0.00523361	0.000278436	Cm_C	non-coding	0.00623704	1.06215e-05	0.0613195
Cm_C_0_put_vs_ncd_mean_r	mean_r	0.5	Cm_C	putative	3.9037	0.16452	Cm_C	non-coding	5.0091	0.276018	0.0613195
Cm_C_1_ann_vs_ncd_cov	cov	1	Cm_C	annotated	0.00948777	8.04948e-05	Cm_C	non-coding	0.0131108	0.000213502	0.0613195
Cm_C_1_ann_vs_ncd_mean_r	mean_r	1	Cm_C	annotated	3.83238	0.0380811	Cm_C	non-coding	5.72807	0.33649	0.0613195
Cm_C_1_ann_vs_put_cov	cov	1	Cm_C	annotated	0.00948777	8.04948e-05	Cm_C	putative	0.0108019	0.000221889	0.0613195
Cm_C_1_ann_vs_put_mean_r	mean_r	1	Cm_C	annotated	3.83238	0.0380811	Cm_C	putative	4.401	0.108026	0.0613195
Cm_C_1_put_vs_ncd_cov	cov	1	Cm_C	putative	0.0108019	0.000221889	Cm_C	non-coding	0.0131108	0.000213502	0.0613195
Cm_C_1_put_vs_ncd_mean_r	mean_r	1	Cm_C	putative	4.401	0.108026	Cm_C	non-coding	5.72807	0.33649	0.0613195
Cm_C_15_ann_vs_ncd_cov	cov	15	Cm_C	annotated	0.202833	0.00281635	Cm_C	non-coding	0.24429	5.15851e-05	0.0613195
Cm_C_15_ann_vs_ncd_mean_r	mean_r	15	Cm_C	annotated	4.62138	0.113328	Cm_C	non-coding	6.74118	0.207361	0.0613195
Cm_C_15_ann_vs_put_cov	cov	15	Cm_C	annotated	0.202833	0.00281635	Cm_C	putative	0.217485	0.00176046	0.0613195
Cm_C_15_ann_vs_put_mean_r	mean_r	15	Cm_C	annotated	4.62138	0.113328	Cm_C	putative	5.23336	0.102685	0.0613195
Cm_C_15_put_vs_ncd_cov	cov	15	Cm_C	putative	0.217485	0.00176046	Cm_C	non-coding	0.24429	5.15851e-05	0.0613195
Cm_C_15_put_vs_ncd_mean_r	mean_r	15	Cm_C	putative	5.23336	0.102685	Cm_C	non-coding	6.74118	0.207361	0.0613195
Cm_C_2_ann_vs_ncd_cov	cov	2	Cm_C	annotated	0.0236476	0.000564726	Cm_C	non-coding	0.0321494	0.000155211	0.0613195
Cm_C_2_ann_vs_ncd_mean_r	mean_r	2	Cm_C	annotated	3.60939	0.116953	Cm_C	non-coding	5.20563	0.24723	0.0613195
Cm_C_2_ann_vs_put_cov	cov	2	Cm_C	annotated	0.0236476	0.000564726	Cm_C	putative	0.0268822	9.90673e-05	0.0613195
Cm_C_2_ann_vs_put_mean_r	mean_r	2	Cm_C	annotated	3.60939	0.116953	Cm_C	putative	4.06985	0.0565725	0.0613195
Cm_C_2_put_vs_ncd_cov	cov	2	Cm_C	putative	0.0268822	9.90673e-05	Cm_C	non-coding	0.0321494	0.000155211	0.0613195
Cm_C_2_put_vs_ncd_mean_r	mean_r	2	Cm_C	putative	4.06985	0.0565725	Cm_C	non-coding	5.20563	0.24723	0.0613195
Cm_C_Cm_D_0_ann_cov	cov	0.5	Cm_C	annotated	0.00481952	0.00012992	Cm_D	annotated	0.00835378	7.67884e-05	0.0613195
Cm_C_Cm_D_0_ann_mean_r	mean_r	0.5	Cm_C	annotated	3.62007	0.253464	Cm_D	annotated	5.45033	0.158252	0.0613195
Cm_C_Cm_D_0_ncd_cov	cov	0.5	Cm_C	non-coding	0.00623704	1.06215e-05	Cm_D	non-coding	0.0106319	0.000112451	0.0613195
Cm_C_Cm_D_0_ncd_mean_r	mean_r	0.5	Cm_C	non-coding	5.0091	0.276018	Cm_D	non-coding	6.90153	0.134909	0.0613195
Cm_C_Cm_D_0_put_cov	cov	0.5	Cm_C	putative	0.00523361	0.000278436	Cm_D	putative	0.00880279	0.000101754	0.0613195
Cm_C_Cm_D_0_put_mean_r	mean_r	0	Cm_C	putative	3.9037	0.16452	Cm_D	putative	5.66827	0.1818	0.0613195
Cm_C_Cm_D_1_ann_cov	cov	1	Cm_C	annotated	0.00948777	8.04948e-05	Cm_D	annotated	0.0120806	0.000181135	0.0613195
Cm_C_Cm_D_1_ann_mean_r	mean_r	1	Cm_C	annotated	3.83238	0.0380811	Cm_D	annotated	6.52132	0.245407	0.0613195
Cm_C_Cm_D_1_ncd_cov	cov	1	Cm_C	non-coding	0.0131108	0.000213502	Cm_D	non-coding	0.0129127	3.27274e-05	0.174634
Cm_C_Cm_D_1_ncd_mean_r	mean_r	1	Cm_C	non-coding	5.72807	0.33649	Cm_D	non-coding	6.97019	0.0407019	0.0613195
Cm_C_Cm_D_1_put_cov	cov	1	Cm_C	putative	0.0108019	0.000221889	Cm_D	putative	0.0106273	0.000344231	0.174634
Cm_C_Cm_D_1_put_mean_r	mean_r	1	Cm_C	putative	4.401	0.108026	Cm_D	putative	5.68423	0.120439	0.0613195
Cm_C_Cm_D_15_ann_cov	cov	15	Cm_C	annotated	0.202833	0.00281635	Cm_D	annotated	0.0290767	0.000707444	0.0613195
Cm_C_Cm_D_15_ann_mean_r	mean_r	15	Cm_C	annotated	4.62138	0.113328	Cm_D	annotated	45.5522	4.65301	0.0613195
Cm_C_Cm_D_15_ncd_cov	cov	15	Cm_C	non-coding	0.24429	5.15851e-05	Cm_D	non-coding	0.0128561	2.10407e-05	0.0613195
Cm_C_Cm_D_15_ncd_mean_r	mean_r	15	Cm_C	non-coding	6.74118	0.207361	Cm_D	non-coding	0.927675	0.275859	0.0613195
Cm_C_Cm_D_15_put_cov	cov	15	Cm_C	putative	0.217485	0.00176046	Cm_D	putative	0.0123414	0.000171075	0.0613195
Cm_C_Cm_D_15_put_mean_r	mean_r	15	Cm_C	putative	5.23336	0.102685	Cm_D	putative	3.81744	0.296615	0.0613195
Cm_C_Cm_D_2_ann_cov	cov	2	Cm_C	annotated	0.0236476	0.000564726	Cm_D	annotated	0.0122418	0.000310617	0.0613195
Cm_C_Cm_D_2_ann_mean_r	mean_r	2	Cm_C	annotated	3.60939	0.116953	Cm_D	annotated	8.82683	0.597841	0.0613195
Cm_C_Cm_D_2_ncd_cov	cov	2	Cm_C	non-coding	0.0321494	0.000155211	Cm_D	non-coding	0.0092052	3.18334e-05	0.0613195
Cm_C_Cm_D_2_ncd_mean_r	mean_r	2	Cm_C	non-coding	5.20563	0.24723	Cm_D	non-coding	6.13194	0.133332	0.0613195
Cm_C_Cm_D_2_put_cov	cov	2	Cm_C	putative	0.0268822	9.90673e-05	Cm_D	putative	0.00768984	2.12753e-05	0.0613195
Cm_C_Cm_D_2_put_mean_r	mean_r	2	Cm_C	putative	4.06985	0.0565725	Cm_D	putative	5.30278	0.151974	0.0613195
Cm_D_0_ann_vs_ncd_cov	cov	0.5	Cm_D	annotated	0.00835378	7.67884e-05	Cm_D	non-coding	0.0106319	0.000112451	0.0613195
Cm_D_0_ann_vs_ncd_mean_r	mean_r	0.5	Cm_D	annotated	5.45033	0.158252	Cm_D	non-coding	6.90153	0.134909	0.0613195
Cm_D_0_ann_vs_put_cov	cov	0.5	Cm_D	annotated	0.00835378	7.67884e-05	Cm_D	putative	0.00880279	0.000101754	0.0613195
Cm_D_0_ann_vs_put_mean_r	mean_r	0.5	Cm_D	annotated	5.45033	0.158252	Cm_D	putative	5.66827	0.1818	0.174634
Cm_D_0_put_vs_ncd_cov	cov	0.5	Cm_D	putative	0.00880279	0.000101754	Cm_D	non-coding	0.0106319	0.000112451	0.0613195
Cm_D_0_put_vs_ncd_mean_r	mean_r	0.5	Cm_D	putative	5.66827	0.1818	Cm_D	non-coding	6.90153	0.134909	0.0613195
Cm_D_1_ann_vs_ncd_cov	cov	1	Cm_D	annotated	0.0120806	0.000181135	Cm_D	non-coding	0.0129127	3.27274e-05	0.0613195
Cm_D_1_ann_vs_ncd_mean_r	mean_r	1	Cm_D	annotated	6.52132	0.245407	Cm_D	non-coding	6.97019	0.0407019	0.0613195
Cm_D_1_ann_vs_put_cov	cov	1	Cm_D	annotated	0.0120806	0.000181135	Cm_D	putative	0.0106273	0.000344231	0.0613195
Cm_D_1_ann_vs_put_mean_r	mean_r	1	Cm_D	annotated	6.52132	0.245407	Cm_D	putative	5.68423	0.120439	0.0613195
Cm_D_1_put_vs_ncd_cov	cov	1	Cm_D	putative	0.0106273	0.000344231	Cm_D	non-coding	0.0129127	3.27274e-05	0.0613195
Cm_D_1_put_vs_ncd_mean_r	mean_r	1	Cm_D	putative	5.68423	0.120439	Cm_D	non-coding	6.97019	0.0407019	0.0613195
Cm_D_15_ann_vs_ncd_cov	cov	15	Cm_D	annotated	0.0290767	0.000707444	Cm_D	non-coding	0.0128561	2.10407e-05	0.0613195
Cm_D_15_ann_vs_ncd_mean_r	mean_r	15	Cm_D	annotated	45.5522	4.65301	Cm_D	non-coding	0.927675	0.275859	0.0613195
Cm_D_15_ann_vs_put_cov	cov	15	Cm_D	annotated	0.0290767	0.000707444	Cm_D	putative	0.0123414	0.000171075	0.0613195
Cm_D_15_ann_vs_put_mean_r	mean_r	15	Cm_D	annotated	45.5522	4.65301	Cm_D	putative	3.81744	0.296615	0.0613195
Cm_D_15_put_vs_ncd_cov	cov	15	Cm_D	putative	0.0123414	0.000171075	Cm_D	non-coding	0.0128561	2.10407e-05	0.0613195
Cm_D_15_put_vs_ncd_mean_r	mean_r	15	Cm_D	putative	3.81744	0.296615	Cm_D	non-coding	0.927675	0.275859	0.0613195
Cm_D_2_ann_vs_ncd_cov	cov	2	Cm_D	annotated	0.0122418	0.000310617	Cm_D	non-coding	0.0092052	3.18334e-05	0.0613195
Cm_D_2_ann_vs_ncd_mean_r	mean_r	2	Cm_D	annotated	8.82683	0.597841	Cm_D	non-coding	6.13194	0.133332	0.0613195
Cm_D_2_ann_vs_put_cov	cov	2	Cm_D	annotated	0.0122418	0.000310617	Cm_D	putative	0.00768984	2.12753e-05	0.0613195
Cm_D_2_ann_vs_put_mean_r	mean_r	2	Cm_D	annotated	8.82683	0.597841	Cm_D	putative	5.30278	0.151974	0.0613195
Cm_D_2_put_vs_ncd_cov	cov	2	Cm_D	putative	0.00768984	2.12753e-05	Cm_D	non-coding	0.0092052	3.18334e-05	0.0613195
Cm_D_2_put_vs_ncd_mean_r	mean_r	2	Cm_D	putative	5.30278	0.151974	Cm_D	non-coding	6.13194	0.133332	0.0613195
Cm_D_Cm_C_0_ann_cov	cov	0.5	Cm_D	annotated	0.00835378	7.67884e-05	Cm_C	annotated	0.00481952	0.00012992	0.0613195
Cm_D_Cm_C_0_ann_mean_r	mean_r	0.5	Cm_D	annotated	5.45033	0.158252	Cm_C	annotated	3.62007	0.253464	0.0613195
Cm_D_Cm_C_0_ncd_cov	cov	0.5	Cm_D	non-coding	0.0106319	0.000112451	Cm_C	non-coding	0.00623704	1.06215e-05	0.0613195
Cm_D_Cm_C_0_ncd_mean_r	mean_r	0.5	Cm_D	non-coding	6.90153	0.134909	Cm_C	non-coding	5.0091	0.276018	0.0613195
Cm_D_Cm_C_0_put_cov	cov	0.5	Cm_D	putative	0.00880279	0.000101754	Cm_C	putative	0.00523361	0.000278436	0.0613195
Cm_D_Cm_C_0_put_mean_r	mean_r	0.5	Cm_D	putative	5.66827	0.1818	Cm_C	putative	3.9037	0.16452	0.0613195
Cm_D_Cm_C_1_ann_cov	cov	1	Cm_D	annotated	0.0120806	0.000181135	Cm_C	annotated	0.00948777	8.04948e-05	0.0613195
Cm_D_Cm_C_1_ann_mean_r	mean_r	1	Cm_D	annotated	6.52132	0.245407	Cm_C	annotated	3.83238	0.0380811	0.0613195
Cm_D_Cm_C_1_ncd_cov	cov	1	Cm_D	non-coding	0.0129127	3.27274e-05	Cm_C	non-coding	0.0131108	0.000213502	0.174634
Cm_D_Cm_C_1_ncd_mean_r	mean_r	1	Cm_D	non-coding	6.97019	0.0407019	Cm_C	non-coding	5.72807	0.33649	0.0613195
Cm_D_Cm_C_1_put_cov	cov	1	Cm_D	putative	0.0106273	0.000344231	Cm_C	putative	0.0108019	0.000221889	0.174634
Cm_D_Cm_C_1_put_mean_r	mean_r	1	Cm_D	putative	5.68423	0.120439	Cm_C	putative	4.401	0.108026	0.0613195
Cm_D_Cm_C_15_ann_cov	cov	15	Cm_D	annotated	0.0290767	0.000707444	Cm_C	annotated	0.202833	0.00281635	0.0613195
Cm_D_Cm_C_15_ann_mean_r	mean_r	15	Cm_D	annotated	45.5522	4.65301	Cm_C	annotated	4.62138	0.113328	0.0613195
Cm_D_Cm_C_15_ncd_cov	cov	15	Cm_D	non-coding	0.0128561	2.10407e-05	Cm_C	non-coding	0.24429	5.15851e-05	0.0613195
Cm_D_Cm_C_15_ncd_mean_r	mean_r	15	Cm_D	non-coding	0.927675	0.275859	Cm_C	non-coding	6.74118	0.207361	0.0613195
Cm_D_Cm_C_15_put_cov	cov	15	Cm_D	putative	0.0123414	0.000171075	Cm_C	putative	0.217485	0.00176046	0.0613195
Cm_D_Cm_C_15_put_mean_r	mean_r	15	Cm_D	putative	3.81744	0.296615	Cm_C	putative	5.23336	0.102685	0.0613195
Cm_D_Cm_C_2_ann_cov	cov	2	Cm_D	annotated	0.0122418	0.000310617	Cm_C	annotated	0.0236476	0.000564726	0.0613195
Cm_D_Cm_C_2_ann_mean_r	mean_r	2	Cm_D	annotated	8.82683	0.597841	Cm_C	annotated	3.60939	0.116953	0.0613195
Cm_D_Cm_C_2_ncd_cov	cov	2	Cm_D	non-coding	0.0092052	3.18334e-05	Cm_C	non-coding	0.0321494	0.000155211	0.0613195
Cm_D_Cm_C_2_ncd_mean_r	mean_r	2	Cm_D	non-coding	6.13194	0.133332	Cm_C	non-coding	5.20563	0.24723	0.0613195
Cm_D_Cm_C_2_put_cov	cov	2	Cm_D	putative	0.00768984	2.12753e-05	Cm_C	putative	0.0268822	9.90673e-05	0.0613195
Cm_D_Cm_C_2_put_mean_r	mean_r	2	Cm_D	putative	5.30278	0.151974	Cm_C	putative	4.06985	0.0565725	0.0613195
ereA_A_0_ann_vs_ncd_cov	cov	0.02	ereA_A	annotated	1.3234e-05	6.21367e-06	ereA_A	non-coding	1.99413e-05	1.25427e-07	0.0613195
ereA_A_0_ann_vs_ncd_mean_r	mean_r	0.02	ereA_A	annotated	2.29579e-05	1.59375e-05	ereA_A	non-coding	0.00151482	0.00148085	0.174634
ereA_A_0_ann_vs_put_cov	cov	0.02	ereA_A	annotated	1.3234e-05	6.21367e-06	ereA_A	putative	2.03293e-05	1.87429e-06	0.174634
ereA_A_0_ann_vs_put_mean_r	mean_r	0.02	ereA_A	annotated	2.29579e-05	1.59375e-05	ereA_A	putative	4.85344e-05	2.08519e-05	0.174634
ereA_A_0_put_vs_ncd_cov	cov	0.02	ereA_A	putative	2.03293e-05	1.87429e-06	ereA_A	non-coding	1.99413e-05	1.25427e-07	0.174634
ereA_A_0_put_vs_ncd_mean_r	mean_r	0.02	ereA_A	putative	4.85344e-05	2.08519e-05	ereA_A	non-coding	0.00151482	0.00148085	0.174634
ereA_A_1_ann_vs_ncd_cov	cov	1	ereA_A	annotated	0.00867773	0.00133321	ereA_A	non-coding	0.010392	0.00190588	0.0780804
ereA_A_1_ann_vs_ncd_mean_r	mean_r	1	ereA_A	annotated	1.78636	1.34875	ereA_A	non-coding	2.8008	2.15296	0.117622
ereA_A_1_ann_vs_put_cov	cov	1	ereA_A	annotated	0.00867773	0.00133321	ereA_A	putative	0.00840326	0.00147851	0.166251
ereA_A_1_ann_vs_put_mean_r	mean_r	1	ereA_A	annotated	1.78636	1.34875	ereA_A	putative	3.39433	3.25908	0.221308
ereA_A_1_put_vs_ncd_cov	cov	1	ereA_A	putative	0.00840326	0.00147851	ereA_A	non-coding	0.010392	0.00190588	0.0780804
ereA_A_1_put_vs_ncd_mean_r	mean_r	1	ereA_A	putative	3.39433	3.25908	ereA_A	non-coding	2.8008	2.15296	0.221308
ereA_A_ereA_B_0_ann_cov	cov	0.02	ereA_A	annotated	1.3234e-05	6.21367e-06	ereA_B	annotated	8.3721e-06	1.35175e-06	0.25
ereA_A_ereA_B_0_ann_mean_r	mean_r	0.02	ereA_A	annotated	2.29579e-05	1.59375e-05	ereA_B	annotated	0.000110167	0.000100443	0.174634
ereA_A_ereA_B_0_ncd_cov	cov	0.02	ereA_A	non-coding	1.99413e-05	1.25427e-07	ereA_B	non-coding	1.43334e-06	1.43334e-06	0.0613195
ereA_A_ereA_B_0_ncd_mean_r	mean_r	0.02	ereA_A	non-coding	0.00151482	0.00148085	ereA_B	non-coding	1.43334e-06	1.43334e-06	0.0613195
ereA_A_ereA_B_0_put_cov	cov	0.02	ereA_A	putative	2.03293e-05	1.87429e-06	ereA_B	putative	3.07583e-06	3.07583e-06	0.0613195
ereA_A_ereA_B_0_put_mean_r	mean_r	0.02	ereA_A	putative	4.85344e-05	2.08519e-05	ereA_B	putative	3.53721e-05	3.53721e-05	0.174634
ereA_A_ereA_B_1_ann_cov	cov	1	ereA_A	annotated	0.00867773	0.00133321	ereA_B	annotated	0.0146728	0.00845834	0.221308
ereA_A_ereA_B_1_ann_mean_r	mean_r	1	ereA_A	annotated	1.78636	1.34875	ereA_B	annotated	37.3534	33.48	0.0780804
ereA_A_ereA_B_1_ncd_cov	cov	1	ereA_A	non-coding	0.010392	0.00190588	ereA_B	non-coding	0.011201	0.00626871	0.221308
ereA_A_ereA_B_1_ncd_mean_r	mean_r	1	ereA_A	non-coding	2.8008	2.15296	ereA_B	non-coding	0.463537	0.510316	0.0280878
ereA_A_ereA_B_1_put_cov	cov	1	ereA_A	putative	0.00840326	0.00147851	ereA_B	putative	0.0107667	0.0060655	0.221308
ereA_A_ereA_B_1_put_mean_r	mean_r	1	ereA_A	putative	3.39433	3.25908	ereA_B	putative	2.90088	3.91152	0.166251
ereA_B_0_ann_vs_ncd_cov	cov	0.02	ereA_B	annotated	8.3721e-06	1.35175e-06	ereA_B	non-coding	1.43334e-06	1.43334e-06	0.0613195
ereA_B_0_ann_vs_ncd_mean_r	mean_r	0.02	ereA_B	annotated	0.000110167	0.000100443	ereA_B	non-coding	1.43334e-06	1.43334e-06	0.0613195
ereA_B_0_ann_vs_put_cov	cov	0.02	ereA_B	annotated	8.3721e-06	1.35175e-06	ereA_B	putative	3.07583e-06	3.07583e-06	0.0613195
ereA_B_0_ann_vs_put_mean_r	mean_r	0.02	ereA_B	annotated	0.000110167	0.000100443	ereA_B	putative	3.53721e-05	3.53721e-05	0.174634
ereA_B_0_put_vs_ncd_cov	cov	0.02	ereA_B	putative	3.07583e-06	3.07583e-06	ereA_B	non-coding	1.43334e-06	1.43334e-06	0.25
ereA_B_0_put_vs_ncd_mean_r	mean_r	0.02	ereA_B	putative	3.53721e-05	3.53721e-05	ereA_B	non-coding	1.43334e-06	1.43334e-06	0.25
ereA_B_1_ann_vs_ncd_cov	cov	1	ereA_B	annotated	0.0146728	0.00845834	ereA_B	non-coding	0.011201	0.00626871	0.0780804
ereA_B_1_ann_vs_ncd_mean_r	mean_r	1	ereA_B	annotated	37.3534	33.48	ereA_B	non-coding	0.463537	0.510316	0.0151505
ereA_B_1_ann_vs_put_cov	cov	1	ereA_B	annotated	0.0146728	0.00845834	ereA_B	putative	0.0107667	0.0060655	0.0780804
ereA_B_1_ann_vs_put_mean_r	mean_r	1	ereA_B	annotated	37.3534	33.48	ereA_B	putative	2.90088	3.91152	0.0280878
ereA_B_1_put_vs_ncd_cov	cov	1	ereA_B	putative	0.0107667	0.0060655	ereA_B	non-coding	0.011201	0.00626871	0.0780804
ereA_B_1_put_vs_ncd_mean_r	mean_r	1	ereA_B	putative	2.90088	3.91152	ereA_B	non-coding	0.463537	0.510316	0.221308
ereA_B_ereA_A_0_ann_cov	cov	0.02	ereA_B	annotated	8.3721e-06	1.35175e-06	ereA_A	annotated	1.3234e-05	6.21367e-06	0.25
ereA_B_ereA_A_0_ann_mean_r	mean_r	0.02	ereA_B	annotated	0.000110167	0.000100443	ereA_A	annotated	2.29579e-05	1.59375e-05	0.174634
ereA_B_ereA_A_0_ncd_cov	cov	0.02	ereA_B	non-coding	1.43334e-06	1.43334e-06	ereA_A	non-coding	1.99413e-05	1.25427e-07	0.0613195
ereA_B_ereA_A_0_ncd_mean_r	mean_r	0.02	ereA_B	non-coding	1.43334e-06	1.43334e-06	ereA_A	non-coding	0.00151482	0.00148085	0.0613195
ereA_B_ereA_A_0_put_cov	cov	0.02	ereA_B	putative	3.07583e-06	3.07583e-06	ereA_A	putative	2.03293e-05	1.87429e-06	0.0613195
ereA_B_ereA_A_0_put_mean_r	mean_r	0.02	ereA_B	putative	3.53721e-05	3.53721e-05	ereA_A	putative	4.85344e-05	2.08519e-05	0.174634
ereA_B_ereA_A_1_ann_cov	cov	1	ereA_B	annotated	0.0146728	0.00845834	ereA_A	annotated	0.00867773	0.00133321	0.221308
ereA_B_ereA_A_1_ann_mean_r	mean_r	1	ereA_B	annotated	37.3534	33.48	ereA_A	annotated	1.78636	1.34875	0.0780804
ereA_B_ereA_A_1_ncd_cov	cov	1	ereA_B	non-coding	0.011201	0.00626871	ereA_A	non-coding	0.010392	0.00190588	0.221308
ereA_B_ereA_A_1_ncd_mean_r	mean_r	1	ereA_B	non-coding	0.463537	0.510316	ereA_A	non-coding	2.8008	2.15296	0.0280878
ereA_B_ereA_A_1_put_cov	cov	1	ereA_B	putative	0.0107667	0.0060655	ereA_A	putative	0.00840326	0.00147851	0.221308
ereA_B_ereA_A_1_put_mean_r	mean_r	1	ereA_B	putative	2.90088	3.91152	ereA_A	putative	3.39433	3.25908	0.166251
