# Supplementary material for: ProTInSeq: transposon insertion tracking by ultra-deep DNA sequencing to identify translated large and small ORFs
Source: Nat Commun. 2024 Mar 7;15:2091. doi: 10.1038/s41467-024-46112-2 (PMC10920889; doi:10.1038/s41467-024-46112-2)
Supplement: Supplementary file 10 — Supplementary Data 6 [file 41467_2024_46112_MOESM10_ESM.xlsx]

## Sheet: Sheet1
	gene	start	end	strand	ntlen	aalen	ann_type	alt_ann	localization	function	operon	expression	cprna	msexp	mspepts	cpprot	ureacp	sdscp	meancp	hlprot	refdens	refesse	ranseps	rbs	homology	predfun	tm	sp	segtm	complex	lon_target	lipoprot	truncated/pseudogen
0	MPN001	692	1834	+	1142	380	ncbi	1	Cytoplasm	DNA synthesis/modifications/repair/conformation	1	8.45939	0.22697	116	33	508.1	508.1	663.5	867.03	8.06	0.004	E	0.993	1	6	dnaN	0	0	o	2	0	0	0
1	MPN002	1838	2767	+	929	309	ncbi	1	Cytoplasm	DNA synthesis/modifications/repair/conformation	1	7.29747	0.12693	115	22	34.9	34.9	36.2	66.62	4.83	0.208	F	0.998	0	6	xdj1	0	0	o	1	0	0	0
2	MPN003	2869	4821	+	1952	650	ncbi	1	Cytoplasm	DNA synthesis/modifications/repair/conformation	2	8.59731	0.23493	115	48	267.8	267.8	350.9	268.72	6.07	0.003	E	0.996	1	6	gyrB	0	0	o	2	0	0	0
3	MPN004	4821	7340	+	2519	839	ncbi	1	Cytoplasm	DNA synthesis/modifications/repair/conformation	2	8.29761	0.18363	116	54	280.6	280.6	359	244.59	7.05	0.002	E	0.994	0	6	gyrA	0	0	o	2	0	0	0
4	MPN005	7312	8574	+	1262	420	ncbi	1	Cytoplasm	tRNA synthases	2	7.97464	0.177735	115	28	296	296	177.8	249.56	7.87	0.002	E	0.984	1	6	serS	0	0	o	2	0	0	0
5	MPN006	8549	9211	+	662	220	ncbi	1	Cytoplasm	Nucleotide metabolism/Salvage	2	7.67466	0.13479	115	16	68.4	68.4	86.4	89.86	6.96	0.011	E	0.976	0	6	MPN006	0	0	o	2	0	0	0
6	MPN007	9184	9945	+	761	253	ncbi	1	Cytoplasm	DNA synthesis/modifications/repair/conformation	2	7.07183	0.124232	99	13	19.6	19.6	13.1	27.64	5.25	0.11	E	0.962	0	6	holB	0	0	o	6	0	0	0
7	MPN008	9947	11275	+	1328	442	ncbi	1	Cytoplasm	tRNA modifications/processing	2	5.53157	0.036249	112	19	143.4	143.4	33.1	49.86	5.78	0.013	E	0.988	0	6	trmE	0	0	o	2	0	0	0
8	MPN009	11275	12060	+	785	261	ncbi	1	Cytoplasm	DNA synthesis/modifications/repair/conformation	2	4.86567	0.0243467	79	5	14.8	14.8	26.1	37.29	5.42	0.554	NE	0.998	1	6	yabD	0	0	o	1	0	0	0
9	MPN010	12392	12652	+	260	86	ncbi	1	Cytoplasm	Conserved hypothetical proteins	3	6.70858	0.0807005	0	0	0	0	0	43.7		0.67	NE	0.89	1	6	MPN010	0	0	o	1	0	0	0
10	MPN011	12838	13533	-	695	231	ncbi	1	Lipoprotein	Lipoprotein	606	4.91705	0.0116561	114	10	20	17.7	20	65.17	7.86	0.754	NE	0.695	0	6	MPN011	0	1	n6-17c22/23o	1	0	1	0
11	MPN012	13558	14265	-	707	235	ncbi	1	Lipoprotein	Cytoskeleton	606	5.97526	0.0341953	13	4	0	7.9	0	20.47	7.32	0.731	NE	0.713	1	6	MPN012	0	1	n6-17c21/22o	1	0	0	0
12	MPN013	15088	15765	+	677	225	ncbi	1	Cytoplasm	Cytoskeleton	5	6.34984	0.0690593	53	7	5.6	5.6	16.6	25.23	6.22	0.662	NE	0.999	1	6	MPN013	0	0	o	1	0	0	0
13	MPN014	15939	16505	+	566	188	ncbi	1	Cytoplasm	DNA recombination	6	2.21537	0.00673782	0	0	0	0	0	0		0.817	NE	0.994	0	1	bcere171219||dna primase	0	0	o	1	0	0	0
14	MPN015	16482	17339	-	857	285	ncbi	1	Cytoplasm	rRNA and rProtein modifications/processing	603	7.07305	0.101571	114	24	48.3	48.3	118.2	123.43	5.46	0.453	NE	0.998	0	6	MPN015	0	0	i	1	0	0	0
15	MPN016	17339	18205	-	866	288	ncbi	1	Cytoplasm	rRNA and rProtein modifications/processing	601	7.24451	0.0990967	83	11	17.1	17.1	18.6	20.22		0.208	F	0.976	1	6	rimK	0	0	o	1	0	0	0
16	MPN017	18180	18989	-	809	269	ncbi	1	Cytoplasm	Vitamin/Folate metabolism + Redox balance	601	6.37866	0.0712741	90	9	19.9	19.9	19.4	27.04	5.9	0.02	E	0.99	0	6	mtd1	0	0	o	2	0	0	0
17	MPN018	19325	21196	+	1871	623	ncbi	1	Membrane	Lipid/CoA metabolism	8	7.29507	0.0757579	115	25	22.6	21.1	22.6	71.66	7.39	0.097	E	0.994	0	6	pmd1	6	0	i21-48o80-108i157-176o182-200i260-286o306-331i	1	0	0	0
18	MPN019	21108	23012	+	1904	634	ncbi	1	Membrane	Lipid/CoA metabolism	8	7.3607	0.0770908	115	22	84	48.6	84	183.85	8.14	0.122	E	0.933	1	6	msbA	7	0	o26-48i93-115o150-170i224-246o252-272i333-358o364-384i	1	0	0	0
19	MPN020	23022	26114	+	3092	1030	ncbi	1	Cytoplasm	RNA synthesis + DNA synthesis/modifications/repair/conformation	8	7.80757	0.139874	115	64	135.5	135.5	188.9	246.23	6.93	0.038	E	0.996	0	6	yb95	0	0	o	1	0	0	0
20	MPN021	26160	27332	+	1172	390	ncbi	1	Cytoplasm	Protein homeostasis	8	8.79586	0.194091	115	17	215.7	215.7	247.8	347.07	8.03	0.002	E	0.984	0	6	dnaJ	0	0	o	2	0	0	0
21	MPN022	27316	28245	+	929	309	ncbi	1	Cytoplasm	Proteases	8	8.4243	0.158549	115	17	184.9	184.9	149.4	183.32	7.87	0.485	NE	0.999	0	6	pip	0	0	o	2	0	0	0
22	MPN023	28245	29783	+	1538	512	ncbi	1	Cytoplasm	tRNA synthases	8	6.81293	0.0625729	115	19	69.7	69.7	45.6	73.77	6.96	0.008	E	0.998	0	6	metS	0	0	o	2	0	0	0
23	MPN024	29804	30244	+	440	146	ncbi	1	Cytoplasm	RNA synthesis	9	10.2	0.702656	114	10	625	625	585.8	445.95	4.09	0.006	E	0.996	0	6	rpoE	0	0	o	2	0	0	0
24	MPN025	30244	31110	+	866	288	ncbi	1	Cytoplasm	Glycolysis	9	9.57121	0.404997	116	23	809.7	809.7	1015.9	1183.12	7.77	0.003	E	0.998	0	6	tsr	0	0	o	2	0	0	0
25	MPN026	31111	32199	+	1088	362	ncbi	1	Cytoplasm	Protein synthesis factors	9	6.73437	0.093348	105	9	44.2	44.2	27.8	50.07	5.8	0.51	NE	0.993	1	6	yyaF	0	0	o	1	0	0	0
26	MPN027	32202	33026	-	824	274	ncbi	1	Cytoplasm	rRNA and rProtein modifications/processing	592	4.78229	0.0217145	40	7	18.3	18.3	4.7	8.28		0.43	NE	0.999	0	6	MPN027	0	0	o	1	0	0	0
27	MPN028	33059	33958	+	899	299	ncbi	1	Membrane	Glycocalyx	10	7.13033	0.0933871	67	3	14.5	6.3	14.5	18.79		0.788	NE	0.98	0	6	trsB	2	0	i234-253o273-290i	1	0	0	0
28	MPN029	33979	34551	+	572	190	ncbi	1	Cytoplasm	Protein synthesis factors	10	8.81954	0.187308	112	14	809.7	809.7	499.4	502.66	6.68	0.139	F	0.995	0	6	efp	0	0	o	1	0	0	0
29	MPN030	34469	34975	+	506	168	ncbi	1	Cytoplasm	RNA synthesis	10	8.22937	0.120365	99	2	31	31	7.1	11.42	4.93	0.04	E	0.963	0	6	MPN030	0	1	n4-14c19/20o	1	0	0	0
30	MPN031	34975	35586	+	611	203	ncbi	1	Membrane	Conserved hypothetical proteins	10	7.12539	0.05435	96	5	115	28.9	115	93.28	7.06	0.027	E	0.951	1	6	MPN031	4	0	i12-33o39-60i81-105o125-146i	1	0	0	0
31	MPN032	35810	36136	-	326	108	ncbi	1	Cytoplasm	Oxidative homeostasis	590	7.20193	0.112202	5	1	0	0	0	0		0.762	NE	0.997	0	6	MPN032	0	0	o	1	0	0	1
32	MPN033	36140	36760	-	620	206	ncbi	1	Cytoplasm	Nucleotide metabolism/Salvage	590	6.60347	0.0695147	115	11	73.6	73.6	57.7	90.28	6.34	0.004	E	0.982	0	6	upp	0	0	o	4	0	0	0
33	MPN034	36800	41131	-	4331	1443	ncbi	1	Cytoplasm	DNA synthesis/modifications/repair/conformation	590	6.93739	0.0828673	115	77	41.6	41.6	66.6	170.91	7.3	0.004	E	0.991	0	6	polC	0	0	o	1	0	0	0
34	MPN035	41409	43409	+	2000	666	ncbi	1	SIGNALP	Conserved hypothetical proteins	11	3.86785	0.0217626	0	0	0	15	0	15.94		0.784	NE	0.997	0	6	MPN035	0	1	n8-18c23/24o	1	0	0	0
35	MPN036	43581	45602	+	2021	673	ncbi	1	SIGNALP	Conserved hypothetical proteins	12	9.17071	0.48065	94	23	45.6	20.1	45.6	35.05	5.98	0.753	NE	0.998	0	6	MPN036	0	1	n7-25c30/31o	1	0	0	0
36	MPN037	45770	46213	+	443	147	ncbi	1	Membrane	Conserved hypothetical proteins	12	2.73031	0.00755482	0	0	0	0	0	0		0.902	NE	0.545	0	6	MPN037	3	0	o20-38i50-69o81-99i	1	0	0	0
37	MPN037a	45736	46068	-	332	110	ncbi	1		Hypothetical	589		0.0300277	0	0						0.891	NE	0	0	0	0	0	0	0	1	0	0	0
38	MPN038	46442	46711	-	269	89	ncbi	1	Cytoplasm	Cytoskeleton	588	4.25801	0.0124191	0	0	0	0	0	0		0.819	NE	0.922	1	6	MPN038	0	0	i	1	0	0	0
39	MPN039	47194	48210	+	1016	338	ncbi	1		Conserved hypothetical proteins	14	5.97202	0.0779379	0	0				3.87		0.779	NE	0.998	0	2	mgeni04332||/inference=existence: similar to aa sequence:swissprot:p47278.1	0	1	n7-18c26/27o	1	0	0	0
40	MPN040	48105	48416	-	311	103	ncbi	1		Conserved hypothetical proteins	586	1.22836	0.00512954	0	0						0.824	NE	0.481	0	3	0	0	1	n43-61c70/71o	1	0	0	1
41	MPN041	48670	49230	+	560	186	ncbi	1		Conserved hypothetical proteins	14	3.0181	0.0133263	0	0						0.797	NE	0.917	0	2	mgeni04332||/inference=existence: similar to aa sequence:swissprot:p47278.1	0	0	o	1	0	0	1
42	MPN042	49292	51310	+	2018	672	ncbi	1	Cytoplasm	Conserved hypothetical proteins	14	2.16513	0.00525634	0	0	0	0	0	156.5		0.723	NE	0.997	0	6	MPN042	0	1	n7-17c22/23o	1	0	0	0
43	MPN043	51634	52428	+	794	264	ncbi	1	Membrane	Lipid/CoA metabolism	15	8.14573	0.0963734	115	4	75.1	162.2	75.1	156.49		0.526	NE	0.885	0	6	glpF	7	0	o12-37i49-71o77-96i108-134o162-182i194-215o243-263i	1	0	0	0
44	MPN044	52475	53050	-	575	191	ncbi	1	Cytoplasm	Nucleotide metabolism/Salvage	584	7.16823	0.23253	115	10	91.1	91.1	44	77.67	2.79	0.287	F	0.992	1	6	tdk	0	0	o	4	0	0	0
45	MPN045	53077	54321	+	1244	414	ncbi	1	Cytoplasm	tRNA synthases	16	7.24849	0.0716547	115	22	37.7	37.7	60.6	172.17	7.74	0.004	E	0.992	0	6	hisS	0	0	o	2	0	0	0
46	MPN046	54293	55966	+	1673	557	ncbi	1	Cytoplasm	tRNA synthases	16	6.08921	0.0509742	115	31	63.3	63.3	98.1	124.3	7.29	0.007	E	0.994	1	6	aspS	0	0	o	2	0	0	0
47	MPN047	55942	57297	+	1355	451	ncbi	1	Cytoplasm	Vitamin/Folate metabolism	16	6.06969	0.0394114	94	15	29.7	29.7	34.7	32.21	6.31	0.009	E	0.998	0	6	MPN047	0	0	o	2	0	0	0
48	MPN048	57508	59442	+	1934	644	ncbi	1	Cytoplasm	Lipid/CoA metabolism	19	3.64088	0.0113056	0	0	7.3	7.3	0	0		0.82	NE	0.968	0	6	MPN048	0	0	o	1	0	0	1
49	MPN049	59619	61517	+	1898	632	ncbi	1	SIGNALP	Lipid/CoA metabolism	20	2.87159	0.00920832	0	0	0	0	0	2.56		0.814	NE	0.991	0	6	MPN049	0	1	n7-15c20/21o	1	0	0	0
50	MPN050	61977	63503	-	1526	508	ncbi	1	Cytoplasm	Lipid/CoA metabolism	580	8.37416	0.103618	115	28	250.6	250.6	309.3	420.96	7.91	0.132	F	0.999	0	6	glpK	0	0	o	4	0	0	0
51	MPN051	63494	64648	-	1154	384	ncbi	1	Membrane-internal	Lipid/CoA metabolism + Pathogenesis	580	8.15981	0.0994859	116	27	537.1	467.3	537.1	843.99	7.85	0.782	NE	0.998	1	6	glpD	0	0	o	2	0	0	0
52	MPN052	64831	66804	+	1973	657	ncbi	1	Lipoprotein	Nucleotide metabolism/Salvage	23	8.73281	0.192384	116	37	259.2	280.6	259.2	760.4	8.17	0.149	F	0.979	1	6	MPN052	1	0	i12-33o	1	0	0	0
53	MPN053	66822	67088	+	266	88	ncbi	1	Cytoplasm	Glycolysis	23	10.5658	0.636085	115	5	1083.6	1083.6	1654.1	1012.46	7.91	0.108	E	0.79	0	6	ptsH	0	0	o	1	0	0	0
54	MPN054	68627	68998	+	371	123	ncbi	1	Lipoprotein	Lipoprotein	25	0.767359	0.00487801	0	0	0	0	0	0		0.842	NE	0.829	0	6	MPN054	0	1	n6-17c22/23o	1	0	1	0
55	MPN055	70404	72086	+	1682	560	ncbi	1	Cytoplasm	DNA synthesis/modifications/repair/conformation	26	7.24283	0.0801392	116	29	138	138	157.8	229.6	5.96	0.006	E	0.975	0	6	potA	0	0	o	2	0	0	0
56	MPN056	72088	72948	+	860	286	ncbi	1	Membrane	DNA synthesis/modifications/repair/conformation	26	6.13472	0.0499347	17	1	6	0.4	6	20.28		0.003	E	0.886	1	6	potB	6	0	i7-30o62-83i95-118o138-158i194-216o246-267i	1	0	0	0
57	MPN057	72941	73801	+	860	286	ncbi	1	Membrane	DNA synthesis/modifications/repair/conformation	26	6.07637	0.0489032	46	2	0	0	0	20.34		0	E	0.867	1	6	potI	6	0	i9-35o78-100i112-134o146-167i188-212o244-266i	1	0	0	0
58	MPN058	73786	75243	+	1457	485	ncbi	1	Lipoprotein	DNA synthesis/modifications/repair/conformation	26	5.55419	0.0304783	115	20	48.8	76.4	48.8	114.28	7.03	0.016	E	0.996	0	6	MPN058	0	1	n9-20c25/26o	1	0	0	0
59	MPN059	75243	76202	+	959	319	ncbi	1	Cytoplasm	tRNA modifications/processing	27	6.76833	0.0762498	113	10	64.3	64.3	15.7	70.45	6.68	0.023	E	0.991	0	6	gcp	0	0	o	1	0	0	0
60	MPN060	76186	77337	+	1151	383	ncbi	1	Cytoplasm	DNA synthesis/modifications/repair/conformation	27	6.45129	0.0612947	115	17	71	71	75.1	118.62	7.12	0.014	E	0.985	0	6	metX	0	0	o	4	0	0	0
61	MPN060b	77280	77594	+	314	104	ncbi	1						0	0								0	0	0	0	0	0	0	1	0	0	0
62	MPN061	77625	78977	-	1352	450	ncbi	1	Cytoplasm	Protein synthesis factors	570	7.25207	0.0837034	115	25	196.9	196.9	186.1	276.44	7.24	0.005	E	0.994	0	6	ffh	0	0	o	1	0	0	0
63	MPN062	79033	79749	+	716	238	ncbi	1	Cytoplasm	Nucleotide metabolism/Salvage	29	8.5684	0.217973	116	18	652.9	652.9	491.8	618.19	7.7	0.092	E	0.977	0	6	deoD	0	0	o	6	0	0	0
64	MPN063	79753	80427	+	674	224	ncbi	1	Cytoplasm	Nucleotide metabolism/Salvage	29	8.57425	0.277639	115	20	296	296	259.2	380.07	7.54	0.006	E	0.999	0	6	deoC	0	0	o	2	0	0	0
65	MPN064	80414	81679	+	1265	421	ncbi	1	Cytoplasm	Nucleotide metabolism/Salvage	29	8.98135	0.253412	115	26	194.1	194.1	261.9	318.96	8.47	0.489	NE	0.999	0	6	deoA	0	0	o	2	0	0	0
66	MPN065	81690	82091	+	401	133	ncbi	1	Cytoplasm	Nucleotide metabolism/Salvage	29	9.31505	0.335468	110	7	150.1	150.1	103.7	90.73	6.01	0.63	NE	0.937	0	6	cdd	0	0	o	2	0	0	0
67	MPN066	82081	83745	+	1664	554	ncbi	1	Cytoplasm	Pentose Pathway	29	8.31351	0.144996	115	30	285.8	285.8	264.7	241.19	7.54	0.006	E	0.997	1	6	cpsG	0	0	o	2	0	0	0
68	MPN067	83713	84675	-	962	320	ncbi	1	Cytoplasm	RNA synthesis	567	8.42727	0.196351	116	25	586.9	586.9	480.5	590.76	6.5	0.003	E	0.997	0	6	nusG	0	0	o	1	0	0	0
69	MPN068	84683	85060	-	377	125	ncbi	1	Membrane	Protein secretion	567	9.00411	0.339289	95	4	1.2	24.1	1.2	27.37	4.37	0.003	E	0.966	0	6	secE	1	0	i108-129o	1	0	0	0
70	MPN069	85066	85212	-	146	48	ncbi	1	Cytoplasm	Ribosome	567	8.83433	0.63299	66	1	19.7	19.7	10.4	35.81	2.79	0.034	E	0.551	0	6	rpmG	0	0	i	1	0	0	0
71	MPN070	85228	85611	-	383	127	ncbi	1	Membrane	Conserved hypothetical proteins	566	6.91155	0.113582	5	1	41.5	0	41.5	35.2		0.013	E	0.88	1	6	MPN070	2	0	i12-35o55-75i	1	0	0	0
72	MPN071	85598	86428	-	830	276	ncbi	1	Cytoplasm	rRNA and rProtein modifications/processing	564	5.03438	0.0353053	75	9	21.9	21.9	36.2	50.98	4.98	0.323	F	0.997	1	6	yabC	0	0	o	1	0	0	0
73	MPN072	86410	86946	-	536	178	ncbi	1	Cytoplasm	RNA degradation	564	6.44862	0.0748438	91	7	21.3	21.3	20	36.54		0.168	F	0.99	0	6	yabF	0	0	i	1	0	0	0
74	MPN073	86925	88091	-	1166	388	ncbi	1	Cytoplasm	Pentose Pathway + Nucleotide metabolism/Salvage	564	7.14788	0.10068	115	19	218.5	218.5	75.1	275.11	7.87	0.027	E	0.98	1	6	prs	0	0	i	6	0	0	0
75	MPN073.1	86925	87959	-	1034	344	ncbi	1						0	0								0	0	0	0	0	0	0	1	0	0	0
76	MPN074	87898	88341	-	443	147	ncbi	1	Cytoplasm	Protein synthesis factors + Protein homeostasis	564	6.29752	0.0557817	21	5	10.2	10.2	29.3	25.11		0.048	E	0.993	0	6	smpB	0	0	o	1	0	0	0
77	MPN075	88348	89247	+	899	299	ncbi	1	Cytoplasm	Glycocalyx	30	4.68455	0.0291868	70	8	10.1	10.1	9	24.69	5.6	0.394	NE	0.996	0	6	ywdF	0	0	o	1	0	0	0
78	MPN076	89299	90993	-	1694	564	ncbi	1	Membrane	Lipid/CoA metabolism	562	9.86684	0.283857	115	9	318.3	199.8	318.3	647.22	7.71	0.467	NE	0.971	0	6	uhpT	12	0	i12-34o77-95i102-120o190-213i233-255o261-283i321-342o370-392i404-429o435-459i471-489o509-535i	1	0	0	0
79	MPN077	91199	92884	-	1685	561	ncbi	1	Membrane	Lipid/CoA metabolism	561	8.85149	0.112331	115	10	50.4	159.7	50.4	125.58	7.75	0.832	NE	0.922	0	6	MPN077	12	0	i12-34o77-95i102-123o193-214i235-255o261-283i320-340o360-377i389-413o419-443i455-476o496-520i	1	0	0	0
80	MPN078	93191	95275	+	2084	694	ncbi	1	Membrane	Glycolysis	33	5.42904	0.0330397	115	22	132.2	30.8	132.2	136.14	7.51	0.782	NE	0.98	1	6	fruA	10	0	i313-338o358-381i388-405o425-442i462-486o501-520i541-564o576-597i604-625o645-675i	1	0	0	0
81	MPN079	95268	96170	+	902	300	ncbi	1	Cytoplasm	Glycolysis	33	5.45636	0.0246835	114	8	34.1	34.1	53.3	99.63	7.21	0.643	NE	0.997	0	6	fruK	0	0	o	8	0	0	0
82	MPN080	96407	100567	+	4160	1386	ncbi	1	Membrane	Cell division	34	4.55753	0.0166466	111	38	30.7	23.9	30.7	60.84	6.78	0.014	E	0.987	0	6	MPN080	9	1	n17-28c32/33o514-539i559-577o583-599i611-633o653-670i682-701o1260-1281i1302-1329o1349-1372i	2	0	0	0
83	MPN081	100567	101964	+	1397	465	ncbi	1	Cytoplasm	AA metabolism	34	4.72211	0.0181729	115	24	32.3	32.3	48.4	76.25	7	0.05	E	0.992	0	6	glnQ	0	0	o	1	0	0	0
84	MPN082	101985	103931	+	1946	648	ncbi	1	Cytoplasm	Pentose Pathway	35	8.43435	0.17389	116	42	321.6	321.6	350.9	552.07	8.44	0.333	F	0.996	1	6	tklB	0	1	n4-15c20/21o	2	0	0	0
85	MPN083	103941	105542	+	1601	533	ncbi	1	Lipoprotein	Lipoprotein	35	9.35975	0.301468	107	23	52.9	73.6	52.9	59.14	4.61	0.631	NE	0.997	1	6	MPN083	0	1	n8-19c24/25o	1	0	1	0
86	MPN084	105592	107166	+	1574	524	ncbi	1	Lipoprotein	Lipoprotein	35	8.63715	0.187585	115	22	51.7	57.9	51.7	79.58	2.3	0.75	NE	0.983	0	6	MPN084	1	0	o6-27i	1	0	1	0
87	MPN085	107273	108595	+	1322	440	ncbi	1	Membrane	Conserved hypothetical proteins	38	6.23085	0.0198355	22	5	8.1	0	8.1	8.34		0.854	NE	0.586	0	6	MPN085	9	0	o27-49i56-76o96-117i138-158o209-233i245-265o277-305i393-417o423-439i	1	0	0	0
88	MPN086	108857	109174	+	317	105	ncbi	1	Membrane	Conserved hypothetical proteins	38	2.76002	0.00428855	0	0	0	0	0	0		0.799	NE	0.717	0	6	MPN086	2	0	i23-49o69-91i	1	0	0	0
89	MPN087	109346	109798	+	452	150	ncbi	1	Membrane	Conserved hypothetical proteins	39	1.28752	0.00428855	0	0	0	0	0	0		0.815	NE	0.568	0	6	MPN087	4	0	i21-39o76-104i116-138o158-176i	1	0	0	0
90	MPN088	110813	111118	+	305	101	ncbi	1	Cytoplasm	Conserved hypothetical proteins	40	3.76583	0.0161563	0	0	0	0	0	0		0.816	NE	0.305	1	6	MPN088	0	0	o	1	0	0	0
91	MPN089	111610	112617	+	1007	335	ncbi	1	Cytoplasm	DNA synthesis/modifications/repair/conformation	41	4.56003	0.0135813	0	0	0	0	0	0		0.851	NE	0.923	0	1	mpulm05932||lcl|nc_002771.1_cds_wp_010925235.1_415	0	0	o	1	0	0	0
92	MPN090	112772	113761	+	989	329	ncbi	1	Membrane	Conserved hypothetical proteins	42	6.29394	0.0647815	110	4	74.7	2.8	74.7	104.09	8.27	0.846	NE	0.646	0	6	MPN090	7	0	o29-47i83-102o122-140i161-184o217-246i258-285o297-319i	1	0	0	0
93	MPN091	113838	114254	+	416	138	ncbi	1		Conserved hypothetical proteins	42	0.672005	0.00500124	0	0						0.922	NE	0.41	0	5	0	0	0	o	1	0	0	1
94	MPN092	114572	115093	+	521	173	ncbi	1		Adhesins/attachment organelle	42	2.55697	0.00705761	0	0				12.61		0.763	NE	0.771	0	5	0	0	0	o	1	0	0	0
95	MPN093	114948	115853	+	905	301	ncbi	1		Adhesins/attachment organelle	42	1.28807	0.00450005	0	0						0.768	NE	0.886	1	2	mgeni09750||/inference=existence: similar to aa sequence:refseq:wp_010869367.1	0	0	o	1	0	0	0
96	MPN094	116455	116709	+	254	84	ncbi	1	Cytoplasm	Cytoskeleton	43	2.12289	0.0107144	0	0	0	0	0	12.6		0.911	NE	0.95	1	6	MPN094	0	0	o	1	0	0	0
97	MPN095	123290	124054	+	764	254	ncbi	1	Membrane	AA metabolism	45	7.5042	0.0725033	75	2	6	0	6	41.08	8.44	0.759	NE	0.919	1	6	MPN095	6	0	i29-49o64-84i116-136o156-174i186-210o230-251i	1	0	0	0
98	MPN096	124054	124848	+	794	264	ncbi	1	Membrane	AA metabolism	45	7.10532	0.0583521	17	2	55.3	25.2	55.3	51.55	7.67	0.795	NE	0.911	0	6	MPN096	5	1	n3-14c18/19o42-65i95-122o142-163i175-195o215-236i	1	0	0	0
99	MPN097	125024	126649	+	1625	541	ncbi	1	Lipoprotein	Lipoprotein	46	6.25372	0.0563502	2	1	0	0	0	10.81		0.721	NE	0.996	0	1	mgall07947||mycoplasma specific lipoprotein a	0	1	n6-16c21/22o	1	0	1	1
100	MPN098	126947	127390	+	443	147	ncbi	1		Lipoprotein	46	3.44574	0.00954021	0	0				70.27		0.666	NE	0.997	1	1	mgall07947||mycoplasma specific lipoprotein a	0	0	o	1	0	1	1
101	MPN099	128076	129119	+	1043	347	ncbi	1		Adhesins/attachment organelle	47	0.136365	0.0044869	0	0						0.786	NE	0.842	0	2	mgeni05718||/inference=existence: similar to aa sequence:swissprot:p20796.1	0	0	o	1	0	0	0
102	MPN100	129626	130009	+	383	127	ncbi	1	Cytoplasm	Conserved hypothetical proteins	48	2.00059	0.00500723	1	1	0	0	0	0		0.867	NE	0.992	1	6	MPN100	0	0	o	1	0	0	0
103	MPN101	130466	131752	+	1286	428	ncbi	1	Cytoplasm	Conserved hypothetical proteins	49	0.14905	0.004354	0	0	0	0	0	0		0.788	NE	0.869	0	6	MPN101	0	0	o	1	0	0	0
104	MPN102	132568	133386	+	818	272	ncbi	1		Adhesins/attachment organelle	50	0.217285	0.00428855	0	0						0.699	NE	0.771	0	2	mgeni02085||/inference=existence: similar to aa sequence:refseq:wp_014894458.1	0	0	o	1	0	0	0
105	MPN103	134055	134573	-	518	172	ncbi	1	Cytoplasm	Conserved hypothetical proteins	542	0.707461	0.00517662	0	0	0	0	0	0		0.783	NE	0.535	0	6	MPN103	4	0	i12-31o37-55i62-81o93-117i	1	0	0	0
106	MPN104	134583	134897	+	314	104	ncbi	1	Cytoplasm	Cytoskeleton	51	8.91449	0.196927	48	3	0	0	103.7	49.67		0.849	NE	0.985	1	6	MPN104	0	0	o	1	0	0	0
107	MPN104b	135088	135360	+	272	90	ncbi	1						0	0								0	0	0	0	0	0	0	1	0	0	0
108	MPN105	135731	136756	+	1025	341	ncbi	1	Cytoplasm	tRNA synthases	53	7.05759	0.098947	115	14	87.3	87.3	0	173.95	7.36	0.005	E	0.999	0	6	pheS	0	0	o	2	0	0	0
109	MPN106	136759	139176	+	2417	805	ncbi	1	Cytoplasm	tRNA synthases	53	6.70607	0.0682853	115	52	123.4	123.4	121	191	7.39	0.012	E	0.998	0	6	pheT	0	0	o	2	0	0	0
110	MPN107	139289	140044	+	755	251	ncbi	1	Cytoplasm	DNA synthesis/modifications/repair/conformation	53	5.43239	0.0318059	0	0	0	0	0	0		0.805	NE	0.984	0	6	MPN107	0	0	o	1	0	0	0
111	MPN108	140046	141260	+	1214	404	ncbi	1	Cytoplasm	DNA synthesis/modifications/repair/conformation	53	4.71579	0.0168341	0	0	0	0	0	0		0.842	NE	0.926	0	6	MPN108	0	0	o	1	0	0	0
112	MPN109	141940	142437	+	497	165	ncbi	1	Cytoplasm	DNA synthesis/modifications/repair/conformation	54	5.26228	0.0395449	115	14	124.6	124.6	118.2	203.39	7.82	0.839	NE	0.911	1	6	MPN109	0	0	i	1	0	0	0
113	MPN110	142361	144517	+	2156	718	ncbi	1	Cytoplasm	DNA synthesis/modifications/repair/conformation	54	3.72103	0.0110249	0	0	0	0	0	0		0.818	NE	0.955	0	6	MPN110	0	0	o	1	0	0	0
114	MPN111	145021	146289	+	1268	422	ncbi	1	Cytoplasm	DNA synthesis/modifications/repair/conformation	54	3.62954	0.0117625	0	0	0	0	0	0		0.76	NE	0.838	0	6	MPN111	0	0	o	1	0	0	0
115	MPN112	147149	147541	+	392	130	ncbi	1	Membrane	Fermentation	56	6.53918	0.0150716	0	0	0	0	0	0		0.816	NE	0.896	0	6	MPN112	3	0	i32-53o73-93i100-127o	1	0	0	1
116	MPN113	148090	148761	+	671	223	ncbi	1		Fermentation	56	3.7977	0.00435017	0	0						0.825	NE	0.887	1	2	cperf049028||conserved hypothetical protein	9	0	o6-29i50-73o93-115i179-200o220-236i248-269o281-305i317-335o363-385i	1	0	0	1
117	MPN114	148751	150553	+	1802	600	ncbi	1	Cytoplasm	Signal transduction	56	3.77104	0.008081	0	0	0	0	0	0		0.811	NE	0.998	1	6	cpt2	0	0	o	1	0	0	0
118	MPN115	150643	151248	+	605	201	ncbi	1	Cytoplasm	Protein synthesis factors	57	10.1359	0.57339	116	13	296	296	298.4	232.4	5.98	0.012	E	0.977	0	6	infC	0	0	o	1	0	0	0
119	MPN116	151254	151433	+	179	59	ncbi	1	Cytoplasm	Ribosome	57	9.37607	0.399931	112	3	150.1	150.1	370.6	280.04	4.93	0.111	E	0.7	0	6	rpmI	0	0	i	1	0	0	0
120	MPN117	151444	151827	+	383	127	ncbi	1	Cytoplasm	Ribosome	57	9.23595	0.316861	104	10	308.8	308.8	298.4	214.09	6.34	0.065	E	0.997	1	6	rplT	0	0	i	1	0	0	0
121	MPN118	151802	152512	-	710	236	ncbi	1	Cytoplasm	RNA degradation + DNA synthesis/modifications/repair/conformation	534	5.72407	0.0395723	112	17	41.6	41.6	39	81.95	6.62	0.016	E	0.968	0	6	MPN118	0	0	o	1	0	0	0
122	MPN119	152568	155300	+	2732	910	ncbi	1	Cytoplasm	Adhesins/attachment organelle	58	7.69973	0.125832	116	20	334.4	334.4	256.4	306.89	6.04	0.864	NE	0.99	0	6	MPN119	0	0	o	1	0	0	0
123	MPN120	155323	155976	+	653	217	ncbi	1	Cytoplasm	Protein homeostasis	58	8.41776	0.163023	116	17	665.6	665.6	663.5	769.34	7.36	0.002	E	0.995	0	6	grpE	0	0	o	2	0	0	0
124	MPN121	155976	156341	+	365	121	ncbi	1	Cytoplasm	Conserved hypothetical proteins	58	8.24411	0.11838	113	5	586.9	586.9	361.7	464.53	6.71	0.812	NE	0.997	0	6	MPN121	0	0	i	1	0	0	0
125	MPN122	156467	158374	+	1907	635	ncbi	1	Cytoplasm	DNA synthesis/modifications/repair/conformation	58	7.58166	0.0881489	111	26	52.4	52.4	59	68.06	4.35	0.001	E	0.994	1	6	parB	0	0	o	2	0	0	0
126	MPN123	158374	160743	+	2369	789	ncbi	1	Cytoplasm	DNA synthesis/modifications/repair/conformation	58	6.88354	0.0608345	104	33	57.6	57.6	66.6	98.62	4.74	0.007	E	0.998	1	6	parC	0	1	n6-13c18/19o	2	0	0	0
127	MPN124	160730	161785	-	1055	351	ncbi	1	Cytoplasm	Transcription factors	531	6.42342	0.0561182	115	18	87.3	87.3	61	158.25	5.18	0.002	E	0.999	1	6	hrcA	0	0	o	2	0	0	0
128	MPN125	161817	163577	+	1760	586	ncbi	1	Cytoplasm	DNA synthesis/modifications/repair/conformation	60	4.62601	0.029508	107	20	16.6	16.6	11.3	32.34	4.6	0.211	F	0.983	0	6	uvrC	0	0	o	1	0	0	0
129	MPN126	163613	164092	+	479	159	ncbi	1	Cytoplasm	Metabolism homeostasis	61	8.30432	0.117242	99	5	40.3	40.3	11	54.13	8.52	0.818	NE	0.873	1	6	MPN126	0	0	o	4	0	0	0
130	MPN127	164628	165026	+	398	132	ncbi	1		Cytoskeleton	62	5.3427	0.0501206	0	0	0	0	0	2.07		0.799	NE	0.926	0	5	0	0	0	o	1	0	0	0
131	MPN128	166483	166932	+	449	149	ncbi	1		Conserved hypothetical proteins	63	0	0.00428855	7	1				6.26		0.536	NE	0.764	0	2	mgeni05718||/inference=existence: similar to aa sequence:swissprot:p20796.1	0	0	o	1	0	0	0
132	MPN129	167632	168081	+	449	149	ncbi	1	Membrane	Conserved hypothetical proteins	64	6.76114	0.064427	0	0	0	0	0	0		0.883	NE	0.8	0	6	MPN129	3	0	o37-60i81-104o116-143i	1	0	0	0
133	MPN130	169042	169464	+	422	140	ncbi	1	Cytoplasm	Conserved hypothetical proteins	65	3.21594	0.00704751	0	0	0	0	0	0		0.838	NE	0.974	1	6	MPN130	0	0	o	1	0	0	0
134	MPN130.1	169210	169464	+	254	84	ncbi	1						0	0								0	0	0	0	0	0	0	1	0	0	0
135	MPN131	170068	170733	+	665	221	ncbi	1	Cytoplasm	Adhesins/attachment organelle	66	0.41283	0.00428855	0	0	0	0	0	0		0.558	NE	0.598	0	6	MPN131	0	0	o	1	0	0	0
136	MPN132	171049	171819	+	770	256	ncbi	1	Cytoplasm	Adhesins/attachment organelle	66	0.258504	0.00428855	0	0	0	0	0	0		0.583	NE	0.851	0	6	MPN132	0	0	o	1	0	0	0
137	MPN133	172277	173182	+	905	301	ncbi	1	Lipoprotein	Nucleotide metabolism/Salvage	68	7.2304	0.105162	94	9	19.1	23.5	19.1	27.42	2.11	0.486	NE	0.981	1	6	MPN133	0	1	n12-20c25/26o	1	0	0	0
138	MPN134	173206	174966	+	1760	586	ncbi	1	Membrane	Nucleotide metabolism/Salvage	68	7.22595	0.0899328	116	28	211.5	154	211.5	459.18	7.47	0.017	E	0.997	0	6	ugpC	0	0	o	2	0	0	0
139	MPN135	174959	175948	+	989	329	ncbi	1	Membrane	Nucleotide metabolism/Salvage	68	7.62614	0.105485	103	3	13.6	0	13.6	61.86		0.016	E	0.94	1	6	ugpA	6	0	i30-50o92-117i129-148o176-201i234-254o284-302i	1	0	0	0
140	MPN136	175920	176879	+	959	319	ncbi	1	Membrane	Nucleotide metabolism/Salvage	68	7.53573	0.080146	100	5	35.6	12.5	35.6	71.52	7.21	0.014	E	0.974	1	6	ugpE	6	0	i32-56o99-122i134-158o170-193i214-239o283-302i	1	0	0	0
141	MPN137	177457	178143	-	686	228	ncbi	1	Cytoplasm	Cytoskeleton	523	5.45887	0.0376494	0	0	0	0	0	0		0.758	NE	0.893	0	6	MPN137	0	0	o	1	0	0	0
142	MPN138	178392	178892	-	500	166	ncbi	1	Cytoplasm	Cytoskeleton	522	5.29405	0.0398762	4	2	0	0	31.2	0		0.779	NE	0.997	0	6	MPN138	0	0	o	1	0	0	0
143	MPN139	179129	179620	-	491	163	ncbi	1	Cytoplasm	Cytoskeleton	521	4.67374	0.0215354	13	5	0	0	3	20.34		0.799	NE	0.977	0	6	MPN139	0	0	o	1	0	0	0
144	MPN140	179871	180845	+	974	324	ncbi	1	Cytoplasm	RNA degradation	69	7.57775	0.13458	115	18	203.6	203.6	287	286.9	7.37	0.047	E	0.948	0	6	orf4	0	0	o	1	0	0	0
145	MPN141	180858	185741	+	4883	1627	ncbi	1	Membrane	Adhesins/attachment organelle	69	8.34718	0.0516093	115	41	740.2	0	740.2	712.09	5.93	0.441	NE	0.956	0	6	P1	2	0	i12-34o1522-1547i	1	0	0	0
146	MPN142	185747	189403	+	3656	1218	ncbi	1	SIGNALP	Adhesins/attachment organelle	69	8.19933	0.0629363	116	37	663.5	533.5	663.5	421.42	5.42	0.496	NE	0.965	0	6	orf6	1	1	n11-22c27/28o1115-1140i	1	0	0	0
147	MPN143	189520	190047	+	527	175	ncbi	1	Cytoplasm	Conserved hypothetical proteins	69	5.26649	0.0263691	1	1	0	0	0	0		0.739	NE	0.947	0	6	MPN143	0	1	n2-13c18/19o	1	0	0	0
148	MPN144	190621	191862	+	1241	413	ncbi	1	Cytoplasm	Adhesins/attachment organelle	70	1.14992	0.00481777	0	0	0	0	0	0		0.363	F	0.809	0	6	MPN144	0	0	o	1	0	0	0
149	MPN145	192349	192753	+	404	134	ncbi	1	Cytoplasm	Cytoskeleton	71	5.32329	0.0361662	28	2	0	0	5.1	5.43		0.791	NE	0.976	1	6	MPN145	0	0	o	1	0	0	0
150	MPN146	193071	193868	+	797	265	ncbi	1		Conserved hypothetical proteins	72	8.93292	0.411333	4	2						0.781	NE	0.985	1	1	mgall07947||mycoplasma specific lipoprotein a	0	0	o	1	0	0	0
151	MPN147	193875	195332	+	1457	485	ncbi	1		Conserved hypothetical proteins	72	4.90687	0.0458016	0	0						0.721	NE	0.995	0	1	mgall07947||mycoplasma specific lipoprotein a	0	0	o	1	0	0	0
152	MPN148	195539	196297	+	758	252	ncbi	1	Cytoplasm	Conserved hypothetical proteins	73	8.95048	0.285058	51	4	27.7	27.7	98.1	31.87	2.76	0.84	NE	0.842	0	6	MPN148	0	1	n2-12c16/17o	1	0	0	0
153	MPN149	196850	198154	+	1304	434	ncbi	1	Cytoplasm	Adhesins/attachment organelle	74	2.78232	0.00612349	0	0	0	0	0	0		0.559	NE	0.765	0	6	MPN149	0	0	o	1	0	0	0
154	MPN150	197982	198656	+	674	224	ncbi	1	Cytoplasm	Adhesins/attachment organelle	74	2.33777	0.00578179	0	0	0	0	0	0		0.547	NE	0.885	0	6	MPN150	0	0	o	1	0	0	0
155	MPN151	199139	199540	+	401	133	ncbi	1	Cytoplasm	Cytoskeleton	75	4.24221	0.0256787	7	1	0	0	0	0		0.748	NE	0.974	0	6	MPN151	0	0	i	1	0	0	0
156	MPN152	199823	202207	+	2384	794	ncbi	1	Lipoprotein	Lipid/CoA metabolism related + DNA synthesis/modifications/repair/conformation	76	5.73745	0.0259302	99	10	7.3	6.6	7.3	12.01	7.52	0.807	NE	0.996	0	6	MPN152	0	1	n8-18c23/24o	1	0	0	0
157	MPN153	202383	205724	+	3341	1113	ncbi	1	Cytoplasm	DNA synthesis/modifications/repair/conformation	77	7.67519	0.0959343	115	80	171.5	171.5	261.9	394.73	7.79	0.751	NE	0.989	0	6	MPN153	0	0	o	1	0	0	0
158	MPN154	205801	207423	+	1622	540	ncbi	1	Cytoplasm	RNA synthesis	77	6.74734	0.100264	115	32	441.8	441.8	442.4	469.21	6.1	0.086	E	0.998	0	6	nusA	0	0	o	1	0	0	0
159	MPN155	207704	209557	+	1853	617	ncbi	1	Cytoplasm	Protein synthesis factors	78	7.58665	0.116166	115	33	203.6	203.6	276.1	236	7.09	0.002	E	0.983	1	6	infB	0	0	o	1	0	0	0
160	MPN155a	207448	207717	+	269	89	ncbi	1		Ribosome	77		0.155922	0	0	12.2	45.7	12.2	17.62		0.139	F	0	0	0	0	0	0	0	1	0	0	0
161	MPN156	209560	209910	+	350	116	ncbi	1	Cytoplasm	Ribosome	78	7.82451	0.138845	111	8	59.2	59.2	41.9	64.43	4.62	0.096	E	0.945	0	6	rbfA	0	0	o	1	0	0	0
162	MPN157	209926	211134	+	1208	402	ncbi	1	Membrane	Conserved hypothetical proteins	79	8.4388	0.20753	115	11	220.2	321.6	220.2	98.8	5.48	0.014	E	0.997	0	6	MPN157	3	0	i279-302o322-347i359-384o	1	0	0	0
163	MPN158	211147	211956	+	809	269	ncbi	1	Cytoplasm	Vitamin/Folate metabolism	79	6.83282	0.0650294	93	7	34.9	34.9	10.2	42.41	7.06	0.029	E	0.99	1	6	yaaC	0	0	o	1	0	0	0
164	MPN159	211982	213256	+	1274	424	ncbi	1	Membrane	Ions/Phosphate transport + Lipid/CoA metabolism	80	6.98124	0.0747831	115	16	44.4	32.3	44.4	112.23	6.64	0.795	NE	0.995	0	6	hlyC	4	0	o6-30i67-89o101-119i131-152o	1	0	0	0
165	MPN160	213243	214376	+	1133	377	ncbi	1	Membrane	Conserved hypothetical proteins	80	6.2063	0.0645258	26	4	8.7	3.2	8.7	34.01		0.012	E	0.942	0	6	MPN160	7	0	i41-63o88-110i179-198o218-245i257-277o308-333i354-377o	1	0	0	0
166	MPN161	214530	215867	+	1337	445	ncbi	1	Cytoplasm	Conserved hypothetical proteins	80	7.08646	0.100403	115	27	83.1	83.1	141.1	267.07	5.64	0.589	NE	0.993	0	6	MPN161	1	0	o333-351i	1	0	0	0
167	MPN162	215989	216951	+	962	320	ncbi	1	Lipoprotein	Ions/Phosphate transport	82	8.81176	0.174647	116	12	259.2	260.1	259.2	189.98	4.6	0.69	NE	0.997	0	6	MPN162	0	1	n11-21c25/26o	1	0	0	0
168	MPN163	217150	217536	+	386	128	ncbi	1	Membrane	Conserved hypothetical proteins	83	7.20091	0.0727201	104	4	0	49.6	0	122.09	4.89	0.016	E	0.882	0	6	MPN163	2	0	i21-49o55-78i	1	0	0	0
169	MPN164	217630	217956	+	326	108	ncbi	1	Cytoplasm	Ribosome + RNA synthesis	84	8.30587	0.250764	116	13	454.5	454.5	423.3	407.38	6.55	0	E	0.95	1	6	rpsJ	0	0	o	1	0	0	0
170	MPN165	217970	218833	+	863	287	ncbi	1	Cytoplasm	Ribosome	84	8.23434	0.21352	115	18	533.5	533.5	203.2	302.48	6.7	0.006	E	0.988	1	6	rplC	0	0	o	1	0	0	0
171	MPN166	218833	219471	+	638	212	ncbi	1	Cytoplasm	Ribosome	84	7.73225	0.166583	116	10	599.6	599.6	585.8	369.2	6.47	0.004	E	0.986	1	6	rplD	0	0	o	1	0	0	0
172	MPN167	219474	220187	+	713	237	ncbi	1	Cytoplasm	Ribosome	84	7.86782	0.155649	113	11	782	782	276.1	266.55	6.55	0.016	E	0.95	0	6	rplW	0	0	o	1	0	0	0
173	MPN168	220187	221050	+	863	287	ncbi	1	Cytoplasm	Ribosome	84	8.19001	0.19584	115	19	520.8	520.8	411.8	306.03	6.99	0.001	E	0.992	1	6	rplB	0	0	o	1	0	0	0
174	MPN169	221050	221313	+	263	87	ncbi	1	Cytoplasm	Ribosome	84	8.45069	0.231284	113	7	375.4	375.4	217	213.77	6.01	0	E	0.75	1	6	rpsS	0	0	i	1	0	0	0
175	MPN170	221240	221794	+	554	184	ncbi	1	Cytoplasm	Ribosome	84	8.50757	0.235558	115	10	221.4	221.4	461.5	375.88	6.57	0.009	E	0.977	0	6	rplV	0	0	o	1	0	0	0
176	MPN171	221796	222617	+	821	273	ncbi	1	Cytoplasm	Ribosome	84	8.22936	0.231291	115	20	413.7	413.7	611.8	454.05	6.42	0.041	E	0.992	1	6	rpsC	0	0	o	1	0	0	0
177	MPN172	222617	223036	+	419	139	ncbi	1	Cytoplasm	Ribosome	84	8.60456	0.217273	113	7	275.5	275.5	115.4	211.12	6.42	0	E	0.993	1	6	rplP	0	0	i	1	0	0	0
178	MPN173	223036	223371	+	335	111	ncbi	1	Cytoplasm	Ribosome	84	8.855	0.264968	115	12	308.8	308.8	197.2	140.71	6.38	0.063	E	0.982	1	6	rpmC	0	0	i	1	0	0	0
179	MPN174	223371	223628	+	257	85	ncbi	1	Cytoplasm	Ribosome	84	8.63293	0.241893	116	6	520.8	520.8	367.5	103.16	6.41	0.005	E	0.78	0	6	rpsQ	0	0	i	1	0	0	0
180	MPN175	223632	224000	+	368	122	ncbi	1	Cytoplasm	Ribosome	84	8.76672	0.235279	102	6	280.6	280.6	234	175.63	6.77	0.003	E	0.971	1	6	rplN	0	0	o	1	0	0	0
181	MPN176	224000	224335	+	335	111	ncbi	1	Cytoplasm	Ribosome	84	8.53657	0.265577	103	6	520.8	520.8	555.9	444.78	6.03	0.004	E	0.988	1	6	rplX	0	0	i	1	0	0	0
182	MPN177	224338	224880	+	542	180	ncbi	1	Cytoplasm	Ribosome	84	8.00345	0.132072	115	17	495.3	495.3	303.8	359.48	6.45	0.002	E	0.995	0	6	rplE	0	0	o	1	0	0	0
183	MPN178	224882	225067	+	185	61	ncbi	1	Cytoplasm	Ribosome	84	8.78116	0.254043	97	2	123.4	123.4	377.2	283.32		0.007	E	0.63	1	6	rpsN	0	0	i	1	0	0	0
184	MPN179	225061	225489	+	428	142	ncbi	1	Cytoplasm	Ribosome	84	8.68655	0.216973	115	12	275.5	275.5	141.1	203.52	6.61	0	E	0.994	0	6	rpsH	0	0	o	1	0	0	0
185	MPN180	225496	226050	+	554	184	ncbi	1	Cytoplasm	Ribosome	84	8.63264	0.225855	114	14	678.3	678.3	423.3	328.02	6.36	0.007	E	0.996	0	6	rplF	0	0	o	1	0	0	0
186	MPN181	226051	226401	+	350	116	ncbi	1	Cytoplasm	Ribosome	84	8.47998	0.192865	115	7	508.1	508.1	593.2	336.98	6.7	0.011	E	0.993	1	6	rplR	0	0	i	1	0	0	0
187	MPN182	226405	227064	+	659	219	ncbi	1	Cytoplasm	Ribosome	84	8.8388	0.208345	115	15	171.7	171.7	306.6	260.05	6.52	0.004	E	0.993	0	6	rpsE	0	0	o	1	0	0	0
188	MPN183	227068	227523	+	455	151	ncbi	1	Cytoplasm	Ribosome	84	8.56999	0.228013	115	4	599.6	599.6	326	115.77	6.22	0.022	E	0.987	0	6	rplO	0	0	o	1	0	0	0
189	MPN184	227523	228956	+	1433	477	ncbi	1	Membrane	Protein secretion	84	7.47201	0.10247	114	13	98.1	39	98.1	101.85	5.7	0.006	E	0.89	1	6	secY	10	0	i28-50o70-93i130-147o167-185i197-219o231-254i287-308o328-347i381-403o415-438i	1	0	0	0
190	MPN185	228950	229597	+	647	215	ncbi	1	Cytoplasm	Nucleotide metabolism/Salvage	84	7.15838	0.0936128	115	10	235.5	235.5	132.2	163.48	6.45	0.006	E	0.996	0	6	adk	0	1	n7-16c21/22o	1	0	0	0
191	MPN186	229597	230343	+	746	248	ncbi	1	Cytoplasm	Protein synthesis factors	84	8.88946	0.365978	75	9	87.3	87.3	43.1	52.16	6.29	0.003	E	0.956	0	6	map	0	0	o	1	0	0	0
192	MPN187	230343	230579	+	236	78	ncbi	1	Cytoplasm	Protein synthesis factors	85	8.07748	0.167933	110	3	120.8	120.8	0	110.16	5.08	0.005	E	0.77	0	6	infA	0	0	o	1	0	0	0
193	MPN188	230590	230703	+	113	37	ncbi	1	Cytoplasm	Ribosome	85	9.15993	0.382186	0	0	0	0	0	0		0.011	E	0.548	0	6	rpmJ	0	0	i	1	0	0	0
194	MPN189	230703	231077	+	374	124	ncbi	1	Cytoplasm	Ribosome	85	8.85021	0.307075	107	9	223.2	223.2	214.6	206.25	6.49	0	E	0.993	1	6	rpsM	0	0	o	1	0	0	0
195	MPN190	231077	231442	+	365	121	ncbi	1	Cytoplasm	Ribosome	85	8.69174	0.22417	116	6	308.8	308.8	461.5	281.22	6.57	0.007	E	0.993	0	6	rpsK	0	0	i	1	0	0	0
196	MPN191	231448	232431	+	983	327	ncbi	1	Cytoplasm	RNA synthesis	85	9.19201	0.313533	115	24	953.3	953.3	1138.3	861.38	6.78	0.003	E	0.962	0	6	rpoA	0	0	o	2	0	0	0
197	MPN192	232434	232808	+	374	124	ncbi	1	Cytoplasm	Ribosome	85	8.67761	0.219005	110	6	81.9	81.9	3.2	86.65	6.94	0	E	0.994	0	6	rplQ	0	0	o	1	0	0	0
198	MPN193	232792	233616	+	824	274	ncbi	1	Membrane-associated	Unassigned transporters	85	7.59617	0.150328	115	13	123.8	72.3	123.8	204.58	7.2	0.005	E	0.996	0	1	mgall22999||abc-type cobalt transport atp-binding protein	0	0	o	1	0	0	0
199	MPN194	233604	234515	+	911	303	ncbi	1	Membrane-associated	Unassigned transporters	85	7.27955	0.12267	115	17	92.5	71	92.5	174.77	7.03	0.003	E	0.994	0	1	mgall37925||abc-type cobalt transport atp-binding protein	0	0	o	1	0	0	0
200	MPN195	234508	235812	+	1304	434	ncbi	1	Membrane	Unassigned transporters	85	7.3995	0.115562	115	14	25.5	16.7	25.5	92.52	7.88	0.003	E	0.977	0	6	MPN195	6	0	i25-58o64-85i254-277o289-310i331-350o384-402i	1	0	0	0
201	MPN196	235805	236536	+	731	243	ncbi	1	Cytoplasm	tRNA modifications/processing	85	6.75475	0.0645828	70	9	15	15	26.1	32.07	5.71	0.382	NE	0.988	0	6	truA	0	0	o	2	0	0	0
202	MPN196.1	236318	236536	+	218	72	ncbi	1						0	0								0	0	0	0	0	0	0	1	0	0	0
203	MPN197	236529	238364	+	1835	611	ncbi	1	Cytoplasm	Proteases	86	7.03768	0.0819522	115	40	375.4	375.4	411.8	509.55	7.71	0.229	F	0.995	0	6	pepF	0	0	o	1	0	0	0
204	MPN198	238364	239323	+	959	319	ncbi	1	Cytoplasm	DNA synthesis/modifications/repair/conformation	86	5.77483	0.0488839	60	7	10.5	10.5	2.2	19.53	5.28	0.108	E	0.979	0	6	mte1	0	0	o	1	0	0	0
205	MPN199	239417	241699	+	2282	760	ncbi	1	Lipoprotein	Lipoprotein	88	5.89816	0.0411506	35	17	18.8	20.1	18.8	21.81	6.05	0.045	E	0.996	1	6	MPN199	0	1	n5-15c20/21o	1	0	1	0
206	MPN200	241983	244379	+	2396	798	ncbi	1	Lipoprotein	Lipoprotein	89	6.87776	0.0697635	116	34	121	128.8	121	210.01	6.88	0.476	NE	0.992	0	6	MPN200	0	1	n10-20c25/26o	1	0	1	0
207	MPN200a	241575	241853	+	278	92	ncbi	1			88		0.0157908	0	0						0.058	E	0	0	0	0	0	0	0	1	0	0	0
208	MPN201	244853	245569	+	716	238	ncbi	1	Cytoplasm	DNA synthesis/modifications/repair/conformation	90	1.12623	0.00530883	0	0	33.6	33.6	20.9	0		0.883	NE	0.782	0	6	MPN201	0	0	o	1	0	0	0
209	MPN202	246049	246990	+	941	313	ncbi	1		Adhesins/attachment organelle	91	1.45859	0.00479778	0	0						0.408	NE	0.788	0	2	mgeni05718||/inference=existence: similar to aa sequence:swissprot:p20796.1	0	0	o	1	0	0	0
210	MPN203	246909	247292	+	383	127	ncbi	1		Adhesins/attachment organelle	91	0.635766	0.00428855	0	0						0.422	NE	0.59	0	5	0	0	0	o	1	0	0	1
211	MPN204	247655	248101	+	446	148	ncbi	1	Cytoplasm	Cytoskeleton	93	2.04209	0.00428855	0	0	0	0	0	0		0.824	NE	0.992	1	6	MPN204	0	0	o	1	0	0	0
212	MPN205	248562	249878	+	1316	438	ncbi	1	Cytoplasm	Conserved hypothetical proteins	94	0.28589	0.00428855	0	0	0	0	0	0		0.411	NE	0.923	0	6	MPN205	1	0	o406-427i	1	0	0	0
213	MPN206	249933	250274	-	341	113	ncbi	1		Conserved hypothetical proteins	508	0.497044	0.00436393	0	0						0.277	F	0.534	0	3	0	0	0	o	1	0	0	1
214	MPN207	250326	253148	+	2822	940	ncbi	1	Membrane	Glycolysis	95	10.127	0.231648	115	48	1138.3	797.1	1138.3	1476.5	8.44	0.21	F	0.992	1	6	ptsG	10	0	i43-66o86-103i110-130o166-189i209-229o489-508i515-531o537-562i569-586o598-618i	1	0	0	0
215	MPN207a	250000	250293	+	293	97	ncbi	1			95		0.535071	0	0	129.4	14.5	129.4	91.73	3.4	0.216	F	0	0	0	0	0	0	0	1	0	0	0
216	MPN208	253758	254642	+	884	294	ncbi	1	Cytoplasm	Ribosome	97	9.51055	0.352585	115	22	716.2	716.2	663.5	291.12	5.32	0.008	E	0.983	0	6	rpsB	0	0	o	1	0	0	0
217	MPN209	254635	257253	+	2618	872	ncbi	1	Membrane	Ions/Phosphate transport	97	7.29755	0.0856643	108	20	63.8	47	63.8	70.41	5.93	0.003	E	0.975	0	6	mgtA	10	0	i43-66o78-97i243-266o272-301i645-668o688-710i731-751o771-793i805-826o838-858i	1	0	0	0
218	MPN210	257240	259666	+	2426	808	ncbi	1	Cytoplasm	Protein secretion	98	7.97136	0.12093	115	60	262.7	262.7	317.5	399.28	6.86	0.004	E	0.989	1	6	secA	0	0	o	2	0	0	0
219	MPN211	259641	261614	+	1973	657	ncbi	1	Cytoplasm	DNA synthesis/modifications/repair/conformation	98	6.7585	0.0639564	115	37	114.1	114.1	92.5	110.29	6.16	0.149	F	0.995	1	6	uvrB	0	0	o	2	0	0	0
220	MPN212	261617	262024	+	407	135	ncbi	1	Membrane	Conserved hypothetical proteins	99	9.10948	0.359674	0	0	0	0	0	0		0.212	F	0.981	1	6	MPN212	2	0	i7-26o38-54i	1	0	0	0
221	MPN213	262129	265221	+	3092	1030	ncbi	1	SIGNALP	Conserved hypothetical proteins	99	8.68012	0.196628	115	57	287	375.4	287	245.7	3.33	0.005	E	0.998	0	6	MPN213	0	1	n3-14c19/20o	1	0	0	0
222	MPN214	265218	265634	-	416	138	ncbi	1	Membrane	Conserved hypothetical proteins	505	6.00894	0.0537033	77	2	26.7	16.1	26.7	46.36	7.8	0.03	E	0.727	0	6	MPN214	3	0	i30-53o59-78i132-153o	1	0	0	0
223	MPN215	265865	267079	+	1214	404	ncbi	1	Membrane	AA metabolism	101	7.30029	0.0890162	115	9	276.1	115.4	276.1	340.73	6.3	0.023	E	0.983	0	6	oppB	6	0	i9-27o98-122i129-151o171-190i239-260o280-306i	1	0	0	0
224	MPN216	267072	268202	+	1130	376	ncbi	1	Membrane	AA metabolism	101	7.28297	0.0885905	115	13	438.6	249.1	438.6	427.53	6.64	0.001	E	0.956	0	6	amiD	6	0	i46-67o173-197i209-229o241-263i284-309o341-362i	1	0	0	0
225	MPN217	268204	269475	+	1271	423	ncbi	1	Membrane	AA metabolism	101	7.14814	0.0931968	115	24	381	210.1	381	258.62	6.98	0.001	E	0.998	1	6	oppD	0	0	o	1	0	0	0
226	MPN218	269438	271993	+	2555	851	ncbi	1	Membrane-associated	AA metabolism	101	7.02491	0.0709922	115	53	491.8	413.7	491.8	483.79	6.78	0.001	E	0.998	0	6	oppF	0	0	o	1	0	0	0
227	MPN218a	267638	267844	+	206	68	ncbi	1			101		0.108794	0	0						0.097	E	0	0	0	0	0	0	0	1	0	0	0
228	MPN219	272049	272462	+	413	137	ncbi	1	Cytoplasm	Ribosome	102	9.74687	0.448095	112	3	270.4	270.4	138.3	203.71	5.5	0.105	E	0.996	0	6	rplK	0	0	o	1	0	0	0
229	MPN220	272462	273142	+	680	226	ncbi	1	Cytoplasm	Ribosome	102	8.72443	0.241976	115	13	586.9	586.9	622.9	546.84	6.55	0.015	E	0.998	1	6	rplA	0	0	i	1	0	0	0
230	MPN221	273142	273708	+	566	188	ncbi	1	Cytoplasm	Protein synthesis factors	102	7.24849	0.109655	113	12	97.8	97.8	32.5	76.97	7.26	0.02	E	0.979	0	6	pth	0	0	o	1	0	0	0
231	MPN222	273701	274570	+	869	289	ncbi	1	Cytoplasm	tRNA modifications/processing	102	7.24756	0.0956839	92	15	36.4	36.4	59.4	58.63	3.38	0.011	E	0.999	1	6	yacA	0	0	o	1	0	0	0
232	MPN223	274571	275509	+	938	312	ncbi	1	Cytoplasm	Glycolysis	102	6.73926	0.0515722	115	17	68.4	68.4	35	66.76	6.89	0.395	NE	0.998	1	6	MPN223	0	0	o	6	0	0	0
233	MPN224	275499	276668	+	1169	389	ncbi	1	Membrane	Protein secretion	103	8.67437	0.189773	109	10	43.6	42.9	43.6	47.41	5.03	0.005	E	0.985	0	6	lgt	7	0	o25-49i56-78o98-119i222-241o247-267i279-303o309-330i	1	0	0	0
234	MPN225	276697	277116	+	419	139	ncbi	1	Cytoplasm	Ribosome	104	10.0871	0.71078	115	5	559	559	411.8	216.19	6.27	0	E	0.973	1	6	rpsL	0	0	o	1	0	0	0
235	MPN226	277170	277637	+	467	155	ncbi	1	Cytoplasm	Ribosome	104	8.82521	0.260905	115	14	454.5	454.5	552.1	405.5	6.33	0.003	E	0.996	0	6	rpsG	0	0	i	1	0	0	0
236	MPN227	277660	279726	+	2066	688	ncbi	1	Cytoplasm	Protein synthesis factors	104	9.31814	0.367212	116	53	837.5	837.5	1138.3	675.75	6.17	0.004	E	0.996	1	6	fus	0	0	o	1	0	0	0
237	MPN228	279783	280430	+	647	215	ncbi	1	Cytoplasm	Ribosome	105	9.04699	0.327301	115	16	665.6	665.6	537.1	451.34	6.31	0.021	E	0.989	0	6	rpsF	0	0	o	1	0	0	0
238	MPN229	280430	280930	+	500	166	ncbi	1	Cytoplasm	DNA recombination + DNA synthesis/modifications/repair/conformation	105	8.47708	0.269228	115	8	262.7	262.7	205.9	248.7	6.32	0.062	E	0.994	1	6	ssb	0	0	o	4	0	0	0
239	MPN230	280920	281234	+	314	104	ncbi	1	Cytoplasm	Ribosome	105	8.45574	0.257105	115	12	809.7	809.7	267.8	160.46	8.03	0	E	0.985	1	6	rpsR	0	0	o	1	0	0	0
240	MPN231	281237	281686	+	449	149	ncbi	1	Cytoplasm	Ribosome	105	8.59501	0.258389	91	8	400.9	400.9	149.4	18.84	5.3	0.111	E	0.992	0	6	rplI	0	0	o	1	0	0	0
241	MPN232	281673	283094	+	1421	473	ncbi	1	Cytoplasm	DNA synthesis/modifications/repair/conformation	105	6.84111	0.0895995	115	30	176.9	176.9	123.8	127.94	6.61	0.005	E	0.991	1	6	dnaB	0	0	o	6	0	0	0
242	MPN233	283098	284462	+	1364	454	ncbi	1	Lipoprotein	Lipoprotein	105	6.16578	0.0477011	116	18	169	231.6	169	243.93	5.68	0.002	E	0.996	0	6	MPN233	0	1	n8-19c23/24o	1	0	1	0
243	MPN234	285190	286443	+	1253	417	ncbi	1	SIGNALP	Conserved hypothetical proteins	106	6.05335	0.0883672	4	5	0	0	0	7.34		0.802	NE	0.979	0	6	MPN234	1	0	i12-31o	1	0	0	0
244	MPN235	286468	287190	+	722	240	ncbi	1	Cytoplasm	DNA synthesis/modifications/repair/conformation	106	5.6873	0.0547693	39	7	13.7	13.7	9.3	26.36	6.14	0.661	NE	0.974	1	6	ung	0	0	o	1	0	0	0
245	MPN236	287388	288827	+	1439	479	ncbi	1	Membrane	tRNA synthases/unassigned transporter	107	7.12072	0.0780285	115	11	72.3	73.9	72.3	97.2	7.36	0.008	E	0.964	0	6	MPN236	8	0	i20-45o65-89i101-123o129-150i171-195o229-250i284-309o321-348i	1	0	0	0
246	MPN237	288830	290266	+	1436	478	ncbi	1	Cytoplasm	tRNA synthases	107	6.51074	0.0644819	115	20	171.5	171.5	186.1	310.08	7.19	0.004	E	0.992	0	6	gatA	0	0	o	1	0	0	0
247	MPN238	290256	291692	+	1436	478	ncbi	1	Cytoplasm	tRNA synthases	107	6.35592	0.0617258	115	32	108.7	108.7	117.8	180.24	7.13	0.003	E	0.999	1	6	gatB	0	0	o	1	0	0	0
248	MPN239	291667	292335	+	668	222	ncbi	1	Cytoplasm	Transcription factors	108	7.94251	0.14487	115	15	293.5	293.5	295.6	293.72	6.03	0	E	0.991	0	6	MPN239	0	0	o	2	0	0	0
249	MPN240	292328	293275	+	947	315	ncbi	1	Cytoplasm	Nucleotide metabolism/Salvage + Redox balance	108	7.56873	0.119294	115	22	168.9	168.9	177.8	301.3	7.05	0.004	E	0.995	0	6	trxB	0	0	o	2	0	0	0
250	MPN241	293265	294107	+	842	280	ncbi	1	Cytoplasm	Transcription factors	108	5.75415	0.0392312	85	9	15.7	15.7	18.6	44.29	5.61	0.513	NE	0.986	0	6	MPN241	0	0	o	1	0	0	0
251	MPN242	294140	294370	+	230	76	ncbi	1	Membrane	Protein secretion	109	8.1977	0.181047	0	0	0	0	0	0		0.211	F	0.652	0	6	secG	2	0	o6-23i53-75o	1	0	0	0
252	MPN243	294381	296561	+	2180	726	ncbi	1	Cytoplasm	RNA degradation	109	9.01418	0.322929	115	52	280.6	280.6	404.1	368	4.73	0.023	E	0.998	0	6	vacB	0	0	o	1	0	0	0
253	MPN244	296561	297169	+	608	202	ncbi	1	Membrane-internal	DNA synthesis/modifications/repair/conformation + Signal transduction	109	8.0869	0.149719	115	11	146.6	84.4	146.6	147.67	6.43	0.006	E	0.853	0	6	MPN244	1	0	o6-28i	1	0	0	0
254	MPN245	297138	297719	-	581	193	ncbi	1	Cytoplasm	Protein synthesis factors	499	5.72747	0.0530697	115	12	240.1	240.1	157.8	141.96	6.33	0.006	E	0.955	0	6	def	1	0	o20-40i	1	0	0	0
255	MPN246	297760	298329	+	569	189	ncbi	1	Cytoplasm	Nucleotide metabolism/Salvage	110	7.34624	0.214181	116	17	186.4	186.4	203.2	335.42	7.03	0.002	E	0.989	0	6	gmk	0	1	n14-24c32/33o	4	0	0	0
256	MPN247	298329	299108	+	779	259	ncbi	1	Cytoplasm	Signal transduction	110	6.89497	0.0995128	115	16	64.3	64.3	25.8	135.71	7.56	0.404	NE	0.999	0	6	ptc1	0	0	o	1	0	0	0
257	MPN248	299099	300268	+	1169	389	ncbi	1	Membrane-internal	Signal transduction	110	6.40389	0.0589624	110	13	28.7	33.6	28.7	90.06	6.72	0.612	NE	0.999	0	6	MPN248	2	0	o237-256i361-387o	1	0	0	0
258	MPN249	300255	301091	+	836	278	ncbi	1	Cytoplasm	Ribosome	110	5.20317	0.021457	0	0	0	0	0	5.8		0.173	F	0.97	0	6	yjeQ	0	0	o	1	0	0	0
259	MPN250	301113	302405	+	1292	430	ncbi	1	Membrane	Glycolysis	111	8.39405	0.142883	115	22	419.5	637.7	419.5	390.09	8.03	0.03	E	0.999	1	6	pgi	1	0	i386-406o	2	0	0	0
260	MPN251	302383	303030	+	647	215	ncbi	1	Cytoplasm	Pentose Pathway	111	7.72313	0.105105	115	10	47	47	45.6	66.56	5.56	0.454	NE	0.989	0	6	cfxE	0	0	o	1	0	0	0
261	MPN252	303037	304404	+	1367	455	ncbi	1	Cytoplasm	tRNA synthases	111	7.63515	0.101392	115	26	171.5	171.5	208.7	241.21	7.55	0.004	E	0.996	0	6	asnC	0	0	o	2	0	0	0
262	MPN253	304361	305044	+	683	227	ncbi	1	Cytoplasm	Lipid/CoA metabolism	111	6.37051	0.0510299	2	2	7	7	28.4	59.9	6.92	0.002	E	0.881	0	6	pgsA	5	0	i34-53o73-93i114-139o169-186i198-221o	1	0	0	0
263	MPN254	305066	305539	+	473	157	ncbi	1	Cytoplasm	Vitamin/Folate metabolism	112	7.63317	0.149874	116	10	205.4	205.4	141.1	382.3	8.08	0.224	F	0.97	0	6	MPN254	0	0	o	1	0	0	0
264	MPN255	305565	306320	+	755	251	ncbi	1	Cytoplasm	Conserved hypothetical proteins	112	8.66812	0.312581	115	13	236.5	236.5	225.7	407.51	7.36	0.636	NE	0.999	1	6	MPN255	0	0	o	1	0	0	0
265	MPN256	306313	306984	+	671	223	ncbi	1	Cytoplasm	Conserved hypothetical proteins	112	8.22134	0.189535	116	8	454.5	454.5	314.8	338.21	6.93	0.593	NE	0.997	1	6	MPN256	0	0	o	1	0	0	0
266	MPN257	306965	307981	+	1016	338	ncbi	1	Cytoplasm	Lipid/CoA metabolism + Glycocalyx	112	6.71457	0.0849266	115	19	83.1	83.1	40.2	68.86	7.29	0.2	F	0.996	1	6	galE	0	1	n9-16c21/22o	2	0	0	0
267	MPN258	307996	309714	+	1718	572	ncbi	1	Cytoplasm	Nucleotide metabolism/Salvage	113	8.93365	0.359986	115	36	108.7	108.7	121	296.75	6.85	0.039	E	0.999	0	6	yjcW	0	0	o	1	0	0	0
268	MPN259	309731	311284	+	1553	517	ncbi	1	Membrane	Nucleotide metabolism/Salvage	113	8.51454	0.25465	115	18	92.5	57.9	92.5	173.9	8.04	0.039	E	0.987	1	6	MPN259	10	0	i31-52o81-100i107-123o135-155i167-186o217-237i268-290o302-321i328-346o352-372i	1	0	0	0
269	MPN260	311284	312219	+	935	311	ncbi	1	Membrane	Nucleotide metabolism/Salvage	113	9.07515	0.320993	115	4	281.6	27.1	281.6	384.27		0.045	E	0.795	1	6	rbsC	8	0	o14-32i39-60o72-95i102-123o143-167i198-218o230-263i275-295o	1	0	0	0
270	MPN261	312256	314391	+	2135	711	ncbi	1	Cytoplasm	DNA synthesis/modifications/repair/conformation	113	8.45441	0.229866	115	54	283.2	283.2	350.9	441.84	6.15	0.004	E	0.998	0	6	topA	0	0	o	1	0	0	0
271	MPN262	314381	315808	+	1427	475	ncbi	1	SIGNALP	Conserved hypothetical proteins	113	7.72503	0.122234	115	18	72.3	45.7	72.3	140.21	7.82	0.001	E	0.997	1	2	mgeni00914||/inference=existence: similar to aa sequence:refseq:wp_014894157.1	1	0	o15-40i	1	0	0	0
272	MPN263	315874	316182	+	308	102	ncbi	1	Cytoplasm	Nucleotide metabolism/Salvage + Redox balance	114	9.73931	0.314834	116	9	1560.5	1560.5	1280.5	1164.11	7.25	0.134	F	0.989	0	6	trx	0	0	o	2	0	0	0
273	MPN264	316194	317039	+	845	281	ncbi	1	Cytoplasm	Metabolism homeostasis	114	9.0312	0.206933	115	21	60.4	60.4	80.8	161.4	6.15	0.003	E	0.985	0	6	MPN264	0	0	o	1	0	0	0
274	MPN265	317047	318087	-	1040	346	ncbi	1	Cytoplasm	tRNA synthases	490	6.22996	0.0579174	115	19	103.3	103.3	146.6	157.72	8.42	0.004	E	0.985	0	6	trpS	0	0	o	2	0	0	0
275	MPN266	318144	318581	+	437	145	ncbi	1	Cytoplasm	Transcription factors	115	8.76353	0.212081	116	11	533.5	533.5	480.5	419.47	5.21	0.003	E	0.984	0	6	ygl1	0	0	o	1	0	0	0
276	MPN267	318581	319360	+	779	259	ncbi	1	Cytoplasm	Phosphate metabolism	115	8.479	0.216107	115	11	716.2	716.2	790.8	583.58	7.96	0.002	E	0.998	0	6	ppnK	0	0	o	1	0	0	0
277	MPN268	319360	319713	+	353	117	ncbi	1	Membrane-internal	Glycolysis + Glycocalix	115	7.95677	0.148558	106	8	103.7	128.8	103.7	104.48	5.89	0.004	E	0.982	0	6	MPN268	1	0	o6-21i	1	0	0	0
278	MPN269	319703	321184	+	1481	493	ncbi	1	Membrane-external	RNA degradation	115	6.5823	0.0715946	115	26	89.7	41.6	89.7	127.36	8.05	0.004	E	0.998	0	6	ysr1	1	0	o20-42i	1	0	0	0
279	MPN270	321187	321474	+	287	95	ncbi	1	Membrane	Conserved hypothetical proteins	115	5.87821	0.0383845	0	0	0	0	0	0		0.004	E	0.87	1	6	MPN270	3	0	o6-23i35-56o62-86i	1	0	0	0
280	MPN271	321736	322491	+	755	251	ncbi	1	Lipoprotein	Lipoprotein	116	6.46471	0.0229676	93	2	57.7	23.9	57.7	97.73	4.63	0.811	NE	0.879	0	6	MPN271	0	1	n12-23c28/29o	1	0	1	0
281	MPN272	324197	324478	+	281	93	ncbi	1	Membrane-internal	Conserved hypothetical proteins	118	7.78875	0.144248	115	6	172.2	136.7	172.2	225.74	7.54	0.907	NE	0.78	0	6	MPN272	1	0	i68-91o	1	0	0	0
282	MPN273	324455	324889	-	434	144	ncbi	1	Cytoplasm	Signal transduction	485	8.13754	0.178938	115	12	571.7	571.7	281.6	481.67	7.76	0.02	E	0.997	0	6	hit1	0	0	o	1	0	0	0
283	MPN274	324858	325658	-	800	266	ncbi	1	Membrane	Conserved hypothetical proteins	485	6.44515	0.0533319	9	2	9.9	0	9.9	5.92		0.008	E	0.836	0	6	A65_orf266	6	0	i20-46o52-77i89-110o146-170i191-209o229-252i	1	0	0	0
284	MPN275	325680	325982	+	302	100	ncbi	1	Cytoplasm	DNA synthesis/modifications/repair/conformation	119	7.55602	0.121169	116	9	321.6	321.6	348.2	421.34	6.39	0.531	NE	0.79	0	6	yaaK	0	0	i	1	0	0	0
285	MPN276	325954	326811	-	857	285	ncbi	1	Membrane	Conserved hypothetical proteins	485	7.21523	0.0734742	113	4	35.1	4.8	35.1	173.14	7.93	0.347	F	0.765	0	6	MPN276	7	0	o28-50i57-81o108-127i134-154o174-193i200-223o260-286i	1	0	0	0
286	MPN277	326856	328325	+	1469	489	ncbi	1	Cytoplasm	tRNA synthases	120	6.33494	0.0635767	115	35	158.1	158.1	284.3	305.63	7.71	0.002	E	0.99	0	6	lysS	0	0	o	2	0	0	0
287	MPN278	328285	331281	+	2996	998	ncbi	1	Cytoplasm	Glycocalyx	120	5.62735	0.0375024	111	17	28.4	28.4	18.8	49.93	7.22	0.757	NE	0.969	0	6	yefE	0	1	n18-29c34/35o	1	0	0	0
288	MPN279	329484	331229	+	1745	581	ncbi	1	Cytoplasm	Protein synthesis factors	120	5.915	0.0326042	115	26	55	55	54.9	95.12	7.03	0.315	F	0.999	0	6	lepA	0	0	o	1	0	0	0
289	MPN280	331360	333069	+	1709	569	ncbi	1	Cytoplasm	RNA degradation	121	8.12881	0.177873	115	38	278.1	278.1	404.1	385.21	7.04	0.003	E	0.997	0	6	MPN280	0	0	o	2	0	0	0
290	MPN281	333280	334413	+	1133	377	ncbi	1	Lipoprotein	Unassigned transporters	122	7.54756	0.135582	14	5	0	0	0	12.52		0.882	NE	0.992	1	1	mgall07947||mycoplasma specific lipoprotein a	0	1	n6-16c21/22o	1	0	0	0
291	MPN282	334768	335268	+	500	166	ncbi	1		Conserved hypothetical proteins	122	5.68182	0.0379523	0	0						0.878	NE	0.954	0	1	mgall07947||mycoplasma specific lipoprotein a	0	0	o	1	0	0	1
292	MPN283	336626	336826	+	200	66	ncbi	1	Cytoplasm	Cytoskeleton	123	4.61679	0.0524038	0	0	0	0	0	15.1		0.758	NE	0.972	1	6	MPN283	0	0	i	1	0	0	0
293	MPN283a	337264	337512	+	248	82	ncbi	1						0	0								0	0	0	0	0	0	0	1	0	0	0
294	MPN284	337770	340154	+	2384	794	ncbi	1	Lipoprotein	Lipid/CoA metabolism related + DNA synthesis/modifications/repair/conformation	124	6.3692	0.0810544	116	36	115.4	116.7	115.4	437.71	7.86	0.833	NE	0.993	0	6	MPN284	0	1	n6-16c21/22o	1	0	0	0
295	MPN285	341207	341533	+	326	108	ncbi	1	Cytoplasm	DNA synthesis/modifications/repair/conformation	125	2.22303	0.0241853	1	1	0	0	0	0		0.835	NE	0.772	0	6	prrB	0	0	o	1	0	0	0
296	MPN286	341636	343033	+	1397	465	ncbi	1	Cytoplasm	Adhesins/attachment organelle	125	2.84565	0.00597972	0	0	0	0	0	0		0.625	NE	0.741	0	6	MPN286	0	0	o	1	0	0	0
297	MPN287	343764	344120	+	356	118	ncbi	1	Cytoplasm	Cytoskeleton	126	4.67814	0.0377763	26	2	0	0	0	22.25	6.31	0.849	NE	0.895	0	6	MPN287	0	0	o	1	0	0	0
298	MPN288	344716	347079	+	2363	787	ncbi	1	Lipoprotein	Lipid/CoA metabolism related + DNA synthesis/modifications/repair/conformation	127	5.32748	0.0473025	116	22	43.1	33.6	43.1	213.48	7.35	0.858	NE	0.995	0	6	MPN288	0	1	n6-16c21/22o	1	0	0	0
299	MPN289	347169	347732	+	563	187	ncbi	1	Cytoplasm	DNA synthesis/modifications/repair/conformation	127	3.88924	0.0107988	0	0	0	0	0	0		0.83	NE	0.773	0	6	hsdS1B	0	0	o	1	0	0	1
300	MPN290	347871	348308	+	437	145	ncbi	1	Cytoplasm	DNA synthesis/modifications/repair/conformation	127	1.50703	0.00544716	0	0	0	0	0	0		0.734	NE	0.936	1	6	MPN290	0	0	o	1	0	0	1
301	MPN291	348301	348891	-	590	196	ncbi	1	Cytoplasm	Glycocalyx + Proteases	480	5.90384	0.0575875	112	7	60.4	60.4	13.6	39	6.34	0.047	E	0.993	0	6	MPN291	0	0	o	1	0	0	0
302	MPN292	348875	349804	-	929	309	ncbi	1	Cytoplasm	rRNA and rProtein modifications/processing	480	5.97484	0.0563761	87	15	15.6	15.6	15.9	39.92	3.41	0.231	F	0.998	0	6	yceC	0	0	o	1	0	0	0
303	MPN293	349804	350358	-	554	184	ncbi	1	Membrane	Protein secretion	480	6.82345	0.0943905	107	3	59	0	59	33.1	7.68	0.113	E	0.874	1	6	lspA	4	0	i23-44o89-107i114-131o151-176i	1	0	0	0
304	MPN294	350397	351017	+	620	206	ncbi	1	Cytoplasm	Protein homeostasis + Oxidative homeostasis	129	7.99854	0.237106	115	18	197.2	197.2	239.5	364.41	8.62	0.956	NE	0.925	0	6	MPN294	0	0	o	1	0	0	0
305	MPN295	351066	351728	+	662	220	ncbi	1	Cytoplasm	Glycocalyx + Proteases	129	9.69851	0.397054	115	20	837.5	837.5	1185.1	1050.08	7.99	0.763	NE	0.979	0	6	MPN295	0	0	o	1	0	0	0
306	MPN296	351728	351910	+	182	60	ncbi	1	Cytoplasm	Ribosome	129	9.99003	0.521171	65	7	226	226	155	120.19	4.49	0.068	E	0.67	1	6	rpsU	0	0	o	1	0	0	0
307	MPN297	351935	352384	+	449	149	ncbi	1	Cytoplasm	Cell division	129	9.65113	0.387867	115	10	520.8	520.8	369.5	159.75	5.95	0.631	NE	0.998	0	6	MPN297	0	0	o	1	0	0	0
308	MPN298	352387	352746	+	359	119	ncbi	1	Cytoplasm	Lipid/CoA metabolism	129	8.47947	0.210621	3	1	0	0	0	0		0.028	E	0.939	0	6	acpS	0	0	o	1	0	0	0
309	MPN299	352734	353534	+	800	266	ncbi	1	Membrane	Lipid/CoA metabolism	129	7.67007	0.118727	115	13	320.6	115.4	320.6	301.64	7.11	0	E	0.994	0	6	plsB	0	1	n15-30c39/40o	1	0	0	0
310	MPN300	353535	355055	+	1520	506	ncbi	1	Membrane-internal/external	Cell division	129	6.36362	0.0509115	115	23	50.4	331.9	50.4	103.56	5.97	0.114	E	0.991	0	6	scpA	1	0	o373-393i	2	0	0	0
311	MPN301	355039	355665	+	626	208	ncbi	1	Cytoplasm	Cell division	129	6.01564	0.0424621	115	16	131.3	131.3	106.6	149.07	6.03	0.008	E	0.991	0	6	scpB	0	0	o	2	0	0	0
312	MPN302	355685	356671	+	986	328	ncbi	1	Cytoplasm	Glycolysis	130	9.06214	0.243958	115	23	265.2	265.2	183.3	369.23	8.37	0.011	E	0.995	0	6	pfkA	0	0	o	4	0	0	0
313	MPN303	356677	358203	+	1526	508	ncbi	1	Cytoplasm	Glycolysis	130	8.91874	0.227251	115	38	429	429	585.8	719.07	8.24	0.003	E	0.998	0	6	pyk	0	0	o	4	0	0	0
314	MPN304	359183	359899	+	716	238	ncbi	1	Cytoplasm	Arg metabolism	132	9.40374	0.223596	11	5	0	0	0	14.58		0.651	NE	0.997	0	1	mferm40851||arginine deiminase	0	0	o	1	0	0	1
315	MPN305	359800	360396	+	596	198	ncbi	1		Arg metabolism	132	7.96517	0.10816	0	0						0.669	NE	0.984	0	1	mferm40851||arginine deiminase	0	0	o	1	0	0	1
316	MPN306	360644	361465	+	821	273	ncbi	1	Cytoplasm	Arg metabolism	132	6.06571	0.0243717	0	0	0	0	0	0		0.745	NE	0.973	0	6	MPN306	0	0	o	1	0	0	1
317	MPN307	361468	362397	+	929	309	ncbi	1	Cytoplasm	Arg metabolism	132	7.67007	0.086963	98	7	5	5	10.7	26.22	5.81	0.776	NE	0.983	1	6	arcC	0	0	o	2	0	0	0
318	MPN307.1	361783	362397	+	614	204	ncbi	1						0	0								0	0	0	0	0	0	0	1	0	0	0
319	MPN308	362400	364097	+	1697	565	ncbi	1	Membrane	AA metabolism	133	7.95153	0.119915	110	6	15.7	45.7	15.7	29.69	8.05	0.837	NE	0.947	0	6	MPN308	12	0	i7-28o40-63i94-117o137-159i171-191o227-247i268-294o314-338i370-393o423-444i465-492o512-535i	1	0	0	0
320	MPN309	364231	365448	+	1217	405	ncbi	1	Cytoplasm	Adhesins/attachment organelle	134	9.06899	0.19457	112	14	375.4	375.4	245.4	147.69	4.95	0.639	NE	0.993	0	6	P65	0	0	o	1	0	0	0
321	MPN310	365468	370924	+	5456	1818	ncbi	1	Cytoplasm	Adhesins/attachment organelle	134	8.39384	0.210074	115	141	480	480	563.3	453.4	7.26	0.459	NE	0.984	0	6	MPN310	0	0	o	1	0	0	0
322	MPN310.1	370424	370924	+	500	166	ncbi	1						0	0								0	0	0	0	0	0	0	1	0	0	0
323	MPN311	370939	372012	+	1073	357	ncbi	1	Cytoplasm	Adhesins/attachment organelle	135	8.03924	0.202968	115	18	388.2	388.2	396.4	401.41	6.84	0.634	NE	0.998	1	6	MPN311	0	0	o	1	0	0	0
324	MPN312	372002	372658	+	656	218	ncbi	1	Cytoplasm	Adhesins/attachment organelle	135	8.10129	0.15552	110	12	180.7	180.7	89.2	197.67	5.21	0.73	NE	0.999	0	6	MPN312	0	0	o	1	0	0	0
325	MPN313	372741	373013	-	272	90	ncbi	1	SIGNALP	DNA recombination	470	3.0876	0.00831612	0	0	0	0	0	0		0.826	NE	0.3	0	6	MPN313	1	0	i28-48o	1	0	0	0
326	MPN314	373414	373839	+	425	141	ncbi	1	Cytoplasm	Cell division	137	11.1754	1.16498	116	15	875.3	875.3	1161.8	1480.49	8.56	0.559	NE	0.979	0	6	yabB	0	0	o	8	0	0	0
327	MPN315	373829	374755	+	926	308	ncbi	1	Cytoplasm	Cell division	137	9.57348	0.706711	115	24	290.9	290.9	336.9	435.3	7.35	0.391	NE	0.999	1	6	mraW	0	0	o	1	0	0	0
328	MPN316	374758	376017	+	1259	419	ncbi	1	Cytoplasm	Cell division	137	9.50294	0.519934	107	12	23.1	23.1	22.6	27.9	2.89	0.702	NE	0.998	0	6	MPN316	0	0	o	1	0	0	0
329	MPN317	376023	377165	+	1142	380	ncbi	1	Cytoplasm	Cell division	137	9.56785	0.49511	102	13	60.4	60.4	78	29.12	3.65	0.694	NE	0.997	0	6	ftsZ	0	0	o	2	0	0	0
330	MPN318	377208	378683	+	1475	491	ncbi	1	Membrane	AA metabolism	137	7.75028	0.117491	98	5	19.1	39	19.1	134.08	7.41	0.004	E	0.959	1	6	MPN318	12	0	i12-33o39-59i89-116o128-147i159-182o202-220i241-265o285-304i346-367o379-400i421-442o454-472i	1	0	0	0
331	MPN319	378658	380169	+	1511	503	ncbi	1	Membrane	AA metabolism	138	7.52791	0.107859	114	5	29.5	42.9	29.5	98.27	6.69	0.846	NE	0.938	0	6	gap1	12	0	i39-59o65-84i125-145o157-179i186-209o229-247i267-292o312-335i377-398o418-443i455-476o488-505i	1	0	0	0
332	MPN320	380664	381527	+	863	287	ncbi	1	Cytoplasm	Nucleotide metabolism/Salvage	139	7.53923	0.295007	115	18	128.8	128.8	75.1	254.37	8.45	0.751	NE	0.984	1	6	thyA	1	0	o235-254i	2	0	0	0
333	MPN321	381529	382011	+	482	160	ncbi	1	Cytoplasm	Nucleotide metabolism/Salvage + Redox balance	139	8.8374	0.414462	115	11	111.2	111.2	89.7	335.27	8.38	0.059	E	0.986	1	6	dhfr	0	0	o	1	0	0	0
334	MPN322	382018	383037	+	1019	339	ncbi	1	Cytoplasm	Nucleotide metabolism/Salvage + Redox balance	139	9.35831	0.467533	116	26	181	181	217.4	961.33	7.93	0.843	NE	0.999	0	6	nrdF	1	0	i172-192o	2	0	0	0
335	MPN323	383040	383501	+	461	153	ncbi	1	Cytoplasm	Nucleotide metabolism/Salvage + Redox balance	139	9.45342	0.587726	114	11	63.3	63.3	4.4	182.02	4.84	0.841	NE	0.994	1	6	nrdI	0	0	i	1	0	0	0
336	MPN324	383525	385690	+	2165	721	ncbi	1	Cytoplasm	Nucleotide metabolism/Salvage + Redox balance	139	8.90429	0.45025	115	58	235.5	235.5	278.8	737.94	7.84	0.805	NE	0.999	0	6	nrdE	0	0	o	2	0	0	0
337	MPN325	385837	386139	+	302	100	ncbi	1	Cytoplasm	Ribosome	140	10.792	0.981476	115	7	429	429	434.8	264.02	6.47	0.021	E	0.994	0	6	rplU	0	0	o	1	0	0	0
338	MPN326	386132	386434	+	302	100	ncbi	1	Cytoplasm	Ribosome	140	9.97958	0.461648	81	4	45.7	45.7	0	71.73	5.4	0.008	E	0.931	1	6	ysxB	0	0	o	1	0	0	0
339	MPN327	386427	386741	+	314	104	ncbi	1	Cytoplasm	Ribosome	140	9.66897	0.341135	112	5	246	246	183.3	313.92		0.004	E	0.959	1	6	rpmA	0	0	o	1	0	0	0
340	MPN328	386734	387594	+	860	286	ncbi	1	Cytoplasm	DNA synthesis/modifications/repair/conformation	140	8.66589	0.302303	115	21	143.4	143.4	129.4	279.71	6.71	0.003	E	0.979	0	6	nfo	0	0	o	1	0	0	0
341	MPN329	387548	388024	+	476	158	ncbi	1	Cytoplasm	Transcription factors	140	7.24828	0.123994	104	10	52.4	52.4	44	66.86	5.75	0.785	NE	0.981	0	6	MPN329	0	0	o	1	0	0	0
342	MPN330	388014	388898	+	884	294	ncbi	1	Cytoplasm	Conserved hypothetical proteins	140	6.24239	0.0655173	112	12	39	39	57.7	40.35	5.66	0.635	NE	0.984	0	6	MPN330	0	0	o	1	0	0	0
343	MPN331	388923	390257	+	1334	444	ncbi	1	Cytoplasm	Protein synthesis factors	141	9.74084	0.334009	116	31	731.4	731.4	819.4	630.6	6.31	0.34	F	0.997	0	6	tig	0	0	o	2	0	0	0
344	MPN332	390328	392715	+	2387	795	ncbi	1	Cytoplasm	Proteases + Protein homeostasis	141	10.0992	0.29719	115	62	718.8	718.8	634	498.78	5.27	0.002	E	0.981	0	6	lon	0	0	o	6	0	0	0
345	MPN333	392910	395162	+	2252	750	ncbi	1	Membrane	Unassigned transporters	141	7.1343	0.0607795	23	5	27.2	5.6	27.2	45.03	3.96	0.762	NE	0.987	0	6	F10_orf750	6	0	i31-50o62-86i107-135o147-167i179-200o752-777i	1	0	0	0
346	MPN334	395165	396145	+	980	326	ncbi	1	Cytoplasm	Unassigned transporters	141	6.29516	0.0409448	1	1	0	0	0	0		0.777	NE	0.997	0	6	bcrA	0	0	o	1	0	0	0
347	MPN335	396132	398357	+	2225	741	ncbi	1	Membrane	Unassigned transporters	141	5.60353	0.0346634	25	3	0	4.4	0	2.98		0.776	NE	0.973	0	6	MPN335	6	0	i52-75o95-117i138-160o172-198i205-225o733-753i	1	0	0	0
348	MPN336	398358	399392	-	1034	344	ncbi	1	Cytoplasm	Vitamin/Folate metabolism	464	5.80616	0.0544991	115	20	73.9	73.9	78	142.63	6.9	0.007	E	0.991	1	6	nadD	0	1	n5-12c17/18o	1	0	0	0
349	MPN337	399477	401342	+	1865	621	ncbi	1	Membrane	Conserved hypothetical proteins	143	6.1609	0.0707733	115	32	109.8	40.3	109.8	198.01	7.61	0.005	E	0.978	0	6	MPN337	3	0	o245-267i549-573o593-617i	1	0	0	0
350	MPN338	401345	403243	+	1898	632	ncbi	1	Membrane	Conserved hypothetical proteins	143	6.2106	0.0583204	115	31	163.4	132.6	163.4	241.57	7.67	0.011	E	0.998	0	6	MPN338	3	0	o255-277i564-589o601-623i	1	0	0	0
351	MPN339	403243	403917	+	674	224	ncbi	1	Membrane	Conserved hypothetical proteins	143	5.69868	0.0404912	100	3	20.6	13.4	20.6	76.89	6.74	0.082	E	0.944	0	6	MPN339	4	0	i26-50o56-79i100-127o147-171i	1	0	0	0
352	MPN340	403921	405510	+	1589	529	ncbi	1	Membrane-internal	DNA synthesis/modifications/repair/conformation	143	5.13885	0.0244485	112	21	45.6	30.8	45.6	71.8	5.3	0.822	NE	0.999	1	6	pcrA	1	0	o506-527i	1	0	0	0
353	MPN341	405573	407720	+	2147	715	ncbi	1	Cytoplasm	DNA synthesis/modifications/repair/conformation	143	5.08235	0.0191486	48	10	4.4	4.4	2.9	12.75		0.748	NE	0.997	0	6	mutB1	0	0	o	1	0	0	0
354	MPN342	407861	409492	+	1631	543	ncbi	1	Cytoplasm	DNA synthesis/modifications/repair/conformation	144	7.9489	0.16289	105	26	48.6	48.6	48.8	40.23	5.16	0.858	NE	0.965	0	6	hsdM	0	0	o	2	0	0	0
355	MPN343	409871	410863	+	992	330	ncbi	1	Cytoplasm	DNA synthesis/modifications/repair/conformation	145	2.17486	0.00636127	0	0	0	0	0	0.9		0.684	NE	0.839	0	6	MPN343	0	0	o	2	0	0	0
356	MPN344	411383	411736	+	353	117	ncbi	1	Cytoplasm	Cytoskeleton	146	7.39737	0.169384	31	4	0	0	0	5.25		0.789	NE	0.994	1	6	MPN344	0	0	i	1	0	0	0
357	MPN345	412681	413301	+	620	206	ncbi	1		DNA synthesis/modifications/repair/conformation	147	4.65734	0.0160941	0	0						0.767	NE	0.67	0	1	mferm32937||type i site-specific deoxyribonuclease	1	0	i12-29o	1	0	0	1
358	MPN346	413431	413778	+	347	115	ncbi	1	Cytoplasm	Conserved hypothetical proteins	147	5.1701	0.030635	0	0	0	0	0	0		0.903	NE	0.938	0	6	MPN346	0	0	o	1	0	0	1
359	MPN347	413985	415115	+	1130	376	ncbi	1		DNA synthesis/modifications/repair/conformation	147	3.19949	0.00705063	0	0						0.811	NE	0.832	0	1	hpylo46956||lcl|nc_017381.1_cds_wp_079992124.1_1442	0	0	o	1	0	0	1
360	MPN347a	415161	415295	+	134	44	ncbi	1			152		0.0415206	0	0						0.617	NE	0	0	0	0	0	0	0	1	0	0	0
361	MPN347b	415298	416032	+	734	244	ncbi	1						0	0								0	0	0	0	0	0	0	1	0	0	1
362	MPN348	416070	416564	+	494	164	ncbi	1	Cytoplasm	Vitamin/Folate metabolism	152	5.10221	0.0303164	34	3	16.4	16.4	16.8	57.53	6.89	0.453	NE	0.971	0	6	MPN348	0	0	i	1	0	0	0
363	MPN349	416554	417399	+	845	281	ncbi	1	Cytoplasm	Signal transduction	152	5.91655	0.0461014	115	15	75.1	75.1	33.6	112.51	8.22	0.012	E	0.967	0	6	MPN349	0	0	o	1	0	0	0
364	MPN350	417391	418110	-	719	239	ncbi	1	Membrane	Lipid/CoA metabolism	456	6.48892	0.059673	7	1	0	0	0	1.79		0.009	E	0.816	0	6	ygiH	5	1	n3-13c31/32o55-86i98-119o131-151i158-179o199-220i	1	0	0	0
365	MPN351	418116	418757	-	641	213	ncbi	1	Cytoplasm	tRNA modifications/processing	455	6.59642	0.0754863	1	1	9.8	9.8	0	5.34		0.091	E	0.994	1	6	MPN351	0	0	o	1	0	0	0
366	MPN352	418741	420240	-	1499	499	ncbi	1	Cytoplasm	RNA synthesis	455	8.94537	0.348527	115	38	388.2	388.2	465.3	309.74	4.52	0.003	E	0.968	1	6	sigA	0	0	o	1	0	0	0
367	MPN353	420293	422155	-	1862	620	ncbi	1	Cytoplasm	DNA synthesis/modifications/repair/conformation	451	5.98058	0.0397926	115	29	55	55	48	94.75	6.68	0.003	E	0.97	1	6	dnaE	0	0	o	1	0	0	0
368	MPN354	422139	423488	-	1349	449	ncbi	1	Cytoplasm	tRNA synthases	451	7.41966	0.0841185	115	30	122.1	122.1	86.8	122.08	7.79	0.006	E	0.998	0	6	grs1	0	0	o	2	0	0	0
369	MPN355	423510	424238	-	728	242	ncbi	1	Cytoplasm	rRNA and rProtein modifications/processing	451	6.33165	0.0522786	110	14	42.9	42.9	38.5	100.37	5.91	0.739	NE	0.998	0	6	yacO	1	0	i224-240o	1	0	0	0
370	MPN356	424241	425440	-	1199	399	ncbi	1	Cytoplasm	tRNA synthases	451	6.17476	0.0588439	112	17	33.6	33.6	66.6	79.74	5.74	0.003	E	0.976	1	6	cysS	0	0	o	2	0	0	0
371	MPN357	425535	427511	-	1976	658	ncbi	1	Cytoplasm	DNA synthesis/modifications/repair/conformation	451	6.73549	0.103404	115	41	56.6	56.6	65	125.55	6.46	0.008	E	0.999	0	6	lig	0	0	o	1	0	0	0
372	MPN358	427679	429283	+	1604	534	ncbi	1	Membrane	Conserved hypothetical proteins	154	5.92958	0.0482791	115	22	118.2	50.9	118.2	173.61	8.45	0.884	NE	0.966	0	6	MPN358	3	0	o122-138i162-184o196-222i	1	0	0	0
373	MPN359	429513	430289	+	776	258	ncbi	1	Membrane	Conserved hypothetical proteins	155	8.6641	0.26731	116	10	544.6	88.6	544.6	691.8	7.47	0.855	NE	0.987	0	6	MPN359	3	0	i39-62o74-92i112-134o	1	0	0	0
374	MPN360	429602	429700	+	98	32	ncbi	1	Cytoplasm	Ribosome	157	9.61983	0.501823	106	4	239.3	239.3	183.3	190.3	3.95	0.042	E	0.79	0	6	rpmE	0	0	o	1	0	0	0
375	MPN361	430628	431707	+	1079	359	ncbi	1	Cytoplasm	Protein synthesis factors	157	7.39391	0.138218	115	17	70	70	112.6	122.74	6.77	0.002	E	0.982	0	6	prfA	0	0	o	1	0	0	0
376	MPN362	431707	433068	+	1361	453	ncbi	1	Cytoplasm	Protein synthesis factors	157	5.084	0.0277931	89	19	19.6	19.6	26.4	45.41	5.45	0.07	E	0.992	0	6	MPN362	0	0	o	1	0	0	0
377	MPN363	433200	435580	+	2380	793	ncbi	1	Lipoprotein	Lipoprotein	158	6.64078	0.0128509	0	0	0	0	0	0		0.781	NE	0.953	0	6	MPN363	0	1	n11-21c26/27o	1	0	1	0
378	MPN365	435924	436730	+	806	268	ncbi	1	Cytoplasm	DNA synthesis/modifications/repair/conformation	162	2.69499	0.00763268	0	0	0	0	0	0		0.507	NE	0.866	0	6	MPN365	0	0	o	1	0	0	0
379	MPN366	436814	437632	+	818	272	ncbi	1		Adhesins/attachment organelle	162	2.2038	0.00689294	0	0						0.398	NE	0.643	0	2	mgeni09750||/inference=existence: similar to aa sequence:refseq:wp_010869367.1	1	0	i248-266o	1	0	0	0
380	MPN367	437563	438531	+	968	322	ncbi	1	Cytoplasm	Adhesins/attachment organelle	162	0.176396	0.00428855	1	1	0	0	0	4.54		0.225	F	0.803	0	2	mgeni02085||/inference=existence: similar to aa sequence:refseq:wp_014894458.1	0	0	o	1	0	0	0
381	MPN368	439388	439762	+	374	124	ncbi	1	Cytoplasm	Cytoskeleton	163	3.64372	0.0327753	93	2	1.8	1.8	75.1	122.34	4.47	0.786	NE	0.956	1	6	MPN368	0	0	o	1	0	0	0
382	MPN369	439894	440655	-	761	253	ncbi	1	Lipoprotein	Lipoprotein	449	3.64809	0.00925974	6	1	0	0	0	11.77		0.897	NE	0.958	0	6	MPN369	0	1	n11-20c25/26o	1	0	1	0
383	MPN370	441296	443509	+	2213	737	ncbi	1	Membrane	Adhesins/attachment organelle	164	0.440457	0.00466404	0	0	0	0	0	0		0.495	NE	0.774	0	6	MPN370	3	0	i531-548o568-585i592-612o	1	0	0	0
384	MPN371	443552	444187	-	635	211	ncbi	1		Conserved hypothetical proteins	447	0.00231032	0.00428855	0	0						0.476	NE	0.545	0	5	0	0	0	o	1	0	0	1
385	MPN372	444341	446116	+	1775	591	ncbi	1	Cytoplasm	Pathogenesis	165	7.25004	0.255691	115	39	257.6	257.6	295.6	506.94	6.93	0.774	NE	0.948	0	6	MPN372	0	0	o	1	0	0	0
386	MPN373	446127	446606	-	479	159	ncbi	1	Membrane-single pass	Conserved hypothetical proteins	446	3.55774	0.0213797	0	0	0	0	0	0		0.815	NE	0.975	0	6	MPN373	1	0	o364-387i	1	0	0	1
387	MPN374	447770	448459	-	689	229	ncbi	1	Cytoplasm	Conserved hypothetical proteins	444	4.17156	0.00696198	0	0	0	0	0	0		0.879	NE	0.97	0	6	MPN374	0	0	o	1	0	0	1
388	MPN375	448805	449194	-	389	129	ncbi	1	Cytoplasm	Conserved hypothetical proteins	444	7.21934	0.0587545	0	0	0	0	0	0		0.776	NE	0.9	0	6	MPN375	0	0	o	1	0	0	0
389	MPN376	449573	452995	-	3422	1140	ncbi	1	Membrane-external	Conserved hypothetical proteins	443	11.7027	1.16472	115	62	488	239.3	488	603.49	6.7	0.831	NE	0.996	0	6	MPN376	1	1	n8-23c28/29o1095-1119i	1	0	0	0
390	MPN377	453422	453646	+	224	74	ncbi	1	Cytoplasm	Conserved hypothetical proteins	168	10.5055	0.575553	116	8	1535.9	1535.9	1459.1	1678.48	6.54	0.47	NE	0.73	0	6	MPN377	0	0	i	1	0	0	0
391	MPN378	453650	456268	+	2618	872	ncbi	1	Cytoplasm	DNA synthesis/modifications/repair/conformation	168	6.45769	0.0688909	115	35	57.9	57.9	78	154.38	5.76	0.008	E	0.992	1	1	mgall16730||dna polymerase iii alpha subunit	0	0	o	1	0	0	0
392	MPN379	456272	457147	+	875	291	ncbi	1	Cytoplasm	DNA synthesis/modifications/repair/conformation	168	6.96694	0.100573	115	16	108.7	108.7	163.4	217.16	5.93	0.009	E	0.998	0	6	polA	0	0	o	1	0	0	0
393	MPN380	457147	457980	+	833	277	ncbi	1	Cytoplasm	DNA synthesis/modifications/repair/conformation	168	6.32152	0.0578085	116	12	132.9	132.9	49.6	119.27	6.82	0.666	NE	0.996	0	6	fpg	0	0	o	1	0	0	0
394	MPN381	458126	459004	+	878	292	ncbi	1	Cytoplasm	Metabolism homeostasis	171	7.58756	0.132878	115	17	167.4	167.4	121	240.39	7.71	0.212	F	0.998	0	1	mgall33369||had superfamily hydrolase cof	0	0	o	1	0	0	0
395	MPN382	458998	459600	+	602	200	ncbi	1	Cytoplasm	Lipid/CoA metabolism	171	6.87042	0.114778	19	3	0.7	0.7	7	5.88	3.18	0.555	NE	0.997	0	6	MPN382	0	0	o	1	0	0	0
396	MPN383	459530	460378	-	848	282	ncbi	1	Cytoplasm	Metabolism homeostasis	440	8.02124	0.147794	116	15	267.8	267.8	317.9	362.65	7.22	0.11	E	0.999	1	6	yidA	0	0	o	1	0	0	0
397	MPN384	460381	462762	-	2381	793	ncbi	1	Cytoplasm	tRNA synthases	440	7.61326	0.128642	115	41	180.5	180.5	172.2	261.1	7.32	0.003	E	0.999	0	6	leuS	3	0	o592-609i660-676o682-701i	1	0	0	0
398	MPN385	462763	463107	-	344	114	ncbi	1	Membrane	Conserved hypothetical proteins	440	7.81812	0.0961094	40	1	14.2	12.6	14.2	75.44	5.78	0.126	F	0.864	1	6	MPN385	2	0	i9-29o78-103i	1	0	0	0
399	MPN386	463142	463831	-	689	229	ncbi	1	Cytoplasm	Nucleotide metabolism/Salvage	440	8.9106	0.291505	116	19	280.6	280.6	383.7	591.53	8.5	0.433	NE	0.978	0	6	yaaF	0	0	o	2	0	0	0
400	MPN387	463979	465055	-	1076	358	ncbi	1	Cytoplasm	Conserved hypothetical proteins	438	9.40238	0.334659	115	28	388.2	388.2	317.5	274.28	5.65	0.394	NE	0.995	1	6	MPN387	0	0	o	1	0	0	0
401	MPN388	465048	465449	-	401	133	ncbi	1	Cytoplasm	Conserved hypothetical proteins	438	9.85866	0.43399	115	9	0	0	0	221.19	7.58	0.329	F	0.997	1	2	mgeni14028||/inference=existence: similar to aa sequence:swissprot:q49329.3	1	0	i80-101o	1	0	0	0
402	MPN389	465427	466446	-	1019	339	ncbi	1	Cytoplasm	Fermentation	438	10.4124	0.492061	116	33	1188.6	1188.6	1185.1	1295.78	7.96	0.495	NE	0.998	0	6	lplA	0	0	o	1	0	0	0
403	MPN390	466473	467846	-	1373	457	ncbi	1	Cytoplasm	Fermentation	438	10.4545	0.477072	116	28	1355.2	1355.2	1859	1462.68	7.6	0.39	NE	0.992	0	6	pdhD	0	0	o	2	0	0	0
404	MPN391	467847	469055	-	1208	402	ncbi	1	Cytoplasm	Fermentation	438	10.1081	0.395478	116	29	1639.3	1639.3	1527.2	1407.22	7.86	0.514	NE	0.948	0	6	pdhC	0	0	o	60	0	0	0
405	MPN392	469374	470357	-	983	327	ncbi	1	Cytoplasm	Fermentation	436	12.0961	0.924696	116	25	3544.1	3544.1	2576.3	2548.41	7.71	0.315	F	0.994	0	6	pdhB	0	0	o	2	0	0	0
406	MPN393	470379	471455	-	1076	358	ncbi	1	Cytoplasm	Fermentation	436	11.4389	0.715963	116	36	3910.1	3910.1	3192.4	4033.19	7.35	0.434	NE	0.998	0	6	pdhA	0	0	o	2	0	0	0
407	MPN394	471476	472915	-	1439	479	ncbi	1	Cytoplasm	Fermentation	436	10.6924	0.517878	116	33	1523.5	1523.5	1654.1	1867.23	7.93	0.667	NE	0.999	0	6	nox	1	0	o458-475i	1	0	0	0
408	MPN395	472983	473516	-	533	177	ncbi	1	Cytoplasm	Nucleotide metabolism/Salvage	434	7.69207	0.145627	114	9	203.9	203.9	92.5	122.31	7.57	0.006	E	0.989	0	6	apt	0	0	i	2	0	0	0
409	MPN396	473551	476466	-	2915	971	ncbi	1	Membrane	Protein secretion	434	7.98581	0.157546	115	29	138.3	127.5	138.3	156.97	5.45	0.003	E	0.981	1	6	F11_orf887	12	0	i12-34o516-536i543-563o569-594i615-635o647-670i725-748o760-780i787-810o822-852i873-893o905-931i	1	0	0	0
410	MPN397	476509	478671	+	2162	720	ncbi	1	Cytoplasm	Signal transduction	179	5.58124	0.0379932	115	37	49.9	49.9	60.2	145.41	7.79	0.862	NE	0.987	0	6	spoT	0	0	o	1	0	0	0
411	MPN398	478668	479324	-	656	218	ncbi	1	Membrane	Conserved hypothetical proteins	432	8.79019	0.227461	116	11	126.6	88.6	126.6	253.62	6.69	0.87	NE	0.984	0	6	MPN398	1	1	n10-21c26/27o157-180i	1	0	0	0
412	MPN399	479324	480187	-	863	287	ncbi	1	Membrane	Conserved hypothetical proteins	432	9.74787	0.415782	116	11	98.1	71	98.1	217.08	5.82	0.85	NE	0.991	0	6	MPN399	2	0	i12-34o216-244i	1	0	0	0
413	MPN400	480249	481997	-	1748	582	ncbi	1	SIGNALP	Pathogenesis	432	11.7223	1.29	115	37	26.1	21.6	26.1	123.31	4.9	0.755	NE	0.998	0	6	MPN400	1	0	i21-40o	1	0	0	0
414	MPN401	482765	483247	-	482	160	ncbi	1	Cytoplasm	Protein synthesis factors	430	8.94776	0.228481	115	13	1342.8	1342.8	844.4	685.43	4.74	0.026	E	0.998	0	6	greA	0	0	o	2	0	0	0
415	MPN402	483529	484980	+	1451	483	ncbi	1	Cytoplasm	tRNA synthases	182	6.56297	0.0725787	116	23	94	94	80.8	78.49	7.23	0.003	E	0.999	0	6	proS	0	0	o	2	0	0	0
416	MPN403	485125	485493	+	368	122	ncbi	1	Cytoplasm	Conserved hypothetical proteins	183	5.98392	0.069105	0	0	0	0	0	0		0.827	NE	0.849	0	6	MPN403	0	0	i	1	0	0	0
417	MPN404	485474	486514	+	1040	346	ncbi	1	Cytoplasm	Conserved hypothetical proteins	183	5.44276	0.0347258	0	0	0	0	0	0		0.759	NE	0.973	0	6	MPN404	0	0	o	1	0	0	0
418	MPN405	486521	487114	+	593	197	ncbi	1	SIGNALP	Conserved hypothetical proteins	183	4.96316	0.0258343	0	0	0	0	0	0		0.769	NE	0.997	0	6	MPN405	1	0	i12-33o	1	0	0	0
419	MPN406	487149	487403	+	254	84	ncbi	1	Cytoplasm	Lipid/CoA metabolism	184	9.16548	0.333271	89	2	92.7	92.7	14.5	42.21	7.34	0.069	E	0.71	0	6	MPN406	0	0	o	1	0	0	0
420	MPN407	487508	490147	-	2639	879	ncbi	1	SIGNALP	Lipid/CoA metabolism	429	6.25286	0.0385986	110	33	33	31	33	39.9	7.98	0.838	NE	0.999	0	6	MPN407	1	0	i9-32o	1	0	0	0
421	MPN407a	490249	490371	+	122	40	ncbi	1						0	0								0	0	0	0	0	0	0	1	0	0	0
422	MPN408	490375	492657	+	2282	760	ncbi	1	Membrane-external	Lipoprotein	186	6.25696	0.0328071	116	37	115.4	123.4	115.4	185.33	7.44	0.795	NE	0.998	0	6	MPN408	0	1	n6-21c25/26o	1	0	1	0
423	MPN409	492730	494331	+	1601	533	ncbi	1	Membrane	Adhesins/attachment organelle	186	2.23453	0.00507621	1	1	0	0	0	0		0.52	NE	0.811	1	6	MPN409	0	0	o	1	0	0	0
424	MPN410	494694	495140	+	446	148	ncbi	1	Cytoplasm	Cytoskeleton	189	2.39958	0.00520785	80	1	0	0	109	348.56	5.63	0.742	NE	0.996	1	6	MPN410	0	0	o	1	0	0	0
425	MPN410.1	494862	495140	+	278	92	ncbi	1						0	0								0	0	0	0	0	0	0	1	0	0	0
426	MPN411	495282	496040	-	758	252	ncbi	1	Lipoprotein	Lipoprotein	425	2.71135	0.00617027	0	0	0	0	0	0		0.908	NE	0.851	0	6	MPN411	0	1	n11-20c25/26o	1	0	1	0
427	MPN412	496634	497470	+	836	278	ncbi	1		Conserved hypothetical proteins	190	0.936871	0.00476215	0	0						0.457	NE	0.931	0	2	mgeni05718||/inference=existence: similar to aa sequence:swissprot:p20796.1	0	0	o	1	0	0	0
428	MPN413	497547	497966	+	419	139	ncbi	1	Cytoplasm	Conserved hypothetical proteins	191	0	0.00428855	0	0	0	0	0	0		0.488	NE	0.875	0	6	MPN413	0	0	o	1	0	0	0
429	MPN414	498076	499557	+	1481	493	ncbi	1	Cytoplasm	Adhesins/attachment organelle	191	0.11202	0.0044523	0	0	0	0	0	0		0.623	NE	0.911	1	6	MPN414	0	0	o	1	0	0	0
430	MPN415	499808	500950	+	1142	380	ncbi	1	Lipoprotein	Vitamin/Folate metabolism	193	4.74034	0.0103537	114	25	60.6	40.3	60.6	109.93	7.74	0.425	NE	0.966	0	6	P37	0	1	n14-25c30/31o	1	0	0	0
431	MPN416	500943	501677	+	734	244	ncbi	1	Cytoplasm	Vitamin/Folate metabolism	193	4.8105	0.0170595	47	6	27.4	27.4	19.7	19.93	4.34	0.216	F	0.992	0	6	P29	0	0	o	1	0	0	0
432	MPN417	501670	503298	+	1628	542	ncbi	1	Membrane	Vitamin/Folate metabolism	193	3.99589	0.00897558	4	1	0	0	0	3.56		0.197	F	0.974	0	6	P69	10	0	i18-37o77-100i112-134o140-160i181-202o237-258i287-305o352-370i382-401o508-529i	1	0	0	0
433	MPN418	503299	503721	-	422	140	ncbi	1	Cytoplasm	tRNA synthases	422	6.3965	0.0428672	5	3	110	110	180.5	6.26		0.021	E	0.988	1	6	MPN419	0	0	o	1	0	0	0
434	MPN419	503721	506423	-	2702	900	ncbi	1	Cytoplasm	DNA synthesis/modifications/repair/conformation + DNA recombination	422	7.42075	0.100183	115	56	0	0	0	257.49	7.2	0.004	E	0.978	0	6	alaS	0	0	o	2	0	0	0
435	MPN420	506475	507200	-	725	241	ncbi	1	Cytoplasm	Lipid/CoA metabolism	422	8.98142	0.184287	115	21	135.2	135.2	220.2	335.78	7.75	0.297	F	0.994	1	1	cperf049026||probable glycerophosphodiester phosphodiesterase	0	0	o	2	0	0	0
436	MPN421	507193	508620	-	1427	475	ncbi	1	Membrane	Lipid/CoA metabolism	422	8.81822	0.140114	112	3	143.9	0	143.9	247.41	7.94	0.322	F	0.916	0	6	MPN421	12	0	i20-39o59-80i87-106o118-141i162-186o198-220i253-275o281-299i319-344o350-371i392-410o430-454i	1	0	0	0
437	MPN422	508751	509863	-	1112	370	ncbi	1	Cytoplasm	tRNA modifications/processing	420	6.4466	0.0708951	113	18	42.9	42.9	38.6	84.64	7.14	0.004	E	0.996	0	6	mnmA	0	0	o	1	0	0	0
438	MPN423	509864	510253	-	389	129	ncbi	1	Cytoplasm	Conserved hypothetical proteins	420	7.18702	0.101928	107	4	37.7	37.7	46	78.86	5.9	0.167	F	0.994	0	6	MPN423	0	0	o	1	0	0	0
439	MPN424	510253	510561	-	308	102	ncbi	1	Cytoplasm	Signal transduction	420	6.56243	0.0714062	56	5	13	13	4.3	32.75	6.29	0.704	NE	0.984	1	6	ylxM	0	0	i	1	0	0	0
440	MPN425	510542	511588	-	1046	348	ncbi	1	Cytoplasm	Protein secretion	420	6.85796	0.0694807	115	26	94	94	152.2	171.83	6.67	0.006	E	0.995	0	6	ftsY	0	0	o	1	0	0	0
441	MPN426	511594	514542	-	2948	982	ncbi	1	Cytoplasm	Cell division + DNA synthesis/modifications/repair/conformation	420	6.71773	0.0573183	115	58	117.9	117.9	146.6	196.86	6.72	0.011	E	0.994	1	6	MPN426	0	0	o	2	0	0	0
442	MPN427	514727	515599	+	872	290	ncbi	1	Cytoplasm	Metabolism homeostasis	199	6.94445	0.0650602	116	14	150.1	150.1	188.9	304.64	7.86	0.742	NE	0.999	0	1	mgall22706||had superfamily hydrolase cof	0	0	o	1	0	0	0
443	MPN428	515605	516567	-	962	320	ncbi	1	Cytoplasm	Glycolysis	419	10.1606	0.434872	116	20	1123.7	1123.7	1091.1	1077.26	7.86	0.406	NE	0.997	0	6	eutD	0	0	o	2	0	0	0
444	MPN429	516605	517834	-	1229	409	ncbi	1	Cytoplasm	Glycolysis	419	10.44	0.479305	116	30	965.8	965.8	1633.2	1072	7.7	0.011	E	0.996	0	6	pgk	0	0	o	1	0	0	0
445	MPN430	517837	518850	-	1013	337	ncbi	1	Cytoplasm	Glycolysis	419	10.9266	0.854597	116	35	3428.7	3428.7	3192.4	3359.35	8.55	0.009	E	0.999	0	6	gap	0	0	o	4	0	0	0
446	MPN431	518881	519834	-	953	317	ncbi	1	Membrane	Unassigned transporters	417	5.61373	0.0337588	37	5	0	33.6	0	24.13	5.94	0.033	E	0.914	0	6	MPN431	6	0	o24-57i64-88o100-120i132-152o172-189i259-280o	1	0	0	0
447	MPN432	519824	520972	-	1148	382	ncbi	1	Membrane-associated	Unassigned transporters	417	6.90864	0.0944724	104	7	30.1	18	30.1	48.48	5.86	0.009	E	0.975	1	6	artP	0	0	o	1	0	0	0
448	MPN433	520867	521679	-	812	270	ncbi	1	Membrane-associated	Unassigned transporters	417	5.44309	0.0262943	59	8	48	16.8	48	17.76	5.79	0.012	E	0.97	0	6	cbiO	0	0	o	1	0	0	0
449	MPN434	521837	523624	-	1787	595	ncbi	1	Cytoplasm	Protein homeostasis	416	10.9759	0.51277	116	52	2962.2	2962.2	2720.2	2467.69	8.56	0.002	E	0.997	0	6	dnaK	0	0	o	1	0	0	0
450	MPN435	523680	524867	-	1187	395	ncbi	1	Membrane	Pathogenesis + Lipid/CoA metabolism	415	6.76187	0.0524841	104	7	41.9	2.9	41.9	86.82	7.97	0.018	E	0.977	0	6	MPN435	7	0	o15-37i58-81o93-111i131-154o174-196i253-274o341-364i	1	0	0	0
451	MPN436	524877	528611	-	3734	1244	ncbi	1	Lipoprotein	Lipoprotein	415	7.28351	0.0922352	116	57	186.1	193.3	186.1	192.7	4.76	0.039	E	0.993	0	6	MPN436	0	1	n10-21c26/27o	1	0	1	0
452	MPN437	528920	530638	-	1718	572	ncbi	1		Conserved hypothetical proteins	414	3.21748	0.0104875	0	0				0.67		0.934	NE	0.987	0	2	mgeni17613||/inference=existence: similar to aa sequence:refseq:wp_014894027.1	0	0	o	1	0	0	1
453	MPN438	530856	531893	-	1037	345	ncbi	1		Conserved hypothetical proteins	412	3.15003	0.00642296	1	1						0.86	NE	0.965	1	2	mgeni17613||/inference=existence: similar to aa sequence:refseq:wp_014894027.1	0	0	o	1	0	0	0
454	MPN439	531949	532662	-	713	237	ncbi	1		Lipoprotein	412	3.77611	0.0169074	0	0						0.811	NE	0.97	0	2	mgeni17613||/inference=existence: similar to aa sequence:refseq:wp_014894027.1	0	1	n10-18c26/27o	1	0	1	0
455	MPN440	532818	534998	-	2180	726	ncbi	1	Cytoplasm	Conserved hypothetical proteins	410	2.60034	0.00652713	0	0	0	0	0	0		0.766	NE	0.999	1	6	MPN440	0	0	o	1	0	0	0
456	MPN441	535468	535776	+	308	102	ncbi	1	SIGNALP	Conserved hypothetical proteins	200	0.135865	0.00428855	0	0	0	0	0	0		0.66	NE	0.896	0	6	MPN441	1	1	n3-14c32/33o48-67i	1	0	0	0
457	MPN442	536089	536541	-	452	150	ncbi	1		Lipoprotein	410	6.60832	0.0684335	0	0						0.669	NE	0.983	0	2	mgeni17613||/inference=existence: similar to aa sequence:refseq:wp_014894027.1	0	1	n10-29c34/35o	1	0	1	0
458	MPN443	536526	537755	-	1229	409	ncbi	1	Cytoplasm	RNA synthesis	410	7.10427	0.0857051	98	15	20.3	20.3	26.9	32.09	5.31	0.04	E	0.997	0	1	mgall23605||srmb-like atp-dependent rna helicase	0	0	o	1	0	0	0
459	MPN444	537762	541739	-	3977	1325	ncbi	1	Lipoprotein	Lipoprotein	410	8.06862	0.138442	115	69	166.2	154	166.2	156.97	4.05	0.005	E	0.987	0	6	MPN444	0	1	n14-24c29/30o	1	0	1	0
460	MPN445	541794	542603	+	809	269	ncbi	1	Cytoplasm	Lipid/CoA metabolism	202	6.626	0.143328	114	12	64.3	64.3	75.1	126.81	6.68	0.46	NE	0.98	0	1	tmari41190||lysophospholipase	0	0	o	1	0	0	0
461	MPN446	542664	543281	-	617	205	ncbi	1	Cytoplasm	Ribosome	409	10.2617	0.61194	116	21	375.4	375.4	943.1	804.64	6.66	0	E	0.988	0	6	rpsD	0	0	o	1	0	0	0
462	MPN447	543304	546360	-	3056	1018	ncbi	1	Cytoplasm	Adhesins/attachment organelle	409	9.17083	0.287094	115	28	782	782	1043.4	593.85	7.19	0.31	F	0.994	1	6	hmw1	0	0	o	1	0	0	0
463	MPN448	546424	547281	-	857	285	ncbi	1	Membrane	Vitamin/Folate metabolism	408	7.03451	0.0712048	0	0	0	0	0	0		0.045	E	0.921	1	6	MPN448	7	0	o15-37i49-68o80-102i114-138o158-182i194-220o240-260i	1	0	0	0
464	MPN449	547332	548678	-	1346	448	ncbi	1	Membrane	Conserved hypothetical proteins	408	7.95743	0.164328	109	18	191.7	123.4	191.7	119.67	2.37	0.004	E	0.991	0	6	orf8	4	0	i202-226o260-286i330-359o379-404i	1	0	0	0
465	MPN450	548690	549589	-	899	299	ncbi	1	Cytoplasm	DNA synthesis/modifications/repair/conformation	411	6.72406	0.104138	41	7	6.6	6.6	18.8	38.2	5.79	0.09	E	0.98	1	6	orf7	0	1	n3-14c21/22o	1	0	0	0
466	MPN451	549513	550622	-	1109	369	ncbi	1	Membrane	Nucleotide metabolism/Salvage	407	4.06458	0.0143289	0	0	0	0	0	0		0.778	NE	0.831	0	6	come3	7	1	n5-14c19/20o43-64i119-138o158-176i197-226o238-256i268-291o323-345i	1	0	0	0
467	MPN452	550662	552680	-	2018	672	ncbi	1	Cytoplasm	Adhesins/attachment organelle	407	9.18629	0.328371	115	25	980.9	980.9	1348.4	820.2	5.47	0.156	F	0.967	0	6	hmw3	0	0	o	1	0	0	0
468	MPN453	552694	553518	-	824	274	ncbi	1	Membrane	Adhesins/attachment organelle	407	8.31353	0.181388	114	2	340.4	182.3	340.4	45.55		0.183	F	0.841	1	6	MPN453	2	0	i12-33o73-100i	1	0	0	0
469	MPN454	553539	554120	-	581	193	ncbi	1	Membrane	Conserved hypothetical proteins	407	9.52444	0.480342	116	11	323.3	159.7	323.3	439.1	6.82	0.2	F	0.978	1	6	MPN454	2	0	i7-30o135-157i	1	0	0	0
470	MPN455	554209	555072	-	863	287	ncbi	1	Membrane	Lipid/CoA metabolism	406	9.38725	0.302299	112	5	149.4	29.5	149.4	130.98	4.09	0.538	NE	0.928	0	6	ctaD	7	0	i24-46o66-84i96-120o135-155i167-192o204-227i255-278o	1	0	0	0
471	MPN456	555398	558415	-	3017	1005	ncbi	1	SIGNALP	AA metabolism	405	7.11081	0.0908452	116	35	484.3	467.3	484.3	365.82	7	0.107	E	0.996	1	6	MPN456	0	1	n10-21c29/30o	1	0	0	0
472	MPN457	558798	559787	-	989	329	ncbi	1		AA metabolism	404	4.05541	0.0137886	0	0						0.77	NE	0.954	1	2	mgeni13595||/inference=existence: similar to aa sequence:refseq:wp_014894032.1	0	0	o	1	0	0	1
473	MPN458	559729	560202	-	473	157	ncbi	1		AA metabolism	404	5.7201	0.0469338	0	0						0.708	NE	0.958	1	2	mgeni13595||/inference=existence: similar to aa sequence:refseq:wp_014894032.1	0	0	o	1	0	0	1
474	MPN459	560123	561898	-	1775	591	ncbi	1	Membrane	AA metabolism	404	6.22561	0.062602	87	10	0	0	0	28.3	5.91	0.582	NE	0.965	1	2	mgeni13595||/inference=existence: similar to aa sequence:refseq:wp_014894032.1	0	1	n32-43c51/52o	1	0	0	1
475	MPN460	562658	564355	-	1697	565	ncbi	1	Membrane	Ions/Phosphate transport	401	7.23514	0.0684653	77	7	4.8	0	4.8	21.14	7.08	0.008	E	0.927	0	6	ktrB	9	0	o29-49i72-89o109-132i164-189o262-282i303-328o406-436i457-479o521-546i	1	0	0	0
476	MPN461	564390	565085	+	695	231	ncbi	1	Membrane-associated	Ions/Phosphate transport	213	7.10514	0.112878	109	8	79.6	78	79.6	79.31	7.69	0.007	E	0.972	0	6	ktrA	0	0	o	1	0	0	0
477	MPN462	565237	566049	+	812	270	ncbi	1		Conserved hypothetical proteins	213	2.13116	0.00549436	0	0						0.409	NE	0.906	0	2	mgeni05718||/inference=existence: similar to aa sequence:swissprot:p20796.1	0	0	o	1	0	0	0
478	MPN463	566124	566597	+	473	157	ncbi	1		Conserved hypothetical proteins	213	0.0932303	0.00428855	0	0						0.484	NE	0.454	0	5	0	0	0	o	1	0	0	0
479	MPN464	566891	568228	+	1337	445	ncbi	1	Cytoplasm	Adhesins/attachment organelle	213	0.273514	0.00428855	0	0	0	0	0	0		0.519	NE	0.882	1	6	MPN464	0	0	o	1	0	0	0
480	MPN464a	568625	569155	+	530	176	ncbi	1			830		0.0125066	0	0						0.765	NE	0	0	0	0	0	0	0	1	0	0	0
481	MPN465	568645	569244	-	599	199	ncbi	1		Conserved hypothetical proteins	399	0.592042	0.00459184	0	0						0.76	NE	0.518	1	5	0	3	0	o70-89i110-133o145-165i	1	0	0	0
482	MPN466	569288	569710	-	422	140	ncbi	1		Conserved hypothetical proteins	399	4.52627	0.023955	0	0				0.45		0.853	NE	0.938	1	5	0	0	0	i	1	0	0	0
483	MPN467	569740	570045	-	305	101	ncbi	1		Lipoprotein	399	3.45215	0.00912805	0	0						0.766	NE	0.919	0	5	0	0	1	n12-23c28/29o	1	0	1	0
484	MPN468	570782	571408	+	626	208	ncbi	1	Membrane	Adhesins/attachment organelle	214	1.23892	0.00428855	0	0	0	0	0	0		0.409	NE	0.751	0	6	MPN468	0	0	o	1	0	0	0
485	MPN468a	570441	570647	+	206	68	ncbi	1						0	0								0	0	0	0	0	0	0	1	0	0	0
486	MPN469	572254	573063	-	809	269	ncbi	1	Membrane	Conserved hypothetical proteins	397	8.14696	0.165188	87	5	29	20	29	70.17	7.02	0.302	F	0.966	0	6	MPN469	4	0	i63-84o118-143i163-189o228-252i	1	0	0	0
487	MPN470	573026	574090	-	1064	354	ncbi	1	Cytoplasm	Proteases	397	10.0889	0.579806	116	27	965.8	965.8	1254.4	1050.79	8.06	0.005	E	0.958	1	6	pepX	0	0	o	2	0	0	0
488	MPN471	574090	574251	-	161	53	ncbi	1		Ribosome	397	9.88756	1.0405	4	3	0	454.5	0	0		0.054	E	0.43	0	1	mgall39038||50s ribosomal protein l33 1	0	0	i	1	0	0	0
489	MPN472	574270	575151	-	881	293	ncbi	1	Cytoplasm	Lipid/CoA metabolism	395	7.77614	0.127248	115	24	102	102	112.2	121.69	7.33	0.011	E	0.99	0	6	degV	0	0	o	1	0	0	0
490	MPN473	575157	575963	-	806	268	ncbi	1	Cytoplasm	Lipid/CoA metabolism	395	7.25419	0.068211	79	14	12.5	12.5	18.3	34.22	5.48	0.026	E	0.991	1	6	lip2	1	0	i91-110o	1	0	0	0
491	MPN474	575950	576942	-	992	330	ncbi	1	Cytoplasm	Conserved hypothetical proteins	395	8.45638	0.240556	116	50	1006	1006	461.5	783.54	7.68	0.781	NE	0.977	0	6	MPN474	0	0	o	1	0	0	0
492	MPN474a	579105	579389	-	284	94	ncbi	1			395		0.15252	0	0	256.4	492.8	256.4	432.83	7.55	0.852	NE	0	0	0	0	0	0	0	1	0	0	0
493	MPN475	579408	580757	-	1349	449	ncbi	1	Cytoplasm	Ribosome	394	5.84414	0.0386385	115	22	39	39	56.1	87.41	6.47	0.012	E	0.986	0	6	engA	0	0	o	1	0	0	0
494	MPN476	580759	581412	-	653	217	ncbi	1	Cytoplasm	Nucleotide metabolism/Salvage	394	6.42895	0.0493178	115	16	127.5	127.5	100.9	113.5	7.11	0.002	E	0.997	0	6	cmk	0	0	o	1	0	0	0
495	MPN477	581439	582068	-	629	209	ncbi	1	Membrane-internal	Conserved hypothetical proteins	394	7.0826	0.0663746	35	6	15.1	12.4	15.1	17.75	8.28	0.798	NE	0.98	0	6	MPN477	1	0	i183-206o	1	0	0	0
496	MPN478	582071	582778	-	707	235	ncbi	1	Cytoplasm	Transcription factors	394	8.57095	0.167973	115	9	120.8	120.8	161	196.67	6.43	0.265	F	0.99	0	6	MPN478	0	0	o	1	0	0	0
497	MPN479	582782	583375	-	593	197	ncbi	1	Cytoplasm	Lipid/CoA metabolism	394	8.68999	0.140854	115	15	1083.6	1083.6	544.6	581.76	8	0.036	E	0.999	0	6	MPN479	0	0	o	2	0	0	0
498	MPN480	583403	585919	-	2516	838	ncbi	1	Cytoplasm	tRNA synthases	393	5.90756	0.0364249	110	36	100.7	100.7	98.1	110.97	6.85	0.002	E	0.998	0	6	valS	0	0	o	1	0	0	0
499	MPN481	585903	586484	-	581	193	ncbi	1	Cytoplasm	Ribosome	393	6.90298	0.0677799	112	12	39	39	50.4	54.06	6.73	0.043	E	0.997	0	6	engB	0	0	o	1	0	0	0
500	MPN482	586492	586713	-	221	73	ncbi	1	Membrane-internal	Conserved hypothetical proteins	393	8.32572	0.228899	77	2	396.4	16	396.4	211.67	7.09	0.022	E	0.72	0	6	MPN482	1	0	o6-26i	1	0	0	0
501	MPN483	586772	587797	+	1025	341	ncbi	1	Cytoplasm	Glycocalyx	220	6.05624	0.0496938	112	10	75.1	75.1	84	89.44	4.73	0.226	F	0.999	0	6	yibD	0	0	o	1	0	0	0
502	MPN484	588302	588613	-	311	103	ncbi	1	Cytoplasm	Cytoskeleton	392	5.30832	0.0420561	108	4	0	0	43.6	83.59	4.02	0.84	NE	0.955	0	6	MPN484	0	0	o	1	0	0	0
503	MPN485	589030	589980	-	950	316	ncbi	1	Cytoplasm	Conserved hypothetical proteins	391	0.141335	0.00428855	0	0	0	0	0	0		0.466	NE	0.945	0	6	MPN485	0	0	o	1	0	0	0
504	MPN486	589922	590365	+	443	147	ncbi	1		Conserved hypothetical proteins	221	0	0.00428855	0	0						0.579	NE	0.558	0	3	0	0	0	o	1	0	0	0
505	MPN487	590569	591795	+	1226	408	ncbi	1	Cytoplasm	Protein homeostasis/pathogenesis	222	5.13666	0.0320804	115	20	59.2	59.2	39.4	126.83	7.62	0.01	E	0.999	0	6	nifS	0	0	o	1	0	0	0
506	MPN488	591798	592220	+	422	140	ncbi	1	Cytoplasm	Protein homeostasis	222	6.30467	0.0857394	53	5	53.7	53.7	0	50.07	7.77	0.186	F	0.994	0	6	MPN488	0	0	i	1	0	0	0
507	MPN488a	592201	592479	-	278	92	ncbi	1			388		0.0852257	0	0	3.5	95.3	3.5	43.22	3.29	0.004	E	0	0	0	0	0	0	0	1	0	0	0
508	MPN489	592398	596300	-	3902	1300	ncbi	1	Lipoprotein	Lipoprotein	388	6.2907	0.0526079	116	46	186.1	179.2	186.1	148.91	4.18	0.02	E	0.992	0	6	MPN489	0	1	n10-20c25/26o	1	0	1	0
509	MPN490	596816	597826	-	1010	336	ncbi	1	Cytoplasm	DNA recombination	386	5.75246	0.0328791	81	10	11.7	11.7	0	31.03	4.49	0.527	NE	0.994	0	6	recA	0	0	o	6	0	0	0
510	MPN491	597900	599324	+	1424	474	ncbi	1	SIGNALP	Nucleotide metabolism/Salvage	225	9.73107	0.450449	116	18	236.8	388.2	236.8	384.01	4.56	0.716	NE	0.998	1	6	MPN491	0	1	n3-14c22/23o	1	0	0	0
511	MPN492	599463	600380	-	917	305	ncbi	1	Cytoplasm	Pentose Pathway	385	5.55184	0.0222889	91	7	23.5	23.5	26.9	39.95	6.72	0.797	NE	0.991	0	6	yjfW	0	0	o	4	0	0	0
512	MPN493	600316	600972	-	656	218	ncbi	1	Cytoplasm	Pentose Pathway	385	6.1984	0.0297879	115	10	36.4	36.4	40.7	86	7.62	0.64	NE	0.997	0	6	ulaD	0	0	o	2	0	0	0
513	MPN494	600974	601453	-	479	159	ncbi	1	Cytoplasm	Pentose Pathway	385	6.43471	0.0406494	108	7	53.7	53.7	80.8	164.96	7.59	0.669	NE	0.974	0	6	yjfU	0	0	o	1	0	0	0
514	MPN495	601455	601742	-	287	95	ncbi	1	Cytoplasm	Pentose Pathway	385	7.2198	0.0716707	111	4	184.9	184.9	188.9	229.77	7.64	0.774	NE	0.79	0	6	MPN495	0	0	o	1	0	0	0
515	MPN496	601745	603727	-	1982	660	ncbi	1	Membrane	Pentose Pathway	384	5.20994	0.0116154	41	3	4.1	7.4	4.1	20.79	8.35	0.735	NE	0.91	0	6	ulaA	16	0	i12-34o46-67i74-94o100-118i130-149o161-179i191-212o224-244i307-329o360-379i400-417o423-445i452-474o480-500i592-609o615-635i	2	0	0	0
516	MPN497	604155	604586	-	431	143	ncbi	1	Cytoplasm	Pentose Pathway	384	10.0906	0.265149	0	0	1.6	1.6	0	2.87		0.766	NE	0.972	0	6	MPN497	0	0	o	1	0	0	0
517	MPN498	604897	605625	+	728	242	ncbi	1	Cytoplasm	Pentose Pathway	226	7.60174	0.0859629	86	7	25.1	25.1	13.1	96.49	7.78	0.803	NE	0.994	0	6	araD	0	0	o	1	0	0	0
518	MPN499	605579	606070	+	491	163	ncbi	1	Cytoplasm	Conserved hypothetical proteins	226	6.99415	0.0741379	64	6	22.5	22.5	30.1	37.57	7.57	0.832	NE	0.998	0	6	MPN499	0	1	n20-31c36/37o	1	0	0	0
519	MPN500	606218	607801	+	1583	527	ncbi	1	Cytoplasm	Adhesins/attachment organelle	226	2.40496	0.00510395	0	0	0	0	0	0		0.473	NE	0.842	0	6	MPN500	0	0	o	1	0	0	0
520	MPN501	608335	608757	+	422	140	ncbi	1		Cytoskeleton	227	1.22864	0.00509614	0	0						0.855	NE	0.995	1	5	0	0	0	o	1	0	0	0
521	MPN502	609202	610470	+	1268	422	ncbi	1	Cytoplasm	Conserved hypothetical proteins	227	0.457326	0.00455086	2	1	8.2	8.2	0	0		0.39	NE	0.948	0	6	MPN502	0	0	o	1	0	0	0
522	MPN503	611025	612170	+	1145	381	ncbi	1		Adhesins/attachment organelle	227	0.420374	0.00450768	0	0						0.457	NE	0.865	0	1	mgeni05431||lcl|nc_000908.2_cds_wp_049759248.1_150	0	0	o	1	0	0	0
523	MPN504	612887	613120	+	233	77	ncbi	1	Cytoplasm	Cytoskeleton	228	4.69213	0.0875167	60	1	0	0	0	55.61	6.77	0.862	NE	0.992	1	6	MPN504	0	0	i	1	0	0	0
524	MPN505	613188	613949	-	761	253	ncbi	1	SIGNALP	Conserved hypothetical proteins	382	4.5184	0.0109674	0	0	0.5	0	0.5	4.49		0.843	NE	0.93	0	6	MPN505	0	1	n11-20c25/26o	1	0	0	0
525	MPN506	614865	617246	+	2381	793	ncbi	1	Lipoprotein	Lipid/CoA metabolism related + DNA synthesis/modifications/repair/conformation	229	6.88106	0.0820029	110	20	21.4	34.9	21.4	74.26	7.54	0.832	NE	0.996	0	6	MPN506	0	1	n8-18c23/24o	1	0	0	0
526	MPN507	617366	618457	+	1091	363	ncbi	1	Cytoplasm	DNA synthesis/modifications/repair/conformation	229	4.80472	0.0211036	50	7	13.7	13.7	5.7	17.62		0.871	NE	0.959	0	6	MPN507	0	0	o	1	0	0	0
527	MPN508	618485	619735	-	1250	416	ncbi	1	Cytoplasm	Conserved hypothetical proteins	381	5.43988	0.0498283	2	1	0	0	2	12.68		0.795	NE	0.989	0	6	MPN508	0	0	o	1	0	0	0
528	MPN509	620561	621844	-	1283	427	ncbi	1	Cytoplasm	Conserved hypothetical proteins	379	6.71491	0.125152	61	16	2.7	2.7	6.7	20.2	3.18	0.746	NE	0.977	0	6	MPN509	0	1	n13-24c29/30o	1	0	0	0
529	MPN510	622874	624250	-	1376	458	ncbi	1	Cytoplasm	Conserved hypothetical proteins	378	4.99294	0.0244612	0	0	0	0	22	22.57		0.754	NE	0.99	1	6	MPN510	0	0	o	1	0	0	0
530	MPN511	624862	625644	-	782	260	ncbi	1	Cytoplasm	Conserved hypothetical proteins	376	5.97755	0.0943219	0	0	0	0	41.1	43.75		0.764	NE	0.987	0	6	MPN511	0	0	o	1	0	0	0
531	MPN512	625675	626139	-	464	154	ncbi	1	Cytoplasm	Conserved hypothetical proteins	376	6.98894	0.142275	17	7	24.4	24.4	0	4.52		0.775	NE	0.973	0	6	MPN512	0	1	n9-21c26/27o	1	0	0	0
532	MPN513	626917	627369	-	452	150	ncbi	1	Cytoplasm	Conserved hypothetical proteins	373	2.58079	0.00689324	0	0	0	0	0	0		0.752	NE	0.971	0	6	MPN513	0	0	o	1	0	0	0
533	MPN514	627886	628248	-	362	120	ncbi	1	Cytoplasm	Conserved hypothetical proteins	373	5.19353	0.0187603	0	0	0	0	0	0		0.722	NE	0.998	0	6	MPN514	0	0	o	1	0	0	0
534	MPN515	628410	632282	-	3872	1290	ncbi	1	Cytoplasm	RNA synthesis	372	9.41275	0.287165	115	99	728.9	728.9	765.5	817.6	6.52	0.001	E	0.994	0	6	rpoC	0	0	o	1	0	0	0
535	MPN516	632286	636461	-	4175	1391	ncbi	1	Cytoplasm	RNA synthesis	372	8.40887	0.20281	115	96	965.8	965.8	844.4	789.19	6.69	0.003	E	0.998	0	6	rpoB	0	0	o	1	0	0	0
536	MPN517	636554	637054	-	500	166	ncbi	1	Cytoplasm	Vitamin/Folate metabolism	371	7.97548	0.124742	115	8	267.8	267.8	112.6	277.28	7.92	0.022	E	0.998	0	6	MPN517	0	0	o	1	0	0	0
537	MPN518	638147	639193	-	1046	348	ncbi	1	Cytoplasm	Conserved hypothetical proteins	369	8.09031	0.139376	116	18	257.6	257.6	217	496.1	7.75	0.811	NE	0.99	0	6	MPN518	0	0	o	1	0	0	0
538	MPN519	639196	640014	-	818	272	ncbi	1	Cytoplasm	Lipid/CoA metabolism	368	6.42363	0.0597301	104	11	39	39	4.6	32.75	7.32	0.154	F	0.99	0	6	lip3	0	0	o	1	0	0	0
539	MPN520	640132	642828	-	2696	898	ncbi	1	Cytoplasm	tRNA synthases	368	6.84623	0.0787533	115	48	117.9	117.9	149.4	205.22	7.69	0.004	E	0.997	0	6	ileS	0	0	o	1	0	0	0
540	MPN521	642760	643260	+	500	166	ncbi	1	Cytoplasm	tRNA modifications/processing	233	5.98518	0.0583802	115	11	27.7	27.7	10.2	29.99	4.5	0.693	NE	0.927	0	6	ygl3	0	0	o	1	0	0	0
541	MPN522	643251	643883	+	632	210	ncbi	1	Cytoplasm	tRNA modifications/processing	233	5.4797	0.045704	86	8	12	12	27.2	49.99		0.619	NE	0.979	0	6	MPN522	0	0	i	1	0	0	0
542	MPN523	644038	644955	-	917	305	ncbi	1	Lipoprotein	Lipoprotein	365	9.87523	0.289587	115	8	245.4	147.6	245.4	214.51	4.1	0.007	E	0.888	0	6	MPN523	0	1	n36-44c51/52o	1	0	1	0
543	MPN524	645545	645904	-	359	119	ncbi	1	Cytoplasm	Cytoskeleton	364	4.90976	0.0302981	5	1	0	0	0	63.79		0.899	NE	0.99	0	6	MPN501	0	0	o	1	0	0	0
544	MPN525	646644	647885	+	1241	413	ncbi	1	Cytoplasm	DNA synthesis/modifications/repair/conformation + Adhesins/attachment organelle	236	5.49935	0.0357328	14	3	5.5	5.5	2.1	3.18		0.001	E	0.989	0	6	MPN525	0	0	o	1	0	0	0
545	MPN526	647866	648852	+	986	328	ncbi	1	Cytoplasm	Conserved hypothetical proteins	236	6.0088	0.0348377	115	22	52.4	52.4	33.6	148.83	6.55	0.004	E	0.957	1	6	MPN526	0	0	o	1	0	0	0
546	MPN527	649107	649784	-	677	225	ncbi	1	Membrane	Conserved hypothetical proteins	363	5.77856	0.0602157	9	1	0	0	0	11.17		0.173	F	0.835	0	6	MPN527	5	0	o20-45i57-85o91-111i123-151o183-210i	1	0	0	0
547	MPN528	649839	650393	+	554	184	ncbi	1	Cytoplasm	Phosphate metabolism	238	7.91626	0.0950124	115	10	508.1	508.1	430.9	477.84	7.3	0.007	E	0.989	0	6	ppa	0	0	o	6	0	0	0
548	MPN528a	650402	650920	+	518	172	ncbi	1		DNA recombination	238		0.075578	0	0						0.737	NE	0	0	0	0	0	0	0	1	0	0	0
549	MPN529	650917	651246	-	329	109	ncbi	1	Cytoplasm	DNA synthesis/modifications/repair/conformation	362	8.08086	0.182993	108	3	480	480	334.2	229.98	6.56	0.515	NE	0.958	0	6	MPN529	0	0	o	1	0	0	0
550	MPN530	651395	651805	+	410	136	ncbi	1	Cytoplasm	Conserved hypothetical protein	239	9.06635	0.229368	115	12	388.2	388.2	714.8	876.51	8.34	0.04	E	0.966	0	6	MPN530	0	0	o	1	0	0	0
551	MPN531	651802	653949	-	2147	715	ncbi	1	Cytoplasm	Protein homeostasis	360	6.71839	0.0359836	116	62	174.3	174.3	234	482.35	7.33	0.685	NE	0.998	0	6	clpB	0	0	o	6	0	0	0
552	MPN532	654125	654973	-	848	282	ncbi	1	Cytoplasm	Lipid/CoA metabolism	359	8.9965	0.308414	115	11	190.3	190.3	132.2	212.43	7.58	0.025	E	0.995	0	6	licA	0	0	o	1	0	0	0
553	MPN533	654981	656153	-	1172	390	ncbi	1	Cytoplasm	Fermentation	359	9.44882	0.371009	116	34	1766.9	1766.9	1161.8	1302.18	8.22	0.155	F	0.999	1	6	ackA	0	0	o	4	0	0	0
554	MPN534	656494	656916	+	422	140	ncbi	1	Cytoplasm	DNA recombination	240	5.42509	0.0304833	2	2	0	0	0	0		0.817	NE	0.99	0	6	MPN534	0	0	o	1	0	0	0
555	MPN535	656922	657542	+	620	206	ncbi	1	Cytoplasm	DNA recombination + DNA synthesis/modifications/repair/conformation	240	4.99245	0.0202753	2	3	0	0	0	0		0.765	NE	0.997	1	6	ruvA	0	0	o	4	0	0	0
556	MPN536	657517	658440	+	923	307	ncbi	1	Cytoplasm	DNA recombination + DNA synthesis/modifications/repair/conformation	240	5.00937	0.0170621	0	0	0	0	0	0		0.759	NE	0.999	0	6	ruvB	0	0	o	6	0	0	0
557	MPN537	658426	659664	-	1238	412	ncbi	1	Cytoplasm	DNA synthesis/modifications/repair/conformation	357	5.90364	0.0504251	19	1	0	0	0	7.92		0.522	NE	0.989	0	6	mucB	0	0	o	1	0	0	0
558	MPN538	659782	660267	+	485	161	ncbi	1	Cytoplasm	Ribosome	241	8.88427	0.332189	115	13	314	314	287	410.18	6.62	0	E	0.998	0	6	rplJ	0	0	o	1	0	0	0
559	MPN539	660305	660673	+	368	122	ncbi	1	Cytoplasm	Ribosome	241	9.26194	0.272799	116	10	1419.7	1419.7	1674.8	613.13	6.39	0	E	0.987	0	6	rplL	0	0	o	2	0	0	0
560	MPN540	660680	660853	+	173	57	ncbi	1	Cytoplasm	Ribosome	241	9.25672	0.639267	109	4	199.8	199.8	270.6	140.73	5.03	0.071	E	0.34	0	6	rpmF	0	0	i	1	0	0	0
561	MPN541	660863	661126	-	263	87	ncbi	1	Cytoplasm	Ribosome	356	8.4645	0.177059	116	4	211.1	211.1	256.4	432.6	5.87	0.113	E	0.78	1	6	rpsT	0	0	i	1	0	0	0
562	MPN542	661187	661843	+	656	218	ncbi	1	Membrane-internal	Conserved hypothetical protein	242	7.42581	0.145148	77	9	98.1	61.7	98.1	75.26	4.68	0.006	E	0.992	0	6	MPN542	1	0	o6-27i	1	0	0	0
563	MPN543	661848	662783	+	935	311	ncbi	1	Cytoplasm	tRNA synthases	242	5.5178	0.0438588	108	13	34.9	34.9	42.7	48.33	5.38	0.045	E	0.993	0	6	fmt	0	0	o	1	0	0	0
564	MPN544	662783	664777	+	1994	664	ncbi	1	Cytoplasm	Conserved hypothetical protein	242	4.22958	0.0142622	107	24	15.5	15.5	25.2	31.31	5.52	0.016	E	0.984	0	6	MPN544	0	0	o	1	0	0	0
565	MPN545	664761	665609	-	848	282	ncbi	1	Cytoplasm	RNA degradation + Ribosome	352	5.99328	0.0310424	115	13	146.3	146.3	75.1	130.12	7.44	0.591	NE	0.996	1	6	rnc	0	0	i	2	0	0	0
566	MPN546	665599	666585	-	986	328	ncbi	1	Cytoplasm	Lipid/CoA metabolism	352	6.67143	0.0580956	115	16	114.1	114.1	149.4	180.34	7.62	0.003	E	0.999	0	6	plsX	0	0	o	2	0	0	0
567	MPN547	666585	668261	-	1676	558	ncbi	1	Cytoplasm	Lipid/CoA metabolism	352	6.8592	0.0734917	115	34	217.5	217.5	287	336.01	7.45	0.002	E	0.999	0	6	MPN547	0	0	o	2	0	0	0
568	MPN548	668316	669296	-	980	326	ncbi	1	Cytoplasm	rRNA and rProtein modifications/processing	351	5.75728	0.0360688	76	12	52.4	52.4	16.5	15.97	4.34	0.831	NE	0.998	0	6	MPN548	0	0	o	1	0	0	0
569	MPN549	669283	670260	-	977	325	ncbi	1	Cytoplasm	DNA recombination/Signal Transduction	351	6.33903	0.0615783	115	16	89.8	89.8	95.3	230.6	7.35	0.012	E	0.99	1	6	MPN549	0	0	o	1	0	0	0
570	MPN550	670253	671416	-	1163	387	ncbi	1	Cytoplasm	tRNA modifications/processing	349	5.94387	0.0340922	109	15	44.4	44.4	36.6	59.97	6.89	0.475	NE	0.999	0	6	MPN550	0	0	o	2	0	0	0
571	MPN551	671403	672248	-	845	281	ncbi	1	Cytoplasm	DNA recombination	349	5.65119	0.0260873	98	13	23.1	23.1	34.2	50.22	4.67	0.158	F	0.998	1	6	MPN551	0	0	o	1	0	0	0
572	MPN552	672255	673064	-	809	269	ncbi	1	Cytoplasm	Conserved hypothetical proteins	349	6.21976	0.0353549	111	8	69.7	69.7	26.4	58.31	7.34	0.003	E	0.988	1	6	MPN552	0	0	i	1	0	0	0
573	MPN553	673057	674751	-	1694	564	ncbi	1	Cytoplasm	tRNA synthases	349	7.32373	0.0758301	115	32	208.3	208.3	183.3	270.18	7.6	0.004	E	0.98	0	6	thrSv	0	0	o	2	0	0	0
574	MPN554	674751	675065	-	314	104	ncbi	1	Cytoplasm	DNA recombination + DNA synthesis/modifications/repair/conformation	349	9.13491	0.22161	114	5	100.7	100.7	86	84.66	6.44	0.032	E	0.971	0	6	MPN554	0	0	o	4	0	0	0
575	MPN555	675067	675648	-	581	193	ncbi	1	Cytoplasm	Ribosome	349	10.0027	0.381106	115	17	1725.2	1725.2	1739.3	1216.59	7.88	0.002	E	0.995	0	6	MPN555	0	0	o	1	0	0	0
576	MPN556	675691	677304	-	1613	537	ncbi	1	Cytoplasm	tRNA synthases	349	7.86662	0.141509	116	30	280.6	280.6	540.9	674.45	8.08	0.006	E	0.999	0	6	argS	0	0	o	1	0	0	0
577	MPN557	677332	679170	+	1838	612	ncbi	1	Cytoplasm	tRNA modifications/processing	246	5.73613	0.0438579	115	20	49.6	49.6	57.3	121.21	6.91	0.022	E	0.999	0	6	gidA	0	0	o	2	0	0	0
578	MPN558	679163	679738	+	575	191	ncbi	1	Cytoplasm	rRNA and rProtein modifications/processing	246	5.89862	0.0354609	115	11	59.2	59.2	106.6	156.74	7.85	0.863	NE	0.997	0	6	gidB	0	0	o	2	0	0	0
579	MPN559	679692	680399	+	707	235	ncbi	1	Cytoplasm	Conserved hypothetical protein	246	5.30781	0.0293613	90	5	11	11	20.6	41.25	5.19	0.005	E	0.969	1	6	MPN559	0	1	n10-17c22/23o	1	0	0	0
580	MPN560	680477	681793	-	1316	438	ncbi	1	Cytoplasm	Arg metabolism	346	7.16243	0.10136	115	28	151.4	151.4	214.3	253.12	7.4	0.698	NE	0.998	0	6	arcA	0	0	o	3	0	0	0
581	MPN561	681847	682488	+	641	213	ncbi	1	Cytoplasm	Nucleotide metabolism/Salvage	247	5.1739	0.0216392	98	9	7.1	7.1	18	42.75	7.68	0.42	NE	0.993	0	6	udk	0	1	n6-13c18/19o	1	0	0	0
582	MPN562	682485	683231	-	746	248	ncbi	1	Cytoplasm	Vitamin/Folate metabolism	345	6.64104	0.0475126	114	11	73.9	73.9	42.7	105.81	7.17	0.018	E	0.997	0	6	outB	0	0	o	2	0	0	0
583	MPN563	683224	684525	-	1301	433	ncbi	1	Cytoplasm	Signal transduction	345	7.09543	0.0666547	115	25	44.4	44.4	40.3	57.86	6.45	0.026	E	0.992	1	6	obgE	0	0	o	1	0	0	0
584	MPN564	684729	685784	-	1055	351	ncbi	1	Cytoplasm	Fermentation + Redox balance + Nucleotide metabolism/Salvage	345	9.83133	0.349629	81	2	15.6	15.6	0	31.19		0.741	NE	0.998	0	6	adh	0	0	o	1	0	0	0
585	MPN565	685998	686456	-	458	152	ncbi	1	Membrane	Conserved hypothetical protein	344	5.58431	0.0322426	22	4	0	0	0	24.2	6.06	0.06	E	0.854	0	6	MPN565	4	0	i21-49o69-89i101-118o124-145i	1	0	0	0
586	MPN566	686626	687339	-	713	237	ncbi	1	Cytoplasm	Lipid/CoA metabolism	344	7.49628	0.101163	115	15	139.6	139.6	191.7	246.14	7.89	0.79	NE	0.998	0	6	glpQ	0	0	i	2	0	0	0
587	MPN567	687343	690453	-	3110	1036	ncbi	1	Cytoplasm	Adhesins/attachment organelle	344	7.288	0.107846	114	23	196.7	196.7	208.7	173.53	6.46	0.744	NE	0.996	0	6	P200	0	0	o	1	0	0	0
588	MPN568	690553	691428	-	875	291	ncbi	1	Cytoplasm	Ribosome	343	5.8579	0.0449721	112	16	34.9	34.9	31	65.84	5.19	0.639	NE	0.966	0	6	spg	0	0	o	1	0	0	0
589	MPN569	691416	691880	-	464	154	ncbi	1	Cytoplasm	RNA degradation + rRNA and rProtein modifications/processing	343	6.0625	0.0590018	27	2	10.5	10.5	0	10.4		0.33	F	0.971	1	6	MPN569	0	0	o	1	0	0	0
590	MPN570	691864	692253	-	389	129	ncbi	1	SIGNALP	Conserved hypothetical protein	342	2.42474	0.00804116	0	0	0	0	0	0		0.798	NE	0.959	0	6	MPN570	0	1	n6-17c21/22o	1	0	0	0
591	MPN571	692255	694237	-	1982	660	ncbi	1	Membrane	Protein secretion + DNA recombination	342	2.15189	0.00612909	0	0	0	0	0	0		0.804	NE	0.996	0	6	lcnDR3	6	0	i148-168o188-209i261-284o290-310i380-398o404-422i	1	0	0	0
592	MPN572	694341	695678	-	1337	445	ncbi	1	Cytoplasm	Proteases	341	10.3319	0.595452	116	31	2274.4	2274.4	1920.1	1749.87	7.42	0.007	E	0.998	0	6	MPN572	0	0	o	1	0	0	0
593	MPN573	695692	697323	-	1631	543	ncbi	1	Cytoplasm	Protein homeostasis	341	9.52038	0.255659	116	57	2607.2	2607.2	2163.1	2188.95	8.38	0.007	E	0.995	0	6	groEL	0	0	o	14	0	0	0
594	MPN574	697326	697676	-	350	116	ncbi	1	Cytoplasm	Protein homeostasis	341	9.17742	0.267877	116	9	2702.3	2702.3	1459.1	1389.42	8.47	0.05	E	0.997	0	6	groES	0	0	o	7	0	0	0
595	MPN575	697864	698193	-	329	109	ncbi	1	Membrane	Conserved hypothetical proteins	340	4.72467	0.0276448	3	1	0	0	0	1.82	4.46	0.852	NE	0.863	0	6	MPN575	2	0	o43-72i92-116o	1	0	0	0
596	MPN576	698685	699905	-	1220	406	ncbi	1	Cytoplasm	Vitamin/Folate metabolism	340	8.33101	0.195902	115	24	283.2	283.2	323.3	556.19	8	0.051	E	0.975	0	6	glyA	0	0	o	2	0	0	0
597	MPN577	700067	701107	-	1040	346	ncbi	1	Cytoplasm	Conserved hypothetical protein	339	3.43573	0.010548	0	0	0	0	0	0	7.74	0.809	NE	0.961	1	6	MPN577	0	0	o	1	0	0	0
598	MPN578	701545	701847	+	302	100	ncbi	1	Cytoplasm	Conserved hypothetical protein	253	0.559376	0.00453888	0	0	0	0	0	0		0.84	NE	0.636	1	6	MPN578	0	0	o	1	0	0	0
599	MPN579	701863	702192	-	329	109	ncbi	1	Membrane	Conserved hypothetical protein	338	5.95966	0.0641642	0	0	0	0	0	0		0.879	NE	0.887	0	6	MPN579	2	0	i27-48o54-73i	1	0	0	0
600	MPN580	702334	702756	-	422	140	ncbi	1	Cytoplasm	Membrane Protease	337	3.98195	0.0118095	0	0	0	0	0	0		0.811	NE	0.966	0	6	MPN580	0	0	o	1	0	0	0
601	MPN581	702824	703621	-	797	265	ncbi	1	Cytoplasm	Conserved hypothetical protein	337	7.39646	0.0954341	0	0	0	0	0	0		0.861	NE	0.97	0	6	MPN581	0	0	o	1	0	0	0
602	MPN582	703797	705116	-	1319	439	ncbi	1	Lipoprotein	Lipoprotein	335	4.23038	0.0154587	1	1	0	0	0	13.55		0.837	NE	0.978	1	6	MPN582	0	1	n8-20c25/26o	1	0	1	0
603	MPN583	705554	706231	-	677	225	ncbi	1	Cytoplasm	Conserved hypothetical protein	335	5.79954	0.0293071	0	0	0	0	0	0		0.847	NE	0.976	1	6	MPN583	0	0	o	1	0	0	0
604	MPN584	706735	707142	-	407	135	ncbi	1	Cytoplasm	Conserved hypothetical protein	334	4.82055	0.0170486	0	0	0	0	0	0		0.816	NE	0.966	1	6	MPN584	0	0	o	1	0	0	0
605	MPN585	707204	708112	-	908	302	ncbi	1	Lipoprotein	Lipoprotein	334	4.90324	0.0270392	9	2	0	0	0	15.93		0.82	NE	0.927	0	6	MPN585	0	1	n8-20c25/26o	1	0	1	0
606	MPN586	708186	709229	-	1043	347	ncbi	1	Cytoplasm	Lipoprotein	334	4.55305	0.0114878	0	0	0	0	0	0		0.766	NE	0.946	0	6	MPN586	0	0	o	1	0	1	0
607	MPN587	709105	709557	-	452	150	ncbi	1	Lipoprotein	Lipoprotein	334	6.54048	0.0385307	0	0	0	0	0	0		0.813	NE	0.907	0	6	MPN587	0	1	n10-20c29/30o	1	0	1	0
608	MPN588	709615	711210	-	1595	531	ncbi	1	Lipoprotein	Lipoprotein	334	7.63019	0.125377	19	6	8.1	4.8	8.1	13.77	6.29	0.737	NE	0.996	0	6	MPN588	0	1	n7-20c24/25o	1	0	1	0
609	MPN589	711423	711896	-	473	157	ncbi	1	Cytoplasm	Conserved hypothetical protein	332	2.96715	0.00747571	0	0	0	0	0	0		0.766	NE	0.938	1	6	MPN589	0	0	o	1	0	0	0
610	MPN590	712037	712690	-	653	217	ncbi	1	Lipoprotein	Lipoprotein	332	4.87639	0.0252908	0	0	0	0	0	1.6		0.786	NE	0.912	0	6	MPN590	0	1	n18-26c31/32o	1	0	1	1
611	MPN591	712847	713908	-	1061	353	ncbi	1	Cytoplasm	Lipoprotein	332	7.77269	0.164262	100	16	32.3	32.3	23.8	44.71	7.53	0.692	NE	0.979	0	6	MPN591	0	0	o	1	0	1	1
612	MPN592	714431	715996	-	1565	521	ncbi	1	Lipoprotein	Membrane Protease	332	9.79704	0.526924	114	22	57.3	45.7	57.3	86.41	6.74	0.716	NE	0.996	0	6	MPN592	0	1	n8-20c25/26o	1	0	0	0
613	MPN593	716097	716465	-	368	122	ncbi	1	Membrane	Conserved hypothetical protein	330	7.94938	0.161945	81	3	21.2	0	21.2	34.08		0.919	NE	0.906	1	6	MPN593	2	0	i41-65o71-95i	1	0	0	0
614	MPN594	716691	717059	-	368	122	ncbi	1	Membrane	Conserved hypothetical protein	330	7.16498	0.0927289	0	0	0	0	0	0		0.719	NE	0.66	0	6	MPN594	2	0	i34-56o85-109i	1	0	0	0
615	MPN595	716977	717435	-	458	152	ncbi	1	Cytoplasm	Pentose Pathway	330	7.21103	0.0845371	109	6	114.1	114.1	123.8	133.44	5.82	0.297	F	0.995	1	6	lacA	0	0	o	2	0	0	0
616	MPN596	717435	718649	-	1214	404	ncbi	1	Membrane-external	Cell Division	330	6.04068	0.0463345	79	16	15.9	14.1	15.9	36.17		0.792	NE	0.988	0	6	MPN596	1	0	o6-29i	1	0	0	0
617	MPN597	719144	719545	-	401	133	ncbi	1	Cytoplasm	ATPase	329	7.95587	0.124571	115	8	63	63	54.5	93.74	8.09	0.217	F	0.987	0	6	atpC	0	0	o	1	0	0	0
618	MPN598	719548	720975	-	1427	475	ncbi	1	Cytoplasm	ATPase	329	8.76865	0.19024	116	32	718.8	718.8	634	642.89	8.49	0.004	E	0.994	0	6	atpD	0	0	o	3	0	0	0
619	MPN599	720975	721814	-	839	279	ncbi	1	Cytoplasm	ATPase	329	8.09289	0.164731	115	12	59.2	59.2	106.6	136.68	8.19	0.001	E	0.999	0	6	atpG	0	0	o	1	0	0	0
620	MPN600	721814	723370	-	1556	518	ncbi	1	Membrane	ATPase	329	8.34483	0.176776	115	31	430.9	270.4	430.9	411.77	8.22	0.006	E	0.997	0	6	atpA	0	0	o	3	0	0	0
621	MPN601	723373	723909	-	536	178	ncbi	1	Cytoplasm	ATPase	329	7.96954	0.139614	115	11	57.9	57.9	78	98.9	8.19	0.007	E	0.938	0	6	atpH	0	0	o	1	0	0	0
622	MPN602	723902	724525	-	623	207	ncbi	1	Membrane	ATPase	329	9.04871	0.227501	116	10	63	114.1	63	190.25	8.07	0.004	E	0.985	0	6	atpF	1	1	n13-24c28/29o48-70i	2	0	0	0
623	MPN603	724528	724845	-	317	105	ncbi	1	Membrane	ATPase	329	9.27094	0.349826	67	4	186.1	0	186.1	6.14	8.59	0	E	0.963	0	6	atpE	2	0	o33-56i77-102o	1	0	0	0
624	MPN604	724848	725729	-	881	293	ncbi	1	Membrane	ATPase	329	8.70282	0.283661	113	4	47.6	24.3	47.6	120.58	7.93	0.01	E	0.803	0	6	atpB	7	0	o60-79i122-142o148-170i190-208o214-236i243-260o266-284i	1	0	0	0
625	MPN605	725695	726168	-	473	157	ncbi	1	Membrane	ATPase	327	8.1486	0.144833	14	1	25.5	0	25.5	20.72		0.016	E	0.679	0	6	MPN605	4	0	i12-34o40-59i79-101o107-132i	1	0	0	0
626	MPN606	726174	727544	-	1370	456	ncbi	1	Cytoplasm	Glycolysis	327	9.79498	0.367373	116	38	2005.9	2005.9	1654.1	1530.03	8.27	0.004	E	0.986	0	6	eno	0	0	o	2	0	0	0
627	MPN607	727599	728072	+	473	157	ncbi	1	Cytoplasm	Protein homeostasis	259	6.80331	0.0404103	115	13	222.1	222.1	189.3	234.02	6.77	0.829	NE	0.997	1	6	pmsR	0	0	o	4	0	0	0
628	MPN608	728069	728746	-	677	225	ncbi	1	Cytoplasm	Ions/Phosphate transport + Phosphate metabolism	326	6.32759	0.0608562	115	17	57.9	57.9	86.4	167.94	6.39	0.465	NE	0.997	0	6	phoU	0	0	o	2	0	0	0
629	MPN609	728749	729738	-	989	329	ncbi	1	Cytoplasm	Ions/Phosphate transport + Phosphate metabolism	326	6.02748	0.0576449	115	13	44.4	44.4	45.6	140.33	7.43	0.335	F	0.997	0	6	pstB	0	0	o	2	0	0	0
630	MPN610	729723	731678	-	1955	651	ncbi	1	Membrane	Ions/Phosphate transport + Phosphate metabolism	326	5.52469	0.0362981	111	10	14.2	0	14.2	51.23	7.26	0.345	F	0.949	1	6	pstA	12	0	i21-39o66-87i107-125o145-169i202-224o266-287i369-392o412-438i450-475o487-506i538-559o609-631i	1	0	0	0
631	MPN611	731678	732796	-	1118	372	ncbi	1	Membrane-internal	Ions/Phosphate transport + Phosphate metabolism	326	6.62604	0.0632184	115	19	83.6	59.2	83.6	227.37	8.5	0.363	F	0.998	0	6	MPN611	0	1	n23-33c44/45o	1	0	0	0
632	MPN612	733077	736070	-	2993	997	ncbi	1	SIGNALP	DNA recombination	323	2.63992	0.00657422	1	1	15.7	6.2	15.7	16.59		0.844	NE	0.983	0	6	MPN612	0	1	n7-18c22/23o	1	0	0	0
633	MPN613	736185	737219	-	1034	344	ncbi	1	Membrane-external	DNA recombination	323	1.34868	0.00494	0	0	0	0	0	0		0.846	NE	0.977	0	6	MPN613	1	0	o302-325i	1	0	0	0
634	MPN614	737155	738159	-	1004	334	ncbi	1	SIGNALP	DNA recombination	323	2.16019	0.0051142	0	0	0	0	0	0		0.839	NE	0.818	0	6	MPN614	0	1	n15-25c32/33o	1	0	0	0
635	MPN615	738245	738994	-	749	249	ncbi	1	Cytoplasm	DNA synthesis/modifications/repair/conformation	323	2.49891	0.00501549	7	2	0	0	0	34.09		0.497	NE	0.885	0	6	hsdS	0	0	i	1	0	0	0
636	MPN616	739424	739822	-	398	132	ncbi	1	Cytoplasm	Ribosome	322	8.81045	0.263809	116	12	665.6	665.6	619.2	486.02	6.25	0.05	E	0.998	0	6	rpsI	0	0	o	1	0	0	0
637	MPN617	739828	740268	-	440	146	ncbi	1	Cytoplasm	Ribosome	322	9.75579	0.547688	85	10	250.6	250.6	250.6	41.48	6.42	0.003	E	0.997	0	6	rplM	0	0	i	1	0	0	0
638	MPN618	740299	742344	-	2045	681	ncbi	1	Cytoplasm	DNA synthesis/modifications/repair/conformation	320	6.15123	0.0551532	116	32	80.6	80.6	129.4	184.6	5.79	0.017	E	0.992	0	6	dnaX	0	0	o	3	0	0	0
639	MPN619	742353	745199	-	2846	948	ncbi	1	Cytoplasm	DNA synthesis/modifications/repair/conformation	320	5.99617	0.0466699	115	61	142.2	142.2	129.4	153.78	6.66	0.187	F	0.98	0	6	uvrA	0	0	o	2	0	0	0
640	MPN620	745177	747696	-	2519	839	ncbi	1	Cytoplasm	Conserved hypothetical proteins	320	5.81884	0.0465919	115	39	36.2	36.2	50	106.76	7.18	0.137	F	0.996	0	6	MPN620	0	0	o	1	0	0	0
641	MPN621	747742	749427	-	1685	561	ncbi	1	Cytoplasm	RNA degradation	320	7.97148	0.187977	116	37	347.2	347.2	211.5	340.96	6.72	0.003	E	0.993	1	6	MPN621	0	0	o	1	0	0	0
642	MPN622	749432	749692	-	260	86	ncbi	1	Cytoplasm	Ribosome	320	9.9123	0.683736	111	5	75.1	75.1	112.2	96.09	6.06	0.086	E	0.79	0	6	rpsO	0	0	o	1	0	0	0
643	MPN623	749850	751202	+	1352	450	ncbi	1	Cytoplasm	RNA synthesis	262	7.40695	0.151248	107	23	92.7	92.7	80.8	60.01	3.69	0.444	NE	0.999	0	6	deaD	0	0	o	1	0	0	0
644	MPN624	751224	751421	+	197	65	ncbi	1	Cytoplasm	Ribosome	263	9.54325	0.388035	75	5	267.8	267.8	200.4	124.84	6.51	0.449	NE	0.67	0	6	rpmB	0	0	i	1	0	0	0
645	MPN625	751465	751890	+	425	141	ncbi	1	Cytoplasm	Oxidative homeostasis	263	8.9882	0.266534	116	10	1330.4	1330.4	1370.7	818.72	7.21	0.724	NE	0.929	0	6	MPN625	0	0	o	2	0	0	0
646	MPN626	752121	752543	+	422	140	ncbi	1	Cytoplasm	DNA recombination + Transcription factor	265	2.17133	0.00705845	0	0	0	0	0	0		0.82	NE	0.979	1	6	MPN626	0	0	o	1	0	0	0
647	MPN627	752540	754258	-	1718	572	ncbi	1	Cytoplasm	Glycolysis	317	8.08188	0.106542	115	31	347.2	347.2	328.8	439.33	8.03	0.064	E	0.999	0	6	ptsI	0	0	o	2	0	0	0
648	MPN628	754263	755789	-	1526	508	ncbi	1	Cytoplasm	Glycolysis	317	7.76309	0.128073	116	24	194.1	194.1	183.3	277.98	7.21	0.001	E	0.994	0	6	pgm	0	0	o	2	0	0	0
649	MPN629	755782	756516	-	734	244	ncbi	1	Cytoplasm	Glycolysis	317	7.97521	0.170233	116	14	413.7	413.7	378.3	535.5	7.93	0.003	E	0.995	0	6	tpiA	0	0	o	2	0	0	0
650	MPN630	756569	757783	-	1214	404	ncbi	1	Membrane	Lipid/CoA metabolism	317	6.06819	0.033288	113	12	22.3	14.6	22.3	79.78	7.29	0.011	E	0.972	1	6	yfiB	6	0	i44-68o103-124i131-152o198-219i240-260o280-308i	1	0	0	0
651	MPN631	757870	758766	+	896	298	ncbi	1	Cytoplasm	Protein synthesis factors	267	8.84975	0.203626	116	28	731.4	731.4	943.1	842.06	7.27	0.004	E	0.995	0	6	tsf	0	0	o	2	0	0	0
652	MPN632	758747	759475	+	728	242	ncbi	1	Cytoplasm	Nucleotide metabolism/Salvage	267	7.71084	0.109715	112	10	60.4	60.4	80.8	61.88	6.96	0.005	E	0.99	0	6	pyrH	0	1	n12-20c25/26o	6	0	0	0
653	MPN633	759578	760321	+	743	247	ncbi	1		Conserved hypothetical proteins	268	6.37714	0.0603733	4	2						0.909	NE	0.994	0	3	0	0	0	o	1	0	0	1
654	MPN634	760403	760948	+	545	181	ncbi	1		Conserved hypothetical proteins	268	4.43817	0.0173004	0	0						0.883	NE	0.815	0	4	mpneu09470	0	0	o	1	0	0	1
655	MPN635	761504	762562	+	1058	352	ncbi	1	Cytoplasm	Conserved hypothetical proteins	268	3.09436	0.00932089	0	0	0	0	0	0		0.898	NE	0.953	0	6	MPN635	0	0	o	1	0	0	1
656	MPN636	762639	763193	+	554	184	ncbi	1	Cytoplasm	Protein synthesis factors	270	7.41539	0.110555	114	17	625	625	689.2	666.38	7.11	0.009	E	0.995	0	6	frr	0	0	o	1	0	0	0
657	MPN637	763193	764380	+	1187	395	ncbi	1	Membrane	Lipid/CoA metabolism	270	5.29414	0.0218583	34	2	28.4	0	28.4	56.38		0.003	E	0.746	0	6	cdsA	9	0	i12-33o78-99i111-135o141-164i176-195o201-221i242-262o308-333i354-374o	1	0	0	0
658	MPN638	764400	765527	+	1127	375	ncbi	1	Cytoplasm	DNA synthesis/modifications/repair/conformation	271	8.63503	0.176854	115	32	480	480	472.9	766.73	8.33	0.826	NE	0.996	1	6	MPN638	0	0	o	1	0	0	0
659	MPN639	765524	766387	-	863	287	ncbi	1	Lipoprotein	Lipoproteins	313	5.0022	0.0199464	89	10	17.8	31	17.8	33.13	6.36	0.847	NE	0.951	0	6	MPN639	0	1	n18-29c34/35o	1	0	1	0
660	MPN640	766395	767297	-	902	300	ncbi	1	Lipoprotein	Lipoproteins	313	4.46009	0.0180782	27	4	6	3.5	6	10.28		0.844	NE	0.97	1	6	MPN640	1	1	n5-16c34/35o275-299i	1	0	1	0
661	MPN641	767297	768127	-	830	276	ncbi	1	Lipoprotein	Lipoproteins	313	5.15404	0.0165318	113	9	31	10.1	31	56.93	4.04	0.785	NE	0.887	1	6	MPN641	0	1	n12-23c28/29o	1	0	1	0
662	MPN642	768130	768969	-	839	279	ncbi	1	Lipoprotein	Lipoproteins	313	5.31098	0.0341841	87	10	17.4	10.6	17.4	22.05	5.41	0.874	NE	0.873	1	6	MPN642	0	1	n5-16c34/35o	1	0	1	0
663	MPN643	768969	769877	-	908	302	ncbi	1	Lipoprotein	Lipoproteins	313	5.1309	0.0268726	112	8	16.2	9.5	16.2	47.55	5.79	0.883	NE	0.843	0	6	MPN643	0	1	n39-50c54/55o	1	0	1	0
664	MPN644	769798	770649	-	851	283	ncbi	1	Lipoprotein	Lipoproteins	313	4.3214	0.0101411	6	1	0	0	0	10.73		0.893	NE	0.925	0	6	MPN644	0	1	n14-25c30/31o	1	0	1	0
665	MPN645	770652	771503	-	851	283	ncbi	1	Lipoprotein	Lipoproteins	313	4.62559	0.00982939	56	9	12.8	4	12.8	15.9	5.68	0.912	NE	0.978	1	6	MPN645	0	1	n7-18c36/37o	1	0	1	0
666	MPN646	771503	772336	-	833	277	ncbi	1	Lipoprotein	Lipoproteins	313	4.71669	0.0121986	52	8	16.5	5.2	16.5	36.69	5.24	0.915	NE	0.982	1	6	MPN646	0	1	n10-19c24/25o	1	0	1	0
667	MPN647	772359	773231	-	872	290	ncbi	1	Lipoprotein	Lipoproteins	313	5.60315	0.0303583	49	7	13.6	5.1	13.6	31.41	4.13	0.908	NE	0.986	0	6	MPN647	0	1	n12-23c28/29o	1	0	1	0
668	MPN648	773342	773752	-	410	136	ncbi	1	SIGNALP	Lipoproteins	313	5.79687	0.02291	0	0	0	0	0	0		0.948	NE	0.964	1	6	MPN648	0	1	n9-20c26/27o	1	0	1	0
669	MPN649	774639	775049	-	410	136	ncbi	1	Cytoplasm	Lipoproteins	312	3.42916	0.00795337	0	0	0	0	0	0		0.866	NE	0.848	0	6	MPN649	0	0	o	1	0	1	0
670	MPN650	775034	775339	-	305	101	ncbi	1	Lipoprotein	Lipoproteins	312	5.71026	0.0345834	0	0	0	0	0	0		0.844	NE	0.648	1	6	MPN650	0	1	n6-17c22/23o	1	0	1	0
671	MPN651	776337	777476	+	1139	379	ncbi	1	Membrane	Glycolysis	273	1.24727	0.00520514	0	0	0	0	0	0		0.8	NE	0.951	0	6	mtlA	7	1	n2-13c18/19o28-44i65-87o107-126i146-169o194-215i222-241o253-274i	1	0	0	0
672	MPN652	777481	778557	+	1076	358	ncbi	1	Membrane	Glycolysis	273	3.32196	0.00641597	98	12	10.2	6.6	10.2	28.02	7.92	0.869	NE	0.978	0	6	mtlD	0	0	i	1	0	0	0
673	MPN653	778538	778969	+	431	143	ncbi	1	Cytoplasm	Glycolysis	273	5.00014	0.0261868	113	9	72.6	72.6	33.3	50.9	7.53	0.783	NE	0.969	0	6	mtlF	0	0	o	1	0	0	0
674	MPN654	779342	779731	-	389	129	ncbi	1	Lipoprotein	Lipoproteins	900	2.95309	0.00742287	0	0	0	0	0	0		0.785	NE	0.703	0	6	MPN654	0	1	n12-21c26/27o	1	0	1	0
675	MPN655	780338	780622	+	284	94	ncbi	1	Cytoplasm	Cytoskeleton	276	5.5633	0.0672549	109	6	0	0	26	75.8	5.75	0.76	NE	0.977	0	6	MPN655	0	0	o	1	0	0	0
676	MPN655b	780807	781055	+	248	82	ncbi	1						0	0								0	0	0	0	0	0	0	1	0	0	0
677	MPN656	781095	781910	-	815	271	ncbi	1	Cytoplasm	Ribosome	309	4.98764	0.0202565	41	8	10.3	10.3	0	6.6	5.36	0.015	E	0.978	1	6	rbgA	0	0	o	1	0	0	0
678	MPN657	781879	783084	-	1205	401	ncbi	1	Membrane	Oxidative homeostasis	309	6.58663	0.0515516	53	4	12.2	7.7	12.2	22.96		0.618	NE	0.9	0	6	MPN657	8	0	i21-38o44-64i69-89o101-121i128-149o196-225i246-271o291-310i	1	0	0	0
679	MPN658	783100	783459	-	359	119	ncbi	1	Cytoplasm	Ribosome	309	7.96659	0.101626	116	10	429	429	369.5	335.92	6.5	0.024	E	0.998	0	6	rplS	0	0	i	1	0	0	0
680	MPN659	783443	784138	-	695	231	ncbi	1	Cytoplasm	tRNA modifications/processing	309	8.91177	0.21104	65	3	15.3	15.3	24.6	25	3.94	0	E	0.992	1	6	trmD	0	0	o	2	0	0	0
681	MPN660	784141	784407	-	266	88	ncbi	1	Cytoplasm	Ribosome	309	9.38495	0.299471	115	6	546.2	546.2	72.3	192.07	6.45	0.061	E	0.79	0	6	rpsP	0	0	i	1	0	0	0
682	MPN661	784489	786138	-	1649	549	ncbi	1	Membrane	Ions/Phosphate transport	307	6.59374	0.045742	97	11	6	21.5	6	49.95	7.21	0.302	F	0.905	0	6	K05_orf499	12	0	i23-47o109-128i148-166o204-225i232-253o259-283i303-320o350-376i397-419o431-455i467-489o501-528i	1	0	0	0
683	MPN662	786139	786594	-	455	151	ncbi	1	Cytoplasm	Oxidative homeostasis	307	9.00535	0.265229	116	8	219.6	219.6	169	284.36		0.451	NE	0.991	0	6	pilB	0	0	i	1	0	0	0
684	MPN663	786558	787262	-	704	234	ncbi	1	Cytoplasm	Protein synthesis factors	307	8.4188	0.206276	115	14	56.6	56.6	115.4	158.05	6.77	0.23	F	0.99	0	6	MPN663	0	0	o	1	0	0	0
685	MPN664	787269	788141	-	872	290	ncbi	1	Cytoplasm	Lipid/CoA metabolism	307	10.0398	0.433427	115	16	189.7	189.7	155	167.52	6.57	0.011	E	0.939	0	1	mgall09587||degv-like protein	0	0	o	1	0	0	0
686	MPN665	788141	789325	-	1184	394	ncbi	1	Cytoplasm	Protein synthesis factors	307	11.5136	1.19216	116	41	3796.2	3796.2	2498.8	2648.77	8.09	0.002	E	0.996	0	6	tuf	0	0	o	2	0	0	0
687	MPN666	789410	790165	+	755	251	ncbi	1	Membrane	Conserved hypothetical proteins	283	8.32474	0.189053	96	4	22.6	0	22.6	101.68	8.02	0.614	NE	0.888	0	6	MPN666	6	0	i21-45o57-74i86-105o117-137i157-177o205-229i	1	0	0	0
688	MPN667	790153	791028	+	875	291	ncbi	1	Cytoplasm	Lipid/CoA metabolism + Glycocalyx	283	7.32966	0.0940077	113	11	53.7	53.7	28.1	99.43	7.77	0.146	F	0.997	0	6	gtaB	0	1	n8-19c24/25o	4	0	0	0
689	MPN668	791025	791447	-	422	140	ncbi	1	Cytoplasm	Oxidative homeostasis	306	9.0287	0.295029	116	7	508.1	508.1	8.7	125.31	7.71	0.622	NE	0.96	0	6	osmC	0	0	o	1	0	0	0
690	MPN669	791473	792672	+	1199	399	ncbi	1	Cytoplasm	tRNA synthases	285	5.60459	0.0408241	115	22	44.4	44.4	86.4	162.12	8.03	0.002	E	0.999	0	6	tyrS	0	0	o	2	0	0	0
691	MPN670	792712	793749	-	1037	345	ncbi	1	Membrane	Conserved hypothetical proteins	305	8.41655	0.180184	115	16	309.3	189.2	309.3	371.44	7.85	0.095	E	0.954	0	6	MPN670	3	0	o20-37i58-78o90-115i	1	0	0	0
692	MPN671	794302	796431	-	2129	709	ncbi	1	Membrane	Proteases	304	8.64089	0.172153	115	46	544.6	480	544.6	625.29	7.42	0.004	E	0.997	0	6	ftsH	2	0	o26-45i172-193o	6	0	0	0
693	MPN671a	793737	794318	-	581	193	ncbi	1			304		0.120637	0	0					6.23	0.549	NE	0	0	0	0	0	0	0	1	0	0	0
694	MPN672	796612	797181	-	569	189	ncbi	1	Cytoplasm	Nucleotide metabolism/Salvage	304	9.50116	0.297815	112	8	10.3	10.3	19.4	8.45	4.06	0	E	0.966	1	6	hpt	0	0	o	1	0	0	0
695	MPN672a	796418	796591	-	173	57	ncbi	1			304		0.20696	0	0	48.4	2.6	48.4	5.94		0.229	F	0	0	0	0	0	0	0	1	0	0	0
696	MPN673	797139	797648	-	509	169	ncbi	1	Cytoplasm	Conserved hypothetical proteins	304	9.4594	0.311843	116	9	454.5	454.5	118.2	96.19	8.05	0.007	E	0.991	0	6	MPN673	0	0	o	3	0	0	0
697	MPN674	797819	798757	+	938	312	ncbi	1	Membrane-internal	Fermentation + Oxidative homeostasis + Redox balance	287	9.38716	0.160266	116	33	1138.3	1111.2	1138.3	1850.3	7.96	0.417	NE	0.997	1	6	ldh	1	0	i21-41o	4	0	0	0
698	MPN675	799162	799467	-	305	101	ncbi	1	Cytoplasm	Conserved hypothetical proteins	303	6.34939	0.0358952	56	4	0	0	9.9	22.72		0.73	NE	0.955	0	6	MPN675	0	0	o	1	0	0	0
699	MPN676	799858	800178	+	320	106	ncbi	1		Conserved hypothetical proteins	288	2.12933	0.00861756	0	0						0.693	NE	0.523	0	3	0	0	0	o	1	0	0	0
700	MPN677	800735	802012	-	1277	425	ncbi	1	Cytoplasm	Nucleotide metabolism/Salvage	302	6.69496	0.0756166	115	29	84.7	84.7	92.5	176.38	7.96	0.006	E	0.999	0	6	MPN677	0	0	o	4	0	0	0
701	MPN678	801993	803447	-	1454	484	ncbi	1	Cytoplasm	tRNA synthases	302	8.25123	0.14211	115	28	174.3	174.3	211.5	266.3	8.26	0.001	E	0.998	0	6	gltX	0	0	o	2	0	0	0
702	MPN679	803434	804225	-	791	263	ncbi	1	Cytoplasm	rRNA and rProtein modifications/processing	300	6.82384	0.0787194	86	10	36.4	36.4	29.8	58.04	5.95	0.713	NE	0.979	0	6	ksgA	0	0	o	2	0	0	0
703	MPN680	804218	805375	-	1157	385	ncbi	1	Membrane	Protein secretion	300	7.08735	0.0731	111	7	40	55	40	81.87	6.46	0.011	E	0.961	1	6	MPN680	8	0	i37-59o117-136i148-170o220-238i250-268o274-291i325-340o346-365i	1	0	0	0
704	MPN681	805356	805712	-	356	118	ncbi	1	Cytoplasm	RNA degradation	300	8.56565	0.183802	1	1	13.7	13.7	0	0		0.004	E	0.951	1	6	rnpA	0	1	n25-33c41/42o	1	0	0	0
705	MPN682	805702	805848	-	146	48	ncbi	1	Cytoplasm	Ribosome	300	8.60038	0.291219	104	2	249.3	249.3	163.4	53.88		0.017	E	0.55	0	6	rpmH	0	0	i	1	0	0	0
706	MPN683	805871	806890	-	1019	339	ncbi	1	Cytoplasm	Unassigned transporters	299	7.14288	0.0776825	115	17	55	55	72.3	118.54	7.12	0.051	E	0.99	0	6	devA	0	0	o	1	0	0	0
707	MPN684	806892	812540	-	5648	1882	ncbi	1	Membrane	Unassigned transporters	299	6.94382	0.0678427	115	72	109.8	95.3	109.8	174.74	5.97	0.007	E	0.989	0	6	MPN684	8	0	i12-32o983-1011i1031-1057o1077-1102i1154-1174o1759-1780i1801-1828o1848-1871i	1	0	0	0
708	MPN685	812546	813400	-	854	284	ncbi	1	Cytoplasm	Unassigned transporters	299	9.66586	0.396195	115	19	181	181	138.3	222.27	4.86	0.01	E	0.989	1	6	cysA	0	0	o	2	0	0	0
709	MPN686	813468	814787	-	1319	439	ncbi	1	Cytoplasm	DNA synthesis/modifications/repair/conformation	298	6.91279	0.0694186	115	37	106.1	106.1	163.4	282.85	7.7	0.006	E	0.999	0	6	dnaA	0	0	o	2	0	0	0
710	MPN687	814787	815539	-	752	250	ncbi	1	Cytoplasm	Conserved hypothetical proteins	298	7.59448	0.125699	111	11	154	154	166.6	102.16	3.99	0.111	E	0.994	1	6	MPN687	0	0	i	1	0	0	0
711	MPN688	815526	816338	-	812	270	ncbi	1	Cytoplasm	DNA synthesis/modifications/repair/conformation + Cell Division	298	7.88143	0.118578	116	18	388.2	388.2	415.6	593.26	8.13	0.233	F	0.99	0	6	soj	0	0	o	1	0	0	0
712	mpneu04917	38	58	+	20	6	orfs	-1																							0	0	0
713	mpneu30113	33	47	-	14	4	orfs	-1																							0	0	0
714	mpneu00001	49	132	+	83	27	orfs	0				0.207608		0	0								0.056	0	3	0	0	0	i	1	0	0	0
715	mpneu09814	60	173	+	113	37	orfs	0				0.102679		0	0								0.004	0	3	0	0	0	o	1	0	0	0
716	mpneu04918	62	94	+	32	10	orfs	-1																							0	0	0
717	mpneu25195	55	69	-	14	4	orfs	-1																							0	0	0
718	mpneu20061	41	109	-	68	22	orfs	0				0.755108		0	0								0.018	0	3	0	0	0	o	1	0	0	0
719	mpneu04919	116	139	+	23	7	orfs	-1																							0	0	0
720	mpneu30112	144	176	-	32	10	orfs	-1																							0	0	0
721	mpneu04920	239	334	+	95	31	orfs	0				0.709995		0	0								0.032	0	3	0	1	0	i7-27o	1	0	0	0
722	mpneu00002	250	267	+	17	5	orfs	-1																							0	0	0
723	mpneu20060	317	325	-	8	2	orfs	-1																							0	0	0
724	mpneu04921	335	355	+	20	6	orfs	-1																							0	0	0
725	mpneu00003	343	411	+	68	22	orfs	0				2.21897		0	0								0.007	1	3	0	0	0	o	1	0	0	0
726	mpneu09815	357	422	+	65	21	orfs	0				2.38413		0	0								0.027	0	3	0	0	0	i	1	0	0	0
727	mpneu20059	341	400	-	59	19	orfs	0				2.29288		0	0								0.007	0	3	0	0	0	o	1	0	0	0
728	mpneu09816	441	512	+	71	23	orfs	0				2.48363		0	0								0.012	0	3	0	0	0	i	1	0	0	0
729	mpneu04922	452	556	+	104	34	orfs	0				2.25097		0	0								0.047	0	3	0	0	1	n4-13c17/18o	1	0	0	0
730	mpneu30111	414	452	-	38	12	orfs	-1																							0	0	0
731	mpneu00004	466	501	+	35	11	orfs	-1																							0	0	0
732	mpneu20058	419	499	-	80	26	orfs	0				5.1296		0	0								0.034	0	3	0	0	0	o	1	0	0	0
733	mpneu30110	486	506	-	20	6	orfs	-1																							0	0	0
734	mpneu25194	445	546	-	101	33	orfs	0				4.68191		0	0								0.026	0	3	0	1	0	o6-21i	1	0	0	0
735	mpneu30109	519	563	-	44	14	orfs	-1																							0	0	0
736	mpneu04923	620	640	+	20	6	orfs	-1																							0	0	0
737	mpneu09817	627	647	+	20	6	orfs	-1																							0	0	0
738	mpneu30108	600	653	-	53	17	orfs	-1																							0	0	0
739	mpneu25193	565	666	-	101	33	orfs	0				0.568409		0	0								0.014	0	3	0	0	0	o	1	0	0	0
740	mpneu04924	692	1834	+	1142	380	orfs	MPN001	Cytoplasm	DNA synthesis/modifications/repair/conformation	1	8.45939	0.22697	116	33	508.1	508.1	663.5	867.03	8.06	0.004	E	0.993	1	6	dnaN	0	0	o	2	0	0	0
741	mpneu09818	714	752	+	38	12	orfs	-1																							0	0	0
742	mpneu25192	679	765	-	86	28	orfs	0				0.248005		0	0								0.009	0	3	0	1	0	o6-25i	1	0	0	0
743	mpneu30107	759	779	-	20	6	orfs	-1																							0	0	0
744	mpneu20057	617	784	-	167	55	orfs	0				0.220287		0	0								0.091	0	3	0	1	0	o30-50i	1	0	0	0
745	mpneu09819	828	866	+	38	12	orfs	-1																							0	0	0
746	mpneu00005	856	909	+	53	17	orfs	-1																							0	0	0
747	mpneu09820	876	902	+	26	8	orfs	-1																							0	0	0
748	mpneu09821	903	989	+	86	28	orfs	0				8.75408		0	0								0.012	1	3	0	0	0	i	1	0	0	0
749	mpneu20056	863	979	-	116	38	orfs	0				0.359513		0	0								0.083	0	3	0	0	0	o	1	0	0	0
750	mpneu30106	960	1007	-	47	15	orfs	-1																							0	0	0
751	mpneu09822	1026	1115	+	89	29	orfs	0				8.89909		0	0								0.014	0	3	0	0	0	i	1	0	0	0
752	mpneu20055	986	1105	-	119	39	orfs	0				0.448503		0	0								0.027	0	3	0	0	0	i	1	0	0	0
753	mpneu09823	1134	1223	+	89	29	orfs	0				8.56054		0	0								0.005	1	3	0	0	0	o	1	0	0	0
754	mpneu30105	1149	1154	-	5	1	orfs	-1																							0	0	0
755	mpneu25191	826	1203	-	377	125	orfs	0				0.45551		0	0								0.494	0	3	0	3	0	o20-40i52-71o77-97i	1	0	0	0
756	mpneu20054	1112	1213	-	101	33	orfs	0				0.560485		0	0								0.034	1	3	0	0	0	o	1	0	0	0
757	mpneu09824	1254	1349	+	95	31	orfs	0				8.15504		0	0								0.036	0	3	0	1	0	i12-30o	1	0	0	0
758	mpneu20053	1220	1267	-	47	15	orfs	-1																							0	0	0
759	mpneu30104	1185	1280	-	95	31	orfs	0				0.11849		0	0								0.103	0	3	0	0	0	i	1	0	0	0
760	mpneu20052	1346	1375	-	29	9	orfs	-1																							0	0	0
761	mpneu25190	1252	1377	-	125	41	orfs	0				0.0327381		7	1								0.06	1	3	0	0	0	i	1	0	0	0
762	mpneu09825	1380	1388	+	8	2	orfs	-1																							0	0	0
763	mpneu30103	1425	1439	-	14	4	orfs	-1																							0	0	0
764	mpneu09826	1473	1499	+	26	8	orfs	-1																							0	0	0
765	mpneu20051	1421	1507	-	86	28	orfs	0				0		0	0								0.087	0	3	0	0	0	o	1	0	0	0
766	mpneu09827	1524	1550	+	26	8	orfs	-1																							0	0	0
767	mpneu30102	1518	1529	-	11	3	orfs	-1																							0	0	0
768	mpneu20050	1529	1534	-	5	1	orfs	-1																							0	0	0
769	mpneu09828	1575	1589	+	14	4	orfs	-1																							0	0	0
770	mpneu20049	1547	1624	-	77	25	orfs	0				0.154574		0	0								0.039	0	3	0	0	0	o	1	0	0	0
771	mpneu09829	1629	1643	+	14	4	orfs	-1																							0	0	0
772	mpneu30101	1608	1637	-	29	9	orfs	-1																							0	0	0
773	mpneu00006	1654	1662	+	8	2	orfs	-1																							0	0	0
774	mpneu09830	1695	1781	+	86	28	orfs	0				8.56886		0	0								0.002	0	3	0	0	1	n8-19c23/24o	1	0	0	0
775	mpneu20048	1640	1717	-	77	25	orfs	0				0.802974		0	0								0.121	0	3	0	0	0	i	1	0	0	0
776	mpneu25189	1429	1719	-	290	96	orfs	0				0.279349		0	0								0.438	0	3	0	1	0	i55-74o	1	0	0	0
777	mpneu30100	1692	1727	-	35	11	orfs	-1																							0	0	0
778	mpneu25188	1750	1830	-	80	26	orfs	0				0.773089		0	0								0.009	0	3	0	0	0	o	1	0	0	0
779	mpneu04925	1838	2767	+	929	309	orfs	MPN002	Cytoplasm	DNA synthesis/modifications/repair/conformation	1	7.29747	0.12693	115	22	34.9	34.9	36.2	66.62	4.83	0.208	F	0.998	0	6	xdj1	0	0	o	1	0	0	0
780	mpneu09831	1848	1859	+	11	3	orfs	-1																							0	0	0
781	mpneu20047	1856	1870	-	14	4	orfs	-1																							0	0	0
782	mpneu30099	1875	1880	-	5	1	orfs	-1																							0	0	0
783	mpneu25187	1846	1893	-	47	15	orfs	-1																							0	0	0
784	mpneu25186	1900	1905	-	5	1	orfs	-1																							0	0	0
785	mpneu20046	1910	1945	-	35	11	orfs	-1																							0	0	0
786	mpneu09832	1959	1991	+	32	10	orfs	-1																							0	0	0
787	mpneu25185	1921	1965	-	44	14	orfs	-1																							0	0	0
788	mpneu09833	2016	2198	+	182	60	orfs	0				7.32067		0	0								0.035	1	3	0	0	0	o	1	0	0	0
789	mpneu00007	2080	2181	+	101	33	orfs	0				7.23707		0	0								0.008	1	3	0	0	0	o	1	0	0	0
790	mpneu20045	1988	2086	-	98	32	orfs	0				0.326908		0	0								0.012	1	3	0	0	0	o	1	0	0	0
791	mpneu20044	2105	2119	-	14	4	orfs	-1																							0	0	0
792	mpneu30098	2136	2165	-	29	9	orfs	-1																							0	0	0
793	mpneu25184	1978	2202	-	224	74	orfs	0				0.257699		0	0								0.309	1	3	0	0	1	n8-20c24/25o	1	0	0	0
794	mpneu09834	2205	2306	+	101	33	orfs	0				7.37099		0	0								0.009	1	3	0	0	0	o	1	0	0	0
795	mpneu30097	2169	2270	-	101	33	orfs	0				0.125		0	0								0.004	0	3	0	0	0	o	1	0	0	0
796	mpneu20043	2195	2296	-	101	33	orfs	0				0.125		0	0								0.007	1	3	0	0	0	i	1	0	0	0
797	mpneu09835	2325	2333	+	8	2	orfs	-1																							0	0	0
798	mpneu25183	2230	2346	-	116	38	orfs	0				0.125		0	0								0.004	1	3	0	0	0	o	1	0	0	0
799	mpneu00008	2356	2472	+	116	38	orfs	0				7.09932		0	0								0.027	1	3	0	0	0	o	1	0	0	0
800	mpneu25182	2347	2370	-	23	7	orfs	-1																							0	0	0
801	mpneu09836	2385	2405	+	20	6	orfs	-1																							0	0	0
802	mpneu09837	2421	2450	+	29	9	orfs	-1																							0	0	0
803	mpneu25181	2374	2469	-	95	31	orfs	0				0.0338542		0	0								0.016	1	3	0	0	0	i	1	0	0	0
804	mpneu20042	2447	2485	-	38	12	orfs	-1																							0	0	0
805	mpneu00009	2488	2538	+	50	16	orfs	-1																							0	0	0
806	mpneu25180	2473	2505	-	32	10	orfs	-1																							0	0	0
807	mpneu09838	2544	2777	+	233	77	orfs	0				6.51007		0	0								0.336	1	3	0	0	0	i	1	0	0	0
808	mpneu00010	2587	2634	+	47	15	orfs	-1																							0	0	0
809	mpneu00011	2686	2724	+	38	12	orfs	-1																							0	0	0
810	mpneu25179	2509	2718	-	209	69	orfs	0				0.391355		0	0								0.15	0	3	0	0	0	o	1	0	0	0
811	mpneu00012	2728	2745	+	17	5	orfs	-1																							0	0	0
812	mpneu30096	2721	2750	-	29	9	orfs	-1																							0	0	0
813	mpneu20041	2642	2752	-	110	36	orfs	0				0.32679		0	0								0.049	1	3	0	0	0	o	1	0	0	0
814	mpneu09839	2784	2813	+	29	9	orfs	-1																							0	0	0
815	mpneu04926	2786	2794	+	8	2	orfs	-1																							0	0	0
816	mpneu04927	2795	2833	+	38	12	orfs	-1																							0	0	0
817	mpneu25178	2764	2811	-	47	15	orfs	-1																							0	0	0
818	mpneu09840	2817	2882	+	65	21	orfs	0				7.58332		0	0								0.015	0	3	0	0	0	o	1	0	0	0
819	mpneu04928	2843	2932	+	89	29	orfs	0				7.92524		0	0								0.028	0	3	0	0	0	i	1	0	0	0
820	mpneu20040	2774	2848	-	74	24	orfs	0				0.0166667		0	0								0.147	1	3	0	0	0	i	1	0	0	0
821	mpneu00013	2854	2868	+	14	4	orfs	-1																							0	0	0
822	mpneu30095	2850	2864	-	14	4	orfs	-1																							0	0	0
823	mpneu00014	2869	4821	+	1952	650	orfs	MPN003	Cytoplasm	DNA synthesis/modifications/repair/conformation	2	8.59731	0.23493	115	48	267.8	267.8	350.9	268.72	6.07	0.003	E	0.996	1	6	gyrB	0	0	o	2	0	0	0
824	mpneu30094	2865	2885	-	20	6	orfs	-1																							0	0	0
825	mpneu25177	2830	2892	-	62	20	orfs	0				0.0813492		0	0								0.014	0	3	0	0	0	o	1	0	0	0
826	mpneu25176	2929	2994	-	65	21	orfs	0				0.094697		0	0								0.016	1	3	0	0	0	o	1	0	0	0
827	mpneu04929	3011	3064	+	53	17	orfs	-1																							0	0	0
828	mpneu20039	2912	3022	-	110	36	orfs	0				0.0686937		0	0								0.013	1	3	0	0	0	o	1	0	0	0
829	mpneu04930	3080	3259	+	179	59	orfs	0				8.13246		0	0								0.052	0	3	0	0	0	i	1	0	0	0
830	mpneu30093	2895	3197	-	302	100	orfs	0				0.025165		0	0								0.432	1	3	0	0	0	o	1	0	0	0
831	mpneu25175	3061	3228	-	167	55	orfs	0				0.0171131		0	0								0.349	0	3	0	0	0	o	1	0	0	0
832	mpneu09841	3276	3359	+	83	27	orfs	0				8.387		0	0								0.011	1	3	0	0	0	o	1	0	0	0
833	mpneu25174	3256	3297	-	41	13	orfs	-1																							0	0	0
834	mpneu04931	3323	3442	+	119	39	orfs	0				8.76906		0	0								0.081	0	3	0	0	0	o	1	0	0	0
835	mpneu09842	3360	3449	+	89	29	orfs	0				8.86567		0	0								0.028	1	3	0	0	0	o	1	0	0	0
836	mpneu30092	3204	3383	-	179	59	orfs	0				0.05		0	0								0.037	1	3	0	0	0	o	1	0	0	0
837	mpneu04932	3443	3466	+	23	7	orfs	-1																							0	0	0
838	mpneu25173	3307	3462	-	155	51	orfs	0				0.231693		0	0								0.315	0	3	0	0	0	o	1	0	0	0
839	mpneu04933	3491	3556	+	65	21	orfs	0				8.868		0	0								0.012	1	3	0	0	0	i	1	0	0	0
840	mpneu25172	3463	3525	-	62	20	orfs	0				0.463209		0	0								0.038	1	3	0	0	0	i	1	0	0	0
841	mpneu09843	3534	3638	+	104	34	orfs	0				8.88894		0	0								0.113	0	3	0	0	0	o	1	0	0	0
842	mpneu25171	3553	3573	-	20	6	orfs	-1																							0	0	0
843	mpneu04934	3599	3787	+	188	62	orfs	0				8.47053		0	0								0.176	1	3	0	0	0	i	1	0	0	0
844	mpneu30091	3426	3608	-	182	60	orfs	0				0.425001		0	0								0.131	0	3	0	0	0	o	1	0	0	0
845	mpneu20038	3644	3667	-	23	7	orfs	-1																							0	0	0
846	mpneu20037	3668	3715	-	47	15	orfs	-1																							0	0	0
847	mpneu09844	3726	3731	+	5	1	orfs	-1																							0	0	0
848	mpneu25170	3595	3762	-	167	55	orfs	0				0.287168		0	0								0.092	1	3	0	0	0	o	1	0	0	0
849	mpneu04935	3806	3829	+	23	7	orfs	-1																							0	0	0
850	mpneu04936	3839	3877	+	38	12	orfs	-1																							0	0	0
851	mpneu20036	3884	3892	-	8	2	orfs	-1																							0	0	0
852	mpneu04937	3914	3964	+	50	16	orfs	-1																							0	0	0
853	mpneu25169	3874	3924	-	50	16	orfs	-1																							0	0	0
854	mpneu04938	3974	4051	+	77	25	orfs	0				8.34641		0	0								0.026	0	3	0	0	0	o	1	0	0	0
855	mpneu25168	4048	4056	-	8	2	orfs	-1																							0	0	0
856	mpneu04939	4112	4141	+	29	9	orfs	-1																							0	0	0
857	mpneu04940	4157	4258	+	101	33	orfs	0				8.93628		0	0								0.004	0	3	0	0	0	o	1	0	0	0
858	mpneu20035	4031	4168	-	137	45	orfs	0				1.41493		0	0								0.048	0	3	0	0	0	o	1	0	0	0
859	mpneu30090	3660	4184	-	524	174	orfs	0				0.752156		0	0								0.531	1	3	0	2	0	i42-60o80-103i	1	0	0	0
860	mpneu25167	4138	4242	-	104	34	orfs	0				1.43213		0	0								0.014	0	3	0	0	0	o	1	0	0	0
861	mpneu20034	4214	4255	-	41	13	orfs	-1																							0	0	0
862	mpneu04941	4274	4330	+	56	18	orfs	-1																							0	0	0
863	mpneu25166	4255	4299	-	44	14	orfs	-1																							0	0	0
864	mpneu04942	4340	4450	+	110	36	orfs	0				8.92929		0	0								0.033	0	3	0	0	0	o	1	0	0	0
865	mpneu25165	4327	4431	-	104	34	orfs	0				0.196611		0	0								0.029	0	3	0	0	0	o	1	0	0	0
866	mpneu30089	4233	4496	-	263	87	orfs	0				0.203191		0	0								0.297	0	3	0	1	0	i20-41o	1	0	0	0
867	mpneu30088	4497	4502	-	5	1	orfs	-1																							0	0	0
868	mpneu04943	4502	4573	+	71	23	orfs	0				8.91742		0	0								0.004	1	3	0	0	0	o	1	0	0	0
869	mpneu25164	4447	4509	-	62	20	orfs	0				0.0674603		0	0								0.077	0	3	0	0	0	o	1	0	0	0
870	mpneu20033	4466	4516	-	50	16	orfs	-1																							0	0	0
871	mpneu25163	4546	4569	-	23	7	orfs	-1																							0	0	0
872	mpneu09845	4578	4598	+	20	6	orfs	-1																							0	0	0
873	mpneu25162	4570	4593	-	23	7	orfs	-1																							0	0	0
874	mpneu30087	4530	4610	-	80	26	orfs	0				0.0432099		0	0								0.004	0	3	0	0	0	o	1	0	0	0
875	mpneu25161	4612	4617	-	5	1	orfs	-1																							0	0	0
876	mpneu04944	4643	4696	+	53	17	orfs	-1																							0	0	0
877	mpneu25160	4630	4653	-	23	7	orfs	-1																							0	0	0
878	mpneu09846	4656	4730	+	74	24	orfs	0				8.65019		0	0								0.02	1	3	0	0	0	o	1	0	0	0
879	mpneu04945	4706	4747	+	41	13	orfs	-1																							0	0	0
880	mpneu04946	4754	4804	+	50	16	orfs	-1																							0	0	0
881	mpneu30086	4620	4811	-	191	63	orfs	0				0.114583		0	0								0.076	0	3	0	0	0	o	1	0	0	0
882	mpneu04947	4811	4882	+	71	23	orfs	0				8.52866		0	0								0.015	0	3	0	0	0	i	1	0	0	0
883	mpneu09847	4821	7340	+	2519	839	orfs	MPN004	Cytoplasm	DNA synthesis/modifications/repair/conformation	2	8.29761	0.18363	116	54	280.6	280.6	359	244.59	7.05	0.002	E	0.994	0	6	gyrA	0	0	o	2	0	0	0
884	mpneu30085	4818	4841	-	23	7	orfs	-1																							0	0	0
885	mpneu00015	4843	4866	+	23	7	orfs	-1																							0	0	0
886	mpneu30084	4863	4871	-	8	2	orfs	-1																							0	0	0
887	mpneu25159	4744	4878	-	134	44	orfs	0				0.0546296		0	0								0.005	0	3	0	0	0	o	1	0	0	0
888	mpneu00016	4900	4908	+	8	2	orfs	-1																							0	0	0
889	mpneu20032	4595	4921	-	326	108	orfs	0				0.0802752		0	0								0.533	1	3	0	0	0	i	1	0	0	0
890	mpneu00017	4927	4944	+	17	5	orfs	-1																							0	0	0
891	mpneu00018	4963	5076	+	113	37	orfs	0				8.32575		0	0								0.026	0	3	0	0	1	n8-19c24/25o	1	0	0	0
892	mpneu30083	4905	5096	-	191	63	orfs	0				0		0	0								0.152	1	3	0	0	0	o	1	0	0	0
893	mpneu20031	5012	5110	-	98	32	orfs	0				0		0	0								0.019	0	3	0	0	0	o	1	0	0	0
894	mpneu20030	5111	5119	-	8	2	orfs	-1																							0	0	0
895	mpneu00019	5164	5247	+	83	27	orfs	0				9.07025		0	0								0.01	0	3	0	0	0	o	1	0	0	0
896	mpneu30082	5160	5216	-	56	18	orfs	-1																							0	0	0
897	mpneu25158	5044	5232	-	188	62	orfs	0				0.0026455		0	0								0.139	0	3	0	0	0	o	1	0	0	0
898	mpneu00020	5263	5358	+	95	31	orfs	0				8.75988		0	0								0.01	1	3	0	0	0	i	1	0	0	0
899	mpneu20029	5219	5281	-	62	20	orfs	0				0.105159		0	0								0.025	0	3	0	0	0	i	1	0	0	0
900	mpneu30081	5259	5318	-	59	19	orfs	0				0.177635		0	0								0.002	0	3	0	0	0	o	1	0	0	0
901	mpneu25157	5296	5325	-	29	9	orfs	-1																							0	0	0
902	mpneu00021	5362	5385	+	23	7	orfs	-1																							0	0	0
903	mpneu30080	5355	5411	-	56	18	orfs	-1																							0	0	0
904	mpneu00022	5449	5484	+	35	11	orfs	-1																							0	0	0
905	mpneu00023	5485	5628	+	143	47	orfs	0				8.28888		0	0								0.079	0	3	0	0	0	i	1	0	0	0
906	mpneu20028	5300	5524	-	224	74	orfs	0				0.82665		0	0								0.191	1	3	0	0	0	o	1	0	0	0
907	mpneu20027	5528	5536	-	8	2	orfs	-1																							0	0	0
908	mpneu30079	5481	5606	-	125	41	orfs	0				1.53267		0	0								0.072	0	3	0	0	0	o	1	0	0	0
909	mpneu20026	5549	5635	-	86	28	orfs	0				1.4167		0	0								0.032	1	3	0	0	0	o	1	0	0	0
910	mpneu00024	5671	5691	+	20	6	orfs	-1																							0	0	0
911	mpneu00025	5716	5802	+	86	28	orfs	0				8.3155		0	0								0.077	1	3	0	0	0	o	1	0	0	0
912	mpneu30078	5799	5807	-	8	2	orfs	-1																							0	0	0
913	mpneu25156	5587	5859	-	272	90	orfs	0				0.286142		0	0								0.327	1	3	0	0	0	o	1	0	0	0
914	mpneu00026	5869	5904	+	35	11	orfs	-1																							0	0	0
915	mpneu25155	5863	5874	-	11	3	orfs	-1																							0	0	0
916	mpneu20025	5645	5890	-	245	81	orfs	0				0.054878		0	0								0.296	0	3	0	0	0	o	1	0	0	0
917	mpneu30077	5826	5897	-	71	23	orfs	0				0		0	0								0.002	0	3	0	0	0	i	1	0	0	0
918	mpneu00027	5929	5991	+	62	20	orfs	0				8.31246		0	0								0.007	1	3	0	0	0	o	1	0	0	0
919	mpneu30076	5901	5984	-	83	27	orfs	0				0		0	0								0.03	0	3	0	0	1	n3-10c15/16o	1	0	0	0
920	mpneu00028	5992	6003	+	11	3	orfs	-1																							0	0	0
921	mpneu00029	6004	6030	+	26	8	orfs	-1																							0	0	0
922	mpneu00030	6031	6066	+	35	11	orfs	-1																							0	0	0
923	mpneu30075	6000	6083	-	83	27	orfs	0				0.159226		0	0								0.009	0	3	0	0	0	o	1	0	0	0
924	mpneu00031	6100	6147	+	47	15	orfs	-1																							0	0	0
925	mpneu30074	6096	6110	-	14	4	orfs	-1																							0	0	0
926	mpneu25154	6052	6114	-	62	20	orfs	0				0.232143		0	0								0.009	1	3	0	0	0	o	1	0	0	0
927	mpneu00032	6148	6201	+	53	17	orfs	-1																							0	0	0
928	mpneu30073	6168	6185	-	17	5	orfs	-1																							0	0	0
929	mpneu00033	6202	6225	+	23	7	orfs	-1																							0	0	0
930	mpneu30072	6198	6215	-	17	5	orfs	-1																							0	0	0
931	mpneu30071	6222	6242	-	20	6	orfs	-1																							0	0	0
932	mpneu00034	6286	6351	+	65	21	orfs	0				8.37517		0	0								0.008	0	3	0	0	0	o	1	0	0	0
933	mpneu25153	6274	6297	-	23	7	orfs	-1																							0	0	0
934	mpneu20024	5909	6385	-	476	158	orfs	0				0.117832		0	0								0.53	0	3	0	1	0	o106-128i	1	0	0	0
935	mpneu20023	6392	6400	-	8	2	orfs	-1																							0	0	0
936	mpneu00035	6406	6414	+	8	2	orfs	-1																							0	0	0
937	mpneu30070	6348	6434	-	86	28	orfs	0				0		0	0								0.015	0	3	0	0	0	o	1	0	0	0
938	mpneu00036	6436	6462	+	26	8	orfs	-1																							0	0	0
939	mpneu00037	6475	6498	+	23	7	orfs	-1																							0	0	0
940	mpneu30069	6495	6512	-	17	5	orfs	-1																							0	0	0
941	mpneu20022	6467	6538	-	71	23	orfs	0				0		0	0								0.006	1	3	0	0	0	i	1	0	0	0
942	mpneu30068	6522	6569	-	47	15	orfs	-1																							0	0	0
943	mpneu20021	6548	6631	-	83	27	orfs	0				0.00892857		0	0								0.007	1	3	0	0	0	o	1	0	0	0
944	mpneu00038	6646	6654	+	8	2	orfs	-1																							0	0	0
945	mpneu00039	6664	6729	+	65	21	orfs	0				8.08644		0	0								0.019	0	3	0	0	0	i	1	0	0	0
946	mpneu30067	6651	6674	-	23	7	orfs	-1																							0	0	0
947	mpneu04948	6692	6715	+	23	7	orfs	-1																							0	0	0
948	mpneu00040	6730	7038	+	308	102	orfs	0				7.97747		0	0								0.275	0	3	0	0	0	o	1	0	0	0
949	mpneu30066	6726	6869	-	143	47	orfs	0				0.58916		0	0								0.446	0	3	0	0	0	i	1	0	0	0
950	mpneu04949	6932	6967	+	35	11	orfs	-1																							0	0	0
951	mpneu30065	6978	6995	-	17	5	orfs	-1																							0	0	0
952	mpneu00041	7048	7077	+	29	9	orfs	-1																							0	0	0
953	mpneu25152	7060	7068	-	8	2	orfs	-1																							0	0	0
954	mpneu00042	7096	7137	+	41	13	orfs	-1																							0	0	0
955	mpneu00043	7159	7221	+	62	20	orfs	0				8.3261		0	0								0.011	0	3	0	0	0	o	1	0	0	0
956	mpneu30064	7134	7181	-	47	15	orfs	-1																							0	0	0
957	mpneu20020	6680	7291	-	611	203	orfs	0				0.377021		0	0								0.552	1	3	0	0	0	o	1	0	0	0
958	mpneu25151	7282	7299	-	17	5	orfs	-1																							0	0	0
959	mpneu00044	7312	8574	+	1262	420	orfs	MPN005	Cytoplasm	tRNA synthases	2	7.97464	0.177735	115	28	296	296	177.8	249.56	7.87	0.002	E	0.984	1	6	serS	0	0	o	2	0	0	0
960	mpneu04950	7343	7366	+	23	7	orfs	-1																							0	0	0
961	mpneu04951	7367	7381	+	14	4	orfs	-1																							0	0	0
962	mpneu04952	7382	7477	+	95	31	orfs	0				8.25124		0	0								0.059	0	3	0	0	0	i	1	0	0	0
963	mpneu20019	7352	7423	-	71	23	orfs	0				0.191698		0	0								0.005	0	3	0	0	0	i	1	0	0	0
964	mpneu25150	7363	7467	-	104	34	orfs	0				0.241627		0	0								0.016	0	3	0	0	0	o	1	0	0	0
965	mpneu25149	7474	7482	-	8	2	orfs	-1																							0	0	0
966	mpneu04953	7487	7519	+	32	10	orfs	-1																							0	0	0
967	mpneu25148	7534	7542	-	8	2	orfs	-1																							0	0	0
968	mpneu25147	7585	7593	-	8	2	orfs	-1																							0	0	0
969	mpneu04954	7619	7666	+	47	15	orfs	-1																							0	0	0
970	mpneu04955	7697	7747	+	50	16	orfs	-1																							0	0	0
971	mpneu25146	7711	7719	-	8	2	orfs	-1																							0	0	0
972	mpneu09848	7728	7760	+	32	10	orfs	-1																							0	0	0
973	mpneu04956	7748	7774	+	26	8	orfs	-1																							0	0	0
974	mpneu30063	7245	7766	-	521	173	orfs	0				0.22866		0	0								0.565	0	3	0	1	0	i147-167o	1	0	0	0
975	mpneu04957	7778	7840	+	62	20	orfs	0				8.06455		0	0								0.009	0	3	0	0	0	o	1	0	0	0
976	mpneu20018	7766	7783	-	17	5	orfs	-1																							0	0	0
977	mpneu04958	7844	7957	+	113	37	orfs	0				7.68886		0	0								0.026	0	3	0	0	0	i	1	0	0	0
978	mpneu09849	7872	7904	+	32	10	orfs	-1																							0	0	0
979	mpneu30062	7794	7964	-	170	56	orfs	0				0.304495		0	0								0.034	0	3	0	1	0	o20-38i	1	0	0	0
980	mpneu25145	7987	7998	-	11	3	orfs	-1																							0	0	0
981	mpneu04959	8012	8146	+	134	44	orfs	0				7.63454		0	0								0.061	0	3	0	0	0	i	1	0	0	0
982	mpneu30061	7971	8048	-	77	25	orfs	0				0.468281		0	0								0.031	0	3	0	0	0	o	1	0	0	0
983	mpneu25144	7999	8106	-	107	35	orfs	0				0.214188		0	0								0.021	1	3	0	0	0	o	1	0	0	0
984	mpneu25143	8125	8139	-	14	4	orfs	-1																							0	0	0
985	mpneu09850	8160	8165	+	5	1	orfs	-1																							0	0	0
986	mpneu20017	8108	8170	-	62	20	orfs	0				0.0694444		0	0								0.01	0	3	0	0	0	o	1	0	0	0
987	mpneu04960	8171	8227	+	56	18	orfs	-1																							0	0	0
988	mpneu25142	8149	8217	-	68	22	orfs	0				0.0923913		0	0								0.008	0	3	0	0	0	o	1	0	0	0
989	mpneu04961	8267	8407	+	140	46	orfs	0				7.99795		0	0								0.014	0	3	0	0	0	o	1	0	0	0
990	mpneu30060	8052	8273	-	221	73	orfs	0				0.0630631		0	0								0.121	0	3	0	0	0	i	1	0	0	0
991	mpneu09851	8310	8399	+	89	29	orfs	0				8.06527		0	0								0.005	1	3	0	0	0	o	1	0	0	0
992	mpneu30059	8295	8327	-	32	10	orfs	-1																							0	0	0
993	mpneu25141	8254	8373	-	119	39	orfs	0				0.03125		0	0								0.07	1	3	0	0	0	i	1	0	0	0
994	mpneu20016	8279	8386	-	107	35	orfs	0				0.00578704		0	0								0.06	1	3	0	0	0	o	1	0	0	0
995	mpneu30058	8394	8417	-	23	7	orfs	-1																							0	0	0
996	mpneu04962	8426	8440	+	14	4	orfs	-1																							0	0	0
997	mpneu04963	8459	8515	+	56	18	orfs	-1																							0	0	0
998	mpneu30057	8424	8480	-	56	18	orfs	-1																							0	0	0
999	mpneu25140	8452	8526	-	74	24	orfs	0				0		0	0								0.023	0	3	0	0	0	o	1	0	0	0
1000	mpneu04964	8549	9211	+	662	220	orfs	MPN006	Cytoplasm	Nucleotide metabolism/Salvage	2	7.67466	0.13479	115	16	68.4	68.4	86.4	89.86	6.96	0.011	E	0.976	0	6	MPN006	0	0	o	2	0	0	0
1001	mpneu30056	8490	8579	-	89	29	orfs	0				0		0	0								0.068	1	3	0	0	0	o	1	0	0	0
1002	mpneu20015	8558	8587	-	29	9	orfs	-1																							0	0	0
1003	mpneu09852	8595	8606	+	11	3	orfs	-1																							0	0	0
1004	mpneu09853	8616	8642	+	26	8	orfs	-1																							0	0	0
1005	mpneu20014	8639	8668	-	29	9	orfs	-1																							0	0	0
1006	mpneu25139	8542	8715	-	173	57	orfs	0				0.0998563		0	0								0.094	1	3	0	0	0	o	1	0	0	0
1007	mpneu09854	8751	8822	+	71	23	orfs	0				7.77278		0	0								0.012	0	3	0	0	0	i	1	0	0	0
1008	mpneu30055	8694	8768	-	74	24	orfs	0				0		0	0								0.006	0	3	0	0	0	o	1	0	0	0
1009	mpneu30054	8769	8795	-	26	8	orfs	-1																							0	0	0
1010	mpneu25138	8779	8802	-	23	7	orfs	-1																							0	0	0
1011	mpneu20013	8720	8809	-	89	29	orfs	0				0.0305556		0	0								0.009	0	3	0	0	0	i	1	0	0	0
1012	mpneu20012	8819	8827	-	8	2	orfs	-1																							0	0	0
1013	mpneu20011	8834	8842	-	8	2	orfs	-1																							0	0	0
1014	mpneu09855	8868	8900	+	32	10	orfs	-1																							0	0	0
1015	mpneu00045	8872	8880	+	8	2	orfs	-1																							0	0	0
1016	mpneu30053	8877	8888	-	11	3	orfs	-1																							0	0	0
1017	mpneu09856	8916	9008	+	92	30	orfs	0				7.36303		0	0								0.003	1	3	0	1	0	i12-29o	1	0	0	0
1018	mpneu00046	8986	9057	+	71	23	orfs	0				7.43659		0	0								0.004	0	3	0	0	0	o	1	0	0	0
1019	mpneu25137	8881	9048	-	167	55	orfs	0				0.822302		0	0								0.06	0	3	0	0	0	i	1	0	0	0
1020	mpneu20010	9038	9097	-	59	19	orfs	0				0.84966		0	0								0.003	0	3	0	0	0	o	1	0	0	0
1021	mpneu09857	9105	9131	+	26	8	orfs	-1																							0	0	0
1022	mpneu00047	9151	9945	+	794	264	orfs	MPN007	Cytoplasm	DNA synthesis/modifications/repair/conformation	2	7.07183	0.124232	99	13	19.6	19.6	13.1	27.64	5.25	0.11	E	0.962	0	6	holB	0	0	o	6	0	0	0
1023	mpneu09858	9168	9179	+	11	3	orfs	-1																							0	0	0
1024	mpneu20009	9128	9175	-	47	15	orfs	-1																							0	0	0
1025	mpneu20008	9176	9184	-	8	2	orfs	-1																							0	0	0
1026	mpneu20007	9188	9196	-	8	2	orfs	-1																							0	0	0
1027	mpneu25136	9091	9201	-	110	36	orfs	0				0.488786		0	0								0.01	0	3	0	0	0	o	1	0	0	0
1028	mpneu25135	9208	9240	-	32	10	orfs	-1																							0	0	0
1029	mpneu09859	9273	9374	+	101	33	orfs	0				7.2529		0	0								0.013	0	3	0	0	0	o	1	0	0	0
1030	mpneu04965	9275	9460	+	185	61	orfs	0				7.32383		0	0								0.287	0	3	0	1	0	i12-28o	1	0	0	0
1031	mpneu20006	9212	9301	-	89	29	orfs	0				0.196859		0	0								0.158	1	3	0	0	0	o	1	0	0	0
1032	mpneu30052	9333	9341	-	8	2	orfs	-1																							0	0	0
1033	mpneu25134	9259	9432	-	173	57	orfs	0				0.767298		0	0								0.049	0	3	0	0	0	o	1	0	0	0
1034	mpneu30051	9345	9482	-	137	45	orfs	0				1.20329		0	0								0.105	0	3	0	0	0	o	1	0	0	0
1035	mpneu04966	9503	9595	+	92	30	orfs	0				7.20312		0	0								0.038	0	3	0	0	0	i	1	0	0	0
1036	mpneu25133	9499	9513	-	14	4	orfs	-1																							0	0	0
1037	mpneu25132	9562	9588	-	26	8	orfs	-1																							0	0	0
1038	mpneu25131	9616	9627	-	11	3	orfs	-1																							0	0	0
1039	mpneu04967	9668	9673	+	5	1	orfs	-1																							0	0	0
1040	mpneu04968	9674	9718	+	44	14	orfs	-1																							0	0	0
1041	mpneu25130	9682	9687	-	5	1	orfs	-1																							0	0	0
1042	mpneu20005	9665	9691	-	26	8	orfs	-1																							0	0	0
1043	mpneu20004	9728	9736	-	8	2	orfs	-1																							0	0	0
1044	mpneu30050	9525	9764	-	239	79	orfs	0				0.462262		0	0								0.113	1	3	0	0	1	n2-13c17/18o	1	0	0	0
1045	mpneu09860	9777	9791	+	14	4	orfs	-1																							0	0	0
1046	mpneu25129	9715	9795	-	80	26	orfs	0				0.645273		0	0								0.043	1	3	0	0	0	o	1	0	0	0
1047	mpneu25128	9796	9819	-	23	7	orfs	-1																							0	0	0
1048	mpneu20003	9899	9907	-	8	2	orfs	-1																							0	0	0
1049	mpneu04969	9923	11275	+	1352	450	orfs	MPN008	Cytoplasm	tRNA modifications/processing	2	5.53157	0.036249	112	19	143.4	143.4	33.1	49.86	5.78	0.013	E	0.988	0	6	trmE	0	0	o	2	0	0	0
1050	mpneu30049	9840	9935	-	95	31	orfs	0				0.295036		0	0								0.282	0	3	0	0	0	o	1	0	0	0
1051	mpneu09861	9969	10055	+	86	28	orfs	0				5.87736		0	0								0.008	0	3	0	1	0	o6-26i	1	0	0	0
1052	mpneu20002	9935	10006	-	71	23	orfs	0				0.204861		0	0								0.105	1	3	0	0	0	o	1	0	0	0
1053	mpneu25127	9874	10008	-	134	44	orfs	0				0.217296		0	0								0.072	1	3	0	0	1	n16-24c29/30o	1	0	0	0
1054	mpneu20001	10016	10093	-	77	25	orfs	0				0.19391		0	0								0.008	0	3	0	0	0	o	1	0	0	0
1055	mpneu00048	10099	10149	+	50	16	orfs	-1																							0	0	0
1056	mpneu09862	10107	10217	+	110	36	orfs	0				5.82789		0	0								0.006	0	3	0	0	1	n11-19c24/25o	1	0	0	0
1057	mpneu25126	10033	10116	-	83	27	orfs	0				0.174107		0	0								0.002	1	3	0	1	0	i9-26o	1	0	0	0
1058	mpneu30048	10146	10160	-	14	4	orfs	-1																							0	0	0
1059	mpneu00049	10198	10308	+	110	36	orfs	0				5.71103		0	0								0.021	0	3	0	0	0	i	1	0	0	0
1060	mpneu20000	10103	10204	-	101	33	orfs	0				0.0955882		0	0								0.088	0	3	0	0	0	o	1	0	0	0
1061	mpneu25125	10168	10224	-	56	18	orfs	-1																							0	0	0
1062	mpneu09863	10233	10247	+	14	4	orfs	-1																							0	0	0
1063	mpneu19999	10244	10270	-	26	8	orfs	-1																							0	0	0
1064	mpneu25124	10294	10302	-	8	2	orfs	-1																							0	0	0
1065	mpneu19998	10316	10324	-	8	2	orfs	-1																							0	0	0
1066	mpneu09864	10374	10385	+	11	3	orfs	-1																							0	0	0
1067	mpneu09865	10386	10394	+	8	2	orfs	-1																							0	0	0
1068	mpneu19997	10391	10402	-	11	3	orfs	-1																							0	0	0
1069	mpneu09866	10404	10418	+	14	4	orfs	-1																							0	0	0
1070	mpneu19996	10424	10444	-	20	6	orfs	-1																							0	0	0
1071	mpneu09867	10491	10538	+	47	15	orfs	-1																							0	0	0
1072	mpneu30047	10335	10514	-	179	59	orfs	0				0.558891		0	0								0.065	0	3	0	0	0	o	1	0	0	0
1073	mpneu19995	10445	10543	-	98	32	orfs	0				0.680209		0	0								0.009	0	3	0	1	0	o12-30i	1	0	0	0
1074	mpneu09868	10563	10661	+	98	32	orfs	0				4.91838		0	0								0.013	0	3	0	1	0	i12-31o	1	0	0	0
1075	mpneu19994	10547	10570	-	23	7	orfs	-1																							0	0	0
1076	mpneu19993	10577	10582	-	5	1	orfs	-1																							0	0	0
1077	mpneu19992	10658	10666	-	8	2	orfs	-1																							0	0	0
1078	mpneu09869	10710	10733	+	23	7	orfs	-1																							0	0	0
1079	mpneu09870	10785	10844	+	59	19	orfs	0				5.1436		0	0								0.109	0	3	0	0	0	i	1	0	0	0
1080	mpneu19991	10730	10810	-	80	26	orfs	0				0.590035		0	0								0.063	0	3	0	0	0	i	1	0	0	0
1081	mpneu25123	10474	10827	-	353	117	orfs	0				0.512628		0	0								0.482	0	3	0	0	1	n10-18c25/26o	1	0	0	0
1082	mpneu09871	10860	10904	+	44	14	orfs	-1																							0	0	0
1083	mpneu19990	10901	10936	-	35	11	orfs	-1																							0	0	0
1084	mpneu25122	10849	10986	-	137	45	orfs	0				1.60631		0	0								0.026	0	3	0	0	0	o	1	0	0	0
1085	mpneu19989	10949	11002	-	53	17	orfs	-1																							0	0	0
1086	mpneu30046	10890	11006	-	116	38	orfs	0				1.70401		0	0								0.006	0	3	0	0	0	o	1	0	0	0
1087	mpneu09872	11007	11021	+	14	4	orfs	-1																							0	0	0
1088	mpneu19988	11018	11026	-	8	2	orfs	-1																							0	0	0
1089	mpneu19987	11030	11035	-	5	1	orfs	-1																							0	0	0
1090	mpneu09873	11046	11072	+	26	8	orfs	-1																							0	0	0
1091	mpneu09874	11076	11111	+	35	11	orfs	-1																							0	0	0
1092	mpneu00050	11080	11136	+	56	18	orfs	-1																							0	0	0
1093	mpneu19986	11069	11101	-	32	10	orfs	-1																							0	0	0
1094	mpneu30045	11073	11108	-	35	11	orfs	-1																							0	0	0
1095	mpneu19985	11117	11125	-	8	2	orfs	-1																							0	0	0
1096	mpneu19984	11129	11143	-	14	4	orfs	-1																							0	0	0
1097	mpneu09875	11157	11168	+	11	3	orfs	-1																							0	0	0
1098	mpneu09876	11169	11267	+	98	32	orfs	0				5.96044		0	0								0.001	0	3	0	0	0	o	1	0	0	0
1099	mpneu19983	11165	11176	-	11	3	orfs	-1																							0	0	0
1100	mpneu25121	11065	11226	-	161	53	orfs	0				0.547387		0	0								0.024	0	3	0	0	0	i	1	0	0	0
1101	mpneu19982	11177	11257	-	80	26	orfs	0				0		0	0								0.018	1	3	0	0	0	o	1	0	0	0
1102	mpneu00051	11260	11271	+	11	3	orfs	-1																							0	0	0
1103	mpneu00052	11275	12060	+	785	261	orfs	MPN009	Cytoplasm	DNA synthesis/modifications/repair/conformation	2	4.86567	0.0243467	79	5	14.8	14.8	26.1	37.29	5.42	0.554	NE	0.998	1	6	yabD	0	0	o	1	0	0	0
1104	mpneu04970	11285	11305	+	20	6	orfs	-1																							0	0	0
1105	mpneu25120	11227	11301	-	74	24	orfs	0				0		0	0								0.009	0	3	0	0	0	i	1	0	0	0
1106	mpneu04971	11309	11359	+	50	16	orfs	-1																							0	0	0
1107	mpneu25119	11317	11331	-	14	4	orfs	-1																							0	0	0
1108	mpneu04972	11360	11368	+	8	2	orfs	-1																							0	0	0
1109	mpneu04973	11375	11395	+	20	6	orfs	-1																							0	0	0
1110	mpneu25118	11392	11406	-	14	4	orfs	-1																							0	0	0
1111	mpneu04974	11408	11422	+	14	4	orfs	-1																							0	0	0
1112	mpneu25117	11419	11433	-	14	4	orfs	-1																							0	0	0
1113	mpneu25116	11440	11466	-	26	8	orfs	-1																							0	0	0
1114	mpneu04975	11471	11494	+	23	7	orfs	-1																							0	0	0
1115	mpneu25115	11491	11505	-	14	4	orfs	-1																							0	0	0
1116	mpneu19981	11468	11542	-	74	24	orfs	0				0.055		0	0								0.018	0	3	0	0	1	n4-15c19/20o	1	0	0	0
1117	mpneu30044	11250	11546	-	296	98	orfs	0				0.0234659		0	0								0.553	0	3	0	0	0	o	1	0	0	0
1118	mpneu09877	11550	11588	+	38	12	orfs	-1																							0	0	0
1119	mpneu04976	11555	11638	+	83	27	orfs	0				4.89357		0	0								0.013	0	3	0	0	0	o	1	0	0	0
1120	mpneu30043	11580	11585	-	5	1	orfs	-1																							0	0	0
1121	mpneu25114	11521	11634	-	113	37	orfs	0				0.236265		0	0								0.114	0	3	0	1	0	i7-25o	1	0	0	0
1122	mpneu04977	11669	11716	+	47	15	orfs	-1																							0	0	0
1123	mpneu25113	11653	11685	-	32	10	orfs	-1																							0	0	0
1124	mpneu25112	11713	11742	-	29	9	orfs	-1																							0	0	0
1125	mpneu04978	11750	11773	+	23	7	orfs	-1																							0	0	0
1126	mpneu30042	11592	11762	-	170	56	orfs	0				0.41267		0	0								0.034	0	3	0	0	0	o	1	0	0	0
1127	mpneu04979	11828	11896	+	68	22	orfs	0				5.14177		0	0								0.004	1	3	0	0	0	i	1	0	0	0
1128	mpneu25111	11800	11859	-	59	19	orfs	0				0.532162		0	0								0.011	0	3	0	0	0	i	1	0	0	0
1129	mpneu04980	11897	11920	+	23	7	orfs	-1																							0	0	0
1130	mpneu19980	11873	11923	-	50	16	orfs	-1																							0	0	0
1131	mpneu09878	11949	11996	+	47	15	orfs	-1																							0	0	0
1132	mpneu04981	11963	12010	+	47	15	orfs	-1																							0	0	0
1133	mpneu25110	11917	12000	-	83	27	orfs	0				1.62763		0	0								0.005	0	3	0	0	0	o	1	0	0	0
1134	mpneu04982	12029	12067	+	38	12	orfs	-1																							0	0	0
1135	mpneu25109	12007	12036	-	29	9	orfs	-1																							0	0	0
1136	mpneu30041	11913	12044	-	131	43	orfs	0				1.68552		0	0								0.013	0	3	0	0	1	n2-10c14/15o	1	0	0	0
1137	mpneu09879	12054	12080	+	26	8	orfs	-1																							0	0	0
1138	mpneu04983	12092	12169	+	77	25	orfs	0				2.44372		0	0								0.018	0	3	0	0	0	o	1	0	0	0
1139	mpneu19979	12077	12109	-	32	10	orfs	-1																							0	0	0
1140	mpneu09880	12129	12134	+	5	1	orfs	-1																							0	0	0
1141	mpneu09881	12147	12257	+	110	36	orfs	0				2.85474		0	0								0.19	0	3	0	0	0	o	1	0	0	0
1142	mpneu30040	12126	12152	-	26	8	orfs	-1																							0	0	0
1143	mpneu25108	12070	12156	-	86	28	orfs	0				1.81396		0	0								0.053	0	3	0	0	0	o	1	0	0	0
1144	mpneu00053	12205	12210	+	5	1	orfs	-1																							0	0	0
1145	mpneu19978	12191	12226	-	35	11	orfs	-1																							0	0	0
1146	mpneu00054	12250	12279	+	29	9	orfs	-1																							0	0	0
1147	mpneu04984	12257	12652	+	395	131	orfs	MPN010	Cytoplasm	Conserved hypothetical proteins	3	6.70858	0.0807005	0	0	0	0	0	43.7		0.67	NE	0.89	1	6	MPN010	0	0	o	1	0	0	0
1148	mpneu25107	12262	12303	-	41	13	orfs	-1																							0	0	0
1149	mpneu09882	12321	12329	+	8	2	orfs	-1																							0	0	0
1150	mpneu00055	12331	12342	+	11	3	orfs	-1																							0	0	0
1151	mpneu09883	12345	12371	+	26	8	orfs	-1																							0	0	0
1152	mpneu00056	12364	12411	+	47	15	orfs	-1																							0	0	0
1153	mpneu09884	12381	12491	+	110	36	orfs	0				7.73646		0	0								0.041	1	3	0	0	0	i	1	0	0	0
1154	mpneu30039	12312	12401	-	89	29	orfs	0				2.43133		0	0								0.004	1	3	0	0	0	i	1	0	0	0
1155	mpneu09885	12504	12620	+	116	38	orfs	0				8.42706		0	0								0.119	1	3	0	0	0	i	1	0	0	0
1156	mpneu19977	12368	12592	-	224	74	orfs	0				2.76968		0	0								0.366	0	3	0	1	0	o6-27i	1	0	0	0
1157	mpneu25106	12319	12648	-	329	109	orfs	0				2.7472		0	0								0.469	0	5	0	2	0	i21-47o67-87i	1	0	0	0
1158	mpneu09886	12681	12725	+	44	14	orfs	-1																							0	0	0
1159	mpneu00057	12697	12777	+	80	26	orfs	0				5.65671		0	0								0.007	0	3	0	0	0	o	1	0	0	0
1160	mpneu30038	12669	12728	-	59	19	orfs	0				3.04691		0	0								0.167	0	3	0	0	0	o	1	0	0	0
1161	mpneu19976	12722	12736	-	14	4	orfs	-1																							0	0	0
1162	mpneu04985	12761	12829	+	68	22	orfs	0				3.91176		0	0								0.055	0	3	0	0	0	i	1	0	0	0
1163	mpneu00058	12793	12816	+	23	7	orfs	-1																							0	0	0
1164	mpneu30037	12774	12800	-	26	8	orfs	-1																							0	0	0
1165	mpneu25105	12751	12810	-	59	19	orfs	0				2.82344		0	0								0.031	0	3	0	0	0	o	1	0	0	0
1166	mpneu19975	12830	12838	-	8	2	orfs	-1																							0	0	0
1167	mpneu30036	12813	12845	-	32	10	orfs	-1																							0	0	0
1168	mpneu00059	12877	12963	+	86	28	orfs	0				2.56455		0	0								0.062	0	3	0	0	0	o	1	0	0	0
1169	mpneu30035	12855	12890	-	35	11	orfs	-1																							0	0	0
1170	mpneu04986	12893	12907	+	14	4	orfs	-1																							0	0	0
1171	mpneu04987	12923	13006	+	83	27	orfs	0				2.75575		0	0								0.025	0	3	0	0	0	i	1	0	0	0
1172	mpneu30034	12891	12950	-	59	19	orfs	0				3.6837		0	0								0.018	0	3	0	0	0	i	1	0	0	0
1173	mpneu19974	12941	12970	-	29	9	orfs	-1																							0	0	0
1174	mpneu00060	12970	12987	+	17	5	orfs	-1																							0	0	0
1175	mpneu09887	13020	13028	+	8	2	orfs	-1																							0	0	0
1176	mpneu09888	13029	13052	+	23	7	orfs	-1																							0	0	0
1177	mpneu04988	13067	13075	+	8	2	orfs	-1																							0	0	0
1178	mpneu00061	13075	13263	+	188	62	orfs	0				2.70178		0	0								0.083	0	3	0	1	0	o31-48i	1	0	0	0
1179	mpneu04989	13079	13111	+	32	10	orfs	-1																							0	0	0
1180	mpneu09889	13128	13157	+	29	9	orfs	-1																							0	0	0
1181	mpneu19973	13049	13129	-	80	26	orfs	0				5.59382		0	0								0.041	1	3	0	0	0	i	1	0	0	0
1182	mpneu04990	13130	13348	+	218	72	orfs	0				2.18276		0	0								0.248	0	3	0	2	0	o15-34i46-67o	1	0	0	0
1183	mpneu09890	13182	13220	+	38	12	orfs	-1																							0	0	0
1184	mpneu19972	13247	13255	-	8	2	orfs	-1																							0	0	0
1185	mpneu00062	13294	13311	+	17	5	orfs	-1																							0	0	0
1186	mpneu30033	12960	13307	-	347	115	orfs	0				5.27117		0	0								0.55	0	3	0	1	0	o12-31i	1	0	0	0
1187	mpneu00063	13375	13401	+	26	8	orfs	-1																							0	0	0
1188	mpneu04991	13448	13561	+	113	37	orfs	0				5.014		0	0								0.062	0	3	0	0	0	i	1	0	0	0
1189	mpneu19971	13472	13477	-	5	1	orfs	-1																							0	0	0
1190	mpneu30032	13398	13481	-	83	27	orfs	0				5.09704		0	0								0.02	0	3	0	0	0	o	1	0	0	0
1191	mpneu09891	13506	13526	+	20	6	orfs	-1																							0	0	0
1192	mpneu25104	12838	13533	-	695	231	orfs	MPN011	Lipoprotein	Lipoprotein	606	4.91705	0.0116561	114	10	20	17.7	20	65.17	7.86	0.754	NE	0.695	0	6	MPN011	0	1	n6-17c22/23o	1	0	0	0
1193	mpneu30031	13533	13541	-	8	2	orfs	-1																							0	0	0
1194	mpneu09892	13590	13619	+	29	9	orfs	-1																							0	0	0
1195	mpneu00064	13603	13611	+	8	2	orfs	-1																							0	0	0
1196	mpneu04992	13649	13846	+	197	65	orfs	0				4.76498		0	0								0.046	0	3	0	0	0	o	1	0	0	0
1197	mpneu00065	13669	13938	+	269	89	orfs	0				4.16699		0	0								0.432	0	3	0	0	0	i	1	0	0	0
1198	mpneu09893	13674	13685	+	11	3	orfs	-1																							0	0	0
1199	mpneu19970	13550	13681	-	131	43	orfs	0				6.0172		0	0								0.132	1	3	0	0	0	i	1	0	0	0
1200	mpneu09894	13686	13736	+	50	16	orfs	-1																							0	0	0
1201	mpneu19969	13682	13708	-	26	8	orfs	-1																							0	0	0
1202	mpneu30030	13659	13718	-	59	19	orfs	0				6.24605		0	0								0.022	0	3	0	0	0	o	1	0	0	0
1203	mpneu09895	13767	13781	+	14	4	orfs	-1																							0	0	0
1204	mpneu09896	13782	13862	+	80	26	orfs	0				3.92039		0	0								0.054	0	3	0	0	0	o	1	0	0	0
1205	mpneu19968	13778	13858	-	80	26	orfs	0				6.24407		0	0								0.036	0	3	0	0	0	o	1	0	0	0
1206	mpneu30029	13746	13883	-	137	45	orfs	0				6.14826		0	0								0.036	0	3	0	1	0	o13-35i	1	0	0	0
1207	mpneu30028	13884	13931	-	47	15	orfs	-1																							0	0	0
1208	mpneu04993	13958	13972	+	14	4	orfs	-1																							0	0	0
1209	mpneu09897	13965	13994	+	29	9	orfs	-1																							0	0	0
1210	mpneu30027	13947	14003	-	56	18	orfs	-1																							0	0	0
1211	mpneu30026	14007	14042	-	35	11	orfs	-1																							0	0	0
1212	mpneu09898	14055	14075	+	20	6	orfs	-1																							0	0	0
1213	mpneu04994	14057	14083	+	26	8	orfs	-1																							0	0	0
1214	mpneu04995	14129	14209	+	80	26	orfs	0				4.01477		0	0								0.009	0	3	0	0	0	o	1	0	0	0
1215	mpneu30025	14133	14150	-	17	5	orfs	-1																							0	0	0
1216	mpneu00066	14155	14187	+	32	10	orfs	-1																							0	0	0
1217	mpneu09899	14226	14258	+	32	10	orfs	-1																							0	0	0
1218	mpneu09900	14265	14327	+	62	20	orfs	0				3.13186		0	0								0.042	0	3	0	0	0	i	1	0	0	0
1219	mpneu25103	13558	14265	-	707	235	orfs	MPN012	Lipoprotein	Cytoskeleton	606	5.97526	0.0341953	13	4	0	7.9	0	20.47	7.32	0.731	NE	0.713	1	6	MPN012	0	1	n6-17c21/22o	1	0	0	0
1220	mpneu00067	14287	14310	+	23	7	orfs	-1																							0	0	0
1221	mpneu19967	14285	14293	-	8	2	orfs	-1																							0	0	0
1222	mpneu04996	14327	14350	+	23	7	orfs	-1																							0	0	0
1223	mpneu00068	14335	14358	+	23	7	orfs	-1																							0	0	0
1224	mpneu19966	14324	14368	-	44	14	orfs	-1																							0	0	0
1225	mpneu25102	14347	14370	-	23	7	orfs	-1																							0	0	0
1226	mpneu30024	14184	14387	-	203	67	orfs	0				3.13199		0	0								0.113	1	3	0	1	0	o49-66i	1	0	0	0
1227	mpneu04997	14408	14437	+	29	9	orfs	-1																							0	0	0
1228	mpneu09901	14451	14555	+	104	34	orfs	0				3.09043		0	0								0.012	1	3	0	0	0	o	1	0	0	0
1229	mpneu04998	14459	14473	+	14	4	orfs	-1																							0	0	0
1230	mpneu04999	14501	14620	+	119	39	orfs	0				3.79672		0	0								0.055	0	3	0	0	0	o	1	0	0	0
1231	mpneu00069	14524	14559	+	35	11	orfs	-1																							0	0	0
1232	mpneu30023	14496	14552	-	56	18	orfs	-1																							0	0	0
1233	mpneu00070	14566	14607	+	41	13	orfs	-1																							0	0	0
1234	mpneu25101	14572	14586	-	14	4	orfs	-1																							0	0	0
1235	mpneu09902	14592	14612	+	20	6	orfs	-1																							0	0	0
1236	mpneu09903	14664	14705	+	41	13	orfs	-1																							0	0	0
1237	mpneu05000	14675	14695	+	20	6	orfs	-1																							0	0	0
1238	mpneu19965	14645	14701	-	56	18	orfs	-1																							0	0	0
1239	mpneu09904	14709	14714	+	5	1	orfs	-1																							0	0	0
1240	mpneu30022	14634	14720	-	86	28	orfs	0				2.30502		0	0								0.049	0	3	0	0	0	o	1	0	0	0
1241	mpneu05001	14726	14992	+	266	88	orfs	0				2.72813		0	0								0.356	0	3	0	3	0	o6-25i32-48o54-74i	1	0	0	0
1242	mpneu09905	14754	14825	+	71	23	orfs	0				2.24674		0	0								0.056	0	3	0	0	0	o	1	0	0	0
1243	mpneu00071	14758	14808	+	50	16	orfs	-1																							0	0	0
1244	mpneu19964	14750	14815	-	65	21	orfs	0				3.10954		0	0								0.066	0	3	0	0	0	i	1	0	0	0
1245	mpneu30021	14805	14828	-	23	7	orfs	-1																							0	0	0
1246	mpneu09906	14844	14963	+	119	39	orfs	0				3.13211		0	0								0.037	0	3	0	0	0	i	1	0	0	0
1247	mpneu25100	14800	14940	-	140	46	orfs	0				3.34242		0	0								0.006	0	3	0	0	0	o	1	0	0	0
1248	mpneu30020	14904	14948	-	44	14	orfs	-1																							0	0	0
1249	mpneu09907	14967	14999	+	32	10	orfs	-1																							0	0	0
1250	mpneu00072	14992	15765	+	773	257	orfs	MPN013	Cytoplasm	Cytoskeleton	5	6.34984	0.0690593	53	7	5.6	5.6	16.6	25.23	6.22	0.662	NE	0.999	1	6	MPN013	0	0	o	1	0	0	0
1251	mpneu19963	15020	15040	-	20	6	orfs	-1																							0	0	0
1252	mpneu05002	15062	15139	+	77	25	orfs	0				4.22165		0	0								0.016	1	3	0	0	0	o	1	0	0	0
1253	mpneu05003	15173	15376	+	203	67	orfs	0				8.46823		0	0								0.245	0	3	0	0	0	o	1	0	0	0
1254	mpneu09908	15180	15191	+	11	3	orfs	-1																							0	0	0
1255	mpneu19962	15131	15181	-	50	16	orfs	-1																							0	0	0
1256	mpneu19961	15188	15226	-	38	12	orfs	-1																							0	0	0
1257	mpneu25099	14989	15381	-	392	130	orfs	0				3.08649		0	0								0.298	1	3	0	3	0	o6-31i43-62o68-87i	1	0	0	0
1258	mpneu05004	15383	15493	+	110	36	orfs	0				7.02272		0	0								0.035	0	3	0	0	0	i	1	0	0	0
1259	mpneu05005	15503	15544	+	41	13	orfs	-1																							0	0	0
1260	mpneu25098	15457	15540	-	83	27	orfs	0				4.33642		0	0								0.029	0	3	0	1	0	o6-24i	1	0	0	0
1261	mpneu05006	15632	15676	+	44	14	orfs	-1																							0	0	0
1262	mpneu25097	15541	15690	-	149	49	orfs	0				3.79311		0	0								0.086	0	3	0	1	0	i12-31o	1	0	0	0
1263	mpneu30019	15066	15776	-	710	236	orfs	0				3.30405		0	0								0.481	0	5	0	2	0	o15-32i44-67o	1	0	0	0
1264	mpneu19960	15758	15781	-	23	7	orfs	-1																							0	0	0
1265	mpneu05007	15794	15862	+	68	22	orfs	0				0.250657		0	0								0.002	0	3	0	1	0	o6-21i	1	0	0	0
1266	mpneu00073	15829	15891	+	62	20	orfs	0				0.344083		0	0								0.009	0	3	0	0	0	o	1	0	0	0
1267	mpneu09909	15846	15851	+	5	1	orfs	-1																							0	0	0
1268	mpneu25096	15808	15855	-	47	15	orfs	-1																							0	0	0
1269	mpneu09910	15867	16505	+	638	212	orfs	MPN014	Cytoplasm	DNA recombination	6	2.21537	0.00673782	0	0	0	0	0	0		0.817	NE	0.994	0	1	bcere171219||dna primase	0	0	o	1	0	0	0
1270	mpneu19959	15902	15907	-	5	1	orfs	-1																							0	0	0
1271	mpneu30018	15888	15914	-	26	8	orfs	-1																							0	0	0
1272	mpneu05008	15932	15955	+	23	7	orfs	-1																							0	0	0
1273	mpneu25095	15874	15939	-	65	21	orfs	0				2.83554		0	0								0.002	0	3	0	0	0	o	1	0	0	0
1274	mpneu19958	15908	15952	-	44	14	orfs	-1																							0	0	0
1275	mpneu30017	15969	15974	-	5	1	orfs	-1																							0	0	0
1276	mpneu00074	15988	16002	+	14	4	orfs	-1																							0	0	0
1277	mpneu05009	16022	16051	+	29	9	orfs	-1																							0	0	0
1278	mpneu25094	15964	16038	-	74	24	orfs	0				4.34255		0	0								0.008	0	3	0	0	0	o	1	0	0	0
1279	mpneu19957	16004	16054	-	50	16	orfs	-1																							0	0	0
1280	mpneu00075	16063	16074	+	11	3	orfs	-1																							0	0	0
1281	mpneu00076	16090	16152	+	62	20	orfs	0				1.68407		0	0								0.032	1	3	0	0	0	i	1	0	0	0
1282	mpneu30016	16155	16163	-	8	2	orfs	-1																							0	0	0
1283	mpneu25093	16117	16170	-	53	17	orfs	-1																							0	0	0
1284	mpneu19956	16106	16186	-	80	26	orfs	0				4.3957		0	0								0.333	1	3	0	0	0	o	1	0	0	0
1285	mpneu00077	16195	16218	+	23	7	orfs	-1																							0	0	0
1286	mpneu05010	16211	16228	+	17	5	orfs	-1																							0	0	0
1287	mpneu00078	16231	16266	+	35	11	orfs	-1																							0	0	0
1288	mpneu05011	16256	16279	+	23	7	orfs	-1																							0	0	0
1289	mpneu30015	16269	16301	-	32	10	orfs	-1																							0	0	0
1290	mpneu05012	16325	16351	+	26	8	orfs	-1																							0	0	0
1291	mpneu00079	16336	16356	+	20	6	orfs	-1																							0	0	0
1292	mpneu19955	16187	16378	-	191	63	orfs	0				5.40216		0	0								0.395	0	3	0	0	1	n5-12c16/17o	1	0	0	0
1293	mpneu00080	16387	16410	+	23	7	orfs	-1																							0	0	0
1294	mpneu00081	16441	16485	+	44	14	orfs	-1																							0	0	0
1295	mpneu09911	16506	16526	+	20	6	orfs	-1																							0	0	0
1296	mpneu05013	16547	16588	+	41	13	orfs	-1																							0	0	0
1297	mpneu25092	16534	16569	-	35	11	orfs	-1																							0	0	0
1298	mpneu00082	16573	16659	+	86	28	orfs	0				1.35898		0	0								0.014	1	3	0	1	0	o6-22i	1	0	0	0
1299	mpneu19954	16577	16612	-	35	11	orfs	-1																							0	0	0
1300	mpneu09912	16665	16673	+	8	2	orfs	-1																							0	0	0
1301	mpneu19953	16637	16666	-	29	9	orfs	-1																							0	0	0
1302	mpneu19952	16670	16684	-	14	4	orfs	-1																							0	0	0
1303	mpneu00083	16696	16752	+	56	18	orfs	-1																							0	0	0
1304	mpneu09913	16698	16718	+	20	6	orfs	-1																							0	0	0
1305	mpneu25091	16690	16713	-	23	7	orfs	-1																							0	0	0
1306	mpneu09914	16743	16799	+	56	18	orfs	-1																							0	0	0
1307	mpneu05014	16745	16756	+	11	3	orfs	-1																							0	0	0
1308	mpneu19951	16715	16774	-	59	19	orfs	0				6.90345		0	0								0.017	0	3	0	0	0	o	1	0	0	0
1309	mpneu05015	16790	16876	+	86	28	orfs	0				1.30269		0	0								0.007	0	3	0	0	0	o	1	0	0	0
1310	mpneu00084	16816	16821	+	5	1	orfs	-1																							0	0	0
1311	mpneu09915	16857	16892	+	35	11	orfs	-1																							0	0	0
1312	mpneu25090	16837	16869	-	32	10	orfs	-1																							0	0	0
1313	mpneu05016	16886	16900	+	14	4	orfs	-1																							0	0	0
1314	mpneu19950	16796	16912	-	116	38	orfs	0				7.35168		0	0								0.057	0	3	0	0	0	i	1	0	0	0
1315	mpneu09916	16914	16922	+	8	2	orfs	-1																							0	0	0
1316	mpneu09917	16923	17036	+	113	37	orfs	0				0.971795		0	0								0.032	0	3	0	0	0	o	1	0	0	0
1317	mpneu00085	16957	17046	+	89	29	orfs	0				0.897279		0	0								0.008	0	3	0	0	0	o	1	0	0	0
1318	mpneu19949	16919	17011	-	92	30	orfs	0				6.94996		0	0								0.015	0	3	0	0	0	i	1	0	0	0
1319	mpneu25089	17023	17040	-	17	5	orfs	-1																							0	0	0
1320	mpneu19948	17033	17062	-	29	9	orfs	-1																							0	0	0
1321	mpneu00086	17062	17298	+	236	78	orfs	0				0.584905		0	0								0.238	0	3	0	0	1	n34-44c49/50o	1	0	0	0
1322	mpneu09918	17082	17126	+	44	14	orfs	-1																							0	0	0
1323	mpneu09919	17175	17204	+	29	9	orfs	-1																							0	0	0
1324	mpneu19947	17123	17200	-	77	25	orfs	0				6.90937		0	0								0.028	0	3	0	0	0	i	1	0	0	0
1325	mpneu09920	17214	17225	+	11	3	orfs	-1																							0	0	0
1326	mpneu19946	17201	17221	-	20	6	orfs	-1																							0	0	0
1327	mpneu19945	17222	17245	-	23	7	orfs	-1																							0	0	0
1328	mpneu05017	17252	17329	+	77	25	orfs	0				0.328169		0	0								0.002	0	3	0	0	0	o	1	0	0	0
1329	mpneu09921	17256	17324	+	68	22	orfs	0				0.330639		0	0								0.019	0	3	0	0	0	i	1	0	0	0
1330	mpneu19944	17249	17302	-	53	17	orfs	-1																							0	0	0
1331	mpneu00087	17332	17376	+	44	14	orfs	-1																							0	0	0
1332	mpneu30014	16482	17339	-	857	285	orfs	MPN015	Cytoplasm	rRNA and rProtein modifications/processing	603	7.07305	0.101571	114	24	48.3	48.3	118.2	123.43	5.46	0.453	NE	0.998	0	6	MPN015	0	0	i	1	0	0	0
1333	mpneu05018	17360	17437	+	77	25	orfs	0				0.213141		0	0								0.033	0	3	0	0	0	o	1	0	0	0
1334	mpneu09922	17364	17477	+	113	37	orfs	0				0.186404		0	0								0.013	0	3	0	0	0	i	1	0	0	0
1335	mpneu25088	17353	17412	-	59	19	orfs	0				8.9432		0	0								0.004	1	3	0	0	0	i	1	0	0	0
1336	mpneu25087	17434	17472	-	38	12	orfs	-1																							0	0	0
1337	mpneu30013	17418	17474	-	56	18	orfs	-1																							0	0	0
1338	mpneu05019	17483	17512	+	29	9	orfs	-1																							0	0	0
1339	mpneu00088	17488	17499	+	11	3	orfs	-1																							0	0	0
1340	mpneu00089	17500	17505	+	5	1	orfs	-1																							0	0	0
1341	mpneu00090	17506	17571	+	65	21	orfs	0				1.54772		0	0								0.008	0	3	0	0	0	o	1	0	0	0
1342	mpneu09923	17514	17747	+	233	77	orfs	0				1.45515		0	0								0.116	0	3	0	1	0	o35-58i	1	0	0	0
1343	mpneu05020	17534	17566	+	32	10	orfs	-1																							0	0	0
1344	mpneu25086	17530	17550	-	20	6	orfs	-1																							0	0	0
1345	mpneu05021	17591	17602	+	11	3	orfs	-1																							0	0	0
1346	mpneu25085	17563	17610	-	47	15	orfs	-1																							0	0	0
1347	mpneu25084	17611	17631	-	20	6	orfs	-1																							0	0	0
1348	mpneu05022	17669	17695	+	26	8	orfs	-1																							0	0	0
1349	mpneu25083	17632	17679	-	47	15	orfs	-1																							0	0	0
1350	mpneu05023	17708	17716	+	8	2	orfs	-1																							0	0	0
1351	mpneu30012	17652	17735	-	83	27	orfs	0				6.93492		0	0								0.014	0	3	0	0	0	o	1	0	0	0
1352	mpneu09924	17772	18236	+	464	154	orfs	0				0.487481		0	0								0.612	0	3	0	3	0	o48-65i86-104o124-145i	1	0	0	0
1353	mpneu25082	17701	17778	-	77	25	orfs	0				6.92608		0	0								0.019	1	3	0	0	1	n4-15c20/21o	1	0	0	0
1354	mpneu05024	17807	17848	+	41	13	orfs	-1																							0	0	0
1355	mpneu30011	17802	17843	-	41	13	orfs	-1																							0	0	0
1356	mpneu00091	17860	17877	+	17	5	orfs	-1																							0	0	0
1357	mpneu25081	17845	17868	-	23	7	orfs	-1																							0	0	0
1358	mpneu00092	17893	17946	+	53	17	orfs	-1																							0	0	0
1359	mpneu05025	17897	17908	+	11	3	orfs	-1																							0	0	0
1360	mpneu05026	17915	17989	+	74	24	orfs	0				0.161667		0	0								0.062	0	3	0	0	0	o	1	0	0	0
1361	mpneu25080	17905	17979	-	74	24	orfs	0				7.15301		0	0								0.001	0	3	0	0	0	o	1	0	0	0
1362	mpneu30010	17961	17993	-	32	10	orfs	-1																							0	0	0
1363	mpneu05027	17993	18001	+	8	2	orfs	-1																							0	0	0
1364	mpneu25079	18004	18081	-	77	25	orfs	0				6.96999		0	0								0.004	0	3	0	0	0	i	1	0	0	0
1365	mpneu30009	18072	18086	-	14	4	orfs	-1																							0	0	0
1366	mpneu05028	18101	18112	+	11	3	orfs	-1																							0	0	0
1367	mpneu25078	18109	18126	-	17	5	orfs	-1																							0	0	0
1368	mpneu05029	18143	18151	+	8	2	orfs	-1																							0	0	0
1369	mpneu05030	18197	18229	+	32	10	orfs	-1																							0	0	0
1370	mpneu19943	17339	18205	-	866	288	orfs	MPN016	Cytoplasm	rRNA and rProtein modifications/processing	601	7.24451	0.0990967	83	11	17.1	17.1	18.6	20.22		0.208	F	0.976	1	6	rimK	0	0	o	1	0	0	0
1371	mpneu00093	18229	18360	+	131	43	orfs	0				0.983504		0	0								0.037	1	3	0	0	0	o	1	0	0	0
1372	mpneu05031	18263	18304	+	41	13	orfs	-1																							0	0	0
1373	mpneu25077	18148	18279	-	131	43	orfs	0				7.7556		0	0								0.021	0	3	0	0	0	i	1	0	0	0
1374	mpneu19942	18251	18286	-	35	11	orfs	-1																							0	0	0
1375	mpneu19941	18293	18319	-	26	8	orfs	-1																							0	0	0
1376	mpneu25076	18301	18321	-	20	6	orfs	-1																							0	0	0
1377	mpneu05032	18341	18367	+	26	8	orfs	-1																							0	0	0
1378	mpneu00094	18385	18510	+	125	41	orfs	0				0.621686		0	0								0.026	0	3	0	0	1	n11-22c30/31o	1	0	0	0
1379	mpneu09925	18399	18446	+	47	15	orfs	-1																							0	0	0
1380	mpneu19940	18329	18412	-	83	27	orfs	0				5.99221		0	0								0.002	0	3	0	1	0	i7-26o	1	0	0	0
1381	mpneu09926	18465	18506	+	41	13	orfs	-1																							0	0	0
1382	mpneu19939	18443	18475	-	32	10	orfs	-1																							0	0	0
1383	mpneu25075	18439	18477	-	38	12	orfs	-1																							0	0	0
1384	mpneu09927	18510	18542	+	32	10	orfs	-1																							0	0	0
1385	mpneu19938	18503	18529	-	26	8	orfs	-1																							0	0	0
1386	mpneu00095	18532	18657	+	125	41	orfs	0				0.410571		0	0								0.054	0	3	0	0	0	o	1	0	0	0
1387	mpneu09928	18576	18602	+	26	8	orfs	-1																							0	0	0
1388	mpneu19937	18539	18577	-	38	12	orfs	-1																							0	0	0
1389	mpneu19936	18599	18619	-	20	6	orfs	-1																							0	0	0
1390	mpneu00096	18667	18672	+	5	1	orfs	-1																							0	0	0
1391	mpneu19935	18650	18679	-	29	9	orfs	-1																							0	0	0
1392	mpneu05033	18680	18736	+	56	18	orfs	-1																							0	0	0
1393	mpneu00097	18694	18945	+	251	83	orfs	0				0.195185		0	0								0.23	1	3	0	1	0	o37-57i	1	0	0	0
1394	mpneu09929	18699	18707	+	8	2	orfs	-1																							0	0	0
1395	mpneu09930	18708	18782	+	74	24	orfs	0				0.282173		0	0								0.002	0	3	0	0	0	o	1	0	0	0
1396	mpneu19934	18779	18802	-	23	7	orfs	-1																							0	0	0
1397	mpneu09931	18807	18821	+	14	4	orfs	-1																							0	0	0
1398	mpneu19933	18818	18826	-	8	2	orfs	-1																							0	0	0
1399	mpneu25074	18844	18849	-	5	1	orfs	-1																							0	0	0
1400	mpneu09932	18861	18914	+	53	17	orfs	-1																							0	0	0
1401	mpneu05034	18881	18898	+	17	5	orfs	-1																							0	0	0
1402	mpneu19932	18836	18892	-	56	18	orfs	-1																							0	0	0
1403	mpneu09933	18960	18968	+	8	2	orfs	-1																							0	0	0
1404	mpneu05035	18962	19039	+	77	25	orfs	0				0.310762		0	0								0.006	1	3	0	0	0	o	1	0	0	0
1405	mpneu09934	18969	19019	+	50	16	orfs	-1																							0	0	0
1406	mpneu00098	18973	18996	+	23	7	orfs	-1																							0	0	0
1407	mpneu19931	18965	18982	-	17	5	orfs	-1																							0	0	0
1408	mpneu30008	18180	18989	-	809	269	orfs	MPN017	Cytoplasm	Vitamin/Folate metabolism + Redox balance	601	6.37866	0.0712741	90	9	19.9	19.9	19.4	27.04	5.9	0.02	E	0.99	0	6	mtd1	0	0	o	2	0	0	0
1409	mpneu25073	18895	19023	-	128	42	orfs	0				6.97315		0	0								0.072	0	3	0	0	0	o	1	0	0	0
1410	mpneu05036	19046	19057	+	11	3	orfs	-1																							0	0	0
1411	mpneu09935	19062	19073	+	11	3	orfs	-1																							0	0	0
1412	mpneu05037	19073	19294	+	221	73	orfs	0				0.170305		0	0								0.206	1	3	0	0	0	i	1	0	0	0
1413	mpneu25072	19054	19095	-	41	13	orfs	-1																							0	0	0
1414	mpneu30007	19050	19103	-	53	17	orfs	-1																							0	0	0
1415	mpneu19930	19070	19117	-	47	15	orfs	-1																							0	0	0
1416	mpneu00099	19123	19212	+	89	29	orfs	0				0.176389		0	0								0.004	1	3	0	0	0	o	1	0	0	0
1417	mpneu09936	19167	19277	+	110	36	orfs	0				0.0765766		0	0								0.015	1	3	0	0	0	o	1	0	0	0
1418	mpneu30006	19140	19190	-	50	16	orfs	-1																							0	0	0
1419	mpneu19929	19193	19261	-	68	22	orfs	0				7.93517		0	0								0.061	0	3	0	0	0	i	1	0	0	0
1420	mpneu25071	19264	19281	-	17	5	orfs	-1																							0	0	0
1421	mpneu19928	19307	19315	-	8	2	orfs	-1																							0	0	0
1422	mpneu05038	19325	21196	+	1871	623	orfs	MPN018	Membrane	Lipid/CoA metabolism	8	7.29507	0.0757579	115	25	22.6	21.1	22.6	71.66	7.39	0.097	E	0.994	0	6	pmd1	6	0	i21-48o80-108i157-176o182-200i260-286o306-331i	1	0	0	0
1423	mpneu09937	19332	19340	+	8	2	orfs	-1																							0	0	0
1424	mpneu19927	19337	19345	-	8	2	orfs	-1																							0	0	0
1425	mpneu09938	19395	19454	+	59	19	orfs	0				6.9039		0	0								0.004	0	3	0	0	0	i	1	0	0	0
1426	mpneu30005	19347	19400	-	53	17	orfs	-1																							0	0	0
1427	mpneu30004	19443	19463	-	20	6	orfs	-1																							0	0	0
1428	mpneu09939	19464	19535	+	71	23	orfs	0				6.96774		0	0								0.039	0	3	0	0	0	i	1	0	0	0
1429	mpneu19926	19370	19480	-	110	36	orfs	0				0.947234		0	0								0.131	1	3	0	0	0	i	1	0	0	0
1430	mpneu30003	19473	19490	-	17	5	orfs	-1																							0	0	0
1431	mpneu09940	19545	19565	+	20	6	orfs	-1																							0	0	0
1432	mpneu19925	19532	19561	-	29	9	orfs	-1																							0	0	0
1433	mpneu30002	19515	19595	-	80	26	orfs	0				0.375761		0	0								0.005	0	3	0	0	0	i	1	0	0	0
1434	mpneu09941	19599	19607	+	8	2	orfs	-1																							0	0	0
1435	mpneu09942	19611	19619	+	8	2	orfs	-1																							0	0	0
1436	mpneu00100	19630	19860	+	230	76	orfs	0				7.12885		0	0								0.242	0	3	0	0	0	o	1	0	0	0
1437	mpneu09943	19632	19643	+	11	3	orfs	-1																							0	0	0
1438	mpneu25070	19291	19641	-	350	116	orfs	0				1.40599		0	0								0.59	1	3	0	0	0	o	1	0	0	0
1439	mpneu30001	19701	19709	-	8	2	orfs	-1																							0	0	0
1440	mpneu09944	19716	19748	+	32	10	orfs	-1																							0	0	0
1441	mpneu19924	19667	19723	-	56	18	orfs	-1																							0	0	0
1442	mpneu25069	19660	19758	-	98	32	orfs	0				0.814968		0	0								0.019	0	3	0	1	0	o12-30i	1	0	0	0
1443	mpneu09945	19758	19772	+	14	4	orfs	-1																							0	0	0
1444	mpneu09946	19788	19805	+	17	5	orfs	-1																							0	0	0
1445	mpneu09947	19806	19832	+	26	8	orfs	-1																							0	0	0
1446	mpneu30000	19734	19817	-	83	27	orfs	0				1.04257		0	0								0.039	0	3	0	0	0	o	1	0	0	0
1447	mpneu09948	19845	19883	+	38	12	orfs	-1																							0	0	0
1448	mpneu09949	19914	20018	+	104	34	orfs	0				7.53256		0	0								0.114	0	3	0	0	0	i	1	0	0	0
1449	mpneu25068	19765	19956	-	191	63	orfs	0				1.24123		0	0								0.209	1	3	0	0	0	o	1	0	0	0
1450	mpneu19923	19943	19975	-	32	10	orfs	-1																							0	0	0
1451	mpneu00101	20047	20061	+	14	4	orfs	-1																							0	0	0
1452	mpneu09950	20070	20177	+	107	35	orfs	0				7.47476		0	0								0.008	1	3	0	0	0	i	1	0	0	0
1453	mpneu29999	20067	20075	-	8	2	orfs	-1																							0	0	0
1454	mpneu00102	20077	20085	+	8	2	orfs	-1																							0	0	0
1455	mpneu29998	20082	20117	-	35	11	orfs	-1																							0	0	0
1456	mpneu19922	20174	20185	-	11	3	orfs	-1																							0	0	0
1457	mpneu09951	20223	20288	+	65	21	orfs	0				7.43498		0	0								0.005	0	3	0	0	0	o	1	0	0	0
1458	mpneu25067	20008	20265	-	257	85	orfs	0				1.42459		0	0								0.364	0	3	0	0	1	n8-15c19/20o	1	0	0	0
1459	mpneu29997	20232	20306	-	74	24	orfs	0				0.0416667		0	0								0.007	0	3	0	0	0	i	1	0	0	0
1460	mpneu09952	20352	20408	+	56	18	orfs	-1																							0	0	0
1461	mpneu19921	20300	20398	-	98	32	orfs	0				0.0618687		0	0								0.049	0	3	0	0	0	i	1	0	0	0
1462	mpneu09953	20439	20447	+	8	2	orfs	-1																							0	0	0
1463	mpneu25066	20269	20454	-	185	61	orfs	0				0.139798		0	0								0.191	1	4	mgeni20364	0	0	o	1	0	0	0
1464	mpneu19920	20444	20476	-	32	10	orfs	-1																							0	0	0
1465	mpneu09954	20493	20549	+	56	18	orfs	-1																							0	0	0
1466	mpneu09955	20562	20642	+	80	26	orfs	0				7.77438		0	0								0.051	0	3	0	0	0	o	1	0	0	0
1467	mpneu25065	20509	20583	-	74	24	orfs	0				1.02882		0	0								0.012	1	3	0	0	0	o	1	0	0	0
1468	mpneu19919	20570	20611	-	41	13	orfs	-1																							0	0	0
1469	mpneu09956	20658	20714	+	56	18	orfs	-1																							0	0	0
1470	mpneu09957	20763	20855	+	92	30	orfs	0				7.25616		0	0								0.006	1	3	0	0	1	n6-14c21/22o	1	0	0	0
1471	mpneu00103	20794	20901	+	107	35	orfs	0				7.24505		0	0								0.063	0	3	0	0	0	i	1	0	0	0
1472	mpneu25064	20635	20811	-	176	58	orfs	0				0.793671		0	0								0.233	0	4	mgeni20364	0	1	n15-26c31/32o	1	0	0	0
1473	mpneu19918	20639	20839	-	200	66	orfs	0				0.780823		0	0								0.045	1	3	0	1	0	o20-44i	1	0	0	0
1474	mpneu09958	20871	20930	+	59	19	orfs	0				7.16436		0	0								0.038	0	3	0	0	0	o	1	0	0	0
1475	mpneu29996	20913	20921	-	8	2	orfs	-1																							0	0	0
1476	mpneu19917	20852	20923	-	71	23	orfs	0				1.0492		0	0								0.049	1	3	0	0	0	o	1	0	0	0
1477	mpneu09959	20937	20966	+	29	9	orfs	-1																							0	0	0
1478	mpneu09960	20991	23012	+	2021	673	orfs	MPN019	Membrane	Lipid/CoA metabolism	8	7.3607	0.0770908	115	22	84	48.6	84	183.85	8.14	0.122	E	0.933	1	6	msbA	7	0	o26-48i93-115o150-170i224-246o252-272i333-358o364-384i	1	0	0	0
1479	mpneu25063	20830	21135	-	305	101	orfs	0				1.12856		0	0								0.442	0	3	0	2	0	i21-42o62-82i	1	0	0	0
1480	mpneu25062	21136	21144	-	8	2	orfs	-1																							0	0	0
1481	mpneu29995	21111	21200	-	89	29	orfs	0				1.2866		0	0								0.007	0	3	0	0	1	n10-18c23/24o	1	0	0	0
1482	mpneu05039	21224	21238	+	14	4	orfs	-1																							0	0	0
1483	mpneu00104	21274	21498	+	224	74	orfs	0				7.31577		0	0								0.082	1	3	0	1	1	n4-15c19/20o54-73i	1	0	0	0
1484	mpneu29994	21231	21389	-	158	52	orfs	0				2.33156		0	0								0.12	0	3	0	0	0	o	1	0	0	0
1485	mpneu29993	21399	21416	-	17	5	orfs	-1																							0	0	0
1486	mpneu19916	20963	21430	-	467	155	orfs	0				1.71308		0	0								0.524	1	3	0	0	0	o	1	0	0	0
1487	mpneu05040	21449	21487	+	38	12	orfs	-1																							0	0	0
1488	mpneu19915	21470	21481	-	11	3	orfs	-1																							0	0	0
1489	mpneu00105	21538	21621	+	83	27	orfs	0				7.71544		0	0								0.002	1	3	0	0	0	o	1	0	0	0
1490	mpneu29992	21516	21575	-	59	19	orfs	0				2.65911		0	0								0.004	0	3	0	0	0	o	1	0	0	0
1491	mpneu19914	21560	21637	-	77	25	orfs	0				3.16028		0	0								0.005	0	3	0	0	0	i	1	0	0	0
1492	mpneu00106	21664	21708	+	44	14	orfs	-1																							0	0	0
1493	mpneu29991	21618	21671	-	53	17	orfs	-1																							0	0	0
1494	mpneu25061	21652	21687	-	35	11	orfs	-1																							0	0	0
1495	mpneu00107	21730	21738	+	8	2	orfs	-1																							0	0	0
1496	mpneu00108	21748	21756	+	8	2	orfs	-1																							0	0	0
1497	mpneu19913	21644	21748	-	104	34	orfs	0				1.94704		0	0								0.012	0	3	0	0	0	o	1	0	0	0
1498	mpneu00109	21775	21783	+	8	2	orfs	-1																							0	0	0
1499	mpneu00110	21784	21807	+	23	7	orfs	-1																							0	0	0
1500	mpneu00111	21826	21849	+	23	7	orfs	-1																							0	0	0
1501	mpneu25060	21700	21831	-	131	43	orfs	0				1.51793		0	0								0.074	1	3	0	0	0	i	1	0	0	0
1502	mpneu29990	21804	21839	-	35	11	orfs	-1																							0	0	0
1503	mpneu19912	21824	21856	-	32	10	orfs	-1																							0	0	0
1504	mpneu00112	21868	21897	+	29	9	orfs	-1																							0	0	0
1505	mpneu00113	21901	22041	+	140	46	orfs	0				6.82666		0	0								0.008	1	3	0	1	1	n8-13c18/19o28-45i	1	0	0	0
1506	mpneu29989	21846	21917	-	71	23	orfs	0				1.88099		0	0								0.012	1	3	0	0	0	i	1	0	0	0
1507	mpneu19911	21863	21982	-	119	39	orfs	0				1.87325		0	0								0.002	0	3	0	0	0	o	1	0	0	0
1508	mpneu19910	22001	22027	-	26	8	orfs	-1																							0	0	0
1509	mpneu25059	22030	22053	-	23	7	orfs	-1																							0	0	0
1510	mpneu00114	22054	22164	+	110	36	orfs	0				6.75381		0	0								0.017	0	3	0	0	0	o	1	0	0	0
1511	mpneu19909	22034	22081	-	47	15	orfs	-1																							0	0	0
1512	mpneu29988	22140	22148	-	8	2	orfs	-1																							0	0	0
1513	mpneu25058	22117	22155	-	38	12	orfs	-1																							0	0	0
1514	mpneu05041	22181	22273	+	92	30	orfs	0				6.93872		0	0								0.059	0	3	0	0	0	i	1	0	0	0
1515	mpneu00115	22210	22242	+	32	10	orfs	-1																							0	0	0
1516	mpneu29987	22239	22253	-	14	4	orfs	-1																							0	0	0
1517	mpneu19908	22127	22297	-	170	56	orfs	0				2.96254		0	0								0.108	1	3	0	0	1	n6-16c21/22o	1	0	0	0
1518	mpneu00116	22303	22314	+	11	3	orfs	-1																							0	0	0
1519	mpneu00117	22318	22347	+	29	9	orfs	-1																							0	0	0
1520	mpneu25057	22285	22341	-	56	18	orfs	-1																							0	0	0
1521	mpneu00118	22354	22392	+	38	12	orfs	-1																							0	0	0
1522	mpneu19907	22322	22423	-	101	33	orfs	0				3.41711		0	0								0.015	0	3	0	0	0	o	1	0	0	0
1523	mpneu19906	22445	22450	-	5	1	orfs	-1																							0	0	0
1524	mpneu00119	22456	22620	+	164	54	orfs	0				7.67026		0	0								0.146	0	3	0	0	0	o	1	0	0	0
1525	mpneu05042	22511	22558	+	47	15	orfs	-1																							0	0	0
1526	mpneu05043	22625	22759	+	134	44	orfs	0				7.36068		0	0								0.068	1	3	0	0	0	o	1	0	0	0
1527	mpneu19905	22469	22639	-	170	56	orfs	0				4.29252		0	0								0.022	0	3	0	0	1	n2-9c16/17o	1	0	0	0
1528	mpneu00120	22639	22734	+	95	31	orfs	0				7.34475		0	0								0.014	1	3	0	0	0	o	1	0	0	0
1529	mpneu29986	22344	22646	-	302	100	orfs	0				4.07471		0	0								0.425	0	3	0	0	0	o	1	0	0	0
1530	mpneu19904	22673	22696	-	23	7	orfs	-1																							0	0	0
1531	mpneu29985	22662	22727	-	65	21	orfs	0				5.38866		0	0								0.003	0	3	0	0	0	o	1	0	0	0
1532	mpneu00121	22738	22836	+	98	32	orfs	0				7.39875		0	0								0.009	0	3	0	0	0	i	1	0	0	0
1533	mpneu29984	22773	22829	-	56	18	orfs	-1																							0	0	0
1534	mpneu25056	22750	22860	-	110	36	orfs	0				6.24038		0	0								0.017	0	3	0	0	1	n6-16c21/22o	1	0	0	0
1535	mpneu25055	22864	22887	-	23	7	orfs	-1																							0	0	0
1536	mpneu19903	22703	22891	-	188	62	orfs	0				6.08222		0	0								0.17	0	3	0	0	0	o	1	0	0	0
1537	mpneu00122	22897	22911	+	14	4	orfs	-1																							0	0	0
1538	mpneu00123	22912	22962	+	50	16	orfs	-1																							0	0	0
1539	mpneu29983	22842	22958	-	116	38	orfs	0				5.88872		0	0								0.008	0	3	0	0	0	o	1	0	0	0
1540	mpneu29982	22959	22970	-	11	3	orfs	-1																							0	0	0
1541	mpneu00124	22981	22992	+	11	3	orfs	-1																							0	0	0
1542	mpneu09961	23022	26114	+	3092	1030	orfs	MPN020	Cytoplasm	RNA synthesis + DNA synthesis/modifications/repair/conformation	8	7.80757	0.139874	115	64	135.5	135.5	188.9	246.23	6.93	0.038	E	0.996	0	6	yb95	0	0	o	1	0	0	0
1543	mpneu00125	23029	23040	+	11	3	orfs	-1																							0	0	0
1544	mpneu00126	23047	23181	+	134	44	orfs	0				8.54468		0	0								0.081	1	3	0	0	0	i	1	0	0	0
1545	mpneu25054	22918	23052	-	134	44	orfs	0				6.2662		0	0								0.055	0	3	0	0	0	o	1	0	0	0
1546	mpneu29981	22989	23096	-	107	35	orfs	0				6.55295		0	0								0.052	0	3	0	0	0	i	1	0	0	0
1547	mpneu00127	23197	23208	+	11	3	orfs	-1																							0	0	0
1548	mpneu05044	23210	23215	+	5	1	orfs	-1																							0	0	0
1549	mpneu05045	23216	23221	+	5	1	orfs	-1																							0	0	0
1550	mpneu05046	23222	23233	+	11	3	orfs	-1																							0	0	0
1551	mpneu00128	23236	23259	+	23	7	orfs	-1																							0	0	0
1552	mpneu29980	23205	23282	-	77	25	orfs	0				0		0	0								0.011	1	3	0	0	0	o	1	0	0	0
1553	mpneu29979	23313	23330	-	17	5	orfs	-1																							0	0	0
1554	mpneu00129	23338	23376	+	38	12	orfs	-1																							0	0	0
1555	mpneu00130	23383	23427	+	44	14	orfs	-1																							0	0	0
1556	mpneu05047	23393	23404	+	11	3	orfs	-1																							0	0	0
1557	mpneu19902	22979	23437	-	458	152	orfs	0				2.2662		0	0								0.478	1	3	0	3	0	i52-70o82-104i125-146o	1	0	0	0
1558	mpneu00131	23449	23634	+	185	61	orfs	0				7.91083		0	0								0.035	0	3	0	0	0	o	1	0	0	0
1559	mpneu05048	23465	23542	+	77	25	orfs	0				7.75499		0	0								0.001	0	3	0	0	0	o	1	0	0	0
1560	mpneu29978	23424	23519	-	95	31	orfs	0				0.309555		0	0								0.18	0	3	0	0	0	o	1	0	0	0
1561	mpneu05049	23582	23689	+	107	35	orfs	0				8.07413		0	0								0.051	0	3	0	0	0	o	1	0	0	0
1562	mpneu29977	23652	23657	-	5	1	orfs	-1																							0	0	0
1563	mpneu00132	23680	23721	+	41	13	orfs	-1																							0	0	0
1564	mpneu00133	23740	23748	+	8	2	orfs	-1																							0	0	0
1565	mpneu29976	23718	23741	-	23	7	orfs	-1																							0	0	0
1566	mpneu00134	23752	23925	+	173	57	orfs	0				7.17457		0	0								0.03	0	3	0	0	0	o	1	0	0	0
1567	mpneu05050	23756	23767	+	11	3	orfs	-1																							0	0	0
1568	mpneu19901	23462	23773	-	311	103	orfs	0				0.0960725		0	0								0.644	1	3	0	0	0	o	1	0	0	0
1569	mpneu29975	23745	23804	-	59	19	orfs	0				0.104445		0	0								0.045	1	3	0	0	0	i	1	0	0	0
1570	mpneu19900	23795	23851	-	56	18	orfs	-1																							0	0	0
1571	mpneu19899	23867	23881	-	14	4	orfs	-1																							0	0	0
1572	mpneu19898	23882	23887	-	5	1	orfs	-1																							0	0	0
1573	mpneu00135	23938	24288	+	350	116	orfs	0				7.67163		0	0								0.523	0	3	0	0	0	i	1	0	0	0
1574	mpneu29974	23931	23966	-	35	11	orfs	-1																							0	0	0
1575	mpneu25053	24085	24099	-	14	4	orfs	-1																							0	0	0
1576	mpneu19897	23957	24103	-	146	48	orfs	0				0.0331633		0	0								0.011	0	3	0	0	0	o	1	0	0	0
1577	mpneu19896	24122	24127	-	5	1	orfs	-1																							0	0	0
1578	mpneu29973	24000	24239	-	239	79	orfs	0				0.098114		0	0								0.515	1	3	0	0	0	o	1	0	0	0
1579	mpneu00136	24289	24297	+	8	2	orfs	-1																							0	0	0
1580	mpneu29972	24336	24359	-	23	7	orfs	-1																							0	0	0
1581	mpneu00137	24361	24378	+	17	5	orfs	-1																							0	0	0
1582	mpneu00138	24385	24414	+	29	9	orfs	-1																							0	0	0
1583	mpneu19895	24218	24400	-	182	60	orfs	0				0.80469		0	0								0.166	0	3	0	0	0	o	1	0	0	0
1584	mpneu29971	24375	24404	-	29	9	orfs	-1																							0	0	0
1585	mpneu00139	24418	24447	+	29	9	orfs	-1																							0	0	0
1586	mpneu00140	24481	24543	+	62	20	orfs	0				7.59864		0	0								0.004	1	3	0	0	0	i	1	0	0	0
1587	mpneu05051	24506	24535	+	29	9	orfs	-1																							0	0	0
1588	mpneu29970	24459	24524	-	65	21	orfs	0				0.994688		0	0								0.002	0	3	0	0	0	o	1	0	0	0
1589	mpneu00141	24562	24732	+	170	56	orfs	0				7.90318		0	0								0.035	0	3	0	0	0	o	1	0	0	0
1590	mpneu19894	24467	24598	-	131	43	orfs	0				1.25989		0	0								0.01	0	3	0	0	0	o	1	0	0	0
1591	mpneu29969	24567	24704	-	137	45	orfs	0				1.93334		0	0								0.105	0	3	0	0	0	o	1	0	0	0
1592	mpneu25052	24745	24753	-	8	2	orfs	-1																							0	0	0
1593	mpneu19893	24614	24760	-	146	48	orfs	0				1.72996		0	0								0.114	1	3	0	1	0	o17-34i	1	0	0	0
1594	mpneu29968	24729	24770	-	41	13	orfs	-1																							0	0	0
1595	mpneu05052	24782	24808	+	26	8	orfs	-1																							0	0	0
1596	mpneu00142	24811	24843	+	32	10	orfs	-1																							0	0	0
1597	mpneu00143	24865	24915	+	50	16	orfs	-1																							0	0	0
1598	mpneu29967	24840	24896	-	56	18	orfs	-1																							0	0	0
1599	mpneu00144	24919	24993	+	74	24	orfs	0				7.17628		0	0								0.013	0	3	0	0	0	o	1	0	0	0
1600	mpneu29966	24933	24977	-	44	14	orfs	-1																							0	0	0
1601	mpneu00145	25018	25092	+	74	24	orfs	0				6.87614		0	0								0.019	1	3	0	0	0	i	1	0	0	0
1602	mpneu19892	24881	25099	-	218	72	orfs	0				1.11495		0	0								0.187	0	3	0	0	0	o	1	0	0	0
1603	mpneu29965	25089	25112	-	23	7	orfs	-1																							0	0	0
1604	mpneu00146	25114	25122	+	8	2	orfs	-1																							0	0	0
1605	mpneu00147	25123	25209	+	86	28	orfs	0				7.27387		0	0								0.06	0	3	0	0	0	i	1	0	0	0
1606	mpneu25051	25141	25161	-	20	6	orfs	-1																							0	0	0
1607	mpneu05053	25244	25360	+	116	38	orfs	0				7.80985		0	0								0.126	1	3	0	0	0	o	1	0	0	0
1608	mpneu00148	25255	25281	+	26	8	orfs	-1																							0	0	0
1609	mpneu25050	25162	25272	-	110	36	orfs	0				0.991009		0	0								0.039	1	3	0	0	0	i	1	0	0	0
1610	mpneu00149	25309	25347	+	38	12	orfs	-1																							0	0	0
1611	mpneu29964	25278	25340	-	62	20	orfs	0				1.47483		0	0								0.072	0	3	0	0	0	o	1	0	0	0
1612	mpneu19891	25112	25423	-	311	103	orfs	0				1.40551		0	0								0.495	0	3	0	0	0	o	1	0	0	0
1613	mpneu25049	25417	25449	-	32	10	orfs	-1																							0	0	0
1614	mpneu00150	25465	25542	+	77	25	orfs	0				7.6354		0	0								0.102	0	3	0	0	0	i	1	0	0	0
1615	mpneu29963	25440	25511	-	71	23	orfs	0				2.63514		0	0								0.006	1	3	0	1	0	o6-22i	1	0	0	0
1616	mpneu29962	25551	25559	-	8	2	orfs	-1																							0	0	0
1617	mpneu05054	25562	25567	+	5	1	orfs	-1																							0	0	0
1618	mpneu00151	25603	25626	+	23	7	orfs	-1																							0	0	0
1619	mpneu00152	25645	25692	+	47	15	orfs	-1																							0	0	0
1620	mpneu00153	25693	25824	+	131	43	orfs	0				8.17423		0	0								0.003	0	3	0	0	1	n12-23c31/32o	1	0	0	0
1621	mpneu29961	25623	25775	-	152	50	orfs	0				0.561571		0	0								0.151	1	3	0	0	0	o	1	0	0	0
1622	mpneu05055	25811	25855	+	44	14	orfs	-1																							0	0	0
1623	mpneu00154	25843	25878	+	35	11	orfs	-1																							0	0	0
1624	mpneu00155	25885	25944	+	59	19	orfs	0				8.52305		0	0								0.022	0	3	0	0	0	o	1	0	0	0
1625	mpneu05056	25892	25984	+	92	30	orfs	0				8.39991		0	0								0.091	0	3	0	0	0	i	1	0	0	0
1626	mpneu19890	25430	25942	-	512	170	orfs	0				1.36529		0	0								0.535	1	3	0	2	1	n7-15c27/28o43-60i93-115o	1	0	0	0
1627	mpneu00156	25978	26037	+	59	19	orfs	0				8.14945		0	0								0.011	0	3	0	0	0	i	1	0	0	0
1628	mpneu29960	25821	26012	-	191	63	orfs	0				1.05542		0	0								0.135	1	3	0	0	0	o	1	0	0	0
1629	mpneu00157	26086	26136	+	50	16	orfs	-1																							0	0	0
1630	mpneu19889	25967	26119	-	152	50	orfs	0				0.568869		0	0								0.014	0	3	0	0	1	n19-28c33/34o	1	0	0	0
1631	mpneu05057	26144	26173	+	29	9	orfs	-1																							0	0	0
1632	mpneu09962	26160	27332	+	1172	390	orfs	MPN021	Cytoplasm	Protein homeostasis	8	8.79586	0.194091	115	17	215.7	215.7	247.8	347.07	8.03	0.002	E	0.984	0	6	dnaJ	0	0	o	2	0	0	0
1633	mpneu00158	26176	26196	+	20	6	orfs	-1																							0	0	0
1634	mpneu25048	25981	26220	-	239	79	orfs	0				0.341545		0	0								0.327	1	3	0	1	0	i21-38o	1	0	0	0
1635	mpneu00159	26248	26352	+	104	34	orfs	0				8.49115		0	0								0.061	1	3	0	0	0	o	1	0	0	0
1636	mpneu29959	26193	26306	-	113	37	orfs	0				0.427115		0	0								0.014	1	3	0	0	1	n6-17c22/23o	1	0	0	0
1637	mpneu00160	26353	26403	+	50	16	orfs	-1																							0	0	0
1638	mpneu29958	26349	26393	-	44	14	orfs	-1																							0	0	0
1639	mpneu00161	26404	26568	+	164	54	orfs	0				8.19659		0	0								0.072	1	3	0	0	1	n8-18c23/24o	1	0	0	0
1640	mpneu25047	26449	26499	-	50	16	orfs	-1																							0	0	0
1641	mpneu19888	26183	26527	-	344	114	orfs	0				0.731223		0	0								0.473	0	3	0	0	0	o	1	0	0	0
1642	mpneu29957	26400	26540	-	140	46	orfs	0				0.953238		0	0								0.421	0	3	0	0	0	o	1	0	0	0
1643	mpneu00162	26572	26586	+	14	4	orfs	-1																							0	0	0
1644	mpneu00163	26599	26916	+	317	105	orfs	0				9.16292		0	0								0.52	0	3	0	1	0	o33-50i	1	0	0	0
1645	mpneu05058	26615	26656	+	41	13	orfs	-1																							0	0	0
1646	mpneu05059	26714	26809	+	95	31	orfs	0				9.33595		0	0								0.003	0	3	0	0	0	o	1	0	0	0
1647	mpneu05060	26825	26830	+	5	1	orfs	-1																							0	0	0
1648	mpneu05061	26834	26839	+	5	1	orfs	-1																							0	0	0
1649	mpneu25046	26731	26865	-	134	44	orfs	0				1.86869		0	0								0.038	1	3	0	0	0	o	1	0	0	0
1650	mpneu19887	26558	26896	-	338	112	orfs	0				1.74232		0	0								0.274	0	3	0	1	0	o6-30i	1	0	0	0
1651	mpneu29956	26565	26903	-	338	112	orfs	0				1.75344		0	0								0.476	0	3	0	1	0	o12-34i	1	0	0	0
1652	mpneu00164	26920	26964	+	44	14	orfs	-1																							0	0	0
1653	mpneu29955	26913	26951	-	38	12	orfs	-1																							0	0	0
1654	mpneu00165	26971	27021	+	50	16	orfs	-1																							0	0	0
1655	mpneu29954	26961	26972	-	11	3	orfs	-1																							0	0	0
1656	mpneu29953	26982	27014	-	32	10	orfs	-1																							0	0	0
1657	mpneu00166	27028	27036	+	8	2	orfs	-1																							0	0	0
1658	mpneu00167	27049	27087	+	38	12	orfs	-1																							0	0	0
1659	mpneu00168	27112	27141	+	29	9	orfs	-1																							0	0	0
1660	mpneu00169	27151	27291	+	140	46	orfs	0				8.98065		0	0								0.019	0	3	0	0	1	n15-22c29/30o	1	0	0	0
1661	mpneu19886	26897	27202	-	305	101	orfs	0				2.0562		0	0								0.466	0	3	0	0	0	i	1	0	0	0
1662	mpneu25045	27208	27228	-	20	6	orfs	-1																							0	0	0
1663	mpneu29952	27108	27296	-	188	62	orfs	0				1.02332		0	0								0.102	0	3	0	0	0	i	1	0	0	0
1664	mpneu25044	27277	27309	-	32	10	orfs	-1																							0	0	0
1665	mpneu00170	27316	28245	+	929	309	orfs	MPN022	Cytoplasm	Proteases	8	8.4243	0.158549	115	17	184.9	184.9	149.4	183.32	7.87	0.485	NE	0.999	0	6	pip	0	0	o	2	0	0	0
1666	mpneu19885	27215	27325	-	110	36	orfs	0				0.00563063		0	0								0.001	0	3	0	0	0	o	1	0	0	0
1667	mpneu25043	27310	27336	-	26	8	orfs	-1																							0	0	0
1668	mpneu05062	27338	27349	+	11	3	orfs	-1																							0	0	0
1669	mpneu05063	27353	27460	+	107	35	orfs	0				8.6837		0	0								0.012	1	3	0	0	0	i	1	0	0	0
1670	mpneu09963	27378	27392	+	14	4	orfs	-1																							0	0	0
1671	mpneu19884	27329	27412	-	83	27	orfs	0				0		0	0								0.064	0	3	0	0	0	o	1	0	0	0
1672	mpneu25042	27346	27423	-	77	25	orfs	0				0		0	0								0.02	1	3	0	0	0	o	1	0	0	0
1673	mpneu09964	27453	27524	+	71	23	orfs	0				8.23396		0	0								0.029	1	3	0	0	0	i	1	0	0	0
1674	mpneu05064	27467	27475	+	8	2	orfs	-1																							0	0	0
1675	mpneu29951	27414	27479	-	65	21	orfs	0				0.0227273		0	0								0.044	0	3	0	0	0	i	1	0	0	0
1676	mpneu05065	27485	27490	+	5	1	orfs	-1																							0	0	0
1677	mpneu05066	27512	27565	+	53	17	orfs	-1																							0	0	0
1678	mpneu25041	27496	27519	-	23	7	orfs	-1																							0	0	0
1679	mpneu25040	27538	27558	-	20	6	orfs	-1																							0	0	0
1680	mpneu05067	27566	27598	+	32	10	orfs	-1																							0	0	0
1681	mpneu25039	27562	27594	-	32	10	orfs	-1																							0	0	0
1682	mpneu05068	27602	27646	+	44	14	orfs	-1																							0	0	0
1683	mpneu09965	27609	27629	+	20	6	orfs	-1																							0	0	0
1684	mpneu09966	27630	27836	+	206	68	orfs	0				8.36649		0	0								0.046	0	3	0	0	0	o	1	0	0	0
1685	mpneu05069	27656	27679	+	23	7	orfs	-1																							0	0	0
1686	mpneu25038	27649	27687	-	38	12	orfs	-1																							0	0	0
1687	mpneu05070	27716	27877	+	161	53	orfs	0				8.3608		0	0								0.173	0	3	0	0	0	o	1	0	0	0
1688	mpneu29950	27483	27755	-	272	90	orfs	0				0.117216		0	0								0.585	0	3	0	0	0	o	1	0	0	0
1689	mpneu25037	27694	27780	-	86	28	orfs	0				0.264368		0	0								0.08	0	3	0	0	0	o	1	0	0	0
1690	mpneu29949	27768	27833	-	65	21	orfs	0				0.258937		0	0								0.022	0	3	0	0	0	i	1	0	0	0
1691	mpneu25036	27784	27858	-	74	24	orfs	0				0.290571		0	0								0.023	0	3	0	0	0	o	1	0	0	0
1692	mpneu29948	27843	27893	-	50	16	orfs	-1																							0	0	0
1693	mpneu09967	27897	27905	+	8	2	orfs	-1																							0	0	0
1694	mpneu09968	27906	27935	+	29	9	orfs	-1																							0	0	0
1695	mpneu19883	27902	27928	-	26	8	orfs	-1																							0	0	0
1696	mpneu05071	27938	27985	+	47	15	orfs	-1																							0	0	0
1697	mpneu29947	27936	27944	-	8	2	orfs	-1																							0	0	0
1698	mpneu09969	27996	28157	+	161	53	orfs	0				8.43174		0	0								0.056	1	3	0	0	0	i	1	0	0	0
1699	mpneu19882	27977	28009	-	32	10	orfs	-1																							0	0	0
1700	mpneu25035	27982	28017	-	35	11	orfs	-1																							0	0	0
1701	mpneu05072	28049	28063	+	14	4	orfs	-1																							0	0	0
1702	mpneu25034	28060	28080	-	20	6	orfs	-1																							0	0	0
1703	mpneu25033	28081	28089	-	8	2	orfs	-1																							0	0	0
1704	mpneu05073	28097	28105	+	8	2	orfs	-1																							0	0	0
1705	mpneu25032	28114	28122	-	8	2	orfs	-1																							0	0	0
1706	mpneu05074	28139	28168	+	29	9	orfs	-1																							0	0	0
1707	mpneu19881	28037	28150	-	113	37	orfs	0				0.619964		0	0								0.07	0	3	0	0	0	o	1	0	0	0
1708	mpneu05075	28175	28231	+	56	18	orfs	-1																							0	0	0
1709	mpneu25031	28144	28224	-	80	26	orfs	0				0.633478		0	0								0.109	0	3	0	0	0	o	1	0	0	0
1710	mpneu19880	28217	28237	-	20	6	orfs	-1																							0	0	0
1711	mpneu25030	28228	28239	-	11	3	orfs	-1																							0	0	0
1712	mpneu09970	28245	29783	+	1538	512	orfs	MPN023	Cytoplasm	tRNA synthases	8	6.81293	0.0625729	115	19	69.7	69.7	45.6	73.77	6.96	0.008	E	0.998	0	6	metS	0	0	o	2	0	0	0
1713	mpneu05076	28253	28291	+	38	12	orfs	-1																							0	0	0
1714	mpneu19879	28256	28267	-	11	3	orfs	-1																							0	0	0
1715	mpneu00171	28300	28326	+	26	8	orfs	-1																							0	0	0
1716	mpneu29946	28002	28307	-	305	101	orfs	0				0.577383		0	0								0.563	0	3	0	0	0	o	1	0	0	0
1717	mpneu19878	28277	28321	-	44	14	orfs	-1																							0	0	0
1718	mpneu00172	28330	28380	+	50	16	orfs	-1																							0	0	0
1719	mpneu29945	28323	28355	-	32	10	orfs	-1																							0	0	0
1720	mpneu00173	28390	28431	+	41	13	orfs	-1																							0	0	0
1721	mpneu29944	28377	28397	-	20	6	orfs	-1																							0	0	0
1722	mpneu19877	28370	28423	-	53	17	orfs	-1																							0	0	0
1723	mpneu00174	28450	28497	+	47	15	orfs	-1																							0	0	0
1724	mpneu29943	28434	28481	-	47	15	orfs	-1																							0	0	0
1725	mpneu05077	28484	28504	+	20	6	orfs	-1																							0	0	0
1726	mpneu00175	28507	28590	+	83	27	orfs	0				7.71654		0	0								0.017	0	3	0	0	0	o	1	0	0	0
1727	mpneu19876	28469	28528	-	59	19	orfs	0				1.14629		0	0								0.013	0	3	0	0	0	i	1	0	0	0
1728	mpneu29942	28494	28568	-	74	24	orfs	0				1.62098		0	0								0.166	0	3	0	0	0	i	1	0	0	0
1729	mpneu19875	28574	28582	-	8	2	orfs	-1																							0	0	0
1730	mpneu00176	28612	28680	+	68	22	orfs	0				6.42951		0	0								0.005	1	3	0	0	0	o	1	0	0	0
1731	mpneu05078	28628	28657	+	29	9	orfs	-1																							0	0	0
1732	mpneu19874	28640	28648	-	8	2	orfs	-1																							0	0	0
1733	mpneu05079	28670	28729	+	59	19	orfs	0				6.54106		0	0								0.01	0	3	0	0	0	o	1	0	0	0
1734	mpneu29941	28587	28685	-	98	32	orfs	0				2.65545		0	0								0.001	0	3	0	0	0	o	1	0	0	0
1735	mpneu29940	28695	28703	-	8	2	orfs	-1																							0	0	0
1736	mpneu25029	28534	28710	-	176	58	orfs	0				2.49898		0	0								0.14	0	3	0	0	0	o	1	0	0	0
1737	mpneu00177	28720	28809	+	89	29	orfs	0				6.76762		0	0								0.02	0	3	0	0	0	i	1	0	0	0
1738	mpneu25028	28726	28767	-	41	13	orfs	-1																							0	0	0
1739	mpneu00178	28825	28836	+	11	3	orfs	-1																							0	0	0
1740	mpneu00179	28837	28845	+	8	2	orfs	-1																							0	0	0
1741	mpneu25027	28780	28854	-	74	24	orfs	0				4.17544		0	0								0.011	0	3	0	0	0	i	1	0	0	0
1742	mpneu05080	28868	28933	+	65	21	orfs	0				6.97209		0	0								0.011	0	3	0	0	0	i	1	0	0	0
1743	mpneu00180	28888	28950	+	62	20	orfs	0				6.94266		0	0								0.008	0	3	0	0	0	o	1	0	0	0
1744	mpneu19873	28649	28897	-	248	82	orfs	0				3.67914		0	0								0.281	0	3	0	1	0	o28-48i	1	0	0	0
1745	mpneu29939	28848	28901	-	53	17	orfs	-1																							0	0	0
1746	mpneu00181	28954	29025	+	71	23	orfs	0				7.02331		0	0								0.007	1	3	0	0	0	o	1	0	0	0
1747	mpneu05081	28982	28996	+	14	4	orfs	-1																							0	0	0
1748	mpneu29938	28947	29021	-	74	24	orfs	0				0.467624		0	0								0.024	0	3	0	0	0	o	1	0	0	0
1749	mpneu25026	28975	29031	-	56	18	orfs	-1																							0	0	0
1750	mpneu19872	28934	29056	-	122	40	orfs	0				0.735245		0	0								0.044	0	3	0	0	1	n16-27c34/35o	1	0	0	0
1751	mpneu25025	29038	29067	-	29	9	orfs	-1																							0	0	0
1752	mpneu29937	29022	29078	-	56	18	orfs	-1																							0	0	0
1753	mpneu00182	29116	29373	+	257	85	orfs	0				6.35411		0	0								0.204	0	3	0	0	0	o	1	0	0	0
1754	mpneu05082	29120	29137	+	17	5	orfs	-1																							0	0	0
1755	mpneu29936	29094	29144	-	50	16	orfs	-1																							0	0	0
1756	mpneu19871	29057	29173	-	116	38	orfs	0				0		0	0								0.036	0	3	0	0	0	o	1	0	0	0
1757	mpneu05083	29222	29233	+	11	3	orfs	-1																							0	0	0
1758	mpneu19870	29219	29287	-	68	22	orfs	0				0.125		0	0								0.042	0	3	0	0	0	i	1	0	0	0
1759	mpneu29935	29226	29324	-	98	32	orfs	0				0.125		0	0								0.071	0	3	0	0	0	o	1	0	0	0
1760	mpneu25024	29278	29331	-	53	17	orfs	-1																							0	0	0
1761	mpneu29934	29370	29399	-	29	9	orfs	-1																							0	0	0
1762	mpneu29933	29409	29429	-	20	6	orfs	-1																							0	0	0
1763	mpneu00183	29443	29502	+	59	19	orfs	0				6.21692		0	0								0.013	0	3	0	0	0	o	1	0	0	0
1764	mpneu19869	29288	29449	-	161	53	orfs	0				0.153073		0	0								0.061	0	3	0	1	0	o6-24i	1	0	0	0
1765	mpneu05084	29453	29461	+	8	2	orfs	-1																							0	0	0
1766	mpneu29932	29490	29498	-	8	2	orfs	-1																							0	0	0
1767	mpneu29931	29499	29510	-	11	3	orfs	-1																							0	0	0
1768	mpneu00184	29524	29535	+	11	3	orfs	-1																							0	0	0
1769	mpneu05085	29540	29677	+	137	45	orfs	0				6.34966		0	0								0.036	0	3	0	0	0	o	1	0	0	0
1770	mpneu19868	29471	29554	-	83	27	orfs	0				0.258817		0	0								0.031	0	3	0	0	0	o	1	0	0	0
1771	mpneu29930	29547	29558	-	11	3	orfs	-1																							0	0	0
1772	mpneu19867	29564	29578	-	14	4	orfs	-1																							0	0	0
1773	mpneu29929	29571	29582	-	11	3	orfs	-1																							0	0	0
1774	mpneu00185	29590	29631	+	41	13	orfs	-1																							0	0	0
1775	mpneu29928	29583	29612	-	29	9	orfs	-1																							0	0	0
1776	mpneu00186	29665	29712	+	47	15	orfs	-1																							0	0	0
1777	mpneu29927	29640	29708	-	68	22	orfs	0				2.36194		0	0								0.075	0	3	0	0	0	o	1	0	0	0
1778	mpneu29926	29709	29732	-	23	7	orfs	-1																							0	0	0
1779	mpneu25023	29674	29748	-	74	24	orfs	0				2.4743		0	0								0.002	0	3	0	0	0	o	1	0	0	0
1780	mpneu29925	29742	29759	-	17	5	orfs	-1																							0	0	0
1781	mpneu05086	29804	30244	+	440	146	orfs	MPN024	Cytoplasm	RNA synthesis	9	10.2	0.702656	114	10	625	625	585.8	445.95	4.09	0.006	E	0.996	0	6	rpoE	0	0	o	2	0	0	0
1782	mpneu09971	29853	29912	+	59	19	orfs	0				10.4826		0	0								0.018	1	3	0	0	0	i	1	0	0	0
1783	mpneu00187	29899	29925	+	26	8	orfs	-1																							0	0	0
1784	mpneu25022	29794	29934	-	140	46	orfs	0				0.38071		0	0								0.102	0	3	0	0	0	o	1	0	0	0
1785	mpneu19866	29801	29938	-	137	45	orfs	0				0.383551		0	0								0.11	0	3	0	0	0	o	1	0	0	0
1786	mpneu19865	29951	29971	-	20	6	orfs	-1																							0	0	0
1787	mpneu09972	29994	30005	+	11	3	orfs	-1																							0	0	0
1788	mpneu09973	30042	30281	+	239	79	orfs	0				10.1696		0	0								0.376	1	3	0	0	1	n38-49c53/54o	1	0	0	0
1789	mpneu00188	30049	30219	+	170	56	orfs	0				10.3648		0	0								0.3	0	3	0	0	0	o	1	0	0	0
1790	mpneu29924	29988	30071	-	83	27	orfs	0				1.08515		0	0								0.002	1	3	0	0	0	o	1	0	0	0
1791	mpneu25021	29998	30084	-	86	28	orfs	0				1.19735		0	0								0.029	1	3	0	0	0	o	1	0	0	0
1792	mpneu25020	30103	30216	-	113	37	orfs	0				1.34807		0	0								0.021	0	3	0	0	0	o	1	0	0	0
1793	mpneu19864	30023	30241	-	218	72	orfs	0				1.29627		0	0								0.106	0	3	0	1	0	o30-49i	1	0	0	0
1794	mpneu00189	30244	31110	+	866	288	orfs	MPN025	Cytoplasm	Glycolysis	9	9.57121	0.404997	116	23	809.7	809.7	1015.9	1183.12	7.77	0.003	E	0.998	0	6	tsr	0	0	o	2	0	0	0
1795	mpneu29923	30216	30260	-	44	14	orfs	-1																							0	0	0
1796	mpneu05087	30293	30346	+	53	17	orfs	-1																							0	0	0
1797	mpneu25019	30247	30306	-	59	19	orfs	0				1.15682		0	0								0.092	0	3	0	0	0	o	1	0	0	0
1798	mpneu29922	30291	30317	-	26	8	orfs	-1																							0	0	0
1799	mpneu09974	30327	30335	+	8	2	orfs	-1																							0	0	0
1800	mpneu05088	30377	30403	+	26	8	orfs	-1																							0	0	0
1801	mpneu29921	30321	30386	-	65	21	orfs	0				0.955258		0	0								0.019	1	3	0	0	1	n3-11c16/17o	1	0	0	0
1802	mpneu25018	30400	30423	-	23	7	orfs	-1																							0	0	0
1803	mpneu05089	30455	30463	+	8	2	orfs	-1																							0	0	0
1804	mpneu19863	30467	30484	-	17	5	orfs	-1																							0	0	0
1805	mpneu25017	30460	30489	-	29	9	orfs	-1																							0	0	0
1806	mpneu05090	30497	30607	+	110	36	orfs	0				9.22386		0	0								0.062	0	3	0	0	1	n13-21c26/27o	1	0	0	0
1807	mpneu09975	30513	30518	+	5	1	orfs	-1																							0	0	0
1808	mpneu25016	30490	30567	-	77	25	orfs	0				0.19812		0	0								0.057	0	3	0	0	0	i	1	0	0	0
1809	mpneu25015	30568	30579	-	11	3	orfs	-1																							0	0	0
1810	mpneu05091	30608	30616	+	8	2	orfs	-1																							0	0	0
1811	mpneu25014	30613	30624	-	11	3	orfs	-1																							0	0	0
1812	mpneu05092	30629	30646	+	17	5	orfs	-1																							0	0	0
1813	mpneu05093	30662	30736	+	74	24	orfs	0				9.55032		0	0								0.009	0	3	0	0	0	i	1	0	0	0
1814	mpneu09976	30714	30767	+	53	17	orfs	-1																							0	0	0
1815	mpneu25013	30658	30723	-	65	21	orfs	0				0.273878		0	0								0.014	0	3	0	0	0	o	1	0	0	0
1816	mpneu05094	30743	30751	+	8	2	orfs	-1																							0	0	0
1817	mpneu05095	30761	30805	+	44	14	orfs	-1																							0	0	0
1818	mpneu29920	30504	30770	-	266	88	orfs	0				0.225317		0	0								0.285	0	3	0	0	0	o	1	0	0	0
1819	mpneu25012	30748	30774	-	26	8	orfs	-1																							0	0	0
1820	mpneu29919	30780	30791	-	11	3	orfs	-1																							0	0	0
1821	mpneu05096	30809	30817	+	8	2	orfs	-1																							0	0	0
1822	mpneu05097	30818	30853	+	35	11	orfs	-1																							0	0	0
1823	mpneu05098	30860	30910	+	50	16	orfs	-1																							0	0	0
1824	mpneu25011	30850	30861	-	11	3	orfs	-1																							0	0	0
1825	mpneu19862	30839	30901	-	62	20	orfs	0				0.436216		0	0								0.002	1	3	0	0	0	o	1	0	0	0
1826	mpneu09977	30939	30959	+	20	6	orfs	-1																							0	0	0
1827	mpneu25010	30907	30945	-	38	12	orfs	-1																							0	0	0
1828	mpneu05099	30953	30997	+	44	14	orfs	-1																							0	0	0
1829	mpneu25009	30994	31005	-	11	3	orfs	-1																							0	0	0
1830	mpneu29918	30807	31007	-	200	66	orfs	0				0.561341		0	0								0.121	1	3	0	1	0	o12-31i	1	0	0	0
1831	mpneu05100	31016	31036	+	20	6	orfs	-1																							0	0	0
1832	mpneu19861	30956	31042	-	86	28	orfs	0				0.5577		0	0								0.004	0	3	0	0	0	o	1	0	0	0
1833	mpneu25008	31033	31050	-	17	5	orfs	-1																							0	0	0
1834	mpneu05101	31055	31117	+	62	20	orfs	0				9.98872		0	0								0.004	0	3	0	0	0	o	1	0	0	0
1835	mpneu29917	31014	31100	-	86	28	orfs	0				0.348902		0	0								0.079	1	3	0	0	0	o	1	0	0	0
1836	mpneu00190	31111	32199	+	1088	362	orfs	MPN026	Cytoplasm	Protein synthesis factors	9	6.73437	0.093348	105	9	44.2	44.2	27.8	50.07	5.8	0.51	NE	0.993	1	6	yyaF	0	0	o	1	0	0	0
1837	mpneu05102	31118	31195	+	77	25	orfs	0				8.74672		0	0								0.017	1	3	0	0	0	o	1	0	0	0
1838	mpneu19860	31043	31156	-	113	37	orfs	0				0.372814		0	0								0.009	0	3	0	0	0	i	1	0	0	0
1839	mpneu29916	31107	31178	-	71	23	orfs	0				0.424961		0	0								0.099	1	3	0	0	0	o	1	0	0	0
1840	mpneu25007	31135	31185	-	50	16	orfs	-1																							0	0	0
1841	mpneu05103	31208	31237	+	29	9	orfs	-1																							0	0	0
1842	mpneu05104	31250	31261	+	11	3	orfs	-1																							0	0	0
1843	mpneu25006	31276	31302	-	26	8	orfs	-1																							0	0	0
1844	mpneu05105	31316	31336	+	20	6	orfs	-1																							0	0	0
1845	mpneu05106	31343	31417	+	74	24	orfs	0				7.39069		0	0								0.004	1	3	0	0	0	o	1	0	0	0
1846	mpneu29915	31200	31388	-	188	62	orfs	0				1.13467		0	0								0.134	1	4	saver008713	0	0	o	1	0	0	0
1847	mpneu09978	31407	31454	+	47	15	orfs	-1																							0	0	0
1848	mpneu05107	31427	31504	+	77	25	orfs	0				6.86107		0	0								0.008	0	3	0	0	0	i	1	0	0	0
1849	mpneu25005	31333	31449	-	116	38	orfs	0				1.96896		0	0								0.052	1	3	0	0	0	o	1	0	0	0
1850	mpneu05108	31517	31603	+	86	28	orfs	0				6.35282		0	0								0.008	1	3	0	0	0	i	1	0	0	0
1851	mpneu25004	31501	31596	-	95	31	orfs	0				2.03742		0	0								0.004	0	3	0	0	1	n2-10c15/16o	1	0	0	0
1852	mpneu25003	31612	31647	-	35	11	orfs	-1																							0	0	0
1853	mpneu05109	31655	31663	+	8	2	orfs	-1																							0	0	0
1854	mpneu19859	31547	31684	-	137	45	orfs	0				1.76579		0	0								0.018	0	3	0	0	0	o	1	0	0	0
1855	mpneu05110	31724	31792	+	68	22	orfs	0				6.63406		0	0								0.006	0	3	0	0	0	o	1	0	0	0
1856	mpneu25002	31711	31767	-	56	18	orfs	-1																							0	0	0
1857	mpneu25001	31789	31800	-	11	3	orfs	-1																							0	0	0
1858	mpneu05111	31811	31837	+	26	8	orfs	-1																							0	0	0
1859	mpneu25000	31804	31812	-	8	2	orfs	-1																							0	0	0
1860	mpneu09979	31824	31853	+	29	9	orfs	-1																							0	0	0
1861	mpneu19858	31685	31831	-	146	48	orfs	0				2.34849		0	0								0.056	1	3	0	0	0	o	1	0	0	0
1862	mpneu05112	31841	31900	+	59	19	orfs	0				6.29575		0	0								0.015	0	3	0	0	0	o	1	0	0	0
1863	mpneu24999	31834	31875	-	41	13	orfs	-1																							0	0	0
1864	mpneu29914	31425	31886	-	461	153	orfs	0				2.2628		0	0								0.507	1	3	0	0	0	o	1	0	0	0
1865	mpneu05113	31901	31918	+	17	5	orfs	-1																							0	0	0
1866	mpneu24998	31897	31911	-	14	4	orfs	-1																							0	0	0
1867	mpneu24997	31915	31923	-	8	2	orfs	-1																							0	0	0
1868	mpneu05114	31940	32020	+	80	26	orfs	0				6.23741		0	0								0.016	0	3	0	0	0	i	1	0	0	0
1869	mpneu09980	31956	31979	+	23	7	orfs	-1																							0	0	0
1870	mpneu19857	31928	31963	-	35	11	orfs	-1																							0	0	0
1871	mpneu24996	31924	31983	-	59	19	orfs	0				3.67944		0	0								0.006	0	3	0	0	0	i	1	0	0	0
1872	mpneu09981	31995	32006	+	11	3	orfs	-1																							0	0	0
1873	mpneu09982	32013	32072	+	59	19	orfs	0				5.79111		0	0								0.006	1	3	0	0	0	o	1	0	0	0
1874	mpneu19856	32003	32023	-	20	6	orfs	-1																							0	0	0
1875	mpneu05115	32030	32077	+	47	15	orfs	-1																							0	0	0
1876	mpneu09983	32088	32219	+	131	43	orfs	0				5.02464		0	0								0.149	0	3	0	0	0	i	1	0	0	0
1877	mpneu24995	32017	32097	-	80	26	orfs	0				4.24282		0	0								0.024	0	3	0	0	0	o	1	0	0	0
1878	mpneu29913	31938	32129	-	191	63	orfs	0				4.06377		0	0								0.105	1	3	0	0	0	o	1	0	0	0
1879	mpneu24994	32149	32160	-	11	3	orfs	-1																							0	0	0
1880	mpneu05116	32168	32212	+	44	14	orfs	-1																							0	0	0
1881	mpneu24993	32209	32244	-	35	11	orfs	-1																							0	0	0
1882	mpneu09984	32247	32273	+	26	8	orfs	-1																							0	0	0
1883	mpneu00191	32251	32262	+	11	3	orfs	-1																							0	0	0
1884	mpneu24992	32263	32280	-	17	5	orfs	-1																							0	0	0
1885	mpneu19855	32084	32287	-	203	67	orfs	0				4.31025		0	0								0.053	0	3	0	0	0	o	1	0	0	0
1886	mpneu00192	32323	32370	+	47	15	orfs	-1																							0	0	0
1887	mpneu09985	32325	32345	+	20	6	orfs	-1																							0	0	0
1888	mpneu24991	32332	32340	-	8	2	orfs	-1																							0	0	0
1889	mpneu09986	32355	32393	+	38	12	orfs	-1																							0	0	0
1890	mpneu00193	32383	32463	+	80	26	orfs	0				4.989		0	0								0.127	1	3	0	0	0	i	1	0	0	0
1891	mpneu19854	32342	32383	-	41	13	orfs	-1																							0	0	0
1892	mpneu05117	32414	32434	+	20	6	orfs	-1																							0	0	0
1893	mpneu09987	32427	32624	+	197	65	orfs	0				4.89057		0	0								0.288	0	3	0	0	0	o	1	0	0	0
1894	mpneu24990	32431	32454	-	23	7	orfs	-1																							0	0	0
1895	mpneu19853	32420	32458	-	38	12	orfs	-1																							0	0	0
1896	mpneu00194	32467	32550	+	83	27	orfs	0				4.99696		0	0								0.015	1	3	0	0	0	i	1	0	0	0
1897	mpneu00195	32572	32610	+	38	12	orfs	-1																							0	0	0
1898	mpneu05118	32588	32659	+	71	23	orfs	0				4.54847		0	0								0.026	1	3	0	0	0	o	1	0	0	0
1899	mpneu19852	32474	32608	-	134	44	orfs	0				4.43115		0	0								0.064	0	3	0	0	0	o	1	0	0	0
1900	mpneu24989	32575	32619	-	44	14	orfs	-1																							0	0	0
1901	mpneu09988	32634	32681	+	47	15	orfs	-1																							0	0	0
1902	mpneu05119	32672	32785	+	113	37	orfs	0				4.21404		0	0								0.046	0	3	0	0	0	i	1	0	0	0
1903	mpneu09989	32694	32726	+	32	10	orfs	-1																							0	0	0
1904	mpneu00196	32734	32874	+	140	46	orfs	0				3.69521		0	0								0.017	0	3	0	0	0	o	1	0	0	0
1905	mpneu09990	32745	32789	+	44	14	orfs	-1																							0	0	0
1906	mpneu19851	32678	32755	-	77	25	orfs	0				4.92059		0	0								0.005	0	3	0	0	0	o	1	0	0	0
1907	mpneu24988	32668	32763	-	95	31	orfs	0				4.92869		0	0								0.013	0	3	0	0	0	o	1	0	0	0
1908	mpneu09991	32811	32888	+	77	25	orfs	0				3.42805		0	0								0.04	0	3	0	0	0	o	1	0	0	0
1909	mpneu19850	32795	32884	-	89	29	orfs	0				5.25741		0	0								0.005	1	3	0	0	0	i	1	0	0	0
1910	mpneu00197	32890	32982	+	92	30	orfs	0				3.04571		0	0								0.049	0	3	0	0	1	n11-18c23/24o	1	0	0	0
1911	mpneu09992	32898	32975	+	77	25	orfs	0				3.04814		0	0								0.092	1	3	0	0	0	i	1	0	0	0
1912	mpneu19849	32885	32914	-	29	9	orfs	-1																							0	0	0
1913	mpneu05120	32966	33013	+	47	15	orfs	-1																							0	0	0
1914	mpneu09993	32976	33044	+	68	22	orfs	0				3.1159		0	0								0.111	0	3	0	0	0	i	1	0	0	0
1915	mpneu24987	32950	33000	-	50	16	orfs	-1																							0	0	0
1916	mpneu00198	33013	33165	+	152	50	orfs	0				6.05228		0	0								0.039	0	3	0	0	0	o	1	0	0	0
1917	mpneu29912	32202	33026	-	824	274	orfs	MPN027	Cytoplasm	rRNA and rProtein modifications/processing	592	4.78229	0.0217145	40	7	18.3	18.3	4.7	8.28		0.43	NE	0.999	0	6	MPN027	0	0	o	1	0	0	0
1918	mpneu19848	32972	33031	-	59	19	orfs	0				4.53931		0	0								0.055	0	3	0	0	0	i	1	0	0	0
1919	mpneu09994	33057	33131	+	74	24	orfs	0				6.9409		0	0								0.033	0	3	0	0	0	o	1	0	0	0
1920	mpneu05121	33059	33958	+	899	299	orfs	MPN028	Membrane	Glycocalyx	10	7.13033	0.0933871	67	3	14.5	6.3	14.5	18.79		0.788	NE	0.98	0	6	trsB	2	0	i234-253o273-290i	1	0	0	0
1921	mpneu19847	33047	33064	-	17	5	orfs	-1																							0	0	0
1922	mpneu24986	33019	33096	-	77	25	orfs	0				1.87897		0	0								0.016	0	3	0	0	0	o	1	0	0	0
1923	mpneu19846	33074	33112	-	38	12	orfs	-1																							0	0	0
1924	mpneu29911	33087	33128	-	41	13	orfs	-1																							0	0	0
1925	mpneu09995	33150	33179	+	29	9	orfs	-1																							0	0	0
1926	mpneu19845	33143	33172	-	29	9	orfs	-1																							0	0	0
1927	mpneu09996	33186	33221	+	35	11	orfs	-1																							0	0	0
1928	mpneu24985	33097	33210	-	113	37	orfs	0				1.51095		0	0								0.043	0	3	0	0	0	o	1	0	0	0
1929	mpneu09997	33249	33317	+	68	22	orfs	0				7.07036		0	0								0.041	0	3	0	0	0	i	1	0	0	0
1930	mpneu00199	33277	33321	+	44	14	orfs	-1																							0	0	0
1931	mpneu19844	33176	33307	-	131	43	orfs	0				1.57143		0	0								0.056	0	3	0	1	0	o12-33i	1	0	0	0
1932	mpneu24984	33226	33333	-	107	35	orfs	0				1.66051		0	0								0.036	0	3	0	0	0	o	1	0	0	0
1933	mpneu09998	33351	33365	+	14	4	orfs	-1																							0	0	0
1934	mpneu09999	33396	33488	+	92	30	orfs	0				6.81259		0	0								0.029	0	3	0	0	1	n4-12c17/18o	1	0	0	0
1935	mpneu24983	33355	33408	-	53	17	orfs	-1																							0	0	0
1936	mpneu29910	33441	33467	-	26	8	orfs	-1																							0	0	0
1937	mpneu10000	33489	33569	+	80	26	orfs	0				6.6111		0	0								0.018	0	3	0	0	0	i	1	0	0	0
1938	mpneu19843	33362	33496	-	134	44	orfs	0				2.92372		0	0								0.046	0	3	0	0	0	i	1	0	0	0
1939	mpneu24982	33430	33513	-	83	27	orfs	0				3.2441		0	0								0.018	0	3	0	0	1	n3-10c14/15o	1	0	0	0
1940	mpneu29909	33501	33515	-	14	4	orfs	-1																							0	0	0
1941	mpneu19842	33506	33562	-	56	18	orfs	-1																							0	0	0
1942	mpneu10001	33618	33665	+	47	15	orfs	-1																							0	0	0
1943	mpneu24981	33592	33627	-	35	11	orfs	-1																							0	0	0
1944	mpneu19841	33575	33637	-	62	20	orfs	0				3.89051		0	0								0.066	0	3	0	0	0	o	1	0	0	0
1945	mpneu00200	33652	33684	+	32	10	orfs	-1																							0	0	0
1946	mpneu10002	33675	33782	+	107	35	orfs	0				6.90624		0	0								0.005	0	3	0	0	0	o	1	0	0	0
1947	mpneu00201	33739	33858	+	119	39	orfs	0				7.4851		0	0								0.072	1	3	0	0	0	o	1	0	0	0
1948	mpneu24980	33646	33753	-	107	35	orfs	0				4.13799		0	0								0.061	0	3	0	1	0	o12-30i	1	0	0	0
1949	mpneu19840	33662	33757	-	95	31	orfs	0				4.13799		0	0								0.005	0	3	0	0	0	o	1	0	0	0
1950	mpneu24979	33787	33792	-	5	1	orfs	-1																							0	0	0
1951	mpneu24978	33793	33798	-	5	1	orfs	-1																							0	0	0
1952	mpneu19839	33824	33838	-	14	4	orfs	-1																							0	0	0
1953	mpneu19838	33851	33886	-	35	11	orfs	-1																							0	0	0
1954	mpneu10003	33903	33914	+	11	3	orfs	-1																							0	0	0
1955	mpneu29908	33855	33929	-	74	24	orfs	0				0.925691		0	0								0.042	0	3	0	0	0	o	1	0	0	0
1956	mpneu24977	33868	33939	-	71	23	orfs	0				0.932639		0	0								0.094	0	3	0	0	0	o	1	0	0	0
1957	mpneu24976	33961	33978	-	17	5	orfs	-1																							0	0	0
1958	mpneu00202	33979	34551	+	572	190	orfs	MPN029	Cytoplasm	Protein synthesis factors	10	8.81954	0.187308	112	14	809.7	809.7	499.4	502.66	6.68	0.139	F	0.995	0	6	efp	0	0	o	1	0	0	0
1959	mpneu05122	33992	34060	+	68	22	orfs	0				8.83968		0	0								0.036	0	3	0	0	0	i	1	0	0	0
1960	mpneu24975	34006	34020	-	14	4	orfs	-1																							0	0	0
1961	mpneu19837	34070	34084	-	14	4	orfs	-1																							0	0	0
1962	mpneu05123	34097	34168	+	71	23	orfs	0				8.95721		0	0								0.007	1	3	0	0	0	i	1	0	0	0
1963	mpneu10004	34140	34223	+	83	27	orfs	0				8.78816		0	0								0.111	0	3	0	0	0	i	1	0	0	0
1964	mpneu05124	34181	34282	+	101	33	orfs	0				8.87399		0	0								0.021	0	3	0	0	0	i	1	0	0	0
1965	mpneu29907	33948	34211	-	263	87	orfs	0				1.01093		0	0								0.346	1	3	0	2	1	n5-14c22/23o32-50i70-85o	1	0	0	0
1966	mpneu24974	34165	34257	-	92	30	orfs	0				1.05373		0	0								0.004	1	3	0	0	0	o	1	0	0	0
1967	mpneu10005	34284	34331	+	47	15	orfs	-1																							0	0	0
1968	mpneu29906	34248	34304	-	56	18	orfs	-1																							0	0	0
1969	mpneu05125	34313	34372	+	59	19	orfs	0				8.81622		0	0								0.05	0	3	0	0	1	n3-10c14/15o	1	0	0	0
1970	mpneu24973	34279	34338	-	59	19	orfs	0				0.853328		0	0								0.036	0	3	0	0	0	o	1	0	0	0
1971	mpneu05126	34379	34450	+	71	23	orfs	0				8.6834		0	0								0.013	0	3	0	0	0	i	1	0	0	0
1972	mpneu24972	34369	34410	-	41	13	orfs	-1																							0	0	0
1973	mpneu29905	34332	34427	-	95	31	orfs	0				0.978225		0	0								0.011	0	3	0	0	1	n2-9c14/15o	1	0	0	0
1974	mpneu05127	34469	34975	+	506	168	orfs	MPN030	Cytoplasm	RNA synthesis	10	8.22937	0.120365	99	2	31	31	7.1	11.42	4.93	0.04	E	0.963	0	6	MPN030	0	1	n4-14c19/20o	1	0	0	0
1975	mpneu29904	34458	34517	-	59	19	orfs	0				1.4869		0	0								0.004	1	3	0	0	0	o	1	0	0	0
1976	mpneu29903	34527	34547	-	20	6	orfs	-1																							0	0	0
1977	mpneu19836	34553	34567	-	14	4	orfs	-1																							0	0	0
1978	mpneu10006	34575	34742	+	167	55	orfs	0				8.03899		0	0								0.241	1	3	0	0	0	i	1	0	0	0
1979	mpneu29902	34557	34580	-	23	7	orfs	-1																							0	0	0
1980	mpneu24971	34465	34602	-	137	45	orfs	0				1.50658		0	0								0.032	0	3	0	1	0	i12-30o	1	0	0	0
1981	mpneu00203	34684	34713	+	29	9	orfs	-1																							0	0	0
1982	mpneu19835	34613	34690	-	77	25	orfs	0				1.29274		0	0								0.004	1	3	0	0	0	o	1	0	0	0
1983	mpneu00204	34720	34806	+	86	28	orfs	0				8.2393		0	0								0.01	0	3	0	0	0	o	1	0	0	0
1984	mpneu10007	34743	34889	+	146	48	orfs	0				8.22882		0	0								0.117	0	3	0	0	0	o	1	0	0	0
1985	mpneu19834	34739	34780	-	41	13	orfs	-1																							0	0	0
1986	mpneu24970	34654	34794	-	140	46	orfs	0				1.25529		0	0								0.003	0	3	0	0	1	n4-11c16/17o	1	0	0	0
1987	mpneu19833	34817	34867	-	50	16	orfs	-1																							0	0	0
1988	mpneu29901	34824	34883	-	59	19	orfs	0				1.64336		0	0								0.092	0	3	0	0	0	o	1	0	0	0
1989	mpneu10008	34893	34985	+	92	30	orfs	0				7.97324		0	0								0.064	0	3	0	0	0	o	1	0	0	0
1990	mpneu19832	34901	34951	-	50	16	orfs	-1																							0	0	0
1991	mpneu00205	34975	35586	+	611	203	orfs	MPN031	Membrane	Conserved hypothetical proteins	10	7.12539	0.05435	96	5	115	28.9	115	93.28	7.06	0.027	E	0.951	1	6	MPN031	4	0	i12-33o39-60i81-105o125-146i	1	0	0	0
1992	mpneu10009	34986	35003	+	17	5	orfs	-1																							0	0	0
1993	mpneu24969	34918	34998	-	80	26	orfs	0				1.7614		0	0								0.011	0	3	0	0	0	o	1	0	0	0
1994	mpneu05128	35009	35014	+	5	1	orfs	-1																							0	0	0
1995	mpneu19831	34955	35017	-	62	20	orfs	0				1.8448		0	0								0.009	0	3	0	0	0	o	1	0	0	0
1996	mpneu05129	35051	35074	+	23	7	orfs	-1																							0	0	0
1997	mpneu05130	35078	35122	+	44	14	orfs	-1																							0	0	0
1998	mpneu24968	35071	35091	-	20	6	orfs	-1																							0	0	0
[truncated: 32,202 more rows]
