# Supplementary material for: ProTInSeq: transposon insertion tracking by ultra-deep DNA sequencing to identify translated large and small ORFs
Source: Nat Commun. 2024 Mar 7;15:2091. doi: 10.1038/s41467-024-46112-2 (PMC10920889; doi:10.1038/s41467-024-46112-2)
Supplement: Supplementary file 11 — Supplementary Data 7 [file 41467_2024_46112_MOESM11_ESM.xlsx]

## Sheet: Sheet1
	Unnamed: 0	Unnamed: 0.1	start	end	strand	ntlen	aalen	ann_type	alt_ann	localization	function	operon	expression	cprna	msexp	mspepts	cpprot	ureacp	sdscp	meancp	hlprot	refdens	refesse	ranseps	rbs	homology	predfun	tm	sp	segtm	complex	lon_target	lipoprot	truncated/pseudogen	BarnB_B_1_1_frame1_I	BarnB_B_1_1_frame1_R	BarnB_B_1_1_frame1_rNC	BarnB_B_1_1_frame1_sfNC	BarnB_B_1_1_frame1_pred	BarnB_B_1_2_frame1_I	BarnB_B_1_2_frame1_R	BarnB_B_1_2_frame1_rNC	BarnB_B_1_2_frame1_sfNC	BarnB_B_1_2_frame1_pred	BarnB_B_1_3_frame1_I	BarnB_B_1_3_frame1_R	BarnB_B_1_3_frame1_rNC	BarnB_B_1_3_frame1_sfNC	BarnB_B_1_3_frame1_pred
0	MPN001	0	692	1834	+	1142	380	ncbi	1	Cytoplasm	DNA synthesis/modifications/repair/conformation	1	8.45939	0.22697	116	33	508.1	508.1	663.5	867.03	8.06	0.004	E	0.993	1	6	dnaN	0	0	o	2	0	0	0	1	8	5.33651	0.995187	0	0	0	0.666244	1	0	0	0	2.53064	1	0
1	MPN002	1	1838	2767	+	929	309	ncbi	1	Cytoplasm	DNA synthesis/modifications/repair/conformation	1	7.29747	0.12693	115	22	34.9	34.9	36.2	66.62	4.83	0.208	F	0.998	0	6	xdj1	0	0	o	1	0	0	0	2	22	4.34204	0.9305	0	0	0	0.542089	1	0	0	0	2.05905	1	0
2	MPN003	2	2869	4821	+	1952	650	ncbi	1	Cytoplasm	DNA synthesis/modifications/repair/conformation	2	8.59731	0.23493	115	48	267.8	267.8	350.9	268.72	6.07	0.003	E	0.996	1	6	gyrB	0	0	o	2	0	0	0	4	6	9.11828	0.980479	0	0	0	1.13839	1	0	0	0	4.324	1	0
3	MPN004	3	4821	7340	+	2519	839	ncbi	1	Cytoplasm	DNA synthesis/modifications/repair/conformation	2	8.29761	0.18363	116	54	280.6	280.6	359	244.59	7.05	0.002	E	0.994	0	6	gyrA	0	0	o	2	0	0	0	3	71	11.7655	0.999363	0	0	0	1.46889	1	0	0	0	5.57936	1	0
4	MPN005	4	7312	8574	+	1262	420	ncbi	1	Cytoplasm	tRNA synthases	2	7.97464	0.177735	115	28	296	296	177.8	249.56	7.87	0.002	E	0.984	1	6	serS	0	0	o	2	0	0	0	2	61	5.89677	0.981046	0	0	0	0.736191	1	0	0	0	2.79632	1	0
5	MPN006	5	8549	9211	+	662	220	ncbi	1	Cytoplasm	Nucleotide metabolism/Salvage	2	7.67466	0.13479	115	16	68.4	68.4	86.4	89.86	6.96	0.011	E	0.976	0	6	MPN006	0	0	o	2	0	0	0	2	9	3.09545	0.814663	0	0	0	0.386457	1	0	0	0	1.4679	1	0
6	MPN007	6	9184	9945	+	761	253	ncbi	1	Cytoplasm	DNA synthesis/modifications/repair/conformation	2	7.07183	0.124232	99	13	19.6	19.6	13.1	27.64	5.25	0.11	E	0.962	0	6	holB	0	0	o	6	0	0	0	0	0	3.71174	1	0	0	0	0.463398	1	0	0	0	1.76015	1	0
7	MPN008	7	9947	11275	+	1328	442	ncbi	1	Cytoplasm	tRNA modifications/processing	2	5.53157	0.036249	112	19	143.4	143.4	33.1	49.86	5.78	0.013	E	0.988	0	6	trmE	0	0	o	2	0	0	0	0	0	6.31697	1	0	0	0	0.788651	1	0	1	1	2.99558	0.949993	0
8	MPN009	8	11275	12060	+	785	261	ncbi	1	Cytoplasm	DNA synthesis/modifications/repair/conformation	2	4.86567	0.0243467	79	5	14.8	14.8	26.1	37.29	5.42	0.554	NE	0.998	1	6	yabD	0	0	o	1	0	0	0	2	58	3.66972	0.880999	0	0	0	0.458152	1	0	0	0	1.74023	1	0
9	MPN010	9	12392	12652	+	260	86	ncbi	1	Cytoplasm	Conserved hypothetical proteins	3	6.70858	0.0807005	0	0	0	0	0	43.7		0.67	NE	0.89	1	6	MPN010	0	0	o	1	0	0	0	1	24	1.84887	0.842585	0	0	0	0.230825	1	0	0	0	0.876756	1	0
10	MPN011	10	12838	13533	-	695	231	ncbi	1	Lipoprotein	Lipoprotein	606	4.91705	0.0116561	114	10	20	17.7	20	65.17	7.86	0.754	NE	0.695	0	6	MPN011	0	1	n6-17c22/23o	1	0	1	0	0	0	3.26407	1	0	0	0	0.359245	1	0	0	0	1.31482	1	0
11	MPN012	11	13558	14265	-	707	235	ncbi	1	Lipoprotein	Cytoskeleton	606	5.97526	0.0341953	13	4	0	7.9	0	20.47	7.32	0.731	NE	0.713	1	6	MPN012	0	1	n6-17c21/22o	1	0	0	0	0	0	3.32035	1	0	0	0	0.365439	1	0	0	0	1.33749	1	0
12	MPN013	12	15088	15765	+	677	225	ncbi	1	Cytoplasm	Cytoskeleton	5	6.34984	0.0690593	53	7	5.6	5.6	16.6	25.23	6.22	0.662	NE	0.999	1	6	MPN013	0	0	o	1	0	0	0	0	0	3.6137	1	0	0	0	0.451158	1	0	1	1	1.71366	0.819795	0
13	MPN014	13	15939	16505	+	566	188	ncbi	1	Cytoplasm	DNA recombination	6	2.21537	0.00673782	0	0	0	0	0	0		0.817	NE	0.994	0	1	bcere171219||dna primase	0	0	o	1	0	0	0	5	135	2.9834	0.181956	0	1	1	0.372467	0.310968	0	3	224	1.41477	0.170082	0
14	MPN015	14	16482	17339	-	857	285	ncbi	1	Cytoplasm	rRNA and rProtein modifications/processing	603	7.07305	0.101571	114	24	48.3	48.3	118.2	123.43	5.46	0.453	NE	0.998	0	6	MPN015	0	0	i	1	0	0	0	0	0	4.02381	1	0	0	0	0.442862	1	0	0	0	1.62086	1	0
15	MPN016	15	17339	18205	-	866	288	ncbi	1	Cytoplasm	rRNA and rProtein modifications/processing	601	7.24451	0.0990967	83	11	17.1	17.1	18.6	20.22		0.208	F	0.976	1	6	rimK	0	0	o	1	0	0	0	0	0	4.06602	1	0	0	0	0.447508	1	0	0	0	1.63786	1	0
16	MPN017	16	18180	18989	-	809	269	ncbi	1	Cytoplasm	Vitamin/Folate metabolism + Redox balance	601	6.37866	0.0712741	90	9	19.9	19.9	19.4	27.04	5.9	0.02	E	0.99	0	6	mtd1	0	0	o	2	0	0	0	0	0	3.7987	1	0	0	0	0.418087	1	0	0	0	1.53018	1	0
17	MPN018	17	19325	21196	+	1871	623	ncbi	1	Membrane	Lipid/CoA metabolism	8	7.29507	0.0757579	115	25	22.6	21.1	22.6	71.66	7.39	0.097	E	0.994	0	6	pmd1	6	0	i21-48o80-108i157-176o182-200i260-286o306-331i	1	0	0	0	3	107	8.74011	0.992329	0	0	0	1.09117	1	0	0	0	4.14466	1	0
18	MPN019	18	21108	23012	+	1904	634	ncbi	1	Membrane	Lipid/CoA metabolism	8	7.3607	0.0770908	115	22	84	48.6	84	183.85	8.14	0.122	E	0.933	1	6	msbA	7	0	o26-48i93-115o150-170i224-246o252-272i333-358o364-384i	1	0	0	0	3	51	9.44044	0.99563	0	0	0	1.17861	1	0	2	221	4.47677	0.937729	0
19	MPN020	19	23022	26114	+	3092	1030	ncbi	1	Cytoplasm	RNA synthesis + DNA synthesis/modifications/repair/conformation	8	7.80757	0.139874	115	64	135.5	135.5	188.9	246.23	6.93	0.038	E	0.996	0	6	yb95	0	0	o	1	0	0	0	0	0	14.4408	1	0	0	0	1.80288	1	0	0	0	6.84799	1	0
20	MPN021	20	26160	27332	+	1172	390	ncbi	1	Cytoplasm	Protein homeostasis	8	8.79586	0.194091	115	17	215.7	215.7	247.8	347.07	8.03	0.002	E	0.984	0	6	dnaJ	0	0	o	2	0	0	0	0	0	5.47657	1	0	0	0	0.683731	1	0	0	0	2.59706	1	0
21	MPN022	21	27316	28245	+	929	309	ncbi	1	Cytoplasm	Proteases	8	8.4243	0.158549	115	17	184.9	184.9	149.4	183.32	7.87	0.485	NE	0.999	0	6	pip	0	0	o	2	0	0	0	1	14	4.34204	0.98699	0	0	0	0.542089	1	0	0	0	2.05905	1	0
22	MPN023	22	28245	29783	+	1538	512	ncbi	1	Cytoplasm	tRNA synthases	8	6.81293	0.0625729	115	19	69.7	69.7	45.6	73.77	6.96	0.008	E	0.998	0	6	metS	0	0	o	2	0	0	0	3	11	7.18538	0.974242	0	0	0	0.897069	1	0	0	0	3.40739	1	0
23	MPN024	23	29804	30244	+	440	146	ncbi	1	Cytoplasm	RNA synthesis	9	10.2	0.702656	114	10	625	625	585.8	445.95	4.09	0.006	E	0.996	0	6	rpoE	0	0	o	2	0	0	0	1	20	2.05897	0.872414	0	0	0	0.257055	1	0	0	0	0.976387	1	0
24	MPN025	24	30244	31110	+	866	288	ncbi	1	Cytoplasm	Glycolysis	9	9.57121	0.404997	116	23	809.7	809.7	1015.9	1183.12	7.77	0.003	E	0.998	0	6	tsr	0	0	o	2	0	0	0	1	5	4.0479	0.982541	0	0	0	0.505366	1	0	0	0	1.91956	1	0
25	MPN026	25	31111	32199	+	1088	362	ncbi	1	Cytoplasm	Protein synthesis factors	9	6.73437	0.093348	105	9	44.2	44.2	27.8	50.07	5.8	0.51	NE	0.993	1	6	yyaF	0	0	o	1	0	0	0	2	8	5.08439	0.962321	0	0	0	0.634768	1	0	0	0	2.41108	1	0
26	MPN027	26	32202	33026	-	824	274	ncbi	1	Cytoplasm	rRNA and rProtein modifications/processing	592	4.78229	0.0217145	40	7	18.3	18.3	4.7	8.28		0.43	NE	0.999	0	6	MPN027	0	0	o	1	0	0	0	1	12	3.86905	0.979122	0	2	31	0.425829	0.0686086	0	0	0	1.55852	1	0
27	MPN028	27	33059	33958	+	899	299	ncbi	1	Membrane	Glycocalyx	10	7.13033	0.0933871	67	3	14.5	6.3	14.5	18.79		0.788	NE	0.98	0	6	trsB	2	0	i234-253o273-290i	1	0	0	0	3	35	4.20197	0.790023	0	0	0	0.524602	1	0	3	16	1.99263	0.321328	0
28	MPN029	28	33979	34551	+	572	190	ncbi	1	Cytoplasm	Protein synthesis factors	10	8.81954	0.187308	112	14	809.7	809.7	499.4	502.66	6.68	0.139	F	0.995	0	6	efp	0	0	o	1	0	0	0	1	1	2.67526	0.931111	0	0	0	0.333996	1	0	0	0	1.26864	1	0
29	MPN030	29	34469	34975	+	506	168	ncbi	1	Cytoplasm	RNA synthesis	10	8.22937	0.120365	99	2	31	31	7.1	11.42	4.93	0.04	E	0.963	0	6	MPN030	0	1	n4-14c19/20o	1	0	0	0	0	0	2.36711	1	0	0	0	0.295526	1	0	0	0	1.12251	1	0
30	MPN031	30	34975	35586	+	611	203	ncbi	1	Membrane	Conserved hypothetical proteins	10	7.12539	0.05435	96	5	115	28.9	115	93.28	7.06	0.027	E	0.951	1	6	MPN031	4	0	i12-33o39-60i81-105o125-146i	1	0	0	0	0	0	2.85734	1	0	0	0	0.356729	1	0	0	0	1.35499	1	0
31	MPN032	31	35810	36136	-	326	108	ncbi	1	Cytoplasm	Oxidative homeostasis	590	7.20193	0.112202	5	1	0	0	0	0		0.762	NE	0.997	0	6	MPN032	0	0	o	1	0	0	1	1	4	1.53355	0.784232	0	0	0	0.168783	1	0	0	0	0.61774	1	0
32	MPN033	32	36140	36760	-	620	206	ncbi	1	Cytoplasm	Nucleotide metabolism/Salvage	590	6.60347	0.0695147	115	11	73.6	73.6	57.7	90.28	6.34	0.004	E	0.982	0	6	upp	0	0	o	4	0	0	0	1	23	2.91234	0.945652	0	0	0	0.320533	1	0	0	0	1.17314	1	0
33	MPN034	33	36800	41131	-	4331	1443	ncbi	1	Cytoplasm	DNA synthesis/modifications/repair/conformation	590	6.93739	0.0828673	115	77	41.6	41.6	66.6	170.91	7.3	0.004	E	0.991	0	6	polC	0	0	o	1	0	0	0	8	161	20.316	0.999371	0	0	0	2.23599	1	0	1	147	8.18364	0.999721	0
34	MPN035	34	41409	43409	+	2000	666	ncbi	1	SIGNALP	Conserved hypothetical proteins	11	3.86785	0.0217626	0	0	0	15	0	15.94		0.784	NE	0.997	0	6	MPN035	0	1	n8-18c23/24o	1	0	0	0	3	91	9.3564	0.995323	0	0	0	1.16811	1	0	1	2	4.43692	0.988168	0
35	MPN036	35	43581	45602	+	2021	673	ncbi	1	SIGNALP	Conserved hypothetical proteins	12	9.17071	0.48065	94	23	45.6	20.1	45.6	35.05	5.98	0.753	NE	0.998	0	6	MPN036	0	1	n7-25c30/31o	1	0	0	0	2	149	9.44044	0.999171	0	1	3	1.17861	0.692292	0	1	5	4.47677	0.98863	0
36	MPN037	36	45770	46213	+	443	147	ncbi	1	Membrane	Conserved hypothetical proteins	12	2.73031	0.00755482	0	0	0	0	0	0		0.902	NE	0.545	0	6	MPN037	3	0	o20-38i50-69o81-99i	1	0	0	0	5	92	2.15701	0.0679292	0	0	0	0.269296	1	0	1	2	1.02288	0.640443	0
37	MPN037a	37	45736	46068	-	332	110	ncbi	1		Hypothetical	589		0.0300277	0	0						0.891	NE	0	0	0	0	0	0	0	1	0	0	0
38	MPN038	38	46442	46711	-	269	89	ncbi	1	Cytoplasm	Cytoskeleton	588	4.25801	0.0124191	0	0	0	0	0	0		0.819	NE	0.922	1	6	MPN038	0	0	i	1	0	0	0	0	0	1.64611	1	0	0	0	0.181171	1	0	0	0	0.663079	1	0
39	MPN039	39	47194	48210	+	1016	338	ncbi	1		Conserved hypothetical proteins	14	5.97202	0.0779379	0	0				3.87		0.779	NE	0.998	0	2	mgeni04332||/inference=existence: similar to aa sequence:swissprot:p47278.1	0	1	n7-18c26/27o	1	0	0	0	0	0	4.74823	1	0	0	0	0.5928	1	0	1	7	2.25167	0.894776	0
40	MPN040	40	48105	48416	-	311	103	ncbi	1		Conserved hypothetical proteins	586	1.22836	0.00512954	0	0						0.824	NE	0.481	0	3	0	0	1	n43-61c70/71o	1	0	0	1	1	6	1.57576	0.793149	0	0	0	0.173429	1	0	2	346	0.634742	0.133469	0
41	MPN041	41	48670	49230	+	560	186	ncbi	1		Conserved hypothetical proteins	14	3.0181	0.0133263	0	0						0.797	NE	0.917	0	2	mgeni04332||/inference=existence: similar to aa sequence:swissprot:p47278.1	0	0	o	1	0	0	1	3	86	2.61923	0.486387	0	0	0	0.327002	1	0	7	427	1.24207	0.000308272	1
42	MPN042	42	49292	51310	+	2018	672	ncbi	1	Cytoplasm	Conserved hypothetical proteins	14	2.16513	0.00525634	0	0	0	0	0	156.5		0.723	NE	0.997	0	6	MPN042	0	1	n7-17c22/23o	1	0	0	0	3	121	9.42643	0.995581	0	1	2	1.17686	0.691754	0	1	616	4.47013	0.988554	0
43	MPN043	43	51634	52428	+	794	264	ncbi	1	Membrane	Lipid/CoA metabolism	15	8.14573	0.0963734	115	4	75.1	162.2	75.1	156.49		0.526	NE	0.885	0	6	glpF	7	0	o12-37i49-71o77-96i108-134o162-182i194-215o243-263i	1	0	0	0	1	2	3.71174	0.975565	0	0	0	0.463398	1	0	0	0	1.76015	1	0
44	MPN044	44	52475	53050	-	575	191	ncbi	1	Cytoplasm	Nucleotide metabolism/Salvage	584	7.16823	0.23253	115	10	91.1	91.1	44	77.67	2.79	0.287	F	0.992	1	6	tdk	0	0	o	4	0	0	0	2	75	2.81386	0.77127	0	0	0	0.309694	1	0	0	0	1.13347	1	0
45	MPN045	45	53077	54321	+	1244	414	ncbi	1	Cytoplasm	tRNA synthases	16	7.24849	0.0716547	115	22	37.7	37.7	60.6	172.17	7.74	0.004	E	0.992	0	6	hisS	0	0	o	2	0	0	0	0	0	5.81273	1	0	0	0	0.725699	1	0	0	0	2.75647	1	0
46	MPN046	46	54293	55966	+	1673	557	ncbi	1	Cytoplasm	tRNA synthases	16	6.08921	0.0509742	115	31	63.3	63.3	98.1	124.3	7.29	0.007	E	0.994	1	6	aspS	0	0	o	2	0	0	0	3	81	7.81567	0.984124	0	0	0	0.975759	1	0	0	0	3.70629	1	0
47	MPN047	47	55942	57297	+	1355	451	ncbi	1	Cytoplasm	Vitamin/Folate metabolism	16	6.06969	0.0394114	94	15	29.7	29.7	34.7	32.21	6.31	0.009	E	0.998	0	6	MPN047	0	0	o	2	0	0	0	4	160	6.33098	0.875978	0	0	0	0.7904	1	0	0	0	3.00222	1	0
48	MPN048	48	57508	59442	+	1934	644	ncbi	1	Cytoplasm	Lipid/CoA metabolism	19	3.64088	0.0113056	0	0	7.3	7.3	0	0		0.82	NE	0.968	0	6	MPN048	0	0	o	1	0	0	1	6	1537	8.60004	0.857775	0	4	21566	1.07369	0.0238427	1	1	871	4.07824	0.983063	0
49	MPN049	49	59619	61517	+	1898	632	ncbi	1	SIGNALP	Lipid/CoA metabolism	20	2.87159	0.00920832	0	0	0	0	0	2.56		0.814	NE	0.991	0	6	MPN049	0	1	n7-15c20/21o	1	0	0	0	5	115	8.86617	0.94035	0	2	3	1.10691	0.3035	0	0	0	4.20444	1	0
50	MPN050	50	61977	63503	-	1526	508	ncbi	1	Cytoplasm	Lipid/CoA metabolism	580	8.37416	0.103618	115	28	250.6	250.6	309.3	420.96	7.91	0.132	F	0.999	0	6	glpK	0	0	o	4	0	0	0	2	93	7.16126	0.993666	0	0	0	0.788171	1	0	0	0	2.88468	1	0
51	MPN051	51	63494	64648	-	1154	384	ncbi	1	Membrane-internal	Lipid/CoA metabolism + Pathogenesis	580	8.15981	0.0994859	116	27	537.1	467.3	537.1	843.99	7.85	0.782	NE	0.998	1	6	glpD	0	0	o	2	0	0	0	2	31	5.41667	0.971498	0	0	0	0.596161	1	0	0	0	2.18193	1	0
52	MPN052	52	64831	66804	+	1973	657	ncbi	1	Lipoprotein	Nucleotide metabolism/Salvage	23	8.73281	0.192384	116	37	259.2	280.6	259.2	760.4	8.17	0.149	F	0.979	1	6	MPN052	1	0	i12-33o	1	0	0	0	4	130	9.21633	0.981793	0	0	0	1.15063	1	0	0	0	4.3705	1	0
53	MPN053	53	66822	67088	+	266	88	ncbi	1	Cytoplasm	Glycolysis	23	10.5658	0.636085	115	5	1083.6	1083.6	1654.1	1012.46	7.91	0.108	E	0.79	0	6	ptsH	0	0	o	1	0	0	0	0	0	1.24659	1	0	0	0	0.155632	1	0	0	0	0.591146	1	0
54	MPN054	54	68627	68998	+	371	123	ncbi	1	Lipoprotein	Lipoprotein	25	0.767359	0.00487801	0	0	0	0	0	0		0.842	NE	0.829	0	6	MPN054	0	1	n6-17c22/23o	1	0	1	0	2	762	1.73682	0.518101	0	1	3702	0.216835	0.194938	0	0	0	0.823619	1	0
55	MPN055	55	70404	72086	+	1682	560	ncbi	1	Cytoplasm	DNA synthesis/modifications/repair/conformation	26	7.24283	0.0801392	116	29	138	138	157.8	229.6	5.96	0.006	E	0.975	0	6	potA	0	0	o	2	0	0	0	1	1	7.85769	0.999613	0	0	0	0.981005	1	0	0	0	3.72621	1	0
56	MPN056	56	72088	72948	+	860	286	ncbi	1	Membrane	DNA synthesis/modifications/repair/conformation	26	6.13472	0.0499347	17	1	6	0.4	6	20.28		0.003	E	0.886	1	6	potB	6	0	i7-30o62-83i95-118o138-158i194-216o246-267i	1	0	0	0	0	0	4.01989	1	0	0	0	0.501869	1	0	0	0	1.90628	1	0
57	MPN057	57	72941	73801	+	860	286	ncbi	1	Membrane	DNA synthesis/modifications/repair/conformation	26	6.07637	0.0489032	46	2	0	0	0	20.34		0	E	0.867	1	6	potI	6	0	i9-35o78-100i112-134o146-167i188-212o244-266i	1	0	0	0	2	74	4.01989	0.909868	0	0	0	0.501869	1	0	0	0	1.90628	1	0
58	MPN058	58	73786	75243	+	1457	485	ncbi	1	Lipoprotein	DNA synthesis/modifications/repair/conformation	26	5.55419	0.0304783	115	20	48.8	76.4	48.8	114.28	7.03	0.016	E	0.996	0	6	MPN058	0	1	n9-20c25/26o	1	0	0	0	1	24	6.8072	0.998894	0	0	0	0.849855	1	0	0	0	3.22806	1	0
59	MPN059	59	75243	76202	+	959	319	ncbi	1	Cytoplasm	tRNA modifications/processing	27	6.76833	0.0762498	113	10	64.3	64.3	15.7	70.45	6.68	0.023	E	0.991	0	6	gcp	0	0	o	1	0	0	0	1	2	4.51012	0.989003	0	0	0	0.563073	1	0	0	0	2.13875	1	0
60	MPN060	60	76186	77337	+	1151	383	ncbi	1	Cytoplasm	DNA synthesis/modifications/repair/conformation	27	6.45129	0.0612947	115	17	71	71	75.1	118.62	7.12	0.014	E	0.985	0	6	metX	0	0	o	4	0	0	0	1	3	5.37853	0.995385	0	0	0	0.67149	1	0	0	0	2.55056	1	0
61	MPN060b	61	77280	77594	+	314	104	ncbi	1						0	0								0	0	0	0	0	0	0	1	0	0	0
62	MPN061	62	77625	78977	-	1352	450	ncbi	1	Cytoplasm	Protein synthesis factors	570	7.25207	0.0837034	115	25	196.9	196.9	186.1	276.44	7.24	0.005	E	0.994	0	6	ffh	0	0	o	1	0	0	0	0	0	6.34524	1	0	0	0	0.69836	1	0	0	0	2.55597	1	0
63	MPN062	63	79033	79749	+	716	238	ncbi	1	Cytoplasm	Nucleotide metabolism/Salvage	29	8.5684	0.217973	116	18	652.9	652.9	491.8	618.19	7.7	0.092	E	0.977	0	6	deoD	0	0	o	6	0	0	0	4	16	3.34757	0.430147	0	0	0	0.417933	1	0	0	0	1.58746	1	0
64	MPN063	64	79753	80427	+	674	224	ncbi	1	Cytoplasm	Nucleotide metabolism/Salvage	29	8.57425	0.277639	115	20	296	296	259.2	380.07	7.54	0.006	E	0.999	0	6	deoC	0	0	o	2	0	0	0	0	0	3.15148	1	0	0	0	0.393451	1	0	0	0	1.49447	1	0
65	MPN064	65	80414	81679	+	1265	421	ncbi	1	Cytoplasm	Nucleotide metabolism/Salvage	29	8.98135	0.253412	115	26	194.1	194.1	261.9	318.96	8.47	0.489	NE	0.999	0	6	deoA	0	0	o	2	0	0	0	1	30	5.91078	0.99729	0	0	0	0.73794	1	0	0	0	2.80296	1	0
66	MPN065	66	81690	82091	+	401	133	ncbi	1	Cytoplasm	Nucleotide metabolism/Salvage	29	9.31505	0.335468	110	7	150.1	150.1	103.7	90.73	6.01	0.63	NE	0.937	0	6	cdd	0	0	o	2	0	0	0	0	0	1.87688	1	0	1	1	0.234322	0.208893	0	0	0	0.89004	1	0
67	MPN066	67	82081	83745	+	1664	554	ncbi	1	Cytoplasm	Pentose Pathway	29	8.31351	0.144996	115	30	285.8	285.8	264.7	241.19	7.54	0.006	E	0.997	1	6	cpsG	0	0	o	2	0	0	0	4	79	7.77365	0.950663	0	0	0	0.970513	1	0	0	0	3.68636	1	0
68	MPN067	68	83713	84675	-	962	320	ncbi	1	Cytoplasm	RNA synthesis	567	8.42727	0.196351	116	25	586.9	586.9	480.5	590.76	6.5	0.003	E	0.997	0	6	nusG	0	0	o	1	0	0	0	1	106	4.51624	0.98907	0	0	0	0.497059	1	0	0	0	1.81922	1	0
69	MPN068	69	84683	85060	-	377	125	ncbi	1	Membrane	Protein secretion	567	9.00411	0.339289	95	4	1.2	24.1	1.2	27.37	4.37	0.003	E	0.966	0	6	secE	1	0	i108-129o	1	0	0	0	0	0	2.01191	1	0	0	0	0.221431	1	0	0	0	0.81043	1	0
70	MPN069	70	85066	85212	-	146	48	ncbi	1	Cytoplasm	Ribosome	567	8.83433	0.63299	66	1	19.7	19.7	10.4	35.81	2.79	0.034	E	0.551	0	6	rpmG	0	0	i	1	0	0	0	0	0	0.759741	1	0	0	0	0.0836174	1	0	0	0	0.306036	1	0
71	MPN070	71	85228	85611	-	383	127	ncbi	1	Membrane	Conserved hypothetical proteins	566	6.91155	0.113582	5	1	41.5	0	41.5	35.2		0.013	E	0.88	1	6	MPN070	2	0	i12-35o55-75i	1	0	0	0	0	0	1.80087	1	0	0	0	0.198204	1	0	0	0	0.72542	1	0
72	MPN071	72	85598	86428	-	830	276	ncbi	1	Cytoplasm	rRNA and rProtein modifications/processing	564	5.03438	0.0353053	75	9	21.9	21.9	36.2	50.98	4.98	0.323	F	0.997	1	6	yabC	0	0	o	1	0	0	0	2	2	3.89719	0.900593	0	0	0	0.428926	1	0	1	2	1.56985	0.791924	0
73	MPN072	73	86410	86946	-	536	178	ncbi	1	Cytoplasm	RNA degradation	564	6.44862	0.0748438	91	7	21.3	21.3	20	36.54		0.168	F	0.99	0	6	yabF	0	0	i	1	0	0	0	0	0	2.5184	1	0	0	0	0.277176	1	0	0	0	1.01445	1	0
74	MPN073	74	86925	88091	-	1166	388	ncbi	1	Cytoplasm	Pentose Pathway + Nucleotide metabolism/Salvage	564	7.14788	0.10068	115	19	218.5	218.5	75.1	275.11	7.87	0.027	E	0.98	1	6	prs	0	0	i	6	0	0	0	0	0	5.47295	1	0	0	0	0.602355	1	0	0	0	2.2046	1	0
75	MPN073.1	75	86925	87959	-	1034	344	ncbi	1						0	0								0	0	0	0	0	0	0	1	0	0	0
76	MPN074	76	87898	88341	-	443	147	ncbi	1	Cytoplasm	Protein synthesis factors + Protein homeostasis	564	6.29752	0.0557817	21	5	10.2	10.2	29.3	25.11		0.048	E	0.993	0	6	smpB	0	0	o	1	0	0	0	0	0	2.08225	1	0	0	0	0.229174	1	0	1	3	0.838767	0.567757	0
77	MPN075	77	88348	89247	+	899	299	ncbi	1	Cytoplasm	Glycocalyx	30	4.68455	0.0291868	70	8	10.1	10.1	9	24.69	5.6	0.394	NE	0.996	0	6	ywdF	0	0	o	1	0	0	0	1	5	4.20197	0.985034	0	0	0	0.524602	1	0	0	0	1.99263	1	0
78	MPN076	78	89299	90993	-	1694	564	ncbi	1	Membrane	Lipid/CoA metabolism	562	9.86684	0.283857	115	9	318.3	199.8	318.3	647.22	7.71	0.467	NE	0.971	0	6	uhpT	12	0	i12-34o77-95i102-120o190-213i233-255o261-283i321-342o370-392i404-429o435-459i471-489o509-535i	1	0	0	0	1	48	8.14611	0.99971	0	0	0	0.896564	1	0	0	0	3.28139	1	0
79	MPN077	79	91199	92884	-	1685	561	ncbi	1	Membrane	Lipid/CoA metabolism	561	8.85149	0.112331	115	10	50.4	159.7	50.4	125.58	7.75	0.832	NE	0.922	0	6	MPN077	12	0	i12-34o77-95i102-123o193-214i235-255o261-283i320-340o360-377i389-413o419-443i455-476o496-520i	1	0	0	0	3	24	7.90693	0.985211	0	0	0	0.87024	1	0	0	0	3.18505	1	0
80	MPN078	80	93191	95275	+	2084	694	ncbi	1	Membrane	Glycolysis	33	5.42904	0.0330397	115	22	132.2	30.8	132.2	136.14	7.51	0.782	NE	0.98	1	6	fruA	10	0	i313-338o358-381i388-405o425-442i462-486o501-520i541-564o576-597i604-625o645-675i	1	0	0	0	1	34	9.73457	0.999941	0	0	0	1.21533	1	0	0	0	4.61625	1	0
81	MPN079	81	95268	96170	+	902	300	ncbi	1	Cytoplasm	Glycolysis	33	5.45636	0.0246835	114	8	34.1	34.1	53.3	99.63	7.21	0.643	NE	0.997	0	6	fruK	0	0	o	8	0	0	0	0	0	4.21598	1	0	0	0	0.52635	1	0	0	0	1.99927	1	0
82	MPN080	82	96407	100567	+	4160	1386	ncbi	1	Membrane	Cell division	34	4.55753	0.0166466	111	38	30.7	23.9	30.7	60.84	6.78	0.014	E	0.987	0	6	MPN080	9	1	n17-28c32/33o514-539i559-577o583-599i611-633o653-670i682-701o1260-1281i1302-1329o1349-1372i	2	0	0	0	7	181	19.4271	0.999616	0	0	0	2.42541	1	0	0	0	9.21258	1	0
83	MPN081	83	100567	101964	+	1397	465	ncbi	1	Cytoplasm	AA metabolism	34	4.72211	0.0181729	115	24	32.3	32.3	48.4	76.25	7	0.05	E	0.992	0	6	glnQ	0	0	o	1	0	0	0	2	15	6.52707	0.988986	0	0	0	0.814881	1	0	0	0	3.09521	1	0
84	MPN082	84	101985	103931	+	1946	648	ncbi	1	Cytoplasm	Pentose Pathway	35	8.43435	0.17389	116	42	321.6	321.6	350.9	552.07	8.44	0.333	F	0.996	1	6	tklB	0	1	n4-15c20/21o	2	0	0	0	0	0	9.09027	1	0	0	0	1.13489	1	0	0	0	4.31072	1	0
85	MPN083	85	103941	105542	+	1601	533	ncbi	1	Lipoprotein	Lipoprotein	35	9.35975	0.301468	107	23	52.9	73.6	52.9	59.14	4.61	0.631	NE	0.997	1	6	MPN083	0	1	n8-19c24/25o	1	0	1	0	0	0	7.47951	1	0	0	0	0.933791	1	0	0	0	3.54688	1	0
86	MPN084	86	105592	107166	+	1574	524	ncbi	1	Lipoprotein	Lipoprotein	35	8.63715	0.187585	115	22	51.7	57.9	51.7	79.58	2.3	0.75	NE	0.983	0	6	MPN084	1	0	o6-27i	1	0	1	0	2	4	7.35346	0.994651	0	0	0	0.918053	1	0	1	34	3.4871	0.96941	0
87	MPN085	87	107273	108595	+	1322	440	ncbi	1	Membrane	Conserved hypothetical proteins	38	6.23085	0.0198355	22	5	8.1	0	8.1	8.34		0.854	NE	0.586	0	6	MPN085	9	0	o27-49i56-76o96-117i138-158o209-233i245-265o277-305i393-417o423-439i	1	0	0	0	3	13	6.1769	0.945474	0	0	0	0.771165	1	0	3	20	2.92916	0.560753	0
88	MPN086	88	108857	109174	+	317	105	ncbi	1	Membrane	Conserved hypothetical proteins	38	2.76002	0.00428855	0	0	0	0	0	0		0.799	NE	0.717	0	6	MPN086	2	0	i23-49o69-91i	1	0	0	0	1	1	1.4847	0.773429	0	0	0	0.185359	1	0	2	8	0.704062	0.157218	0
89	MPN087	89	109346	109798	+	452	150	ncbi	1	Membrane	Conserved hypothetical proteins	39	1.28752	0.00428855	0	0	0	0	0	0		0.815	NE	0.568	0	6	MPN087	4	0	i21-39o76-104i116-138o158-176i	1	0	0	0	3	73	2.57721	0.475834	0	0	0	0.321756	1	0	1	108	1.22214	0.705402	0
90	MPN088	90	110813	111118	+	305	101	ncbi	1	Cytoplasm	Conserved hypothetical proteins	40	3.76583	0.0161563	0	0	0	0	0	0		0.816	NE	0.305	1	6	MPN088	0	0	o	1	0	0	0	1	23	1.4987	0.776581	0	0	0	0.187108	1	0	0	0	0.710704	1	0
91	MPN089	91	111610	112617	+	1007	335	ncbi	1	Cytoplasm	DNA synthesis/modifications/repair/conformation	41	4.56003	0.0135813	0	0	0	0	0	0		0.851	NE	0.923	0	1	mpulm05932||lcl|nc_002771.1_cds_wp_010925235.1_415	0	0	o	1	0	0	0	2	12	5.3225	0.969143	0	0	0	0.664496	1	0	0	0	2.52399	1	0
92	MPN090	92	112772	113761	+	989	329	ncbi	1	Membrane	Conserved hypothetical proteins	42	6.29394	0.0647815	110	4	74.7	2.8	74.7	104.09	8.27	0.846	NE	0.646	0	6	MPN090	7	0	o29-47i83-102o122-140i161-184o217-246i258-285o297-319i	1	0	0	0	3	68	4.62217	0.839705	0	1	5	0.577062	0.438454	0	0	0	2.19189	1	0
93	MPN091	93	113838	114254	+	416	138	ncbi	1		Conserved hypothetical proteins	42	0.672005	0.00500124	0	0						0.922	NE	0.41	0	5	0	0	0	o	1	0	0	1	1	1	1.94691	0.857286	0	0	0	0.243066	1	0	0	0	0.92325	1	0
94	MPN092	94	114572	115093	+	521	173	ncbi	1		Adhesins/attachment organelle	42	2.55697	0.00705761	0	0				12.61		0.763	NE	0.771	0	5	0	0	0	o	1	0	0	0	1	346	2.43715	0.91259	0	1	1	0.304269	0.262338	0	7	823	1.15572	0.000200494	1
95	MPN093	95	114948	115853	+	905	301	ncbi	1		Adhesins/attachment organelle	42	1.28807	0.00450005	0	0						0.768	NE	0.886	1	2	mgeni09750||/inference=existence: similar to aa sequence:refseq:wp_010869367.1	0	0	o	1	0	0	0	1	1	4.86028	0.992252	0	1	1	0.606789	0.454902	0	5	564	2.30481	0.0843134	0
96	MPN094	96	116455	116709	+	254	84	ncbi	1	Cytoplasm	Cytoskeleton	43	2.12289	0.0107144	0	0	0	0	0	12.6		0.911	NE	0.95	1	6	MPN094	0	0	o	1	0	0	0	0	0	1.97493	1	0	0	0	0.246563	1	0	0	0	0.936535	1	0
97	MPN095	97	123290	124054	+	764	254	ncbi	1	Membrane	AA metabolism	45	7.5042	0.0725033	75	2	6	0	6	41.08	8.44	0.759	NE	0.919	1	6	MPN095	6	0	i29-49o64-84i116-136o156-174i186-210o230-251i	1	0	0	0	3	86	3.72575	0.718899	0	0	0	0.465147	1	0	0	0	1.7668	1	0
98	MPN096	98	124054	124848	+	794	264	ncbi	1	Membrane	AA metabolism	45	7.10532	0.0583521	17	2	55.3	25.2	55.3	51.55	7.67	0.795	NE	0.911	0	6	MPN096	5	1	n3-14c18/19o42-65i95-122o142-163i175-195o215-236i	1	0	0	0	1	4	3.71174	0.975565	0	3	12	0.463398	0.0117643	1	4	704	1.76015	0.102392	0
99	MPN097	99	125024	126649	+	1625	541	ncbi	1	Lipoprotein	Lipoprotein	46	6.25372	0.0563502	2	1	0	0	0	10.81		0.721	NE	0.996	0	1	mgall07947||mycoplasma specific lipoprotein a	0	1	n6-16c21/22o	1	0	1	1	3	115	7.59157	0.981121	0	0	0	0.947781	1	0	1	4	3.60001	0.972677	0
100	MPN098	100	126947	127390	+	443	147	ncbi	1		Lipoprotein	46	3.44574	0.00954021	0	0				70.27		0.666	NE	0.997	1	1	mgall07947||mycoplasma specific lipoprotein a	0	0	o	1	0	1	1	2	40	2.07297	0.613386	0	0	0	0.258804	1	0	0	0	0.983029	1	0
101	MPN099	101	128076	129119	+	1043	347	ncbi	1		Adhesins/attachment organelle	47	0.136365	0.0044869	0	0						0.786	NE	0.842	0	2	mgeni05718||/inference=existence: similar to aa sequence:swissprot:p20796.1	0	0	o	1	0	0	0	1	3	4.87429	0.992359	0	2	2671	0.608538	0.124721	0	0	0	2.31145	1	0
102	MPN100	102	129626	130009	+	383	127	ncbi	1	Cytoplasm	Conserved hypothetical proteins	48	2.00059	0.00500723	1	1	0	0	0	0		0.867	NE	0.992	1	6	MPN100	0	0	o	1	0	0	0	0	0	2.57721	1	0	0	0	0.321756	1	0	1	1	1.22214	0.705402	0
103	MPN101	103	130466	131752	+	1286	428	ncbi	1	Cytoplasm	Conserved hypothetical proteins	49	0.14905	0.004354	0	0	0	0	0	0		0.788	NE	0.869	0	6	MPN101	0	0	o	1	0	0	0	6	177	6.00882	0.555737	0	3	11268	0.750181	0.0405294	1	3	167	2.84946	0.542251	0
104	MPN102	104	132568	133386	+	818	272	ncbi	1		Adhesins/attachment organelle	50	0.217285	0.00428855	0	0						0.699	NE	0.771	0	2	mgeni02085||/inference=existence: similar to aa sequence:refseq:wp_014894458.1	0	0	o	1	0	0	0	6	511	3.93585	0.204925	0	1	23005	0.491377	0.388217	0	3	5929	1.86643	0.287225	0
105	MPN103	105	134055	134573	-	518	172	ncbi	1	Cytoplasm	Conserved hypothetical proteins	542	0.707461	0.00517662	0	0	0	0	0	0		0.783	NE	0.535	0	6	MPN103	4	0	i12-31o37-55i62-81o93-117i	1	0	0	0	4	121	2.43398	0.22841	0	2	2039	0.267885	0.0300734	1	2	30637	0.98045	0.25705	0
106	MPN104	106	134583	134897	+	314	104	ncbi	1	Cytoplasm	Cytoskeleton	51	8.91449	0.196927	48	3	0	0	103.7	49.67		0.849	NE	0.985	1	6	MPN104	0	0	o	1	0	0	0	0	0	1.80685	1	0	0	0	0.225579	1	0	0	0	0.85683	1	0
107	MPN104b	107	135088	135360	+	272	90	ncbi	1						0	0								0	0	0	0	0	0	0	1	0	0	0
108	MPN105	108	135731	136756	+	1025	341	ncbi	1	Cytoplasm	tRNA synthases	53	7.05759	0.098947	115	14	87.3	87.3	0	173.95	7.36	0.005	E	0.999	0	6	pheS	0	0	o	2	0	0	0	1	3	4.79025	0.99169	0	0	0	0.598046	1	0	0	0	2.27159	1	0
109	MPN106	109	136759	139176	+	2417	805	ncbi	1	Cytoplasm	tRNA synthases	53	6.70607	0.0682853	115	52	123.4	123.4	121	191	7.39	0.012	E	0.998	0	6	pheT	0	0	o	2	0	0	0	1	51	11.2893	0.999987	0	0	0	1.40943	1	0	0	0	5.35352	1	0
110	MPN107	110	139289	140044	+	755	251	ncbi	1	Cytoplasm	DNA synthesis/modifications/repair/conformation	53	5.43239	0.0318059	0	0	0	0	0	0		0.805	NE	0.984	0	6	MPN107	0	0	o	1	0	0	0	0	0	3.52966	1	0	0	0	0.440666	1	0	0	0	1.67381	1	0
111	MPN108	111	140046	141260	+	1214	404	ncbi	1	Cytoplasm	DNA synthesis/modifications/repair/conformation	53	4.71579	0.0168341	0	0	0	0	0	0		0.842	NE	0.926	0	6	MPN108	0	0	o	1	0	0	0	2	5	5.67267	0.977055	0	0	0	0.708212	1	0	0	0	2.69005	1	0
112	MPN109	112	141940	142437	+	497	165	ncbi	1	Cytoplasm	DNA synthesis/modifications/repair/conformation	54	5.26228	0.0395449	115	14	124.6	124.6	118.2	203.39	7.82	0.839	NE	0.911	1	6	MPN109	0	0	i	1	0	0	0	0	0	2.32509	1	0	0	0	0.29028	1	0	0	0	1.10259	1	0
113	MPN110	113	142361	144517	+	2156	718	ncbi	1	Cytoplasm	DNA synthesis/modifications/repair/conformation	54	3.72103	0.0110249	0	0	0	0	0	0		0.818	NE	0.955	0	6	MPN110	0	0	o	1	0	0	0	2	2	10.0847	0.999538	0	0	0	1.25904	1	0	3	12	4.7823	0.855774	0
114	MPN111	114	145021	146289	+	1268	422	ncbi	1	Cytoplasm	DNA synthesis/modifications/repair/conformation	54	3.62954	0.0117625	0	0	0	0	0	0		0.76	NE	0.838	0	6	MPN111	0	0	o	1	0	0	0	2	17	5.92478	0.981494	0	0	0	0.739689	1	0	2	15	2.8096	0.770552	0
115	MPN112	115	147149	147541	+	392	130	ncbi	1	Membrane	Fermentation	56	6.53918	0.0150716	0	0	0	0	0	0		0.816	NE	0.896	0	6	MPN112	3	0	i32-53o73-93i100-127o	1	0	0	1	0	0	1.83486	1	0	0	0	0.229076	1	0	0	0	0.870114	1	0
116	MPN113	116	148090	148761	+	671	223	ncbi	1		Fermentation	56	3.7977	0.00435017	0	0						0.825	NE	0.887	1	2	cperf049028||conserved hypothetical protein	9	0	o6-29i50-73o93-115i179-200o220-236i248-269o281-305i317-335o363-385i	1	0	0	1	7	461	5.78472	0.359163	0	1	2	0.722202	0.514318	0	6	1502	2.74318	0.0602657	0
117	MPN114	117	148751	150553	+	1802	600	ncbi	1	Cytoplasm	Signal transduction	56	3.77104	0.008081	0	0	0	0	0	0		0.811	NE	0.998	1	6	cpt2	0	0	o	1	0	0	0	4	19	8.41796	0.968136	0	0	0	1.05095	1	0	3	37	3.9919	0.760707	0
118	MPN115	118	150643	151248	+	605	201	ncbi	1	Cytoplasm	Protein synthesis factors	57	10.1359	0.57339	116	13	296	296	298.4	232.4	5.98	0.012	E	0.977	0	6	infC	0	0	o	1	0	0	0	1	1	2.82933	0.940948	0	0	0	0.353232	1	0	0	0	1.3417	1	0
119	MPN116	119	151254	151433	+	179	59	ncbi	1	Cytoplasm	Ribosome	57	9.37607	0.399931	112	3	150.1	150.1	370.6	280.04	4.93	0.111	E	0.7	0	6	rpmI	0	0	i	1	0	0	0	1	31	0.840395	0.56846	0	0	0	0.10492	1	0	0	0	0.398525	1	0
120	MPN117	120	151444	151827	+	383	127	ncbi	1	Cytoplasm	Ribosome	57	9.23595	0.316861	104	10	308.8	308.8	298.4	214.09	6.34	0.065	E	0.997	1	6	rplT	0	0	i	1	0	0	0	0	0	1.79284	1	0	0	0	0.22383	1	0	0	0	0.850187	1	0
121	MPN118	121	151802	152512	-	710	236	ncbi	1	Cytoplasm	RNA degradation + DNA synthesis/modifications/repair/conformation	534	5.72407	0.0395723	112	17	41.6	41.6	39	81.95	6.62	0.016	E	0.968	0	6	MPN118	0	0	o	1	0	0	0	0	0	3.33442	1	0	0	0	0.366987	1	0	0	0	1.34316	1	0
122	MPN119	122	152568	155300	+	2732	910	ncbi	1	Cytoplasm	Adhesins/attachment organelle	58	7.69973	0.125832	116	20	334.4	334.4	256.4	306.89	6.04	0.864	NE	0.99	0	6	MPN119	0	0	o	1	0	0	0	5	1407840	12.76	0.995558	0	5	2456210	1.59304	0.0233006	1	1	23	6.05094	0.997644	0
123	MPN120	123	155323	155976	+	653	217	ncbi	1	Cytoplasm	Protein homeostasis	58	8.41776	0.163023	116	17	665.6	665.6	663.5	769.34	7.36	0.002	E	0.995	0	6	grpE	0	0	o	2	0	0	0	0	0	3.05343	1	0	0	0	0.381211	1	0	0	0	1.44798	1	0
124	MPN121	124	155976	156341	+	365	121	ncbi	1	Cytoplasm	Conserved hypothetical proteins	58	8.24411	0.11838	113	5	586.9	586.9	361.7	464.53	6.71	0.812	NE	0.997	0	6	MPN121	0	0	i	1	0	0	0	0	0	1.7088	1	0	0	0	0.213338	1	0	0	0	0.810335	1	0
125	MPN122	125	156467	158374	+	1907	635	ncbi	1	Cytoplasm	DNA synthesis/modifications/repair/conformation	58	7.58166	0.0881489	111	26	52.4	52.4	59	68.06	4.35	0.001	E	0.994	1	6	parB	0	0	o	2	0	0	0	0	0	8.90819	1	0	0	0	1.11216	1	0	1	384	4.22437	0.985365	0
126	MPN123	126	158374	160743	+	2369	789	ncbi	1	Cytoplasm	DNA synthesis/modifications/repair/conformation	58	6.88354	0.0608345	104	33	57.6	57.6	66.6	98.62	4.74	0.007	E	0.998	1	6	parC	0	1	n6-13c18/19o	2	0	0	0	1	6	11.0652	0.999984	0	0	0	1.38145	1	0	0	0	5.24725	1	0
127	MPN124	127	160730	161785	-	1055	351	ncbi	1	Cytoplasm	Transcription factors	531	6.42342	0.0561182	115	18	87.3	87.3	61	158.25	5.18	0.002	E	0.999	1	6	hrcA	0	0	o	2	0	0	0	2	3	4.95239	0.957937	0	0	0	0.545061	1	0	0	0	1.9949	1	0
128	MPN125	128	161817	163577	+	1760	586	ncbi	1	Cytoplasm	DNA synthesis/modifications/repair/conformation	60	4.62601	0.029508	107	20	16.6	16.6	11.3	32.34	4.6	0.211	F	0.983	0	6	uvrC	0	0	o	1	0	0	0	2	28	8.22186	0.997522	0	0	0	1.02647	1	0	1	3	3.89891	0.979736	0
129	MPN126	129	163613	164092	+	479	159	ncbi	1	Cytoplasm	Metabolism homeostasis	61	8.30432	0.117242	99	5	40.3	40.3	11	54.13	8.52	0.818	NE	0.873	1	6	MPN126	0	0	o	4	0	0	0	0	0	2.24105	1	0	0	0	0.279788	1	0	0	0	1.06273	1	0
130	MPN127	130	164628	165026	+	398	132	ncbi	1		Cytoskeleton	62	5.3427	0.0501206	0	0	0	0	0	2.07		0.799	NE	0.926	0	5	0	0	0	o	1	0	0	0	0	0	2.53519	1	0	0	0	0.31651	1	0	0	0	1.20222	1	0
131	MPN128	131	166483	166932	+	449	149	ncbi	1		Conserved hypothetical proteins	63	0	0.00428855	7	1				6.26		0.536	NE	0.764	0	2	mgeni05718||/inference=existence: similar to aa sequence:swissprot:p20796.1	0	0	o	1	0	0	0	0	0	3.03943	1	0	0	0	0.379462	1	0	1	1	1.44133	0.763388	0
132	MPN129	132	167632	168081	+	449	149	ncbi	1	Membrane	Conserved hypothetical proteins	64	6.76114	0.064427	0	0	0	0	0	0		0.883	NE	0.8	0	6	MPN129	3	0	o37-60i81-104o116-143i	1	0	0	0	0	0	2.10099	1	0	0	0	0.262301	1	0	1	227	0.996313	0.630762	0
133	MPN130	133	169042	169464	+	422	140	ncbi	1	Cytoplasm	Conserved hypothetical proteins	65	3.21594	0.00704751	0	0	0	0	0	0		0.838	NE	0.974	1	6	MPN130	0	0	o	1	0	0	0	0	0	1.97493	1	0	0	0	0.246563	1	0	0	0	0.936535	1	0
134	MPN130.1	134	169210	169464	+	254	84	ncbi	1						0	0								0	0	0	0	0	0	0	1	0	0	0
135	MPN131	135	170068	170733	+	665	221	ncbi	1	Cytoplasm	Adhesins/attachment organelle	66	0.41283	0.00428855	0	0	0	0	0	0		0.558	NE	0.598	0	6	MPN131	0	0	o	1	0	0	0	4	248	3.10946	0.377276	0	2	30860	0.388205	0.0584177	0	5	36179	1.47454	0.0174031	1
136	MPN132	136	171049	171819	+	770	256	ncbi	1	Cytoplasm	Adhesins/attachment organelle	66	0.258504	0.00428855	0	0	0	0	0	0		0.583	NE	0.851	0	6	MPN132	0	0	o	1	0	0	0	2	9	3.59969	0.874281	0	2	87	0.449409	0.0752696	0	4	1549	1.70702	0.0942419	0
137	MPN133	137	172277	173182	+	905	301	ncbi	1	Lipoprotein	Nucleotide metabolism/Salvage	68	7.2304	0.105162	94	9	19.1	23.5	19.1	27.42	2.11	0.486	NE	0.981	1	6	MPN133	0	1	n12-20c25/26o	1	0	0	0	4	43	4.22999	0.610125	0	0	0	0.528099	1	0	0	0	2.00591	1	0
138	MPN134	138	173206	174966	+	1760	586	ncbi	1	Membrane	Nucleotide metabolism/Salvage	68	7.22595	0.0899328	116	28	211.5	154	211.5	459.18	7.47	0.017	E	0.997	0	6	ugpC	0	0	o	2	0	0	0	0	0	8.22186	1	0	0	0	1.02647	1	0	0	0	3.89891	1	0
139	MPN135	139	174959	175948	+	989	329	ncbi	1	Membrane	Nucleotide metabolism/Salvage	68	7.62614	0.105485	103	3	13.6	0	13.6	61.86		0.016	E	0.94	1	6	ugpA	6	0	i30-50o92-117i129-148o176-201i234-254o284-302i	1	0	0	0	2	57	4.62217	0.944726	0	1	1	0.577062	0.438454	0	0	0	2.19189	1	0
140	MPN136	140	175920	176879	+	959	319	ncbi	1	Membrane	Nucleotide metabolism/Salvage	68	7.53573	0.080146	100	5	35.6	12.5	35.6	71.52	7.21	0.014	E	0.974	1	6	ugpE	6	0	i32-56o99-122i134-158o170-193i214-239o283-302i	1	0	0	0	0	0	4.48211	1	0	0	0	0.559575	1	0	0	0	2.12547	1	0
141	MPN137	141	177457	178143	-	686	228	ncbi	1	Cytoplasm	Cytoskeleton	523	5.45887	0.0376494	0	0	0	0	0	0		0.758	NE	0.893	0	6	MPN137	0	0	o	1	0	0	0	0	0	3.22186	1	0	0	0	0.3546	1	0	0	0	1.29782	1	0
142	MPN138	142	178392	178892	-	500	166	ncbi	1	Cytoplasm	Cytoskeleton	522	5.29405	0.0398762	4	2	0	0	31.2	0		0.779	NE	0.997	0	6	MPN138	0	0	o	1	0	0	0	0	0	2.34957	1	0	0	0	0.258594	1	0	0	0	0.946446	1	0
143	MPN139	143	179129	179620	-	491	163	ncbi	1	Cytoplasm	Cytoskeleton	521	4.67374	0.0215354	13	5	0	0	3	20.34		0.799	NE	0.977	0	6	MPN139	0	0	o	1	0	0	0	0	0	2.30736	1	0	0	0	0.253949	1	0	0	0	0.929444	1	0
144	MPN140	144	179871	180845	+	974	324	ncbi	1	Cytoplasm	RNA degradation	69	7.57775	0.13458	115	18	203.6	203.6	287	286.9	7.37	0.047	E	0.948	0	6	orf4	0	0	o	1	0	0	0	1	11	4.55214	0.989455	0	0	0	0.568319	1	0	0	0	2.15868	1	0
145	MPN141	145	180858	185741	+	4883	1627	ncbi	1	Membrane	Adhesins/attachment organelle	69	8.34718	0.0516093	115	41	740.2	0	740.2	712.09	5.93	0.441	NE	0.956	0	6	P1	2	0	i12-34o1522-1547i	1	0	0	0	4	12	22.8027	1	0	0	0	2.84684	1	0	2	5	10.8133	0.999762	0
146	MPN142	146	185747	189403	+	3656	1218	ncbi	1	SIGNALP	Adhesins/attachment organelle	69	8.19933	0.0629363	116	37	663.5	533.5	663.5	421.42	5.42	0.496	NE	0.965	0	6	orf6	1	1	n11-22c27/28o1115-1140i	1	0	0	0	1	32	17.074	1	0	1	1	2.13163	0.881356	0	0	0	8.09671	1	0
147	MPN143	147	189520	190047	+	527	175	ncbi	1	Cytoplasm	Conserved hypothetical proteins	69	5.26649	0.0263691	1	1	0	0	0	0		0.739	NE	0.947	0	6	MPN143	0	1	n2-13c18/19o	1	0	0	0	4	5208	2.68926	0.283542	0	1	1	0.335745	0.285195	0	3	2939	1.27528	0.137233	0
148	MPN144	148	190621	191862	+	1241	413	ncbi	1	Cytoplasm	Adhesins/attachment organelle	70	1.14992	0.00481777	0	0	0	0	0	0		0.363	F	0.809	0	6	MPN144	0	0	o	1	0	0	0	7	1454	7.53554	0.626687	0	4	41969	0.940786	0.0155703	1	4	10	3.57344	0.479129	0
149	MPN145	149	192349	192753	+	404	134	ncbi	1	Cytoplasm	Cytoskeleton	71	5.32329	0.0361662	28	2	0	0	5.1	5.43		0.791	NE	0.976	1	6	MPN145	0	0	o	1	0	0	0	0	0	2.52118	1	0	0	0	0.314761	1	0	0	0	1.19558	1	0
150	MPN146	150	193071	193868	+	797	265	ncbi	1		Conserved hypothetical proteins	72	8.93292	0.411333	4	2						0.781	NE	0.985	1	1	mgall07947||mycoplasma specific lipoprotein a	0	0	o	1	0	0	0	1	45	3.73976	0.97624	0	0	0	0.466896	1	0	0	0	1.77344	1	0
151	MPN147	151	193875	195332	+	1457	485	ncbi	1		Conserved hypothetical proteins	72	4.90687	0.0458016	0	0						0.721	NE	0.995	0	1	mgall07947||mycoplasma specific lipoprotein a	0	0	o	1	0	0	0	2	49	6.8072	0.991367	0	0	0	0.849855	1	0	1	13	3.22806	0.960366	0
152	MPN148	152	195539	196297	+	758	252	ncbi	1	Cytoplasm	Conserved hypothetical proteins	73	8.95048	0.285058	51	4	27.7	27.7	98.1	31.87	2.76	0.84	NE	0.842	0	6	MPN148	0	1	n2-12c16/17o	1	0	0	0	0	0	3.54367	1	0	0	0	0.442414	1	0	0	0	1.68045	1	0
153	MPN149	153	196850	198154	+	1304	434	ncbi	1	Cytoplasm	Adhesins/attachment organelle	74	2.78232	0.00612349	0	0	0	0	0	0		0.559	NE	0.765	0	6	MPN149	0	0	o	1	0	0	0	1	53	6.09286	0.997741	0	0	0	0.760673	1	0	0	0	2.88931	1	0
154	MPN150	154	197982	198656	+	674	224	ncbi	1	Cytoplasm	Adhesins/attachment organelle	74	2.33777	0.00578179	0	0	0	0	0	0		0.547	NE	0.885	0	6	MPN150	0	0	o	1	0	0	0	5	359	3.16549	0.213268	0	1	137	0.3952	0.326455	0	1	7	1.50111	0.777118	0
155	MPN151	155	199139	199540	+	401	133	ncbi	1	Cytoplasm	Cytoskeleton	75	4.24221	0.0256787	7	1	0	0	0	0		0.748	NE	0.974	0	6	MPN151	0	0	i	1	0	0	0	1	39	2.25506	0.895133	0	0	0	0.281536	1	0	2	2	1.06938	0.289744	0
156	MPN152	156	199823	202207	+	2384	794	ncbi	1	Lipoprotein	Lipid/CoA metabolism related + DNA synthesis/modifications/repair/conformation	76	5.73745	0.0259302	99	10	7.3	6.6	7.3	12.01	7.52	0.807	NE	0.996	0	6	MPN152	0	1	n8-18c23/24o	1	0	0	0	4	85	11.1632	0.995654	0	0	0	1.39369	1	0	1	3	5.29375	0.994977	0
157	MPN153	157	202383	205724	+	3341	1113	ncbi	1	Cytoplasm	DNA synthesis/modifications/repair/conformation	77	7.67519	0.0959343	115	80	171.5	171.5	261.9	394.73	7.79	0.751	NE	0.989	0	6	MPN153	0	0	o	1	0	0	0	2	66	15.6033	0.999997	0	0	0	1.94802	1	0	1	1	7.39929	0.999388	0
158	MPN154	158	205801	207423	+	1622	540	ncbi	1	Cytoplasm	RNA synthesis	77	6.74734	0.100264	115	32	441.8	441.8	442.4	469.21	6.1	0.086	E	0.998	0	6	nusA	0	0	o	1	0	0	0	3	20	7.57756	0.980916	0	0	0	0.946032	1	0	0	0	3.59337	1	0
159	MPN155	159	207704	209557	+	1853	617	ncbi	1	Cytoplasm	Protein synthesis factors	78	7.58665	0.116166	115	33	203.6	203.6	276.1	236	7.09	0.002	E	0.983	1	6	infB	0	0	o	1	0	0	0	4	83	8.65607	0.972982	0	0	0	1.08068	1	0	0	0	4.10481	1	0
160	MPN155a	160	207448	207717	+	269	89	ncbi	1		Ribosome	77		0.155922	0	0	12.2	45.7	12.2	17.62		0.139	F	0	0	0	0	0	0	0	1	0	0	0
161	MPN156	161	209560	209910	+	350	116	ncbi	1	Cytoplasm	Ribosome	78	7.82451	0.138845	111	8	59.2	59.2	41.9	64.43	4.62	0.096	E	0.945	0	6	rbfA	0	0	o	1	0	0	0	0	0	1.97493	1	0	0	0	0.246563	1	0	0	0	0.936535	1	0
162	MPN157	162	209926	211134	+	1208	402	ncbi	1	Membrane	Conserved hypothetical proteins	79	8.4388	0.20753	115	11	220.2	321.6	220.2	98.8	5.48	0.014	E	0.997	0	6	MPN157	3	0	i279-302o322-347i359-384o	1	0	0	0	1	1	5.64465	0.996464	0	0	0	0.704715	1	0	0	0	2.67676	1	0
163	MPN158	163	211147	211956	+	809	269	ncbi	1	Cytoplasm	Vitamin/Folate metabolism	79	6.83282	0.0650294	93	7	34.9	34.9	10.2	42.41	7.06	0.029	E	0.99	1	6	yaaC	0	0	o	1	0	0	0	2	47	3.8238	0.894626	0	0	0	0.477388	1	0	0	0	1.81329	1	0
164	MPN159	164	211982	213256	+	1274	424	ncbi	1	Membrane	Ions/Phosphate transport + Lipid/CoA metabolism	80	6.98124	0.0747831	115	16	44.4	32.3	44.4	112.23	6.64	0.795	NE	0.995	0	6	hlyC	4	0	o6-30i67-89o101-119i131-152o	1	0	0	0	3	41	5.9528	0.935892	0	0	0	0.743186	1	0	0	0	2.82289	1	0
165	MPN160	165	213243	214376	+	1133	377	ncbi	1	Membrane	Conserved hypothetical proteins	80	6.2063	0.0645258	26	4	8.7	3.2	8.7	34.01		0.012	E	0.942	0	6	MPN160	7	0	i41-63o88-110i179-198o218-245i257-277o308-333i354-377o	1	0	0	0	2	6	5.60263	0.975649	0	0	0	0.699469	1	0	1	375	2.65684	0.92983	0
166	MPN161	166	214530	215867	+	1337	445	ncbi	1	Cytoplasm	Conserved hypothetical proteins	80	7.08646	0.100403	115	27	83.1	83.1	141.1	267.07	5.64	0.589	NE	0.993	0	6	MPN161	1	0	o333-351i	1	0	0	0	4	9	6.24694	0.869509	0	1	88	0.779908	0.541552	0	0	0	2.96237	1	0
167	MPN162	167	215989	216951	+	962	320	ncbi	1	Lipoprotein	Ions/Phosphate transport	82	8.81176	0.174647	116	12	259.2	260.1	259.2	189.98	4.6	0.69	NE	0.997	0	6	MPN162	0	1	n11-21c25/26o	1	0	0	0	0	0	4.49611	1	0	0	0	0.561324	1	0	0	0	2.13211	1	0
168	MPN163	168	217150	217536	+	386	128	ncbi	1	Membrane	Conserved hypothetical proteins	83	7.20091	0.0727201	104	4	0	49.6	0	122.09	4.89	0.016	E	0.882	0	6	MPN163	2	0	i21-49o55-78i	1	0	0	0	1	1	1.80685	0.835829	0	0	0	0.225579	1	0	0	0	0.85683	1	0
169	MPN164	169	217630	217956	+	326	108	ncbi	1	Cytoplasm	Ribosome + RNA synthesis	84	8.30587	0.250764	116	13	454.5	454.5	423.3	407.38	6.55	0	E	0.95	1	6	rpsJ	0	0	o	1	0	0	0	0	0	1.52672	1	0	0	0	0.190605	1	0	0	0	0.723988	1	0
170	MPN165	170	217970	218833	+	863	287	ncbi	1	Cytoplasm	Ribosome	84	8.23434	0.21352	115	18	533.5	533.5	203.2	302.48	6.7	0.006	E	0.988	1	6	rplC	0	0	o	1	0	0	0	2	104	4.0339	0.910874	0	0	0	0.503618	1	0	1	4	1.91292	0.852352	0
171	MPN166	171	218833	219471	+	638	212	ncbi	1	Cytoplasm	Ribosome	84	7.73225	0.166583	116	10	599.6	599.6	585.8	369.2	6.47	0.004	E	0.986	1	6	rplD	0	0	o	1	0	0	0	1	17	2.9834	0.94938	0	0	0	0.372467	1	0	0	0	1.41477	1	0
172	MPN167	172	219474	220187	+	713	237	ncbi	1	Cytoplasm	Ribosome	84	7.86782	0.155649	113	11	782	782	276.1	266.55	6.55	0.016	E	0.95	0	6	rplW	0	0	o	1	0	0	0	1	50	3.33357	0.964334	0	0	0	0.416184	1	0	0	0	1.58082	1	0
173	MPN168	173	220187	221050	+	863	287	ncbi	1	Cytoplasm	Ribosome	84	8.19001	0.19584	115	19	520.8	520.8	411.8	306.03	6.99	0.001	E	0.992	1	6	rplB	0	0	o	1	0	0	0	0	0	4.0339	1	0	0	0	0.503618	1	0	1	3	1.91292	0.852352	0
174	MPN169	174	221050	221313	+	263	87	ncbi	1	Cytoplasm	Ribosome	84	8.45069	0.231284	113	7	375.4	375.4	217	213.77	6.01	0	E	0.75	1	6	rpsS	0	0	i	1	0	0	0	1	81	1.23258	0.70846	0	0	0	0.153883	1	0	0	0	0.584504	1	0
175	MPN170	175	221240	221794	+	554	184	ncbi	1	Cytoplasm	Ribosome	84	8.50757	0.235558	115	10	221.4	221.4	461.5	375.88	6.57	0.009	E	0.977	0	6	rplV	0	0	o	1	0	0	0	0	0	2.59122	1	0	0	0	0.323504	1	0	0	0	1.22879	1	0
176	MPN171	176	221796	222617	+	821	273	ncbi	1	Cytoplasm	Ribosome	84	8.22936	0.231291	115	20	413.7	413.7	611.8	454.05	6.42	0.041	E	0.992	1	6	rpsC	0	0	o	1	0	0	0	1	1	3.90784	0.979916	0	0	0	0.48788	1	0	0	0	1.85314	1	0
177	MPN172	177	222617	223036	+	419	139	ncbi	1	Cytoplasm	Ribosome	84	8.60456	0.217273	113	7	275.5	275.5	115.4	211.12	6.42	0	E	0.993	1	6	rplP	0	0	i	1	0	0	0	1	77	1.96092	0.859271	0	0	0	0.244814	1	0	0	0	0.929893	1	0
178	MPN173	178	223036	223371	+	335	111	ncbi	1	Cytoplasm	Ribosome	84	8.855	0.264968	115	12	308.8	308.8	197.2	140.71	6.38	0.063	E	0.982	1	6	rpmC	0	0	i	1	0	0	0	0	0	1.56874	1	0	0	0	0.195851	1	0	0	0	0.743914	1	0
179	MPN174	179	223371	223628	+	257	85	ncbi	1	Cytoplasm	Ribosome	84	8.63293	0.241893	116	6	520.8	520.8	367.5	103.16	6.41	0.005	E	0.78	0	6	rpsQ	0	0	i	1	0	0	0	1	18	1.20457	0.700178	0	0	0	0.150386	1	0	0	0	0.57122	1	0
180	MPN175	180	223632	224000	+	368	122	ncbi	1	Cytoplasm	Ribosome	84	8.76672	0.235279	102	6	280.6	280.6	234	175.63	6.77	0.003	E	0.971	1	6	rplN	0	0	o	1	0	0	0	0	0	1.72281	1	0	0	0	0.215087	1	0	0	0	0.816977	1	0
181	MPN176	181	224000	224335	+	335	111	ncbi	1	Cytoplasm	Ribosome	84	8.53657	0.265577	103	6	520.8	520.8	555.9	444.78	6.03	0.004	E	0.988	1	6	rplX	0	0	i	1	0	0	0	1	80	1.56874	0.791692	0	0	0	0.195851	1	0	0	0	0.743914	1	0
182	MPN177	182	224338	224880	+	542	180	ncbi	1	Cytoplasm	Ribosome	84	8.00345	0.132072	115	17	495.3	495.3	303.8	359.48	6.45	0.002	E	0.995	0	6	rplE	0	0	o	1	0	0	0	0	0	2.53519	1	0	0	0	0.31651	1	0	0	0	1.20222	1	0
183	MPN178	183	224882	225067	+	185	61	ncbi	1	Cytoplasm	Ribosome	84	8.78116	0.254043	97	2	123.4	123.4	377.2	283.32		0.007	E	0.63	1	6	rpsN	0	0	i	1	0	0	0	0	0	0.868408	1	0	0	0	0.108418	1	0	0	0	0.41181	1	0
184	MPN179	184	225061	225489	+	428	142	ncbi	1	Cytoplasm	Ribosome	84	8.68655	0.216973	115	12	275.5	275.5	141.1	203.52	6.61	0	E	0.994	0	6	rpsH	0	0	o	1	0	0	0	0	0	2.00294	1	0	0	0	0.25006	1	0	0	0	0.949819	1	0
185	MPN180	185	225496	226050	+	554	184	ncbi	1	Cytoplasm	Ribosome	84	8.63264	0.225855	114	14	678.3	678.3	423.3	328.02	6.36	0.007	E	0.996	0	6	rplF	0	0	o	1	0	0	0	0	0	2.59122	1	0	0	0	0.323504	1	0	0	0	1.22879	1	0
186	MPN181	186	226051	226401	+	350	116	ncbi	1	Cytoplasm	Ribosome	84	8.47998	0.192865	115	7	508.1	508.1	593.2	336.98	6.7	0.011	E	0.993	1	6	rplR	0	0	i	1	0	0	0	1	1	1.63877	0.805781	0	0	0	0.204595	1	0	0	0	0.777124	1	0
187	MPN182	187	226405	227064	+	659	219	ncbi	1	Cytoplasm	Ribosome	84	8.8388	0.208345	115	15	171.7	171.7	306.6	260.05	6.52	0.004	E	0.993	0	6	rpsE	0	0	o	1	0	0	0	1	60	3.08145	0.954107	0	0	0	0.384708	1	0	0	0	1.46126	1	0
188	MPN183	188	227068	227523	+	455	151	ncbi	1	Cytoplasm	Ribosome	84	8.56999	0.228013	115	4	599.6	599.6	326	115.77	6.22	0.022	E	0.987	0	6	rplO	0	0	o	1	0	0	0	1	1	2.129	0.881044	0	0	0	0.265798	1	0	0	0	1.0096	1	0
189	MPN184	189	227523	228956	+	1433	477	ncbi	1	Membrane	Protein secretion	84	7.47201	0.10247	114	13	98.1	39	98.1	101.85	5.7	0.006	E	0.89	1	6	secY	10	0	i28-50o70-93i130-147o167-185i197-219o231-254i287-308o328-347i381-403o415-438i	1	0	0	0	3	57	6.69515	0.96276	0	0	0	0.835866	1	0	0	0	3.17492	1	0
190	MPN185	190	228950	229597	+	647	215	ncbi	1	Cytoplasm	Nucleotide metabolism/Salvage	84	7.15838	0.0936128	115	10	235.5	235.5	132.2	163.48	6.45	0.006	E	0.996	0	6	adk	0	1	n7-16c21/22o	1	0	0	0	0	0	3.02542	1	0	0	0	0.377713	1	0	0	0	1.43469	1	0
191	MPN186	191	229597	230343	+	746	248	ncbi	1	Cytoplasm	Protein synthesis factors	84	8.88946	0.365978	75	9	87.3	87.3	43.1	52.16	6.29	0.003	E	0.956	0	6	map	0	0	o	1	0	0	0	1	22	3.48764	0.969427	0	0	0	0.43542	1	0	0	0	1.65388	1	0
192	MPN187	192	230343	230579	+	236	78	ncbi	1	Cytoplasm	Protein synthesis factors	85	8.07748	0.167933	110	3	120.8	120.8	0	110.16	5.08	0.005	E	0.77	0	6	infA	0	0	o	1	0	0	0	0	0	1.10652	1	0	0	0	0.138145	1	0	0	0	0.524725	1	0
193	MPN188	193	230590	230703	+	113	37	ncbi	1	Cytoplasm	Ribosome	85	9.15993	0.382186	0	0	0	0	0	0		0.011	E	0.548	0	6	rpmJ	0	0	i	1	0	0	0	0	0	0.53225	1	0	0	0	0.0664496	1	0	0	0	0.252399	1	0
194	MPN189	194	230703	231077	+	374	124	ncbi	1	Cytoplasm	Ribosome	85	8.85021	0.307075	107	9	223.2	223.2	214.6	206.25	6.49	0	E	0.993	1	6	rpsM	0	0	o	1	0	0	0	0	0	1.75082	1	0	0	0	0.218584	1	0	0	0	0.830261	1	0
195	MPN190	195	231077	231442	+	365	121	ncbi	1	Cytoplasm	Ribosome	85	8.69174	0.22417	116	6	308.8	308.8	461.5	281.22	6.57	0.007	E	0.993	0	6	rpsK	0	0	i	1	0	0	0	0	0	1.7088	1	0	0	0	0.213338	1	0	0	0	0.810335	1	0
196	MPN191	196	231448	232431	+	983	327	ncbi	1	Cytoplasm	RNA synthesis	85	9.19201	0.313533	115	24	953.3	953.3	1138.3	861.38	6.78	0.003	E	0.962	0	6	rpoA	0	0	o	2	0	0	0	0	0	4.74823	1	0	0	0	0.5928	1	0	0	0	2.25167	1	0
197	MPN192	197	232434	232808	+	374	124	ncbi	1	Cytoplasm	Ribosome	85	8.67761	0.219005	110	6	81.9	81.9	3.2	86.65	6.94	0	E	0.994	0	6	rplQ	0	0	o	1	0	0	0	0	0	1.75082	1	0	0	0	0.218584	1	0	0	0	0.830261	1	0
198	MPN193	198	232792	233616	+	824	274	ncbi	1	Membrane-associated	Unassigned transporters	85	7.59617	0.150328	115	13	123.8	72.3	123.8	204.58	7.2	0.005	E	0.996	0	1	mgall22999||abc-type cobalt transport atp-binding protein	0	0	o	1	0	0	0	2	64	3.85181	0.896941	0	0	0	0.480885	1	0	0	0	1.82657	1	0
199	MPN194	199	233604	234515	+	911	303	ncbi	1	Membrane-associated	Unassigned transporters	85	7.27955	0.12267	115	17	92.5	71	92.5	174.77	7.03	0.003	E	0.994	0	1	mgall37925||abc-type cobalt transport atp-binding protein	0	0	o	1	0	0	0	1	24	4.258	0.985849	0	0	0	0.531597	1	0	0	0	2.0192	1	0
200	MPN195	200	234508	235812	+	1304	434	ncbi	1	Membrane	Unassigned transporters	85	7.3995	0.115562	115	14	25.5	16.7	25.5	92.52	7.88	0.003	E	0.977	0	6	MPN195	6	0	i25-58o64-85i254-277o289-310i331-350o384-402i	1	0	0	0	0	0	6.09286	1	0	0	0	0.760673	1	0	0	0	2.88931	1	0
201	MPN196	201	235805	236536	+	731	243	ncbi	1	Cytoplasm	tRNA modifications/processing	85	6.75475	0.0645828	70	9	15	15	26.1	32.07	5.71	0.382	NE	0.988	0	6	truA	0	0	o	2	0	0	0	0	0	3.41761	1	0	0	0	0.426676	1	0	0	0	1.62067	1	0
202	MPN196.1	202	236318	236536	+	218	72	ncbi	1						0	0								0	0	0	0	0	0	0	1	0	0	0
203	MPN197	203	236529	238364	+	1835	611	ncbi	1	Cytoplasm	Proteases	86	7.03768	0.0819522	115	40	375.4	375.4	411.8	509.55	7.71	0.229	F	0.995	0	6	pepF	0	0	o	1	0	0	0	1	108	8.57203	0.999811	0	0	0	1.07019	1	0	0	0	4.06496	1	0
204	MPN198	204	238364	239323	+	959	319	ncbi	1	Cytoplasm	DNA synthesis/modifications/repair/conformation	86	5.77483	0.0488839	60	7	10.5	10.5	2.2	19.53	5.28	0.108	E	0.979	0	6	mte1	0	0	o	1	0	0	0	1	1	4.48211	0.98869	0	0	0	0.559575	1	0	1	1	2.12547	0.880623	0
205	MPN199	205	239417	241699	+	2282	760	ncbi	1	Lipoprotein	Lipoprotein	88	5.89816	0.0411506	35	17	18.8	20.1	18.8	21.81	6.05	0.045	E	0.996	1	6	MPN199	0	1	n5-15c20/21o	1	0	1	0	1	48	10.659	0.999977	0	0	0	1.33074	1	0	0	0	5.05463	1	0
206	MPN200	206	241983	244379	+	2396	798	ncbi	1	Lipoprotein	Lipoprotein	89	6.87776	0.0697635	116	34	121	128.8	121	210.01	6.88	0.476	NE	0.992	0	6	MPN200	0	1	n10-20c25/26o	1	0	1	0	2	65	11.2473	0.99984	0	0	0	1.40418	1	0	0	0	5.3336	1	0
207	MPN200a	207	241575	241853	+	278	92	ncbi	1			88		0.0157908	0	0						0.058	E	0	0	0	0	0	0	0	1	0	0	0
208	MPN201	208	244853	245569	+	716	238	ncbi	1	Cytoplasm	DNA synthesis/modifications/repair/conformation	90	1.12623	0.00530883	0	0	33.6	33.6	20.9	0		0.883	NE	0.782	0	6	MPN201	0	0	o	1	0	0	0	0	0	5.07038	1	0	0	0	0.63302	1	0	0	0	2.40444	1	0
209	MPN202	209	246049	246990	+	941	313	ncbi	1		Adhesins/attachment organelle	91	1.45859	0.00479778	0	0						0.408	NE	0.788	0	2	mgeni05718||/inference=existence: similar to aa sequence:swissprot:p20796.1	0	0	o	1	0	0	0	4	414	6.12088	0.859261	0	1	11	0.76417	0.53428	0	3	1882	2.90259	0.554637	0
210	MPN203	210	246909	247292	+	383	127	ncbi	1		Adhesins/attachment organelle	91	0.635766	0.00428855	0	0						0.422	NE	0.59	0	5	0	0	0	o	1	0	0	1	2	22	3.03943	0.806664	0	2	7032	0.379462	0.0561315	0	2	179	1.44133	0.422351	0
211	MPN204	211	247655	248101	+	446	148	ncbi	1	Cytoplasm	Cytoskeleton	93	2.04209	0.00428855	0	0	0	0	0	0		0.824	NE	0.992	1	6	MPN204	0	0	o	1	0	0	0	0	0	2.08698	1	0	0	0	0.260552	1	0	0	0	0.989671	1	0
212	MPN205	212	248562	249878	+	1316	438	ncbi	1	Cytoplasm	Conserved hypothetical proteins	94	0.28589	0.00428855	0	0	0	0	0	0		0.411	NE	0.923	0	6	MPN205	1	0	o406-427i	1	0	0	0	4	999	6.14889	0.861596	0	1	598	0.767667	0.535906	0	4	1482	2.91588	0.333929	0
213	MPN206	213	249933	250274	-	341	113	ncbi	1		Conserved hypothetical proteins	508	0.497044	0.00436393	0	0						0.277	F	0.534	0	3	0	0	0	o	1	0	0	1	4	227	1.99784	0.142486	0	0	0	0.219883	1	0	1	363	0.804763	0.552806	0
214	MPN207	214	250326	253148	+	2822	940	ncbi	1	Membrane	Glycolysis	95	10.127	0.231648	115	48	1138.3	797.1	1138.3	1476.5	8.44	0.21	F	0.992	1	6	ptsG	10	0	i43-66o86-103i110-130o166-189i209-229o489-508i515-531o537-562i569-586o598-618i	1	0	0	0	4	117	13.1802	0.999089	0	0	0	1.6455	1	0	0	0	6.25021	1	0
215	MPN207a	215	250000	250293	+	293	97	ncbi	1			95		0.535071	0	0	129.4	14.5	129.4	91.73	3.4	0.216	F	0	0	0	0	0	0	0	1	0	0	0
216	MPN208	216	253758	254642	+	884	294	ncbi	1	Cytoplasm	Ribosome	97	9.51055	0.352585	115	22	716.2	716.2	663.5	291.12	5.32	0.008	E	0.983	0	6	rpsB	0	0	o	1	0	0	0	0	0	4.30002	1	0	0	0	0.536843	1	0	0	0	2.03912	1	0
217	MPN209	217	254635	257253	+	2618	872	ncbi	1	Membrane	Ions/Phosphate transport	97	7.29755	0.0856643	108	20	63.8	47	63.8	70.41	5.93	0.003	E	0.975	0	6	mgtA	10	0	i43-66o78-97i243-266o272-301i645-668o688-710i731-751o771-793i805-826o838-858i	1	0	0	0	5	115	12.2277	0.993521	0	0	0	1.52659	1	0	0	0	5.79854	1	0
218	MPN210	218	257240	259666	+	2426	808	ncbi	1	Cytoplasm	Protein secretion	98	7.97136	0.12093	115	60	262.7	262.7	317.5	399.28	6.86	0.004	E	0.989	1	6	secA	0	0	o	2	0	0	0	5	108	11.3313	0.987937	0	0	0	1.41468	1	0	0	0	5.37345	1	0
219	MPN211	219	259641	261614	+	1973	657	ncbi	1	Cytoplasm	DNA synthesis/modifications/repair/conformation	98	6.7585	0.0639564	115	37	114.1	114.1	92.5	110.29	6.16	0.149	F	0.995	1	6	uvrB	0	0	o	2	0	0	0	3	27	9.21633	0.994763	0	0	0	1.15063	1	0	1	1	4.3705	0.987355	0
220	MPN212	220	261617	262024	+	407	135	ncbi	1	Membrane	Conserved hypothetical proteins	99	9.10948	0.359674	0	0	0	0	0	0		0.212	F	0.981	1	6	MPN212	2	0	i7-26o38-54i	1	0	0	0	0	0	1.9049	1	0	0	0	0.237819	1	0	0	0	0.903324	1	0
221	MPN213	221	262129	265221	+	3092	1030	ncbi	1	SIGNALP	Conserved hypothetical proteins	99	8.68012	0.196628	115	57	287	375.4	287	245.7	3.33	0.005	E	0.998	0	6	MPN213	0	1	n3-14c19/20o	1	0	0	0	2	113	14.4408	0.999992	0	0	0	1.80288	1	0	0	0	6.84799	1	0
222	MPN214	222	265218	265634	-	416	138	ncbi	1	Membrane	Conserved hypothetical proteins	505	6.00894	0.0537033	77	2	26.7	16.1	26.7	46.36	7.8	0.03	E	0.727	0	6	MPN214	3	0	i30-53o59-78i132-153o	1	0	0	0	0	0	2.18074	1	0	0	0	0.240013	1	0	0	0	0.878438	1	0
223	MPN215	223	265865	267079	+	1214	404	ncbi	1	Membrane	AA metabolism	101	7.30029	0.0890162	115	9	276.1	115.4	276.1	340.73	6.3	0.023	E	0.983	0	6	oppB	6	0	i9-27o98-122i129-151o171-190i239-260o280-306i	1	0	0	0	0	0	5.67267	1	0	0	0	0.708212	1	0	0	0	2.69005	1	0
224	MPN216	224	267072	268202	+	1130	376	ncbi	1	Membrane	AA metabolism	101	7.28297	0.0885905	115	13	438.6	249.1	438.6	427.53	6.64	0.001	E	0.956	0	6	amiD	6	0	i46-67o173-197i209-229o241-263i284-309o341-362i	1	0	0	0	0	0	5.28048	1	0	0	0	0.65925	1	0	1	2	2.50407	0.918248	0
225	MPN217	225	268204	269475	+	1271	423	ncbi	1	Membrane	AA metabolism	101	7.14814	0.0931968	115	24	381	210.1	381	258.62	6.98	0.001	E	0.998	1	6	oppD	0	0	o	1	0	0	0	1	4	5.93879	0.997365	0	0	0	0.741437	1	0	0	0	2.81625	1	0
226	MPN218	226	269438	271993	+	2555	851	ncbi	1	Membrane-associated	AA metabolism	101	7.02491	0.0709922	115	53	491.8	413.7	491.8	483.79	6.78	0.001	E	0.998	0	6	oppF	0	0	o	1	0	0	0	1	1	11.9336	0.999993	0	0	0	1.48987	1	0	1	6	5.65906	0.996514	0
227	MPN218a	227	267638	267844	+	206	68	ncbi	1			101		0.108794	0	0						0.097	E	0	0	0	0	0	0	0	1	0	0	0
228	MPN219	228	272049	272462	+	413	137	ncbi	1	Cytoplasm	Ribosome	102	9.74687	0.448095	112	3	270.4	270.4	138.3	203.71	5.5	0.105	E	0.996	0	6	rplK	0	0	o	1	0	0	0	1	2	1.93291	0.855273	0	0	0	0.241317	1	0	0	0	0.916608	1	0
229	MPN220	229	272462	273142	+	680	226	ncbi	1	Cytoplasm	Ribosome	102	8.72443	0.241976	115	13	586.9	586.9	622.9	546.84	6.55	0.015	E	0.998	1	6	rplA	0	0	i	1	0	0	0	0	0	3.17949	1	0	0	0	0.396949	1	0	0	0	1.50775	1	0
230	MPN221	230	273142	273708	+	566	188	ncbi	1	Cytoplasm	Protein synthesis factors	102	7.24849	0.109655	113	12	97.8	97.8	32.5	76.97	7.26	0.02	E	0.979	0	6	pth	0	0	o	1	0	0	0	0	0	2.64724	1	0	0	0	0.330499	1	0	0	0	1.25535	1	0
231	MPN222	231	273701	274570	+	869	289	ncbi	1	Cytoplasm	tRNA modifications/processing	102	7.24756	0.0956839	92	15	36.4	36.4	59.4	58.63	3.38	0.011	E	0.999	1	6	yacA	0	0	o	1	0	0	0	1	17	4.06191	0.982784	0	0	0	0.507115	1	0	0	0	1.92621	1	0
232	MPN223	232	274571	275509	+	938	312	ncbi	1	Cytoplasm	Glycolysis	102	6.73926	0.0515722	115	17	68.4	68.4	35	66.76	6.89	0.395	NE	0.998	1	6	MPN223	0	0	o	6	0	0	0	1	46	4.38406	0.987525	0	1	1	0.547335	0.42151	0	0	0	2.07897	1	0
233	MPN224	233	275499	276668	+	1169	389	ncbi	1	Membrane	Protein secretion	103	8.67437	0.189773	109	10	43.6	42.9	43.6	47.41	5.03	0.005	E	0.985	0	6	lgt	7	0	o25-49i56-78o98-119i222-241o247-267i279-303o309-330i	1	0	0	0	1	1	5.46257	0.995757	0	0	0	0.681982	1	0	0	0	2.59041	1	0
234	MPN225	234	276697	277116	+	419	139	ncbi	1	Cytoplasm	Ribosome	104	10.0871	0.71078	115	5	559	559	411.8	216.19	6.27	0	E	0.973	1	6	rpsL	0	0	o	1	0	0	0	0	0	2.08698	1	0	0	0	0.260552	1	0	0	0	0.989671	1	0
235	MPN226	235	277170	277637	+	467	155	ncbi	1	Cytoplasm	Ribosome	104	8.82521	0.260905	115	14	454.5	454.5	552.1	405.5	6.33	0.003	E	0.996	0	6	rpsG	0	0	i	1	0	0	0	0	0	2.18503	1	0	0	0	0.272793	1	0	0	0	1.03617	1	0
236	MPN227	236	277660	279726	+	2066	688	ncbi	1	Cytoplasm	Protein synthesis factors	104	9.31814	0.367212	116	53	837.5	837.5	1138.3	675.75	6.17	0.004	E	0.996	1	6	fus	0	0	o	1	0	0	0	1	4	9.65053	0.999936	0	0	0	1.20484	1	0	0	0	4.5764	1	0
237	MPN228	237	279783	280430	+	647	215	ncbi	1	Cytoplasm	Ribosome	105	9.04699	0.327301	115	16	665.6	665.6	537.1	451.34	6.31	0.021	E	0.989	0	6	rpsF	0	0	o	1	0	0	0	0	0	3.02542	1	0	0	0	0.377713	1	0	0	0	1.43469	1	0
238	MPN229	238	280430	280930	+	500	166	ncbi	1	Cytoplasm	DNA recombination + DNA synthesis/modifications/repair/conformation	105	8.47708	0.269228	115	8	262.7	262.7	205.9	248.7	6.32	0.062	E	0.994	1	6	ssb	0	0	o	4	0	0	0	0	0	2.3391	1	0	0	0	0.292028	1	0	0	0	1.10923	1	0
239	MPN230	239	280920	281234	+	314	104	ncbi	1	Cytoplasm	Ribosome	105	8.45574	0.257105	115	12	809.7	809.7	267.8	160.46	8.03	0	E	0.985	1	6	rpsR	0	0	o	1	0	0	0	0	0	1.4847	1	0	0	0	0.185359	1	0	0	0	0.704062	1	0
240	MPN231	240	281237	281686	+	449	149	ncbi	1	Cytoplasm	Ribosome	105	8.59501	0.258389	91	8	400.9	400.9	149.4	18.84	5.3	0.111	E	0.992	0	6	rplI	0	0	o	1	0	0	0	1	1	2.10099	0.877664	0	0	0	0.262301	1	0	0	0	0.996313	1	0
241	MPN232	241	281673	283094	+	1421	473	ncbi	1	Cytoplasm	DNA synthesis/modifications/repair/conformation	105	6.84111	0.0895995	115	30	176.9	176.9	123.8	127.94	6.61	0.005	E	0.991	1	6	dnaB	0	0	o	6	0	0	0	0	0	6.63912	1	0	0	0	0.828871	1	0	0	0	3.14835	1	0
242	MPN233	242	283098	284462	+	1364	454	ncbi	1	Lipoprotein	Lipoprotein	105	6.16578	0.0477011	116	18	169	231.6	169	243.93	5.68	0.002	E	0.996	0	6	MPN233	0	1	n8-19c23/24o	1	0	1	0	3	59	6.37299	0.952748	0	0	0	0.795646	1	0	0	0	3.02215	1	0
243	MPN234	243	285190	286443	+	1253	417	ncbi	1	SIGNALP	Conserved hypothetical proteins	106	6.05335	0.0883672	4	5	0	0	0	7.34		0.802	NE	0.979	0	6	MPN234	1	0	i12-31o	1	0	0	0	2	52	8.88017	0.998625	0	2	41	1.10866	0.30414	0	0	0	4.21108	1	0
244	MPN235	244	286468	287190	+	722	240	ncbi	1	Cytoplasm	DNA synthesis/modifications/repair/conformation	106	5.6873	0.0547693	39	7	13.7	13.7	9.3	26.36	6.14	0.661	NE	0.974	1	6	ung	0	0	o	1	0	0	0	0	0	3.37559	1	0	0	0	0.42143	1	0	0	0	1.60074	1	0
245	MPN236	245	287388	288827	+	1439	479	ncbi	1	Membrane	tRNA synthases/unassigned transporter	107	7.12072	0.0780285	115	11	72.3	73.9	72.3	97.2	7.36	0.008	E	0.964	0	6	MPN236	8	0	i20-45o65-89i101-123o129-150i171-195o229-250i284-309o321-348i	1	0	0	0	0	0	6.72316	1	0	0	0	0.839363	1	0	0	0	3.1882	1	0
246	MPN237	246	288830	290266	+	1436	478	ncbi	1	Cytoplasm	tRNA synthases	107	6.51074	0.0644819	115	20	171.5	171.5	186.1	310.08	7.19	0.004	E	0.992	0	6	gatA	0	0	o	1	0	0	0	1	29	6.70915	0.99878	0	0	0	0.837614	1	0	0	0	3.18156	1	0
247	MPN238	247	290256	291692	+	1436	478	ncbi	1	Cytoplasm	tRNA synthases	107	6.35592	0.0617258	115	32	108.7	108.7	117.8	180.24	7.13	0.003	E	0.999	1	6	gatB	0	0	o	1	0	0	0	1	33	6.73717	0.998814	0	0	0	0.841112	1	0	0	0	3.19485	1	0
248	MPN239	248	291667	292335	+	668	222	ncbi	1	Cytoplasm	Transcription factors	108	7.94251	0.14487	115	15	293.5	293.5	295.6	293.72	6.03	0	E	0.991	0	6	MPN239	0	0	o	2	0	0	0	1	29	3.20751	0.959543	0	0	0	0.400446	1	0	0	0	1.52104	1	0
249	MPN240	249	292328	293275	+	947	315	ncbi	1	Cytoplasm	Nucleotide metabolism/Salvage + Redox balance	108	7.56873	0.119294	115	22	168.9	168.9	177.8	301.3	7.05	0.004	E	0.995	0	6	trxB	0	0	o	2	0	0	0	1	70	4.42608	0.988039	0	0	0	0.552581	1	0	2	71	2.0989	0.620102	0
250	MPN241	250	293265	294107	+	842	280	ncbi	1	Cytoplasm	Transcription factors	108	5.75415	0.0392312	85	9	15.7	15.7	18.6	44.29	5.61	0.513	NE	0.986	0	6	MPN241	0	0	o	1	0	0	0	2	127	3.94986	0.904678	0	0	0	0.493126	1	0	7	64	1.87307	0.0031905	1
251	MPN242	251	294140	294370	+	230	76	ncbi	1	Membrane	Protein secretion	109	8.1977	0.181047	0	0	0	0	0	0		0.211	F	0.652	0	6	secG	2	0	o6-23i53-75o	1	0	0	0	0	0	1.07851	1	0	0	0	0.134648	1	0	0	0	0.511441	1	0
252	MPN243	252	294381	296561	+	2180	726	ncbi	1	Cytoplasm	RNA degradation	109	9.01418	0.322929	115	52	280.6	280.6	404.1	368	4.73	0.023	E	0.998	0	6	vacB	0	0	o	1	0	0	0	4	62	10.1828	0.990962	0	0	0	1.27129	1	0	0	0	4.8288	1	0
253	MPN244	253	296561	297169	+	608	202	ncbi	1	Membrane-internal	DNA synthesis/modifications/repair/conformation + Signal transduction	109	8.0869	0.149719	115	11	146.6	84.4	146.6	147.67	6.43	0.006	E	0.853	0	6	MPN244	1	0	o6-28i	1	0	0	0	1	3	2.84334	0.941769	0	0	0	0.354981	1	0	0	0	1.34834	1	0
254	MPN245	254	297138	297719	-	581	193	ncbi	1	Cytoplasm	Protein synthesis factors	499	5.72747	0.0530697	115	12	240.1	240.1	157.8	141.96	6.33	0.006	E	0.955	0	6	def	1	0	o20-40i	1	0	0	0	0	0	3.33442	1	0	0	0	0.366987	1	0	0	0	1.34316	1	0
255	MPN246	255	297760	298329	+	569	189	ncbi	1	Cytoplasm	Nucleotide metabolism/Salvage	110	7.34624	0.214181	116	17	186.4	186.4	203.2	335.42	7.03	0.002	E	0.989	0	6	gmk	0	1	n14-24c32/33o	4	0	0	0	1	13	3.38959	0.966278	0	1	1	0.423179	0.345038	0	1	5343	1.60739	0.799589	0
256	MPN247	256	298329	299108	+	779	259	ncbi	1	Cytoplasm	Signal transduction	110	6.89497	0.0995128	115	16	64.3	64.3	25.8	135.71	7.56	0.404	NE	0.999	0	6	ptc1	0	0	o	1	0	0	0	0	0	3.64171	1	0	0	0	0.454655	1	0	0	0	1.72694	1	0
257	MPN248	257	299099	300268	+	1169	389	ncbi	1	Membrane-internal	Signal transduction	110	6.40389	0.0589624	110	13	28.7	33.6	28.7	90.06	6.72	0.612	NE	0.999	0	6	MPN248	2	0	o237-256i361-387o	1	0	0	0	2	59	5.46257	0.972582	0	3	77	0.681982	0.0319862	1	0	0	2.59041	1	0
258	MPN249	258	300255	301091	+	836	278	ncbi	1	Cytoplasm	Ribosome	110	5.20317	0.021457	0	0	0	0	0	5.8		0.173	F	0.97	0	6	yjeQ	0	0	o	1	0	0	0	1	1	3.90784	0.979916	0	0	0	0.48788	1	0	0	0	1.85314	1	0
259	MPN250	259	301113	302405	+	1292	430	ncbi	1	Membrane	Glycolysis	111	8.39405	0.142883	115	22	419.5	637.7	419.5	390.09	8.03	0.03	E	0.999	1	6	pgi	1	0	i386-406o	2	0	0	0	1	1	6.03684	0.997611	0	0	0	0.753678	1	0	0	0	2.86274	1	0
260	MPN251	260	302383	303030	+	647	215	ncbi	1	Cytoplasm	Pentose Pathway	111	7.72313	0.105105	115	10	47	47	45.6	66.56	5.56	0.454	NE	0.989	0	6	cfxE	0	0	o	1	0	0	0	0	0	3.02542	1	0	0	0	0.377713	1	0	0	0	1.43469	1	0
261	MPN252	261	303037	304404	+	1367	455	ncbi	1	Cytoplasm	tRNA synthases	111	7.63515	0.101392	115	26	171.5	171.5	208.7	241.21	7.55	0.004	E	0.996	0	6	asnC	0	0	o	2	0	0	0	0	0	6.387	1	0	0	0	0.797395	1	0	0	0	3.02879	1	0
262	MPN253	262	304361	305044	+	683	227	ncbi	1	Cytoplasm	Lipid/CoA metabolism	111	6.37051	0.0510299	2	2	7	7	28.4	59.9	6.92	0.002	E	0.881	0	6	pgsA	5	0	i34-53o73-93i114-139o169-186i198-221o	1	0	0	0	1	23	3.29155	0.962804	0	0	0	0.410938	1	0	0	0	1.56089	1	0
263	MPN254	263	305066	305539	+	473	157	ncbi	1	Cytoplasm	Vitamin/Folate metabolism	112	7.63317	0.149874	116	10	205.4	205.4	141.1	382.3	8.08	0.224	F	0.97	0	6	MPN254	0	0	o	1	0	0	0	0	0	2.21304	1	0	0	0	0.27629	1	0	0	0	1.04945	1	0
264	MPN255	264	305565	306320	+	755	251	ncbi	1	Cytoplasm	Conserved hypothetical proteins	112	8.66812	0.312581	115	13	236.5	236.5	225.7	407.51	7.36	0.636	NE	0.999	1	6	MPN255	0	0	o	1	0	0	0	0	0	3.52966	1	0	0	0	0.440666	1	0	0	0	1.67381	1	0
265	MPN256	265	306313	306984	+	671	223	ncbi	1	Cytoplasm	Conserved hypothetical proteins	112	8.22134	0.189535	116	8	454.5	454.5	314.8	338.21	6.93	0.593	NE	0.997	1	6	MPN256	0	0	o	1	0	0	0	0	0	3.13747	1	0	0	0	0.391703	1	0	0	0	1.48783	1	0
266	MPN257	266	306965	307981	+	1016	338	ncbi	1	Cytoplasm	Lipid/CoA metabolism + Glycocalyx	112	6.71457	0.0849266	115	19	83.1	83.1	40.2	68.86	7.29	0.2	F	0.996	1	6	galE	0	1	n9-16c21/22o	2	0	0	0	0	0	4.76224	1	0	0	0	0.594549	1	0	0	0	2.25831	1	0
267	MPN258	267	307996	309714	+	1718	572	ncbi	1	Cytoplasm	Nucleotide metabolism/Salvage	113	8.93365	0.359986	115	36	108.7	108.7	121	296.75	6.85	0.039	E	0.999	0	6	yjcW	0	0	o	1	0	0	0	2	44	8.05378	0.997122	0	0	0	1.00549	1	0	0	0	3.8192	1	0
268	MPN259	268	309731	311284	+	1553	517	ncbi	1	Membrane	Nucleotide metabolism/Salvage	113	8.51454	0.25465	115	18	92.5	57.9	92.5	173.9	8.04	0.039	E	0.987	1	6	MPN259	10	0	i31-52o81-100i107-123o135-155i167-186o217-237i268-290o302-321i328-346o352-372i	1	0	0	0	3	12	7.25541	0.975578	0	0	0	0.905812	1	0	0	0	3.4406	1	0
269	MPN260	269	311284	312219	+	935	311	ncbi	1	Membrane	Nucleotide metabolism/Salvage	113	9.07515	0.320993	115	4	281.6	27.1	281.6	384.27		0.045	E	0.795	1	6	rbsC	8	0	o14-32i39-60o72-95i102-123o143-167i198-218o230-263i275-295o	1	0	0	0	1	41	4.37005	0.987349	0	0	0	0.545586	1	0	0	0	2.07233	1	0
270	MPN261	270	312256	314391	+	2135	711	ncbi	1	Cytoplasm	DNA synthesis/modifications/repair/conformation	113	8.45441	0.229866	115	54	283.2	283.2	350.9	441.84	6.15	0.004	E	0.998	0	6	topA	0	0	o	1	0	0	0	4	146	9.97269	0.989455	0	0	0	1.24505	1	0	0	0	4.72917	1	0
271	MPN262	271	314381	315808	+	1427	475	ncbi	1	SIGNALP	Conserved hypothetical proteins	113	7.72503	0.122234	115	18	72.3	45.7	72.3	140.21	7.82	0.001	E	0.997	1	2	mgeni00914||/inference=existence: similar to aa sequence:refseq:wp_014894157.1	1	0	o15-40i	1	0	0	0	1	30	6.66713	0.998728	0	0	0	0.832368	1	0	0	0	3.16163	1	0
272	MPN263	272	315874	316182	+	308	102	ncbi	1	Cytoplasm	Nucleotide metabolism/Salvage + Redox balance	114	9.73931	0.314834	116	9	1560.5	1560.5	1280.5	1164.11	7.25	0.134	F	0.989	0	6	trx	0	0	o	2	0	0	0	0	0	1.44268	1	0	0	0	0.180113	1	0	0	0	0.684135	1	0
273	MPN264	273	316194	317039	+	845	281	ncbi	1	Cytoplasm	Metabolism homeostasis	114	9.0312	0.206933	115	21	60.4	60.4	80.8	161.4	6.15	0.003	E	0.985	0	6	MPN264	0	0	o	1	0	0	0	2	10	3.94986	0.904678	0	0	0	0.493126	1	0	0	0	1.87307	1	0
274	MPN265	274	317047	318087	-	1040	346	ncbi	1	Cytoplasm	tRNA synthases	490	6.22996	0.0579174	115	19	103.3	103.3	146.6	157.72	8.42	0.004	E	0.985	0	6	trpS	0	0	o	2	0	0	0	1	17	4.88204	0.992418	0	0	0	0.537319	1	0	0	0	1.96657	1	0
275	MPN266	275	318144	318581	+	437	145	ncbi	1	Cytoplasm	Transcription factors	115	8.76353	0.212081	116	11	533.5	533.5	480.5	419.47	5.21	0.003	E	0.984	0	6	ygl1	0	0	o	1	0	0	0	0	0	2.04496	1	0	0	0	0.255306	1	0	0	0	0.969745	1	0
276	MPN267	276	318581	319360	+	779	259	ncbi	1	Cytoplasm	Phosphate metabolism	115	8.479	0.216107	115	11	716.2	716.2	790.8	583.58	7.96	0.002	E	0.998	0	6	ppnK	0	0	o	1	0	0	0	1	1	3.64171	0.973793	0	0	0	0.454655	1	0	0	0	1.72694	1	0
277	MPN268	277	319360	319713	+	353	117	ncbi	1	Membrane-internal	Glycolysis + Glycocalix	115	7.95677	0.148558	106	8	103.7	128.8	103.7	104.48	5.89	0.004	E	0.982	0	6	MPN268	1	0	o6-21i	1	0	0	0	0	0	1.65278	1	0	0	0	0.206343	1	0	0	0	0.783767	1	0
278	MPN269	278	319703	321184	+	1481	493	ncbi	1	Membrane-external	RNA degradation	115	6.5823	0.0715946	115	26	89.7	41.6	89.7	127.36	8.05	0.004	E	0.998	0	6	ysr1	1	0	o20-42i	1	0	0	0	0	0	6.94726	1	0	0	0	0.867342	1	0	0	0	3.29448	1	0
279	MPN270	279	321187	321474	+	287	95	ncbi	1	Membrane	Conserved hypothetical proteins	115	5.87821	0.0383845	0	0	0	0	0	0		0.004	E	0.87	1	6	MPN270	3	0	o6-23i35-56o62-86i	1	0	0	0	0	0	1.34463	1	0	0	0	0.167873	1	0	0	0	0.637641	1	0
280	MPN271	280	321736	322491	+	755	251	ncbi	1	Lipoprotein	Lipoprotein	116	6.46471	0.0229676	93	2	57.7	23.9	57.7	97.73	4.63	0.811	NE	0.879	0	6	MPN271	0	1	n12-23c28/29o	1	0	1	0	1	1	3.52966	0.970685	0	0	0	0.440666	1	0	0	0	1.67381	1	0
281	MPN272	281	324197	324478	+	281	93	ncbi	1	Membrane-internal	Conserved hypothetical proteins	118	7.78875	0.144248	115	6	172.2	136.7	172.2	225.74	7.54	0.907	NE	0.78	0	6	MPN272	1	0	i68-91o	1	0	0	0	0	0	1.31662	1	0	0	0	0.164375	1	0	0	0	0.624356	1	0
282	MPN273	282	324455	324889	-	434	144	ncbi	1	Cytoplasm	Signal transduction	485	8.13754	0.178938	115	12	571.7	571.7	281.6	481.67	7.76	0.02	E	0.997	0	6	hit1	0	0	o	1	0	0	0	1	3	2.04005	0.869977	0	0	0	0.224528	1	0	1	5	0.821765	0.560345	0
283	MPN274	283	324858	325658	-	800	266	ncbi	1	Membrane	Conserved hypothetical proteins	485	6.44515	0.0533319	9	2	9.9	0	9.9	5.92		0.008	E	0.836	0	6	A65_orf266	6	0	i20-46o52-77i89-110o146-170i191-209o229-252i	1	0	0	0	1	1	3.7565	0.976635	0	0	0	0.413441	1	0	0	0	1.51318	1	0
284	MPN275	284	325680	325982	+	302	100	ncbi	1	Cytoplasm	DNA synthesis/modifications/repair/conformation	119	7.55602	0.121169	116	9	321.6	321.6	348.2	421.34	6.39	0.531	NE	0.79	0	6	yaaK	0	0	i	1	0	0	0	0	0	1.41466	1	0	0	0	0.176616	1	0	0	0	0.670851	1	0
285	MPN276	285	325954	326811	-	857	285	ncbi	1	Membrane	Conserved hypothetical proteins	485	7.21523	0.0734742	113	4	35.1	4.8	35.1	173.14	7.93	0.347	F	0.765	0	6	MPN276	7	0	o28-50i57-81o108-127i134-154o174-193i200-223o260-286i	1	0	0	0	1	29	4.36148	0.98724	0	0	0	0.480026	1	0	0	0	1.75688	1	0
286	MPN277	286	326856	328325	+	1469	489	ncbi	1	Cytoplasm	tRNA synthases	120	6.33494	0.0635767	115	35	158.1	158.1	284.3	305.63	7.71	0.002	E	0.99	0	6	lysS	0	0	o	2	0	0	0	5	64	6.90524	0.818187	0	0	0	0.862096	1	0	0	0	3.27455	1	0
287	MPN278	287	328285	331281	+	2996	998	ncbi	1	Cytoplasm	Glycocalyx	120	5.62735	0.0375024	111	17	28.4	28.4	18.8	49.93	7.22	0.757	NE	0.969	0	6	yefE	0	1	n18-29c34/35o	1	0	0	0	2	2	5.60263	0.975649	0	0	0	0.699469	1	0	2	6	2.65684	0.7434	0
288	MPN279	288	329484	331229	+	1745	581	ncbi	1	Cytoplasm	Protein synthesis factors	120	5.915	0.0326042	115	26	55	55	54.9	95.12	7.03	0.315	F	0.999	0	6	lepA	0	0	o	1	0	0	0	6	162	8.15183	0.82228	0	1	1	1.01773	0.638585	0	0	0	3.8657	1	0
289	MPN280	289	331360	333069	+	1709	569	ncbi	1	Cytoplasm	RNA degradation	121	8.12881	0.177873	115	38	278.1	278.1	404.1	385.21	7.04	0.003	E	0.997	0	6	MPN280	0	0	o	2	0	0	0	1	9	7.98375	0.999659	0	0	0	0.996743	1	0	0	0	3.78599	1	0
290	MPN281	290	333280	334413	+	1133	377	ncbi	1	Lipoprotein	Unassigned transporters	122	7.54756	0.135582	14	5	0	0	0	12.52		0.882	NE	0.992	1	1	mgall07947||mycoplasma specific lipoprotein a	0	1	n6-16c21/22o	1	0	0	0	3	79	5.29449	0.898059	0	0	0	0.660998	1	0	4	30	2.51071	0.244716	0
291	MPN282	291	334768	335268	+	500	166	ncbi	1		Conserved hypothetical proteins	122	5.68182	0.0379523	0	0						0.878	NE	0.954	0	1	mgall07947||mycoplasma specific lipoprotein a	0	0	o	1	0	0	1	4	104	3.31956	0.423979	0	0	0	0.414435	1	0	2	4	1.57418	0.466687	0
292	MPN283	292	336626	336826	+	200	66	ncbi	1	Cytoplasm	Cytoskeleton	123	4.61679	0.0524038	0	0	0	0	0	15.1		0.758	NE	0.972	1	6	MPN283	0	0	i	1	0	0	0	0	0	1.62476	1	0	0	0	0.202846	1	0	3	19	0.770482	0.0432729	1
293	MPN283a	293	337264	337512	+	248	82	ncbi	1						0	0								0	0	0	0	0	0	0	1	0	0	0
294	MPN284	294	337770	340154	+	2384	794	ncbi	1	Lipoprotein	Lipid/CoA metabolism related + DNA synthesis/modifications/repair/conformation	124	6.3692	0.0810544	116	36	115.4	116.7	115.4	437.71	7.86	0.833	NE	0.993	0	6	MPN284	0	1	n6-16c21/22o	1	0	0	0	0	0	11.1352	1	0	0	0	1.39019	1	0	0	0	5.28046	1	0
295	MPN285	295	341207	341533	+	326	108	ncbi	1	Cytoplasm	DNA synthesis/modifications/repair/conformation	125	2.22303	0.0241853	1	1	0	0	0	0		0.835	NE	0.772	0	6	prrB	0	0	o	1	0	0	0	0	0	6.02283	1	0	0	0	0.751929	1	0	0	0	2.8561	1	0
296	MPN286	296	341636	343033	+	1397	465	ncbi	1	Cytoplasm	Adhesins/attachment organelle	125	2.84565	0.00597972	0	0	0	0	0	0		0.625	NE	0.741	0	6	MPN286	0	0	o	1	0	0	0	9	345	6.52707	0.211653	0	3	735	0.814881	0.0495861	1	3	95	3.09521	0.5978	0
297	MPN287	297	343764	344120	+	356	118	ncbi	1	Cytoplasm	Cytoskeleton	126	4.67814	0.0377763	26	2	0	0	0	22.25	6.31	0.849	NE	0.895	0	6	MPN287	0	0	o	1	0	0	0	1	38	2.45115	0.913806	0	0	0	0.306018	1	0	0	0	1.16237	1	0
298	MPN288	298	344716	347079	+	2363	787	ncbi	1	Lipoprotein	Lipid/CoA metabolism related + DNA synthesis/modifications/repair/conformation	127	5.32748	0.0473025	116	22	43.1	33.6	43.1	213.48	7.35	0.858	NE	0.995	0	6	MPN288	0	1	n6-16c21/22o	1	0	0	0	3	36	11.0372	0.998826	0	0	0	1.37795	1	0	0	0	5.23397	1	0
299	MPN289	299	347169	347732	+	563	187	ncbi	1	Cytoplasm	DNA synthesis/modifications/repair/conformation	127	3.88924	0.0107988	0	0	0	0	0	0		0.83	NE	0.773	0	6	hsdS1B	0	0	o	1	0	0	1	2	25	2.63324	0.738968	0	0	0	0.32875	1	0	0	0	1.24871	1	0
300	MPN290	300	347871	348308	+	437	145	ncbi	1	Cytoplasm	DNA synthesis/modifications/repair/conformation	127	1.50703	0.00544716	0	0	0	0	0	0		0.734	NE	0.936	1	6	MPN290	0	0	o	1	0	0	1	0	0	2.04496	1	0	0	0	0.255306	1	0	0	0	0.969745	1	0
301	MPN291	301	348301	348891	-	590	196	ncbi	1	Cytoplasm	Glycocalyx + Proteases	480	5.90384	0.0575875	112	7	60.4	60.4	13.6	39	6.34	0.047	E	0.993	0	6	MPN291	0	0	o	1	0	0	0	2	33	2.84199	0.775976	0	0	0	0.312791	1	0	0	0	1.1448	1	0
302	MPN292	302	348875	349804	-	929	309	ncbi	1	Cytoplasm	rRNA and rProtein modifications/processing	480	5.97484	0.0563761	87	15	15.6	15.6	15.9	39.92	3.41	0.231	F	0.998	0	6	yceC	0	0	o	1	0	0	0	2	7	4.36148	0.93159	0	0	0	0.480026	1	0	0	0	1.75688	1	0
303	MPN293	303	349804	350358	-	554	184	ncbi	1	Membrane	Protein secretion	480	6.82345	0.0943905	107	3	59	0	59	33.1	7.68	0.113	E	0.874	1	6	lspA	4	0	i23-44o89-107i114-131o151-176i	1	0	0	0	1	18	2.60282	0.925935	0	0	0	0.286467	1	0	0	0	1.04846	1	0
304	MPN294	304	350397	351017	+	620	206	ncbi	1	Cytoplasm	Protein homeostasis + Oxidative homeostasis	129	7.99854	0.237106	115	18	197.2	197.2	239.5	364.41	8.62	0.956	NE	0.925	0	6	MPN294	0	0	o	1	0	0	0	1	16	2.89936	0.944942	0	0	0	0.361975	1	0	0	0	1.37491	1	0
305	MPN295	305	351066	351728	+	662	220	ncbi	1	Cytoplasm	Glycocalyx + Proteases	129	9.69851	0.397054	115	20	837.5	837.5	1185.1	1050.08	7.99	0.763	NE	0.979	0	6	MPN295	0	0	o	1	0	0	0	0	0	3.09545	1	0	0	0	0.386457	1	0	0	0	1.4679	1	0
306	MPN296	306	351728	351910	+	182	60	ncbi	1	Cytoplasm	Ribosome	129	9.99003	0.521171	65	7	226	226	155	120.19	4.49	0.068	E	0.67	1	6	rpsU	0	0	o	1	0	0	0	0	0	0.854401	1	0	0	0	0.106669	1	0	0	0	0.405167	1	0
307	MPN297	307	351935	352384	+	449	149	ncbi	1	Cytoplasm	Cell division	129	9.65113	0.387867	115	10	520.8	520.8	369.5	159.75	5.95	0.631	NE	0.998	0	6	MPN297	0	0	o	1	0	0	0	0	0	2.10099	1	0	0	0	0.262301	1	0	0	0	0.996313	1	0
308	MPN298	308	352387	352746	+	359	119	ncbi	1	Cytoplasm	Lipid/CoA metabolism	129	8.47947	0.210621	3	1	0	0	0	0		0.028	E	0.939	0	6	acpS	0	0	o	1	0	0	0	1	9	1.68079	0.813773	0	0	0	0.209841	1	0	0	0	0.797051	1	0
309	MPN299	309	352734	353534	+	800	266	ncbi	1	Membrane	Lipid/CoA metabolism	129	7.67007	0.118727	115	13	320.6	115.4	320.6	301.64	7.11	0	E	0.994	0	6	plsB	0	1	n15-30c39/40o	1	0	0	0	1	5	3.73976	0.97624	0	0	0	0.466896	1	0	0	0	1.77344	1	0
310	MPN300	310	353535	355055	+	1520	506	ncbi	1	Membrane-internal/external	Cell division	129	6.36362	0.0509115	115	23	50.4	331.9	50.4	103.56	5.97	0.114	E	0.991	0	6	scpA	1	0	o373-393i	2	0	0	0	4	73	7.10134	0.923367	0	0	0	0.886577	1	0	0	0	3.36754	1	0
311	MPN301	311	355039	355665	+	626	208	ncbi	1	Cytoplasm	Cell division	129	6.01564	0.0424621	115	16	131.3	131.3	106.6	149.07	6.03	0.008	E	0.991	0	6	scpB	0	0	o	2	0	0	0	0	0	2.92738	1	0	0	0	0.365473	1	0	0	0	1.3882	1	0
312	MPN302	312	355685	356671	+	986	328	ncbi	1	Cytoplasm	Glycolysis	130	9.06214	0.243958	115	23	265.2	265.2	183.3	369.23	8.37	0.011	E	0.995	0	6	pfkA	0	0	o	4	0	0	0	0	0	4.60817	1	0	0	0	0.575313	1	0	0	0	2.18525	1	0
313	MPN303	313	356677	358203	+	1526	508	ncbi	1	Cytoplasm	Glycolysis	130	8.91874	0.227251	115	38	429	429	585.8	719.07	8.24	0.003	E	0.998	0	6	pyk	0	0	o	4	0	0	0	3	46	7.12935	0.973124	0	0	0	0.890074	1	0	2	2	3.38082	0.850967	0
314	MPN304	314	359183	359899	+	716	238	ncbi	1	Cytoplasm	Arg metabolism	132	9.40374	0.223596	11	5	0	0	0	14.58		0.651	NE	0.997	0	1	mferm40851||arginine deiminase	0	0	o	1	0	0	1	2	315	3.34757	0.847098	0	0	0	0.417933	1	0	1	1716	1.58746	0.795556	0
315	MPN305	315	359800	360396	+	596	198	ncbi	1		Arg metabolism	132	7.96517	0.10816	0	0						0.669	NE	0.984	0	1	mferm40851||arginine deiminase	0	0	o	1	0	0	1	0	0	2.78731	1	0	0	0	0.347986	1	0	0	0	1.32178	1	0
316	MPN306	316	360644	361465	+	821	273	ncbi	1	Cytoplasm	Arg metabolism	132	6.06571	0.0243717	0	0	0	0	0	0		0.745	NE	0.973	0	6	MPN306	0	0	o	1	0	0	1	0	0	4.34204	1	0	0	0	0.542089	1	0	1	14	2.05905	0.872425	0
317	MPN307	317	361468	362397	+	929	309	ncbi	1	Cytoplasm	Arg metabolism	132	7.67007	0.086963	98	7	5	5	10.7	26.22	5.81	0.776	NE	0.983	1	6	arcC	0	0	o	2	0	0	0	1	6	4.34204	0.98699	0	0	0	0.542089	1	0	2	24	2.05905	0.609741	0
318	MPN307.1	318	361783	362397	+	614	204	ncbi	1						0	0								0	0	0	0	0	0	0	1	0	0	0
319	MPN308	319	362400	364097	+	1697	565	ncbi	1	Membrane	AA metabolism	133	7.95153	0.119915	110	6	15.7	45.7	15.7	29.69	8.05	0.837	NE	0.947	0	6	MPN308	12	0	i7-28o40-63i94-117o137-159i171-191o227-247i268-294o314-338i370-393o423-444i465-492o512-535i	1	0	0	0	1	1	7.92773	0.999639	0	0	0	0.989749	1	0	0	0	3.75942	1	0
320	MPN309	320	364231	365448	+	1217	405	ncbi	1	Cytoplasm	Adhesins/attachment organelle	134	9.06899	0.19457	112	14	375.4	375.4	245.4	147.69	4.95	0.639	NE	0.993	0	6	P65	0	0	o	1	0	0	0	0	0	5.68667	1	0	0	0	0.709961	1	0	0	0	2.69669	1	0
321	MPN310	321	365468	370924	+	5456	1818	ncbi	1	Cytoplasm	Adhesins/attachment organelle	134	8.39384	0.210074	115	141	480	480	563.3	453.4	7.26	0.459	NE	0.984	0	6	MPN310	0	0	o	1	0	0	0	9	406	25.478	0.999946	0	0	0	3.18084	1	0	1	11	12.082	0.999994	0
322	MPN310.1	322	370424	370924	+	500	166	ncbi	1						0	0								0	0	0	0	0	0	0	1	0	0	0
323	MPN311	323	370939	372012	+	1073	357	ncbi	1	Cytoplasm	Adhesins/attachment organelle	135	8.03924	0.202968	115	18	388.2	388.2	396.4	401.41	6.84	0.634	NE	0.998	1	6	MPN311	0	0	o	1	0	0	0	0	0	5.01436	1	0	0	0	0.626025	1	0	0	0	2.37787	1	0
324	MPN312	324	372002	372658	+	656	218	ncbi	1	Cytoplasm	Adhesins/attachment organelle	135	8.10129	0.15552	110	12	180.7	180.7	89.2	197.67	5.21	0.73	NE	0.999	0	6	MPN312	0	0	o	1	0	0	0	0	0	3.06744	1	0	0	0	0.382959	1	0	0	0	1.45462	1	0
325	MPN313	325	372741	373013	-	272	90	ncbi	1	SIGNALP	DNA recombination	470	3.0876	0.00831612	0	0	0	0	0	0		0.826	NE	0.3	0	6	MPN313	1	0	i28-48o	1	0	0	0	3	257	1.50541	0.192513	0	0	0	0.165686	1	0	0	0	0.606406	1	0
326	MPN314	326	373414	373839	+	425	141	ncbi	1	Cytoplasm	Cell division	137	11.1754	1.16498	116	15	875.3	875.3	1161.8	1480.49	8.56	0.559	NE	0.979	0	6	yabB	0	0	o	8	0	0	0	4	61	2.03095	0.148505	0	0	0	0.253558	1	0	0	0	0.963103	1	0
327	MPN315	327	373829	374755	+	926	308	ncbi	1	Cytoplasm	Cell division	137	9.57348	0.706711	115	24	290.9	290.9	336.9	435.3	7.35	0.391	NE	0.999	1	6	mraW	0	0	o	1	0	0	0	0	0	4.32803	1	0	0	0	0.54034	1	0	0	0	2.05241	1	0
328	MPN316	328	374758	376017	+	1259	419	ncbi	1	Cytoplasm	Cell division	137	9.50294	0.519934	107	12	23.1	23.1	22.6	27.9	2.89	0.702	NE	0.998	0	6	MPN316	0	0	o	1	0	0	0	1	1	5.88276	0.997213	0	0	0	0.734443	1	0	0	0	2.78968	1	0
329	MPN317	329	376023	377165	+	1142	380	ncbi	1	Cytoplasm	Cell division	137	9.56785	0.49511	102	13	60.4	60.4	78	29.12	3.65	0.694	NE	0.997	0	6	ftsZ	0	0	o	2	0	0	0	1	1	5.33651	0.995187	0	0	0	0.666244	1	0	0	0	2.53064	1	0
330	MPN318	330	377208	378683	+	1475	491	ncbi	1	Membrane	AA metabolism	137	7.75028	0.117491	98	5	19.1	39	19.1	134.08	7.41	0.004	E	0.959	1	6	MPN318	12	0	i12-33o39-59i89-116o128-147i159-182o202-220i241-265o285-304i346-367o379-400i421-442o454-472i	1	0	0	0	0	0	6.89124	1	0	0	0	0.860347	1	0	0	0	3.26791	1	0
331	MPN319	331	378658	380169	+	1511	503	ncbi	1	Membrane	AA metabolism	138	7.52791	0.107859	114	5	29.5	42.9	29.5	98.27	6.69	0.846	NE	0.938	0	6	gap1	12	0	i39-59o65-84i125-145o157-179i186-209o229-247i267-292o312-335i377-398o418-443i455-476o488-505i	1	0	0	0	2	70	7.32544	0.994517	0	0	0	0.914556	1	0	3	23	3.47381	0.674282	0
332	MPN320	332	380664	381527	+	863	287	ncbi	1	Cytoplasm	Nucleotide metabolism/Salvage	139	7.53923	0.295007	115	18	128.8	128.8	75.1	254.37	8.45	0.751	NE	0.984	1	6	thyA	1	0	o235-254i	2	0	0	0	4	6883	4.60817	0.675623	0	1	579	0.575313	0.437471	0	0	0	2.18525	1	0
333	MPN321	333	381529	382011	+	482	160	ncbi	1	Cytoplasm	Nucleotide metabolism/Salvage + Redox balance	139	8.8374	0.414462	115	11	111.2	111.2	89.7	335.27	8.38	0.059	E	0.986	1	6	dhfr	0	0	o	1	0	0	0	0	0	2.25506	1	0	0	0	0.281536	1	0	0	0	1.06938	1	0
334	MPN322	334	382018	383037	+	1019	339	ncbi	1	Cytoplasm	Nucleotide metabolism/Salvage + Redox balance	139	9.35831	0.467533	116	26	181	181	217.4	961.33	7.93	0.843	NE	0.999	0	6	nrdF	1	0	i172-192o	2	0	0	0	0	0	4.76224	1	0	0	0	0.594549	1	0	0	0	2.25831	1	0
335	MPN323	335	383040	383501	+	461	153	ncbi	1	Cytoplasm	Nucleotide metabolism/Salvage + Redox balance	139	9.45342	0.587726	114	11	63.3	63.3	4.4	182.02	4.84	0.841	NE	0.994	1	6	nrdI	0	0	i	1	0	0	0	0	0	2.22705	1	0	0	0	0.278039	1	0	0	0	1.05609	1	0
336	MPN324	336	383525	385690	+	2165	721	ncbi	1	Cytoplasm	Nucleotide metabolism/Salvage + Redox balance	139	8.90429	0.45025	115	58	235.5	235.5	278.8	737.94	7.84	0.805	NE	0.999	0	6	nrdE	0	0	o	2	0	0	0	2	9	10.1128	0.999549	0	0	0	1.26254	1	0	1	1	4.79559	0.991734	0
337	MPN325	337	385837	386139	+	302	100	ncbi	1	Cytoplasm	Ribosome	140	10.792	0.981476	115	7	429	429	434.8	264.02	6.47	0.021	E	0.994	0	6	rplU	0	0	o	1	0	0	0	0	0	1.44268	1	0	0	0	0.180113	1	0	0	0	0.684135	1	0
338	MPN326	338	386132	386434	+	302	100	ncbi	1	Cytoplasm	Ribosome	140	9.97958	0.461648	81	4	45.7	45.7	0	71.73	5.4	0.008	E	0.931	1	6	ysxB	0	0	o	1	0	0	0	1	1	1.44268	0.763706	0	0	0	0.180113	1	0	0	0	0.684135	1	0
339	MPN327	339	386427	386741	+	314	104	ncbi	1	Cytoplasm	Ribosome	140	9.66897	0.341135	112	5	246	246	183.3	313.92		0.004	E	0.959	1	6	rpmA	0	0	o	1	0	0	0	0	0	1.82086	1	0	0	0	0.227327	1	0	0	0	0.863472	1	0
340	MPN328	340	386734	387594	+	860	286	ncbi	1	Cytoplasm	DNA synthesis/modifications/repair/conformation	140	8.66589	0.302303	115	21	143.4	143.4	129.4	279.71	6.71	0.003	E	0.979	0	6	nfo	0	0	o	1	0	0	0	1	42	4.01989	0.982045	0	0	0	0.501869	1	0	0	0	1.90628	1	0
341	MPN329	341	387548	388024	+	476	158	ncbi	1	Cytoplasm	Transcription factors	140	7.24828	0.123994	104	10	52.4	52.4	44	66.86	5.75	0.785	NE	0.981	0	6	MPN329	0	0	o	1	0	0	0	2	5	2.22705	0.651974	0	0	0	0.278039	1	0	0	0	1.05609	1	0
342	MPN330	342	388014	388898	+	884	294	ncbi	1	Cytoplasm	Conserved hypothetical proteins	140	6.24239	0.0655173	112	12	39	39	57.7	40.35	5.66	0.635	NE	0.984	0	6	MPN330	0	0	o	1	0	0	0	1	24	4.15995	0.984392	0	0	0	0.519356	1	0	0	0	1.9727	1	0
343	MPN331	343	388923	390257	+	1334	444	ncbi	1	Cytoplasm	Protein synthesis factors	141	9.74084	0.334009	116	31	731.4	731.4	819.4	630.6	6.31	0.34	F	0.997	0	6	tig	0	0	o	2	0	0	0	1	74	6.23293	0.998036	0	0	0	0.778159	1	0	0	0	2.95573	1	0
344	MPN332	344	390328	392715	+	2387	795	ncbi	1	Cytoplasm	Proteases + Protein homeostasis	141	10.0992	0.29719	115	62	718.8	718.8	634	498.78	5.27	0.002	E	0.981	0	6	lon	0	0	o	6	0	0	0	4	31	11.5694	0.99681	0	0	0	1.4444	1	0	0	0	5.48637	1	0
345	MPN333	345	392910	395162	+	2252	750	ncbi	1	Membrane	Unassigned transporters	141	7.1343	0.0607795	23	5	27.2	5.6	27.2	45.03	3.96	0.762	NE	0.987	0	6	F10_orf750	6	0	i31-50o62-86i107-135o147-167i179-200o752-777i	1	0	0	0	2	3	10.9812	0.999796	0	0	0	1.37096	1	0	2	27	5.2074	0.966009	0
346	MPN334	346	395165	396145	+	980	326	ncbi	1	Cytoplasm	Unassigned transporters	141	6.29516	0.0409448	1	1	0	0	0	0		0.777	NE	0.997	0	6	bcrA	0	0	o	1	0	0	0	1	62	4.58015	0.989747	0	1	2	0.571816	0.435501	0	1	1	2.17196	0.886046	0
347	MPN335	347	396132	398357	+	2225	741	ncbi	1	Membrane	Unassigned transporters	141	5.60353	0.0346634	25	3	0	4.4	0	2.98		0.776	NE	0.973	0	6	MPN335	6	0	i52-75o95-117i138-160o172-198i205-225o733-753i	1	0	0	0	0	0	10.645	1	0	0	0	1.32899	1	0	1	7	5.04799	0.993578	0
348	MPN336	348	398358	399392	-	1034	344	ncbi	1	Cytoplasm	Vitamin/Folate metabolism	464	5.80616	0.0544991	115	20	73.9	73.9	78	142.63	6.9	0.007	E	0.991	1	6	nadD	0	1	n5-12c17/18o	1	0	0	0	2	517	4.92425	0.956941	0	0	0	0.541964	1	0	1	4332	1.98357	0.862423	0
349	MPN337	349	399477	401342	+	1865	621	ncbi	1	Membrane	Conserved hypothetical proteins	143	6.1609	0.0707733	115	32	109.8	40.3	109.8	198.01	7.61	0.005	E	0.978	0	6	MPN337	3	0	o245-267i549-573o593-617i	1	0	0	0	2	395	8.78213	0.998499	0	0	0	1.09642	1	0	0	0	4.16459	1	0
350	MPN338	350	401345	403243	+	1898	632	ncbi	1	Membrane	Conserved hypothetical proteins	143	6.2106	0.0583204	115	31	163.4	132.6	163.4	241.57	7.67	0.011	E	0.998	0	6	MPN338	3	0	o255-277i564-589o601-623i	1	0	0	0	2	36	8.86617	0.998608	0	0	0	1.10691	1	0	0	0	4.20444	1	0
351	MPN339	351	403243	403917	+	674	224	ncbi	1	Membrane	Conserved hypothetical proteins	143	5.69868	0.0404912	100	3	20.6	13.4	20.6	76.89	6.74	0.082	E	0.944	0	6	MPN339	4	0	i26-50o56-79i100-127o147-171i	1	0	0	0	1	1	3.15148	0.957211	0	0	0	0.393451	1	0	0	0	1.49447	1	0
352	MPN340	352	403921	405510	+	1589	529	ncbi	1	Membrane-internal	DNA synthesis/modifications/repair/conformation	143	5.13885	0.0244485	112	21	45.6	30.8	45.6	71.8	5.3	0.822	NE	0.999	1	6	pcrA	1	0	o506-527i	1	0	0	0	2	13	7.42349	0.994971	0	2	2	0.926797	0.237336	0	3	386	3.52031	0.682893	0
353	MPN341	353	405573	407720	+	2147	715	ncbi	1	Cytoplasm	DNA synthesis/modifications/repair/conformation	143	5.08235	0.0191486	48	10	4.4	4.4	2.9	12.75		0.748	NE	0.997	0	6	mutB1	0	0	o	1	0	0	0	2	1306	10.0287	0.999513	0	1	1	1.25205	0.714082	0	4	29	4.75574	0.699	0
354	MPN342	354	407861	409492	+	1631	543	ncbi	1	Cytoplasm	DNA synthesis/modifications/repair/conformation	144	7.9489	0.16289	105	26	48.6	48.6	48.8	40.23	5.16	0.858	NE	0.965	0	6	hsdM	0	0	o	2	0	0	0	0	0	7.61958	1	0	0	0	0.951278	1	0	0	0	3.6133	1	0
355	MPN343	355	409871	410863	+	992	330	ncbi	1	Cytoplasm	DNA synthesis/modifications/repair/conformation	145	2.17486	0.00636127	0	0	0	0	0	0.9		0.684	NE	0.839	0	6	MPN343	0	0	o	2	0	0	0	1	1	6.07886	0.997709	0	0	0	0.758924	1	0	1	8	2.88267	0.944015	0
356	MPN344	356	411383	411736	+	353	117	ncbi	1	Cytoplasm	Cytoskeleton	146	7.39737	0.169384	31	4	0	0	0	5.25		0.789	NE	0.994	1	6	MPN344	0	0	i	1	0	0	0	0	0	3.03943	1	0	0	0	0.379462	1	0	1	1	1.44133	0.763388	0
357	MPN345	357	412681	413301	+	620	206	ncbi	1		DNA synthesis/modifications/repair/conformation	147	4.65734	0.0160941	0	0						0.767	NE	0.67	0	1	mferm32937||type i site-specific deoxyribonuclease	1	0	i12-29o	1	0	0	1	0	0	4.28601	1	0	0	0	0.535094	1	0	2	2	2.03248	0.602714	0
358	MPN346	358	413431	413778	+	347	115	ncbi	1	Cytoplasm	Conserved hypothetical proteins	147	5.1701	0.030635	0	0	0	0	0	0		0.903	NE	0.938	0	6	MPN346	0	0	o	1	0	0	1	0	0	1.62476	1	0	0	0	0.202846	1	0	2	7	0.770482	0.180639	0
359	MPN347	359	413985	415115	+	1130	376	ncbi	1		DNA synthesis/modifications/repair/conformation	147	3.19949	0.00705063	0	0						0.811	NE	0.832	0	1	hpylo46956||lcl|nc_017381.1_cds_wp_079992124.1_1442	0	0	o	1	0	0	1	1	9	5.28048	0.99491	0	2	7	0.65925	0.141771	0	1	39	2.50407	0.918248	0
360	MPN347a	360	415161	415295	+	134	44	ncbi	1			152		0.0415206	0	0						0.617	NE	0	0	0	0	0	0	0	1	0	0	0
361	MPN347b	361	415298	416032	+	734	244	ncbi	1						0	0								0	0	0	0	0	0	0	1	0	0	1
362	MPN348	362	416070	416564	+	494	164	ncbi	1	Cytoplasm	Vitamin/Folate metabolism	152	5.10221	0.0303164	34	3	16.4	16.4	16.8	57.53	6.89	0.453	NE	0.971	0	6	MPN348	0	0	i	1	0	0	0	0	0	2.31109	1	0	0	0	0.288531	1	0	0	0	1.09594	1	0
363	MPN349	363	416554	417399	+	845	281	ncbi	1	Cytoplasm	Signal transduction	152	5.91655	0.0461014	115	15	75.1	75.1	33.6	112.51	8.22	0.012	E	0.967	0	6	MPN349	0	0	o	1	0	0	0	0	0	3.94986	1	0	0	0	0.493126	1	0	1	426	1.87307	0.846349	0
364	MPN350	364	417391	418110	-	719	239	ncbi	1	Membrane	Lipid/CoA metabolism	456	6.48892	0.059673	7	1	0	0	0	1.79		0.009	E	0.816	0	6	ygiH	5	1	n3-13c31/32o55-86i98-119o131-151i158-179o199-220i	1	0	0	0	0	0	3.37663	1	0	0	0	0.371633	1	0	0	0	1.36016	1	0
365	MPN351	365	418116	418757	-	641	213	ncbi	1	Cytoplasm	tRNA modifications/processing	455	6.59642	0.0754863	1	1	9.8	9.8	0	5.34		0.091	E	0.994	1	6	MPN351	0	0	o	1	0	0	0	1	21	3.01083	0.950749	0	0	0	0.331373	1	0	0	0	1.21281	1	0
366	MPN352	366	418741	420240	-	1499	499	ncbi	1	Cytoplasm	RNA synthesis	455	8.94537	0.348527	115	38	388.2	388.2	465.3	309.74	4.52	0.003	E	0.968	1	6	sigA	0	0	o	1	0	0	0	1	17	7.17533	0.999235	0	0	0	0.78972	1	0	0	0	2.89034	1	0
367	MPN353	367	420293	422155	-	1862	620	ncbi	1	Cytoplasm	DNA synthesis/modifications/repair/conformation	451	5.98058	0.0397926	115	29	55	55	48	94.75	6.68	0.003	E	0.97	1	6	dnaE	0	0	o	1	0	0	0	4	173	8.93399	0.977762	0	0	0	0.983278	1	0	0	0	3.59876	1	0
368	MPN354	368	422139	423488	-	1349	449	ncbi	1	Cytoplasm	tRNA synthases	451	7.41966	0.0841185	115	30	122.1	122.1	86.8	122.08	7.79	0.006	E	0.998	0	6	grs1	0	0	o	2	0	0	0	3	42	6.33117	0.951278	0	0	0	0.696811	1	0	0	0	2.5503	1	0
369	MPN355	369	423510	424238	-	728	242	ncbi	1	Cytoplasm	rRNA and rProtein modifications/processing	451	6.33165	0.0522786	110	14	42.9	42.9	38.5	100.37	5.91	0.739	NE	0.998	0	6	yacO	1	0	i224-240o	1	0	0	0	1	4	3.41883	0.967249	0	0	0	0.376278	1	0	1	13	1.37716	0.747707	0
370	MPN356	370	424241	425440	-	1199	399	ncbi	1	Cytoplasm	tRNA synthases	451	6.17476	0.0588439	112	17	33.6	33.6	66.6	79.74	5.74	0.003	E	0.976	1	6	cysS	0	0	o	2	0	0	0	1	38	6.33117	0.99822	0	0	0	0.696811	1	0	0	0	2.5503	1	0
371	MPN357	371	425535	427511	-	1976	658	ncbi	1	Cytoplasm	DNA synthesis/modifications/repair/conformation	451	6.73549	0.103404	115	41	56.6	56.6	65	125.55	6.46	0.008	E	0.999	0	6	lig	0	0	o	1	0	0	0	5	109	9.27165	0.953538	0	0	0	1.02044	1	0	0	0	3.73478	1	0
372	MPN358	372	427679	429283	+	1604	534	ncbi	1	Membrane	Conserved hypothetical proteins	154	5.92958	0.0482791	115	22	118.2	50.9	118.2	173.61	8.45	0.884	NE	0.966	0	6	MPN358	3	0	o122-138i162-184o196-222i	1	0	0	0	2	4	7.70362	0.996073	0	0	0	0.96177	1	0	0	0	3.65315	1	0
373	MPN359	373	429513	430289	+	776	258	ncbi	1	Membrane	Conserved hypothetical proteins	155	8.6641	0.26731	116	10	544.6	88.6	544.6	691.8	7.47	0.855	NE	0.987	0	6	MPN359	3	0	i39-62o74-92i112-134o	1	0	0	0	0	0	3.64171	1	0	0	0	0.454655	1	0	0	0	1.72694	1	0
374	MPN360	374	429602	429700	+	98	32	ncbi	1	Cytoplasm	Ribosome	157	9.61983	0.501823	106	4	239.3	239.3	183.3	190.3	3.95	0.042	E	0.79	0	6	rpmE	0	0	o	1	0	0	0	2	76	1.37265	0.398687	0	0	0	0.17137	1	0	0	0	0.650925	1	0
375	MPN361	375	430628	431707	+	1079	359	ncbi	1	Cytoplasm	Protein synthesis factors	157	7.39391	0.138218	115	17	70	70	112.6	122.74	6.77	0.002	E	0.982	0	6	prfA	0	0	o	1	0	0	0	0	0	5.04237	1	0	0	0	0.629522	1	0	0	0	2.39115	1	0
376	MPN362	376	431707	433068	+	1361	453	ncbi	1	Cytoplasm	Protein synthesis factors	157	5.084	0.0277931	89	19	19.6	19.6	26.4	45.41	5.45	0.07	E	0.992	0	6	MPN362	0	0	o	1	0	0	0	1	45	6.35899	0.998269	0	0	0	0.793897	1	0	0	0	3.01551	1	0
377	MPN363	377	433200	435580	+	2380	793	ncbi	1	Lipoprotein	Lipoprotein	158	6.64078	0.0128509	0	0	0	0	0	0		0.781	NE	0.953	0	6	MPN363	0	1	n11-21c26/27o	1	0	1	0	1	1	1.51271	0.779688	0	1	3	0.188857	0.172095	0	1	5	0.717346	0.511954	0
378	MPN365	378	435924	436730	+	806	268	ncbi	1	Cytoplasm	DNA synthesis/modifications/repair/conformation	162	2.69499	0.00763268	0	0	0	0	0	0		0.507	NE	0.866	0	6	MPN365	0	0	o	1	0	0	0	0	0	5.19644	1	0	0	0	0.648758	1	0	0	0	2.46422	1	0
379	MPN366	379	436814	437632	+	818	272	ncbi	1		Adhesins/attachment organelle	162	2.2038	0.00689294	0	0						0.398	NE	0.643	0	2	mgeni09750||/inference=existence: similar to aa sequence:refseq:wp_010869367.1	1	0	i248-266o	1	0	0	0	2	2	3.8238	0.894626	0	1	2	0.477388	0.379598	0	2	693	1.81329	0.541106	0
380	MPN367	380	437563	438531	+	968	322	ncbi	1	Cytoplasm	Adhesins/attachment organelle	162	0.176396	0.00428855	1	1	0	0	0	4.54		0.225	F	0.803	0	2	mgeni02085||/inference=existence: similar to aa sequence:refseq:wp_014894458.1	0	0	o	1	0	0	0	0	0	5.01436	1	0	1	1	0.626025	0.465287	0	1	11	2.37787	0.907252	0
381	MPN368	381	439388	439762	+	374	124	ncbi	1	Cytoplasm	Cytoskeleton	163	3.64372	0.0327753	93	2	1.8	1.8	75.1	122.34	4.47	0.786	NE	0.956	1	6	MPN368	0	0	o	1	0	0	0	1	11	2.53519	0.920753	0	0	0	0.31651	1	0	2	639	1.20222	0.338174	0
382	MPN369	382	439894	440655	-	761	253	ncbi	1	Lipoprotein	Lipoprotein	449	3.64809	0.00925974	6	1	0	0	0	11.77		0.897	NE	0.958	0	6	MPN369	0	1	n11-20c25/26o	1	0	1	0	0	0	3.58767	1	0	0	0	0.39486	1	0	1	1	1.44517	0.764295	0
383	MPN370	383	441296	443509	+	2213	737	ncbi	1	Membrane	Adhesins/attachment organelle	164	0.440457	0.00466404	0	0	0	0	0	0		0.495	NE	0.774	0	6	MPN370	3	0	i531-548o568-585i592-612o	1	0	0	0	5	138	10.3369	0.976513	0	2	9362	1.29052	0.369815	0	9	9192	4.90186	0.0618755	0
384	MPN371	384	443552	444187	-	635	211	ncbi	1		Conserved hypothetical proteins	447	0.00231032	0.00428855	0	0						0.476	NE	0.545	0	5	0	0	0	o	1	0	0	1	0	0	2.98269	1	0	0	0	0.328276	1	0	0	0	1.20148	1	0
385	MPN372	385	444341	446116	+	1775	591	ncbi	1	Cytoplasm	Pathogenesis	165	7.25004	0.255691	115	39	257.6	257.6	295.6	506.94	6.93	0.774	NE	0.948	0	6	MPN372	0	0	o	1	0	0	0	1	55	8.2919	0.999749	0	1	6	1.03521	0.64485	0	0	0	3.93212	1	0
386	MPN373	386	446127	446606	-	479	159	ncbi	1	Membrane-single pass	Conserved hypothetical proteins	446	3.55774	0.0213797	0	0	0	0	0	0		0.815	NE	0.975	0	6	MPN373	1	0	o364-387i	1	0	0	1	2	217	5.79654	0.979352	0	1	121	0.637969	0.471636	0	6	7360	2.33495	0.0318936	1
387	MPN374	387	447770	448459	-	689	229	ncbi	1	Cytoplasm	Conserved hypothetical proteins	444	4.17156	0.00696198	0	0	0	0	0	0		0.879	NE	0.97	0	6	MPN374	0	0	o	1	0	0	1	8	6438	3.23593	0.0178499	1	4	7769	0.356148	0.000505036	1	4	2331	1.30349	0.0434444	1
388	MPN375	388	448805	449194	-	389	129	ncbi	1	Cytoplasm	Conserved hypothetical proteins	444	7.21934	0.0587545	0	0	0	0	0	0		0.776	NE	0.9	0	6	MPN375	0	0	o	1	0	0	0	1	5	1.82901	0.839427	0	0	0	0.201301	1	0	0	0	0.736754	1	0
389	MPN376	389	449573	452995	-	3422	1140	ncbi	1	Membrane-external	Conserved hypothetical proteins	443	11.7027	1.16472	115	62	488	239.3	488	603.49	6.7	0.831	NE	0.996	0	6	MPN376	1	1	n8-23c28/29o1095-1119i	1	0	0	0	0	0	16.053	1	0	0	0	1.7668	1	0	0	0	6.46644	1	0
390	MPN377	390	453422	453646	+	224	74	ncbi	1	Cytoplasm	Conserved hypothetical proteins	168	10.5055	0.575553	116	8	1535.9	1535.9	1459.1	1678.48	6.54	0.47	NE	0.73	0	6	MPN377	0	0	i	1	0	0	0	0	0	1.05049	1	0	0	0	0.13115	1	0	0	0	0.498157	1	0
391	MPN378	391	453650	456268	+	2618	872	ncbi	1	Cytoplasm	DNA synthesis/modifications/repair/conformation	168	6.45769	0.0688909	115	35	57.9	57.9	78	154.38	5.76	0.008	E	0.992	1	1	mgall16730||dna polymerase iii alpha subunit	0	0	o	1	0	0	0	4	39	12.2277	0.998079	0	0	0	1.52659	1	0	0	0	5.79854	1	0
392	MPN379	392	456272	457147	+	875	291	ncbi	1	Cytoplasm	DNA synthesis/modifications/repair/conformation	168	6.96694	0.100573	115	16	108.7	108.7	163.4	217.16	5.93	0.009	E	0.998	0	6	polA	0	0	o	1	0	0	0	2	38	4.08992	0.914792	0	0	0	0.510612	1	0	0	0	1.93949	1	0
393	MPN380	393	457147	457980	+	833	277	ncbi	1	Cytoplasm	DNA synthesis/modifications/repair/conformation	168	6.32152	0.0578085	116	12	132.9	132.9	49.6	119.27	6.82	0.666	NE	0.996	0	6	fpg	0	0	o	1	0	0	0	0	0	3.89383	1	0	0	0	0.486131	1	0	1	2	1.8465	0.842212	0
394	MPN381	394	458126	459004	+	878	292	ncbi	1	Cytoplasm	Metabolism homeostasis	171	7.58756	0.132878	115	17	167.4	167.4	121	240.39	7.71	0.212	F	0.998	0	1	mgall33369||had superfamily hydrolase cof	0	0	o	1	0	0	0	1	1	4.10393	0.983492	0	0	0	0.512361	1	0	0	0	1.94613	1	0
395	MPN382	395	458998	459600	+	602	200	ncbi	1	Cytoplasm	Lipid/CoA metabolism	171	6.87042	0.114778	19	3	0.7	0.7	7	5.88	3.18	0.555	NE	0.997	0	6	MPN382	0	0	o	1	0	0	0	0	0	2.81532	1	0	0	0	0.351483	1	0	0	0	1.33506	1	0
396	MPN383	396	459530	460378	-	848	282	ncbi	1	Cytoplasm	Metabolism homeostasis	440	8.02124	0.147794	116	15	267.8	267.8	317.9	362.65	7.22	0.11	E	0.999	1	6	yidA	0	0	o	1	0	0	0	0	0	3.98161	1	0	0	0	0.438217	1	0	0	0	1.60386	1	0
397	MPN384	397	460381	462762	-	2381	793	ncbi	1	Cytoplasm	tRNA synthases	440	7.61326	0.128642	115	41	180.5	180.5	172.2	261.1	7.32	0.003	E	0.999	0	6	leuS	3	0	o592-609i660-676o682-701i	1	0	0	0	4	176	11.171	0.99568	0	0	0	1.22948	1	0	0	0	4.49987	1	0
398	MPN385	398	462763	463107	-	344	114	ncbi	1	Membrane	Conserved hypothetical proteins	440	7.81812	0.0961094	40	1	14.2	12.6	14.2	75.44	5.78	0.126	F	0.864	1	6	MPN385	2	0	i9-29o78-103i	1	0	0	0	0	0	1.61797	1	0	0	0	0.178074	1	0	0	0	0.651744	1	0
399	MPN386	399	463142	463831	-	689	229	ncbi	1	Cytoplasm	Nucleotide metabolism/Salvage	440	8.9106	0.291505	116	19	280.6	280.6	383.7	591.53	8.5	0.433	NE	0.978	0	6	yaaF	0	0	o	2	0	0	0	0	0	3.41883	1	0	0	0	0.376278	1	0	0	0	1.37716	1	0
400	MPN387	400	463979	465055	-	1076	358	ncbi	1	Cytoplasm	Conserved hypothetical proteins	438	9.40238	0.334659	115	28	388.2	388.2	317.5	274.28	5.65	0.394	NE	0.995	1	6	MPN387	0	0	o	1	0	0	0	2	27	5.05087	0.961252	0	0	0	0.555901	1	0	0	0	2.03458	1	0
401	MPN388	401	465048	465449	-	401	133	ncbi	1	Cytoplasm	Conserved hypothetical proteins	438	9.85866	0.43399	115	9	0	0	0	221.19	7.58	0.329	F	0.997	1	2	mgeni14028||/inference=existence: similar to aa sequence:swissprot:q49329.3	1	0	i80-101o	1	0	0	0	0	0	1.88528	1	0	0	0	0.207495	1	0	0	0	0.759424	1	0
402	MPN389	402	465427	466446	-	1019	339	ncbi	1	Cytoplasm	Fermentation	438	10.4124	0.492061	116	33	1188.6	1188.6	1185.1	1295.78	7.96	0.495	NE	0.998	0	6	lplA	0	0	o	1	0	0	0	1	27	4.78355	0.991634	0	0	0	0.52648	1	0	0	0	1.9269	1	0
403	MPN390	403	466473	467846	-	1373	457	ncbi	1	Cytoplasm	Fermentation	438	10.4545	0.477072	116	28	1355.2	1355.2	1859	1462.68	7.6	0.39	NE	0.992	0	6	pdhD	0	0	o	2	0	0	0	2	53	6.44373	0.988161	0	0	0	0.709199	1	0	0	0	2.59564	1	0
404	MPN391	404	467847	469055	-	1208	402	ncbi	1	Cytoplasm	Fermentation	438	10.1081	0.395478	116	29	1639.3	1639.3	1527.2	1407.22	7.86	0.514	NE	0.948	0	6	pdhC	0	0	o	60	0	0	0	1	16	5.66992	0.996552	0	0	0	0.624033	1	0	0	0	2.28394	1	0
405	MPN392	405	469374	470357	-	983	327	ncbi	1	Cytoplasm	Fermentation	436	12.0961	0.924696	116	25	3544.1	3544.1	2576.3	2548.41	7.71	0.315	F	0.994	0	6	pdhB	0	0	o	2	0	0	0	1	35	4.61472	0.990095	0	0	0	0.507898	1	0	0	0	1.85889	1	0
406	MPN393	406	470379	471455	-	1076	358	ncbi	1	Cytoplasm	Fermentation	436	11.4389	0.715963	116	36	3910.1	3910.1	3192.4	4033.19	7.35	0.434	NE	0.998	0	6	pdhA	0	0	o	2	0	0	0	0	0	5.05087	1	0	0	0	0.555901	1	0	0	0	2.03458	1	0
407	MPN394	407	471476	472915	-	1439	479	ncbi	1	Cytoplasm	Fermentation	436	10.6924	0.517878	116	33	1523.5	1523.5	1654.1	1867.23	7.93	0.667	NE	0.999	0	6	nox	1	0	o458-475i	1	0	0	0	0	0	6.75325	1	0	0	0	0.743265	1	0	0	0	2.72032	1	0
408	MPN395	408	472983	473516	-	533	177	ncbi	1	Cytoplasm	Nucleotide metabolism/Salvage	434	7.69207	0.145627	114	9	203.9	203.9	92.5	122.31	7.57	0.006	E	0.989	0	6	apt	0	0	i	2	0	0	0	0	0	2.50433	1	0	0	0	0.275628	1	0	0	0	1.00879	1	0
409	MPN396	409	473551	476466	-	2915	971	ncbi	1	Membrane	Protein secretion	434	7.98581	0.157546	115	29	138.3	127.5	138.3	156.97	5.45	0.003	E	0.981	1	6	F11_orf887	12	0	i12-34o516-536i543-563o569-594i615-635o647-670i725-748o760-780i787-810o822-852i873-893o905-931i	1	0	0	0	2	22	13.6753	0.999983	0	0	0	1.50511	1	0	0	0	5.50866	1	0
410	MPN397	410	476509	478671	+	2162	720	ncbi	1	Cytoplasm	Signal transduction	179	5.58124	0.0379932	115	37	49.9	49.9	60.2	145.41	7.79	0.862	NE	0.987	0	6	spoT	0	0	o	1	0	0	0	3	18	10.2808	0.997801	0	0	0	1.28353	1	0	0	0	4.87529	1	0
411	MPN398	411	478668	479324	-	656	218	ncbi	1	Membrane	Conserved hypothetical proteins	432	8.79019	0.227461	116	11	126.6	88.6	126.6	253.62	6.69	0.87	NE	0.984	0	6	MPN398	1	1	n10-21c26/27o157-180i	1	0	0	0	2	10	3.08117	0.812652	0	0	0	0.339115	1	0	0	0	1.24115	1	0
412	MPN399	412	479324	480187	-	863	287	ncbi	1	Membrane	Conserved hypothetical proteins	432	9.74787	0.415782	116	11	98.1	71	98.1	217.08	5.82	0.85	NE	0.991	0	6	MPN399	2	0	i12-34o216-244i	1	0	0	0	1	1	4.05195	0.982612	0	0	0	0.445959	1	0	0	0	1.63219	1	0
413	MPN400	413	480249	481997	-	1748	582	ncbi	1	SIGNALP	Pathogenesis	432	11.7223	1.29	115	37	26.1	21.6	26.1	123.31	4.9	0.755	NE	0.998	0	6	MPN400	1	0	i21-40o	1	0	0	0	1	1	8.20239	0.999726	0	0	0	0.902758	1	0	1	295	3.30406	0.963266	0
414	MPN401	414	482765	483247	-	482	160	ncbi	1	Cytoplasm	Protein synthesis factors	430	8.94776	0.228481	115	13	1342.8	1342.8	844.4	685.43	4.74	0.026	E	0.998	0	6	greA	0	0	o	2	0	0	0	0	0	2.26515	1	0	0	0	0.249304	1	0	0	0	0.912442	1	0
415	MPN402	415	483529	484980	+	1451	483	ncbi	1	Cytoplasm	tRNA synthases	182	6.56297	0.0725787	116	23	94	94	80.8	78.49	7.23	0.003	E	0.999	0	6	proS	0	0	o	2	0	0	0	2	32	6.79319	0.991261	0	0	0	0.848106	1	0	0	0	3.22141	1	0
416	MPN403	416	485125	485493	+	368	122	ncbi	1	Cytoplasm	Conserved hypothetical proteins	183	5.98392	0.069105	0	0	0	0	0	0		0.827	NE	0.849	0	6	MPN403	0	0	i	1	0	0	0	1	1	1.72281	0.821436	0	0	0	0.215087	1	0	0	0	0.816977	1	0
417	MPN404	417	485474	486514	+	1040	346	ncbi	1	Cytoplasm	Conserved hypothetical proteins	183	5.44276	0.0347258	0	0	0	0	0	0		0.759	NE	0.973	0	6	MPN404	0	0	o	1	0	0	0	2	66	5.0984	0.96276	0	0	0	0.636517	1	0	0	0	2.41772	1	0
418	MPN405	418	486521	487114	+	593	197	ncbi	1	SIGNALP	Conserved hypothetical proteins	183	4.96316	0.0258343	0	0	0	0	0	0		0.769	NE	0.997	0	6	MPN405	1	0	i12-33o	1	0	0	0	4	126	2.80132	0.308355	0	0	0	0.349735	1	0	0	0	1.32842	1	0
419	MPN406	419	487149	487403	+	254	84	ncbi	1	Cytoplasm	Lipid/CoA metabolism	184	9.16548	0.333271	89	2	92.7	92.7	14.5	42.21	7.34	0.069	E	0.71	0	6	MPN406	0	0	o	1	0	0	0	1	41	1.24659	0.712515	0	0	0	0.155632	1	0	0	0	0.591146	1	0
420	MPN407	420	487508	490147	-	2639	879	ncbi	1	SIGNALP	Lipid/CoA metabolism	429	6.25286	0.0385986	110	33	33	31	33	39.9	7.98	0.838	NE	0.999	0	6	MPN407	1	0	i9-32o	1	0	0	0	2	64	12.381	0.999944	0	2	3	1.36265	0.395206	0	0	0	4.98726	1	0
421	MPN407a	421	490249	490371	+	122	40	ncbi	1						0	0								0	0	0	0	0	0	0	1	0	0	0
422	MPN408	422	490375	492657	+	2282	760	ncbi	1	Membrane-external	Lipoprotein	186	6.25696	0.0328071	116	37	115.4	123.4	115.4	185.33	7.44	0.795	NE	0.998	0	6	MPN408	0	1	n6-21c25/26o	1	0	1	0	2	5	10.659	0.999726	0	0	0	1.33074	1	0	0	0	5.05463	1	0
423	MPN409	423	492730	494331	+	1601	533	ncbi	1	Membrane	Adhesins/attachment organelle	186	2.23453	0.00507621	1	1	0	0	0	0		0.52	NE	0.811	1	6	MPN409	0	0	o	1	0	0	0	4	10	7.47951	0.940053	0	1	1	0.933791	0.606939	0	1	651	3.54688	0.971185	0
424	MPN410	424	494694	495140	+	446	148	ncbi	1	Cytoplasm	Cytoskeleton	189	2.39958	0.00520785	80	1	0	0	109	348.56	5.63	0.742	NE	0.996	1	6	MPN410	0	0	o	1	0	0	0	0	0	2.08698	1	0	0	0	0.260552	1	0	0	0	0.989671	1	0
425	MPN410.1	425	494862	495140	+	278	92	ncbi	1						0	0								0	0	0	0	0	0	0	1	0	0	0
426	MPN411	426	495282	496040	-	758	252	ncbi	1	Lipoprotein	Lipoprotein	425	2.71135	0.00617027	0	0	0	0	0	0		0.908	NE	0.851	0	6	MPN411	0	1	n11-20c25/26o	1	0	1	0	0	0	3.5736	1	0	0	0	0.393311	1	0	0	0	1.4395	1	0
427	MPN412	427	496634	497470	+	836	278	ncbi	1		Conserved hypothetical proteins	190	0.936871	0.00476215	0	0						0.457	NE	0.931	0	2	mgeni05718||/inference=existence: similar to aa sequence:swissprot:p20796.1	0	0	o	1	0	0	0	3	1583	4.37005	0.81127	0	2	1712	0.545586	0.10433	0	0	0	2.07233	1	0
428	MPN413	428	497547	497966	+	419	139	ncbi	1	Cytoplasm	Conserved hypothetical proteins	191	0	0.00428855	0	0	0	0	0	0		0.488	NE	0.875	0	6	MPN413	0	0	o	1	0	0	0	0	0	1.96092	1	0	0	0	0.244814	1	0	1	7	0.929893	0.605404	0
429	MPN414	429	498076	499557	+	1481	493	ncbi	1	Cytoplasm	Adhesins/attachment organelle	191	0.11202	0.0044523	0	0	0	0	0	0		0.623	NE	0.911	1	6	MPN414	0	0	o	1	0	0	0	3	82	6.91925	0.968507	0	5	4418	0.863844	0.00196668	1	6	2220	3.28119	0.114872	0
430	MPN415	430	499808	500950	+	1142	380	ncbi	1	Lipoprotein	Vitamin/Folate metabolism	193	4.74034	0.0103537	114	25	60.6	40.3	60.6	109.93	7.74	0.425	NE	0.966	0	6	P37	0	1	n14-25c30/31o	1	0	0	0	2	55	5.33651	0.969505	0	0	0	0.666244	1	0	0	0	2.53064	1	0
431	MPN416	431	500943	501677	+	734	244	ncbi	1	Cytoplasm	Vitamin/Folate metabolism	193	4.8105	0.0170595	47	6	27.4	27.4	19.7	19.93	4.34	0.216	F	0.992	0	6	P29	0	0	o	1	0	0	0	0	0	3.43161	1	0	0	0	0.428425	1	0	0	0	1.62731	1	0
432	MPN417	432	501670	503298	+	1628	542	ncbi	1	Membrane	Vitamin/Folate metabolism	193	3.99589	0.00897558	4	1	0	0	0	3.56		0.197	F	0.974	0	6	P69	10	0	i18-37o77-100i112-134o140-160i181-202o237-258i287-305o352-370i382-401o508-529i	1	0	0	0	1	50	7.60557	0.999502	0	0	0	0.949529	1	0	0	0	3.60665	1	0
433	MPN418	433	503299	503721	-	422	140	ncbi	1	Cytoplasm	tRNA synthases	422	6.3965	0.0428672	5	3	110	110	180.5	6.26		0.021	E	0.988	1	6	MPN419	0	0	o	1	0	0	0	0	0	1.98377	1	0	0	0	0.218334	1	0	0	0	0.799095	1	0
434	MPN419	434	503721	506423	-	2702	900	ncbi	1	Cytoplasm	DNA synthesis/modifications/repair/conformation + DNA recombination	422	7.42075	0.100183	115	56	0	0	0	257.49	7.2	0.004	E	0.978	0	6	alaS	0	0	o	2	0	0	0	6	136	12.8734	0.988345	0	0	0	1.41685	1	0	0	0	5.18562	1	0
435	MPN420	435	506475	507200	-	725	241	ncbi	1	Cytoplasm	Lipid/CoA metabolism	422	8.98142	0.184287	115	21	135.2	135.2	220.2	335.78	7.75	0.297	F	0.994	1	1	cperf049026||probable glycerophosphodiester phosphodiesterase	0	0	o	2	0	0	0	0	0	3.40476	1	0	0	0	0.37473	1	0	0	0	1.3715	1	0
436	MPN421	436	507193	508620	-	1427	475	ncbi	1	Membrane	Lipid/CoA metabolism	422	8.81822	0.140114	112	3	143.9	0	143.9	247.41	7.94	0.322	F	0.916	0	6	MPN421	12	0	i20-39o59-80i87-106o118-141i162-186o198-220i253-275o281-299i319-344o350-371i392-410o430-454i	1	0	0	0	0	0	6.69698	1	0	0	0	0.737072	1	0	0	0	2.69765	1	0
437	MPN422	437	508751	509863	-	1112	370	ncbi	1	Cytoplasm	tRNA modifications/processing	420	6.4466	0.0708951	113	18	42.9	42.9	38.6	84.64	7.14	0.004	E	0.996	0	6	mnmA	0	0	o	1	0	0	0	0	0	5.2197	1	0	0	0	0.574482	1	0	0	0	2.10258	1	0
438	MPN423	438	509864	510253	-	389	129	ncbi	1	Cytoplasm	Conserved hypothetical proteins	420	7.18702	0.101928	107	4	37.7	37.7	46	78.86	5.9	0.167	F	0.994	0	6	MPN423	0	0	o	1	0	0	0	0	0	1.82901	1	0	0	0	0.201301	1	0	1	2	0.736754	0.521335	0
439	MPN424	439	510253	510561	-	308	102	ncbi	1	Cytoplasm	Signal transduction	420	6.56243	0.0714062	56	5	13	13	4.3	32.75	6.29	0.704	NE	0.984	1	6	ylxM	0	0	i	1	0	0	0	0	0	1.44914	1	0	0	0	0.159492	1	0	0	0	0.583736	1	0
440	MPN425	440	510542	511588	-	1046	348	ncbi	1	Cytoplasm	Protein secretion	420	6.85796	0.0694807	115	26	94	94	152.2	171.83	6.67	0.006	E	0.995	0	6	ftsY	0	0	o	1	0	0	0	1	15	4.91018	0.992629	0	0	0	0.540416	1	0	0	0	1.9779	1	0
441	MPN426	441	511594	514542	-	2948	982	ncbi	1	Cytoplasm	Cell division + DNA synthesis/modifications/repair/conformation	420	6.71773	0.0573183	115	58	117.9	117.9	146.6	196.86	6.72	0.011	E	0.994	1	6	MPN426	0	0	o	2	0	0	0	2	2	13.8301	0.999985	0	0	0	1.52215	1	0	0	0	5.571	1	0
442	MPN427	442	514727	515599	+	872	290	ncbi	1	Cytoplasm	Metabolism homeostasis	199	6.94445	0.0650602	116	14	150.1	150.1	188.9	304.64	7.86	0.742	NE	0.999	0	1	mgall22706||had superfamily hydrolase cof	0	0	o	1	0	0	0	1	4	4.07592	0.983023	0	0	0	0.508864	1	0	0	0	1.93285	1	0
443	MPN428	443	515605	516567	-	962	320	ncbi	1	Cytoplasm	Glycolysis	419	10.1606	0.434872	116	20	1123.7	1123.7	1091.1	1077.26	7.86	0.406	NE	0.997	0	6	eutD	0	0	o	2	0	0	0	1	4	4.51624	0.98907	0	0	0	0.497059	1	0	3	17	1.81922	0.27453	0
444	MPN429	444	516605	517834	-	1229	409	ncbi	1	Cytoplasm	Glycolysis	419	10.44	0.479305	116	30	965.8	965.8	1633.2	1072	7.7	0.011	E	0.996	0	6	pgk	0	0	o	1	0	0	0	2	5	5.85282	0.98032	0	0	0	0.644163	1	0	0	0	2.35761	1	0
445	MPN430	445	517837	518850	-	1013	337	ncbi	1	Cytoplasm	Glycolysis	419	10.9266	0.854597	116	35	3428.7	3428.7	3192.4	3359.35	8.55	0.009	E	0.999	0	6	gap	0	0	o	4	0	0	0	0	0	4.75542	1	0	0	0	0.523383	1	0	0	0	1.91556	1	0
446	MPN431	446	518881	519834	-	953	317	ncbi	1	Membrane	Unassigned transporters	417	5.61373	0.0337588	37	5	0	33.6	0	24.13	5.94	0.033	E	0.914	0	6	MPN431	6	0	o24-57i64-88o100-120i132-152o172-189i259-280o	1	0	0	0	0	0	4.58658	1	0	0	0	0.504801	1	0	1	3	1.84755	0.842378	0
447	MPN432	447	519824	520972	-	1148	382	ncbi	1	Membrane-associated	Unassigned transporters	417	6.90864	0.0944724	104	7	30.1	18	30.1	48.48	5.86	0.009	E	0.975	1	6	artP	0	0	o	1	0	0	0	2	62	5.38853	0.970813	0	0	0	0.593064	1	0	0	0	2.17059	1	0
448	MPN433	448	520867	521679	-	812	270	ncbi	1	Membrane-associated	Unassigned transporters	417	5.44309	0.0262943	59	8	48	16.8	48	17.76	5.79	0.012	E	0.97	0	6	cbiO	0	0	o	1	0	0	0	0	0	3.81277	1	0	0	0	0.419635	1	0	0	0	1.53585	1	0
449	MPN434	449	521837	523624	-	1787	595	ncbi	1	Cytoplasm	Protein homeostasis	416	10.9759	0.51277	116	52	2962.2	2962.2	2720.2	2467.69	8.56	0.002	E	0.997	0	6	dnaK	0	0	o	1	0	0	0	1	23	8.38529	0.999772	0	0	0	0.922888	1	0	0	0	3.37774	1	0
450	MPN435	450	523680	524867	-	1187	395	ncbi	1	Membrane	Pathogenesis + Lipid/CoA metabolism	415	6.76187	0.0524841	104	7	41.9	2.9	41.9	86.82	7.97	0.018	E	0.977	0	6	MPN435	7	0	o15-37i58-81o93-111i131-154o174-196i253-274o341-364i	1	0	0	0	0	0	5.57143	1	0	0	0	0.613194	1	0	0	0	2.24427	1	0
451	MPN436	451	524877	528611	-	3734	1244	ncbi	1	Lipoprotein	Lipoprotein	415	7.28351	0.0922352	116	57	186.1	193.3	186.1	192.7	4.76	0.039	E	0.993	0	6	MPN436	0	1	n10-21c26/27o	1	0	1	0	3	22	17.5162	0.999996	0	0	0	1.92784	1	0	0	0	7.05584	1	0
452	MPN437	452	528920	530638	-	1718	572	ncbi	1		Conserved hypothetical proteins	414	3.21748	0.0104875	0	0				0.67		0.934	NE	0.987	0	2	mgeni17613||/inference=existence: similar to aa sequence:refseq:wp_014894027.1	0	0	o	1	0	0	1	7	105	9.18724	0.809746	0	0	0	1.01115	1	0	1	249	3.70077	0.975296	0
453	MPN438	453	530856	531893	-	1037	345	ncbi	1		Conserved hypothetical proteins	412	3.15003	0.00642296	1	1						0.86	NE	0.965	1	2	mgeni17613||/inference=existence: similar to aa sequence:refseq:wp_014894027.1	0	0	o	1	0	0	0	1	1	4.86797	0.992311	0	0	0	0.53577	1	0	0	0	1.9609	1	0
454	MPN439	454	531949	532662	-	713	237	ncbi	1		Lipoprotein	412	3.77611	0.0169074	0	0						0.811	NE	0.97	0	2	mgeni17613||/inference=existence: similar to aa sequence:refseq:wp_014894027.1	0	1	n10-18c26/27o	1	0	1	0	1	1	3.34849	0.964863	0	0	0	0.368536	1	0	0	0	1.34883	1	0
455	MPN440	455	532818	534998	-	2180	726	ncbi	1	Cytoplasm	Conserved hypothetical proteins	410	2.60034	0.00652713	0	0	0	0	0	0		0.766	NE	0.999	1	6	MPN440	0	0	o	1	0	0	0	6	76	10.2284	0.941075	0	1	1	1.12574	0.675587	0	0	0	4.12016	1	0
456	MPN441	456	535468	535776	+	308	102	ncbi	1	SIGNALP	Conserved hypothetical proteins	200	0.135865	0.00428855	0	0	0	0	0	0		0.66	NE	0.896	0	6	MPN441	1	1	n3-14c32/33o48-67i	1	0	0	0	0	0	1.98893	1	0	1	2	0.248312	0.219883	0	1	23	0.943177	0.610611	0
457	MPN442	457	536089	536541	-	452	150	ncbi	1		Lipoprotein	410	6.60832	0.0684335	0	0						0.669	NE	0.983	0	2	mgeni17613||/inference=existence: similar to aa sequence:refseq:wp_014894027.1	0	1	n10-29c34/35o	1	0	1	0	2	33	2.12446	0.626635	0	0	0	0.233819	1	0	0	0	0.855769	1	0
458	MPN443	458	536526	537755	-	1229	409	ncbi	1	Cytoplasm	RNA synthesis	410	7.10427	0.0857051	98	15	20.3	20.3	26.9	32.09	5.31	0.04	E	0.997	0	1	mgall23605||srmb-like atp-dependent rna helicase	0	0	o	1	0	0	0	0	0	5.7684	1	0	0	0	0.634873	1	0	0	0	2.32361	1	0
459	MPN444	459	537762	541739	-	3977	1325	ncbi	1	Lipoprotein	Lipoprotein	410	8.06862	0.138442	115	69	166.2	154	166.2	156.97	4.05	0.005	E	0.987	0	6	MPN444	0	1	n14-24c29/30o	1	0	1	0	2	12	18.6559	1	0	0	0	2.05327	1	0	0	0	7.5149	1	0
460	MPN445	460	541794	542603	+	809	269	ncbi	1	Cytoplasm	Lipid/CoA metabolism	202	6.626	0.143328	114	12	64.3	64.3	75.1	126.81	6.68	0.46	NE	0.98	0	1	tmari41190||lysophospholipase	0	0	o	1	0	0	0	0	0	4.86028	1	0	0	0	0.606789	1	0	1	1	2.30481	0.900222	0
461	MPN446	461	542664	543281	-	617	205	ncbi	1	Cytoplasm	Ribosome	409	10.2617	0.61194	116	21	375.4	375.4	943.1	804.64	6.66	0	E	0.988	0	6	rpsD	0	0	o	1	0	0	0	0	0	2.89827	1	0	0	0	0.318985	1	0	0	0	1.16747	1	0
462	MPN447	462	543304	546360	-	3056	1018	ncbi	1	Cytoplasm	Adhesins/attachment organelle	409	9.17083	0.287094	115	28	782	782	1043.4	593.85	7.19	0.31	F	0.994	1	6	hmw1	0	0	o	1	0	0	0	7	120	14.3366	0.988433	0	0	0	1.57789	1	0	0	0	5.77502	1	0
463	MPN448	463	546424	547281	-	857	285	ncbi	1	Membrane	Vitamin/Folate metabolism	408	7.03451	0.0712048	0	0	0	0	0	0		0.045	E	0.921	1	6	MPN448	7	0	o15-37i49-68o80-102i114-138o158-182i194-220o240-260i	1	0	0	0	2	42	4.02381	0.910151	0	0	0	0.442862	1	0	0	0	1.62086	1	0
464	MPN449	464	547332	548678	-	1346	448	ncbi	1	Membrane	Conserved hypothetical proteins	408	7.95743	0.164328	109	18	191.7	123.4	191.7	119.67	2.37	0.004	E	0.991	0	6	orf8	4	0	i202-226o260-286i330-359o379-404i	1	0	0	0	0	0	6.31711	1	0	0	0	0.695263	1	0	0	0	2.54464	1	0
465	MPN450	465	548690	549589	-	899	299	ncbi	1	Cytoplasm	DNA synthesis/modifications/repair/conformation	411	6.72406	0.104138	41	7	6.6	6.6	18.8	38.2	5.79	0.09	E	0.98	1	6	orf7	0	1	n3-14c21/22o	1	0	0	0	2	56	4.43182	0.9354	0	0	0	0.487768	1	0	1	142	1.78521	0.832239	0
466	MPN451	466	549513	550622	-	1109	369	ncbi	1	Membrane	Nucleotide metabolism/Salvage	407	4.06458	0.0143289	0	0	0	0	0	0		0.778	NE	0.831	0	6	come3	7	1	n5-14c19/20o43-64i119-138o158-176i197-226o238-256i268-291o323-345i	1	0	0	0	7	249	5.20563	0.26846	0	2	12	0.572934	0.113072	0	1	4	2.09692	0.877165	0
467	MPN452	467	550662	552680	-	2018	672	ncbi	1	Cytoplasm	Adhesins/attachment organelle	407	9.18629	0.328371	115	25	980.9	980.9	1348.4	820.2	5.47	0.156	F	0.967	0	6	hmw3	0	0	o	1	0	0	0	3	61	9.46862	0.995729	0	0	0	1.04212	1	0	0	0	3.81412	1	0
468	MPN453	468	552694	553518	-	824	274	ncbi	1	Membrane	Adhesins/attachment organelle	407	8.31353	0.181388	114	2	340.4	182.3	340.4	45.55		0.183	F	0.841	1	6	MPN453	2	0	i12-33o73-100i	1	0	0	0	1	1	3.86905	0.979122	0	0	0	0.425829	1	0	0	0	1.55852	1	0
469	MPN454	469	553539	554120	-	581	193	ncbi	1	Membrane	Conserved hypothetical proteins	407	9.52444	0.480342	116	11	323.3	159.7	323.3	439.1	6.82	0.2	F	0.978	1	6	MPN454	2	0	i7-30o135-157i	1	0	0	0	0	0	2.72944	1	0	0	0	0.300403	1	0	0	0	1.09946	1	0
470	MPN455	470	554209	555072	-	863	287	ncbi	1	Membrane	Lipid/CoA metabolism	406	9.38725	0.302299	112	5	149.4	29.5	149.4	130.98	4.09	0.538	NE	0.928	0	6	ctaD	7	0	i24-46o66-84i96-120o135-155i167-192o204-227i255-278o	1	0	0	0	1	67	4.05195	0.982612	0	0	0	0.445959	1	0	0	0	1.63219	1	0
471	MPN456	471	555398	558415	-	3017	1005	ncbi	1	SIGNALP	AA metabolism	405	7.11081	0.0908452	116	35	484.3	467.3	484.3	365.82	7	0.107	E	0.996	1	6	MPN456	0	1	n10-21c29/30o	1	0	0	0	1	1	14.1537	0.999999	0	0	0	1.55776	1	0	0	0	5.70135	1	0
472	MPN457	472	558798	559787	-	989	329	ncbi	1		AA metabolism	404	4.05541	0.0137886	0	0						0.77	NE	0.954	1	2	mgeni13595||/inference=existence: similar to aa sequence:refseq:wp_014894032.1	0	0	o	1	0	0	1	6	274	4.64286	0.321648	0	0	0	0.510995	1	0	1	13	1.87022	0.845911	0
473	MPN458	473	559729	560202	-	473	157	ncbi	1		AA metabolism	404	5.7201	0.0469338	0	0						0.708	NE	0.958	1	2	mgeni13595||/inference=existence: similar to aa sequence:refseq:wp_014894032.1	0	0	o	1	0	0	1	1	17	2.47619	0.915937	0	0	0	0.272531	1	0	0	0	0.997452	1	0
474	MPN459	474	560123	561898	-	1775	591	ncbi	1	Membrane	AA metabolism	404	6.22561	0.062602	87	10	0	0	0	28.3	5.91	0.582	NE	0.965	1	2	mgeni13595||/inference=existence: similar to aa sequence:refseq:wp_014894032.1	0	1	n32-43c51/52o	1	0	0	1	2	15	8.32901	0.997748	0	0	0	0.916694	1	0	1	2	3.35507	0.965093	0
475	MPN460	475	562658	564355	-	1697	565	ncbi	1	Membrane	Ions/Phosphate transport	401	7.23514	0.0684653	77	7	4.8	0	4.8	21.14	7.08	0.008	E	0.927	0	6	ktrB	9	0	o29-49i72-89o109-132i164-189o262-282i303-328o406-436i457-479o521-546i	1	0	0	0	1	2	7.96321	0.999652	0	0	0	0.876434	1	0	0	0	3.20772	1	0
476	MPN461	476	564390	565085	+	695	231	ncbi	1	Membrane-associated	Ions/Phosphate transport	213	7.10514	0.112878	109	8	79.6	78	79.6	79.31	7.69	0.007	E	0.972	0	6	ktrA	0	0	o	1	0	0	0	1	1	3.24953	0.961207	0	0	0	0.405692	1	0	0	0	1.54096	1	0
477	MPN462	477	565237	566049	+	812	270	ncbi	1		Conserved hypothetical proteins	213	2.13116	0.00549436	0	0						0.409	NE	0.906	0	2	mgeni05718||/inference=existence: similar to aa sequence:swissprot:p20796.1	0	0	o	1	0	0	0	1	2	4.27201	0.986046	0	1	1	0.533345	0.413361	0	3	538	2.02584	0.330317	0
478	MPN463	478	566124	566597	+	473	157	ncbi	1		Conserved hypothetical proteins	213	0.0932303	0.00428855	0	0						0.484	NE	0.454	0	5	0	0	0	o	1	0	0	0	0	0	2.21304	1	0	0	0	0.27629	1	0	1	1	1.04945	0.64987	0
479	MPN464	479	566891	568228	+	1337	445	ncbi	1	Cytoplasm	Adhesins/attachment organelle	213	0.273514	0.00428855	0	0	0	0	0	0		0.519	NE	0.882	1	6	MPN464	0	0	o	1	0	0	0	2	43	9.74858	0.999373	0	2	2992	1.21708	0.343536	0	4	930	4.62289	0.678012	0
480	MPN464a	480	568625	569155	+	530	176	ncbi	1			830		0.0125066	0	0						0.765	NE	0	0	0	0	0	0	0	1	0	0	0
481	MPN465	481	568645	569244	-	599	199	ncbi	1		Conserved hypothetical proteins	399	0.592042	0.00459184	0	0						0.76	NE	0.518	1	5	0	3	0	o70-89i110-133o145-165i	1	0	0	0	2	148	2.81386	0.77127	0	1	343	0.309694	0.266329	0	1	1038	1.13347	0.678085	0
482	MPN466	482	569288	569710	-	422	140	ncbi	1		Conserved hypothetical proteins	399	4.52627	0.023955	0	0				0.45		0.853	NE	0.938	1	5	0	0	0	i	1	0	0	0	0	0	1.98377	1	0	0	0	0.218334	1	0	1	13	0.799095	0.550264	0
483	MPN467	483	569740	570045	-	305	101	ncbi	1		Lipoprotein	399	3.45215	0.00912805	0	0						0.766	NE	0.919	0	5	0	0	1	n12-23c28/29o	1	0	1	0	0	0	1.43507	1	0	0	0	0.157944	1	0	0	0	0.578069	1	0
484	MPN468	484	570782	571408	+	626	208	ncbi	1	Membrane	Adhesins/attachment organelle	214	1.23892	0.00428855	0	0	0	0	0	0		0.409	NE	0.751	0	6	MPN468	0	0	o	1	0	0	0	2	146	2.92738	0.789739	0	2	7	0.365473	0.0525414	0	3	3183	1.3882	0.163657	0
485	MPN468a	485	570441	570647	+	206	68	ncbi	1						0	0								0	0	0	0	0	0	0	1	0	0	0
486	MPN469	486	572254	573063	-	809	269	ncbi	1	Membrane	Conserved hypothetical proteins	397	8.14696	0.165188	87	5	29	20	29	70.17	7.02	0.302	F	0.966	0	6	MPN469	4	0	i63-84o118-143i163-189o228-252i	1	0	0	0	1	1	3.7987	0.9776	0	0	0	0.418087	1	0	1	2	1.53018	0.783504	0
487	MPN470	487	573026	574090	-	1064	354	ncbi	1	Cytoplasm	Proteases	397	10.0889	0.579806	116	27	965.8	965.8	1254.4	1050.79	8.06	0.005	E	0.958	1	6	pepX	0	0	o	2	0	0	0	0	0	5.23377	1	0	0	0	0.576031	1	0	0	0	2.10825	1	0
488	MPN471	488	574090	574251	-	161	53	ncbi	1		Ribosome	397	9.88756	1.0405	4	3	0	454.5	0	0		0.054	E	0.43	0	1	mgall39038||50s ribosomal protein l33 1	0	0	i	1	0	0	0	0	0	0.759741	1	0	0	0	0.0836174	1	0	0	0	0.306036	1	0
489	MPN472	489	574270	575151	-	881	293	ncbi	1	Cytoplasm	Lipid/CoA metabolism	395	7.77614	0.127248	115	24	102	102	112.2	121.69	7.33	0.011	E	0.99	0	6	degV	0	0	o	1	0	0	0	0	0	4.13637	1	0	0	0	0.45525	1	0	0	0	1.6662	1	0
490	MPN473	490	575157	575963	-	806	268	ncbi	1	Cytoplasm	Lipid/CoA metabolism	395	7.25419	0.068211	79	14	12.5	12.5	18.3	34.22	5.48	0.026	E	0.991	1	6	lip2	1	0	i91-110o	1	0	0	0	0	0	3.78464	1	0	0	0	0.416538	1	0	0	0	1.52452	1	0
491	MPN474	491	575950	576942	-	992	330	ncbi	1	Cytoplasm	Conserved hypothetical proteins	395	8.45638	0.240556	116	50	1006	1006	461.5	783.54	7.68	0.781	NE	0.977	0	6	MPN474	0	0	o	1	0	0	0	2	3	14.9556	0.999995	0	1	1	1.64602	0.807185	0	1	2	6.02438	0.997581	0
492	MPN474a	492	579105	579389	-	284	94	ncbi	1			395		0.15252	0	0	256.4	492.8	256.4	432.83	7.55	0.852	NE	0	0	0	0	0	0	0	1	0	0	0
493	MPN475	493	579408	580757	-	1349	449	ncbi	1	Cytoplasm	Ribosome	394	5.84414	0.0386385	115	22	39	39	56.1	87.41	6.47	0.012	E	0.986	0	6	engA	0	0	o	1	0	0	0	1	2	6.33117	0.99822	0	0	0	0.696811	1	0	0	0	2.5503	1	0
494	MPN476	494	580759	581412	-	653	217	ncbi	1	Cytoplasm	Nucleotide metabolism/Salvage	394	6.42895	0.0493178	115	16	127.5	127.5	100.9	113.5	7.11	0.002	E	0.997	0	6	cmk	0	0	o	1	0	0	0	0	0	3.0671	1	0	0	0	0.337566	1	0	0	0	1.23548	1	0
495	MPN477	495	581439	582068	-	629	209	ncbi	1	Membrane-internal	Conserved hypothetical proteins	394	7.0826	0.0663746	35	6	15.1	12.4	15.1	17.75	8.28	0.798	NE	0.98	0	6	MPN477	1	0	i183-206o	1	0	0	0	3	254	2.95455	0.56655	0	1	124	0.325179	0.277602	0	1	2	1.19014	0.695822	0
496	MPN478	496	582071	582778	-	707	235	ncbi	1	Cytoplasm	Transcription factors	394	8.57095	0.167973	115	9	120.8	120.8	161	196.67	6.43	0.265	F	0.99	0	6	MPN478	0	0	o	1	0	0	0	2	91	3.32035	0.843862	0	0	0	0.365439	1	0	0	0	1.33749	1	0
497	MPN479	497	582782	583375	-	593	197	ncbi	1	Cytoplasm	Lipid/CoA metabolism	394	8.68999	0.140854	115	15	1083.6	1083.6	544.6	581.76	8	0.036	E	0.999	0	6	MPN479	0	0	o	2	0	0	0	2	4	2.78572	0.766479	0	0	0	0.306597	1	0	0	0	1.12213	1	0
498	MPN480	498	583403	585919	-	2516	838	ncbi	1	Cytoplasm	tRNA synthases	393	5.90756	0.0364249	110	36	100.7	100.7	98.1	110.97	6.85	0.002	E	0.998	0	6	valS	0	0	o	1	0	0	0	5	42	11.8885	0.991785	0	0	0	1.30846	1	0	0	0	4.7889	1	0
499	MPN481	499	585903	586484	-	581	193	ncbi	1	Cytoplasm	Ribosome	393	6.90298	0.0677799	112	12	39	39	50.4	54.06	6.73	0.043	E	0.997	0	6	engB	0	0	o	1	0	0	0	0	0	2.72944	1	0	0	0	0.300403	1	0	0	0	1.09946	1	0
500	MPN482	500	586492	586713	-	221	73	ncbi	1	Membrane-internal	Conserved hypothetical proteins	393	8.32572	0.228899	77	2	396.4	16	396.4	211.67	7.09	0.022	E	0.72	0	6	MPN482	1	0	o6-26i	1	0	0	0	0	0	1.04113	1	0	0	0	0.114587	1	0	0	0	0.419383	1	0
501	MPN483	501	586772	587797	+	1025	341	ncbi	1	Cytoplasm	Glycocalyx	220	6.05624	0.0496938	112	10	75.1	75.1	84	89.44	4.73	0.226	F	0.999	0	6	yibD	0	0	o	1	0	0	0	0	0	4.79025	1	0	0	0	0.598046	1	0	0	0	2.27159	1	0
502	MPN484	502	588302	588613	-	311	103	ncbi	1	Cytoplasm	Cytoskeleton	392	5.30832	0.0420561	108	4	0	0	43.6	83.59	4.02	0.84	NE	0.955	0	6	MPN484	0	0	o	1	0	0	0	0	0	1.98377	1	0	0	0	0.218334	1	0	0	0	0.799095	1	0
503	MPN485	503	589030	589980	-	950	316	ncbi	1	Cytoplasm	Conserved hypothetical proteins	391	0.141335	0.00428855	0	0	0	0	0	0		0.466	NE	0.945	0	6	MPN485	0	0	o	1	0	0	0	2	63	6.78139	0.99117	0	0	0	0.746362	1	0	1	1	2.73166	0.934889	0
504	MPN486	504	589922	590365	+	443	147	ncbi	1		Conserved hypothetical proteins	221	0	0.00428855	0	0						0.579	NE	0.558	0	3	0	0	0	o	1	0	0	0	0	0	2.28307	1	0	1	1	0.285034	0.248011	0	2	32038	1.08266	0.294617	0
505	MPN487	505	590569	591795	+	1226	408	ncbi	1	Cytoplasm	Protein homeostasis/pathogenesis	222	5.13666	0.0320804	115	20	59.2	59.2	39.4	126.83	7.62	0.01	E	0.999	0	6	nifS	0	0	o	1	0	0	0	1	16	5.72869	0.996749	0	0	0	0.715207	1	0	0	0	2.71661	1	0
506	MPN488	506	591798	592220	+	422	140	ncbi	1	Cytoplasm	Protein homeostasis	222	6.30467	0.0857394	53	5	53.7	53.7	0	50.07	7.77	0.186	F	0.994	0	6	MPN488	0	0	i	1	0	0	0	0	0	1.97493	1	0	0	0	0.246563	1	0	0	0	0.936535	1	0
507	MPN488a	507	592201	592479	-	278	92	ncbi	1			388		0.0852257	0	0	3.5	95.3	3.5	43.22	3.29	0.004	E	0	0	0	0	0	0	0	1	0	0	0
508	MPN489	508	592398	596300	-	3902	1300	ncbi	1	Lipoprotein	Lipoprotein	388	6.2907	0.0526079	116	46	186.1	179.2	186.1	148.91	4.18	0.02	E	0.992	0	6	MPN489	0	1	n10-20c25/26o	1	0	1	0	2	5	18.3041	1	0	0	0	2.01456	1	0	0	0	7.37321	1	0
509	MPN490	509	596816	597826	-	1010	336	ncbi	1	Cytoplasm	DNA recombination	386	5.75246	0.0328791	81	10	11.7	11.7	0	31.03	4.49	0.527	NE	0.994	0	6	recA	0	0	o	6	0	0	0	0	0	4.74135	1	0	0	0	0.521834	1	0	0	0	1.90989	1	0
510	MPN491	510	597900	599324	+	1424	474	ncbi	1	SIGNALP	Nucleotide metabolism/Salvage	225	9.73107	0.450449	116	18	236.8	388.2	236.8	384.01	4.56	0.716	NE	0.998	1	6	MPN491	0	1	n3-14c22/23o	1	0	0	0	3	100	6.65313	0.961578	0	0	0	0.83062	1	0	0	0	3.15499	1	0
511	MPN492	511	599463	600380	-	917	305	ncbi	1	Cytoplasm	Pentose Pathway	385	5.55184	0.0222889	91	7	23.5	23.5	26.9	39.95	6.72	0.797	NE	0.991	0	6	yjfW	0	0	o	4	0	0	0	1	73	4.40368	0.987768	0	0	0	0.484671	1	0	1	1	1.77388	0.830326	0
512	MPN493	512	600316	600972	-	656	218	ncbi	1	Cytoplasm	Pentose Pathway	385	6.1984	0.0297879	115	10	36.4	36.4	40.7	86	7.62	0.64	NE	0.997	0	6	ulaD	0	0	o	2	0	0	0	0	0	3.08117	1	0	0	0	0.339115	1	0	0	0	1.24115	1	0
513	MPN494	513	600974	601453	-	479	159	ncbi	1	Cytoplasm	Pentose Pathway	385	6.43471	0.0406494	108	7	53.7	53.7	80.8	164.96	7.59	0.669	NE	0.974	0	6	yjfU	0	0	o	1	0	0	0	0	0	2.25108	1	0	0	0	0.247755	1	0	1	18	0.906775	0.596175	0
514	MPN495	514	601455	601742	-	287	95	ncbi	1	Cytoplasm	Pentose Pathway	385	7.2198	0.0716707	111	4	184.9	184.9	188.9	229.77	7.64	0.774	NE	0.79	0	6	MPN495	0	0	o	1	0	0	0	0	0	1.35065	1	0	0	0	0.148653	1	0	0	0	0.544065	1	0
515	MPN496	515	601745	603727	-	1982	660	ncbi	1	Membrane	Pentose Pathway	384	5.20994	0.0116154	41	3	4.1	7.4	4.1	20.79	8.35	0.735	NE	0.91	0	6	ulaA	16	0	i12-34o46-67i74-94o100-118i130-149o161-179i191-212o224-244i307-329o360-379i400-417o423-445i452-474o480-500i592-609o615-635i	2	0	0	0	2	3	9.29979	0.999058	0	1	1	1.02354	0.640679	0	2	37	3.74611	0.887947	0
516	MPN497	516	604155	604586	-	431	143	ncbi	1	Cytoplasm	Pentose Pathway	384	10.0906	0.265149	0	0	1.6	1.6	0	2.87		0.766	NE	0.972	0	6	MPN497	0	0	o	1	0	0	0	0	0	2.02598	1	0	0	0	0.22298	1	0	0	0	0.816097	1	0
517	MPN498	517	604897	605625	+	728	242	ncbi	1	Cytoplasm	Pentose Pathway	226	7.60174	0.0859629	86	7	25.1	25.1	13.1	96.49	7.78	0.803	NE	0.994	0	6	araD	0	0	o	1	0	0	0	1	48	3.4036	0.966747	0	0	0	0.424927	1	0	0	0	1.61403	1	0
518	MPN499	518	605579	606070	+	491	163	ncbi	1	Cytoplasm	Conserved hypothetical proteins	226	6.99415	0.0741379	64	6	22.5	22.5	30.1	37.57	7.57	0.832	NE	0.998	0	6	MPN499	0	1	n20-31c36/37o	1	0	0	0	1	5	2.29708	0.899448	0	3	21	0.286782	0.00317523	1	0	0	1.0893	1	0
519	MPN500	519	606218	607801	+	1583	527	ncbi	1	Cytoplasm	Adhesins/attachment organelle	226	2.40496	0.00510395	0	0	0	0	0	0		0.473	NE	0.842	0	6	MPN500	0	0	o	1	0	0	0	5	897	7.39548	0.860129	0	2	1548	0.923299	0.236053	0	4	2663	3.50702	0.464882	0
520	MPN501	520	608335	608757	+	422	140	ncbi	1		Cytoskeleton	227	1.22864	0.00509614	0	0						0.855	NE	0.995	1	5	0	0	0	o	1	0	0	0	0	0	2.7593	1	0	0	0	0.344489	1	0	0	0	1.30849	1	0
521	MPN502	521	609202	610470	+	1268	422	ncbi	1	Cytoplasm	Conserved hypothetical proteins	227	0.457326	0.00455086	2	1	8.2	8.2	0	0		0.39	NE	0.948	0	6	MPN502	0	0	o	1	0	0	0	1	1	5.92478	0.997328	0	3	77	0.739689	0.0391473	1	6	4676	2.8096	0.0659511	0
522	MPN503	522	611025	612170	+	1145	381	ncbi	1		Adhesins/attachment organelle	227	0.420374	0.00450768	0	0						0.457	NE	0.865	0	1	mgeni05431||lcl|nc_000908.2_cds_wp_049759248.1_150	0	0	o	1	0	0	0	4	79	5.51859	0.800399	0	2	5205	0.688977	0.151982	0	2	534	2.61698	0.735878	0
523	MPN504	523	612887	613120	+	233	77	ncbi	1	Cytoplasm	Cytoskeleton	228	4.69213	0.0875167	60	1	0	0	0	55.61	6.77	0.862	NE	0.992	1	6	MPN504	0	0	i	1	0	0	0	0	0	1.77884	1	0	0	0	0.222081	1	0	1	1	0.843545	0.569817	0
524	MPN505	524	613188	613949	-	761	253	ncbi	1	SIGNALP	Conserved hypothetical proteins	382	4.5184	0.0109674	0	0	0.5	0	0.5	4.49		0.843	NE	0.93	0	6	MPN505	0	1	n11-20c25/26o	1	0	0	0	0	0	3.58767	1	0	0	0	0.39486	1	0	0	0	1.44517	1	0
525	MPN506	525	614865	617246	+	2381	793	ncbi	1	Lipoprotein	Lipid/CoA metabolism related + DNA synthesis/modifications/repair/conformation	229	6.88106	0.0820029	110	20	21.4	34.9	21.4	74.26	7.54	0.832	NE	0.996	0	6	MPN506	0	1	n8-18c23/24o	1	0	0	0	2	69	11.1492	0.999825	0	0	0	1.39194	1	0	1	1	5.2871	0.994944	0
526	MPN507	526	617366	618457	+	1091	363	ncbi	1	Cytoplasm	DNA synthesis/modifications/repair/conformation	229	4.80472	0.0211036	50	7	13.7	13.7	5.7	17.62		0.871	NE	0.959	0	6	MPN507	0	0	o	1	0	0	0	3	38	5.0984	0.883394	0	0	0	0.636517	1	0	2	202	2.41772	0.695397	0
527	MPN508	527	618485	619735	-	1250	416	ncbi	1	Cytoplasm	Conserved hypothetical proteins	381	5.43988	0.0498283	2	1	0	0	2	12.68		0.795	NE	0.989	0	6	MPN508	0	0	o	1	0	0	0	2	63	7.27382	0.994262	0	0	0	0.800559	1	0	4	8	2.93002	0.337093	0
528	MPN509	528	620561	621844	-	1283	427	ncbi	1	Cytoplasm	Conserved hypothetical proteins	379	6.71491	0.125152	61	16	2.7	2.7	6.7	20.2	3.18	0.746	NE	0.977	0	6	MPN509	0	1	n13-24c29/30o	1	0	0	0	2	11	9.08875	0.998861	0	0	0	1.00031	1	0	0	0	3.6611	1	0
529	MPN510	529	622874	624250	-	1376	458	ncbi	1	Cytoplasm	Conserved hypothetical proteins	378	4.99294	0.0244612	0	0	0	0	22	22.57		0.754	NE	0.99	1	6	MPN510	0	0	o	1	0	0	0	1	24	6.4578	0.998432	0	0	0	0.710748	1	0	0	0	2.60131	1	0
530	MPN511	530	624862	625644	-	782	260	ncbi	1	Cytoplasm	Conserved hypothetical proteins	376	5.97755	0.0943219	0	0	0	0	41.1	43.75		0.764	NE	0.987	0	6	MPN511	0	0	o	1	0	0	0	5	533	3.67208	0.307397	0	2	2	0.404151	0.0626683	0	3	874	1.47918	0.185944	0
531	MPN512	531	625675	626139	-	464	154	ncbi	1	Cytoplasm	Conserved hypothetical proteins	376	6.98894	0.142275	17	7	24.4	24.4	0	4.52		0.775	NE	0.973	0	6	MPN512	0	1	n9-21c26/27o	1	0	0	0	3	66	5.12122	0.885193	0	0	0	0.563643	1	0	0	0	2.06291	1	0
532	MPN513	532	626917	627369	-	452	150	ncbi	1	Cytoplasm	Conserved hypothetical proteins	373	2.58079	0.00689324	0	0	0	0	0	0		0.752	NE	0.971	0	6	MPN513	0	0	o	1	0	0	0	1	610	2.20888	0.890176	0	0	0	0.24311	1	0	1	7	0.889773	0.589251	0
533	MPN514	533	627886	628248	-	362	120	ncbi	1	Cytoplasm	Conserved hypothetical proteins	373	5.19353	0.0187603	0	0	0	0	0	0		0.722	NE	0.998	0	6	MPN514	0	0	o	1	0	0	0	1	1	1.70238	0.817751	0	0	0	0.187365	1	0	0	0	0.685748	1	0
534	MPN515	534	628410	632282	-	3872	1290	ncbi	1	Cytoplasm	RNA synthesis	372	9.41275	0.287165	115	99	728.9	728.9	765.5	817.6	6.52	0.001	E	0.994	0	6	rpoC	0	0	o	1	0	0	0	8	84	18.1634	0.997394	0	0	0	1.99907	1	0	0	0	7.31654	1	0
535	MPN516	535	632286	636461	-	4175	1391	ncbi	1	Cytoplasm	RNA synthesis	372	8.40887	0.20281	115	96	965.8	965.8	844.4	789.19	6.69	0.003	E	0.998	0	6	rpoB	0	0	o	1	0	0	0	3	63	19.5844	0.999999	0	0	0	2.15547	1	0	0	0	7.88894	1	0
536	MPN517	536	636554	637054	-	500	166	ncbi	1	Cytoplasm	Vitamin/Folate metabolism	371	7.97548	0.124742	115	8	267.8	267.8	112.6	277.28	7.92	0.022	E	0.998	0	6	MPN517	0	0	o	1	0	0	0	0	0	2.34957	1	0	0	0	0.258594	1	0	0	0	0.946446	1	0
537	MPN518	537	638147	639193	-	1046	348	ncbi	1	Cytoplasm	Conserved hypothetical proteins	369	8.09031	0.139376	116	18	257.6	257.6	217	496.1	7.75	0.811	NE	0.99	0	6	MPN518	0	0	o	1	0	0	0	2	7	4.91018	0.956435	0	0	0	0.540416	1	0	0	0	1.9779	1	0
538	MPN519	538	639196	640014	-	818	272	ncbi	1	Cytoplasm	Lipid/CoA metabolism	368	6.42363	0.0597301	104	11	39	39	4.6	32.75	7.32	0.154	F	0.99	0	6	lip3	0	0	o	1	0	0	0	2	27	3.84091	0.896046	0	0	0	0.422732	1	0	0	0	1.54718	1	0
539	MPN520	539	640132	642828	-	2696	898	ncbi	1	Cytoplasm	tRNA synthases	368	6.84623	0.0787533	115	48	117.9	117.9	149.4	205.22	7.69	0.004	E	0.997	0	6	ileS	0	0	o	1	0	0	0	5	218	12.1277	0.993049	0	0	0	1.33478	1	0	0	0	4.88525	1	0
540	MPN521	540	642760	643260	+	500	166	ncbi	1	Cytoplasm	tRNA modifications/processing	233	5.98518	0.0583802	115	11	27.7	27.7	10.2	29.99	4.5	0.693	NE	0.927	0	6	ygl3	0	0	o	1	0	0	0	0	0	2.3391	1	0	0	0	0.292028	1	0	0	0	1.10923	1	0
541	MPN522	541	643251	643883	+	632	210	ncbi	1	Cytoplasm	tRNA modifications/processing	233	5.4797	0.045704	86	8	12	12	27.2	49.99		0.619	NE	0.979	0	6	MPN522	0	0	i	1	0	0	0	1	1	2.95539	0.947942	0	2	380	0.36897	0.0534309	0	1	1	1.40148	0.753768	0
542	MPN523	542	644038	644955	-	917	305	ncbi	1	Lipoprotein	Lipoprotein	365	9.87523	0.289587	115	8	245.4	147.6	245.4	214.51	4.1	0.007	E	0.888	0	6	MPN523	0	1	n36-44c51/52o	1	0	1	0	1	97	4.62879	0.990233	0	0	0	0.509447	1	0	1	7	1.86456	0.845035	0
543	MPN524	543	645545	645904	-	359	119	ncbi	1	Cytoplasm	Cytoskeleton	364	4.90976	0.0302981	5	1	0	0	0	63.79		0.899	NE	0.99	0	6	MPN501	0	0	o	1	0	0	0	0	0	2.37771	1	0	0	0	0.261691	1	0	0	0	0.957781	1	0
544	MPN525	544	646644	647885	+	1241	413	ncbi	1	Cytoplasm	DNA synthesis/modifications/repair/conformation + Adhesins/attachment organelle	236	5.49935	0.0357328	14	3	5.5	5.5	2.1	3.18		0.001	E	0.989	0	6	MPN525	0	0	o	1	0	0	0	0	0	5.79872	1	0	0	0	0.723951	1	0	0	0	2.74983	1	0
545	MPN526	545	647866	648852	+	986	328	ncbi	1	Cytoplasm	Conserved hypothetical proteins	236	6.0088	0.0348377	115	22	52.4	52.4	33.6	148.83	6.55	0.004	E	0.957	1	6	MPN526	0	0	o	1	0	0	0	0	0	4.60817	1	0	0	0	0.575313	1	0	0	0	2.18525	1	0
546	MPN527	546	649107	649784	-	677	225	ncbi	1	Membrane	Conserved hypothetical proteins	363	5.77856	0.0602157	9	1	0	0	0	11.17		0.173	F	0.835	0	6	MPN527	5	0	o20-45i57-85o91-111i123-151o183-210i	1	0	0	0	0	0	3.17966	1	0	0	0	0.349954	1	0	0	0	1.28082	1	0
547	MPN528	547	649839	650393	+	554	184	ncbi	1	Cytoplasm	Phosphate metabolism	238	7.91626	0.0950124	115	10	508.1	508.1	430.9	477.84	7.3	0.007	E	0.989	0	6	ppa	0	0	o	6	0	0	0	2	10	2.59122	0.730915	0	0	0	0.323504	1	0	0	0	1.22879	1	0
548	MPN528a	548	650402	650920	+	518	172	ncbi	1		DNA recombination	238		0.075578	0	0						0.737	NE	0	0	0	0	0	0	0	1	0	0	0
549	MPN529	549	650917	651246	-	329	109	ncbi	1	Cytoplasm	DNA synthesis/modifications/repair/conformation	362	8.08086	0.182993	108	3	480	480	334.2	229.98	6.56	0.515	NE	0.958	0	6	MPN529	0	0	o	1	0	0	0	1	2	1.54762	0.787246	0	0	0	0.170332	1	0	0	0	0.623408	1	0
550	MPN530	550	651395	651805	+	410	136	ncbi	1	Cytoplasm	Conserved hypothetical protein	239	9.06635	0.229368	115	12	388.2	388.2	714.8	876.51	8.34	0.04	E	0.966	0	6	MPN530	0	0	o	1	0	0	0	0	0	1.9189	1	0	0	0	0.239568	1	0	0	0	0.909966	1	0
551	MPN531	551	651802	653949	-	2147	715	ncbi	1	Cytoplasm	Protein homeostasis	360	6.71839	0.0359836	116	62	174.3	174.3	234	482.35	7.33	0.685	NE	0.998	0	6	clpB	0	0	o	6	0	0	0	1	6	10.0736	0.999958	0	0	0	1.1087	1	0	0	0	4.05782	1	0
552	MPN532	552	654125	654973	-	848	282	ncbi	1	Cytoplasm	Lipid/CoA metabolism	359	8.9965	0.308414	115	11	190.3	190.3	132.2	212.43	7.58	0.025	E	0.995	0	6	licA	0	0	o	1	0	0	0	1	9	3.98161	0.981344	0	0	0	0.438217	1	0	0	0	1.60386	1	0
553	MPN533	553	654981	656153	-	1172	390	ncbi	1	Cytoplasm	Fermentation	359	9.44882	0.371009	116	34	1766.9	1766.9	1161.8	1302.18	8.22	0.155	F	0.999	1	6	ackA	0	0	o	4	0	0	0	1	15	5.50109	0.995918	0	0	0	0.605452	1	0	0	0	2.21593	1	0
554	MPN534	554	656494	656916	+	422	140	ncbi	1	Cytoplasm	DNA recombination	240	5.42509	0.0304833	2	2	0	0	0	0		0.817	NE	0.99	0	6	MPN534	0	0	o	1	0	0	0	0	0	1.97493	1	0	0	0	0.246563	1	0	0	0	0.936535	1	0
555	MPN535	555	656922	657542	+	620	206	ncbi	1	Cytoplasm	DNA recombination + DNA synthesis/modifications/repair/conformation	240	4.99245	0.0202753	2	3	0	0	0	0		0.765	NE	0.997	1	6	ruvA	0	0	o	4	0	0	0	1	36	2.89936	0.944942	0	0	0	0.361975	1	0	0	0	1.37491	1	0
556	MPN536	556	657517	658440	+	923	307	ncbi	1	Cytoplasm	DNA recombination + DNA synthesis/modifications/repair/conformation	240	5.00937	0.0170621	0	0	0	0	0	0		0.759	NE	0.999	0	6	ruvB	0	0	o	6	0	0	0	0	0	4.31403	1	0	0	0	0.538591	1	0	0	0	2.04576	1	0
557	MPN537	557	658426	659664	-	1238	412	ncbi	1	Cytoplasm	DNA synthesis/modifications/repair/conformation	357	5.90364	0.0504251	19	1	0	0	0	7.92		0.522	NE	0.989	0	6	mucB	0	0	o	1	0	0	0	1	1	5.81061	0.997004	0	0	0	0.639518	1	0	0	0	2.34061	1	0
558	MPN538	558	659782	660267	+	485	161	ncbi	1	Cytoplasm	Ribosome	241	8.88427	0.332189	115	13	314	314	287	410.18	6.62	0	E	0.998	0	6	rplJ	0	0	o	1	0	0	0	1	5	2.26907	0.896591	0	0	0	0.283285	1	0	0	0	1.07602	1	0
559	MPN539	559	660305	660673	+	368	122	ncbi	1	Cytoplasm	Ribosome	241	9.26194	0.272799	116	10	1419.7	1419.7	1674.8	613.13	6.39	0	E	0.987	0	6	rplL	0	0	o	2	0	0	0	0	0	1.72281	1	0	0	0	0.215087	1	0	0	0	0.816977	1	0
560	MPN540	560	660680	660853	+	173	57	ncbi	1	Cytoplasm	Ribosome	241	9.25672	0.639267	109	4	199.8	199.8	270.6	140.73	5.03	0.071	E	0.34	0	6	rpmF	0	0	i	1	0	0	0	0	0	0.812382	1	0	0	0	0.101423	1	0	0	0	0.385241	1	0
561	MPN541	561	660863	661126	-	263	87	ncbi	1	Cytoplasm	Ribosome	356	8.4645	0.177059	116	4	211.1	211.1	256.4	432.6	5.87	0.113	E	0.78	1	6	rpsT	0	0	i	1	0	0	0	0	0	1.2381	1	0	0	0	0.136265	1	0	0	0	0.498726	1	0
562	MPN542	562	661187	661843	+	656	218	ncbi	1	Membrane-internal	Conserved hypothetical protein	242	7.42581	0.145148	77	9	98.1	61.7	98.1	75.26	4.68	0.006	E	0.992	0	6	MPN542	1	0	o6-27i	1	0	0	0	0	0	3.06744	1	0	0	0	0.382959	1	0	0	0	1.45462	1	0
563	MPN543	563	661848	662783	+	935	311	ncbi	1	Cytoplasm	tRNA synthases	242	5.5178	0.0438588	108	13	34.9	34.9	42.7	48.33	5.38	0.045	E	0.993	0	6	fmt	0	0	o	1	0	0	0	2	115	4.37005	0.932066	0	0	0	0.545586	1	0	0	0	2.07233	1	0
564	MPN544	564	662783	664777	+	1994	664	ncbi	1	Cytoplasm	Conserved hypothetical protein	242	4.22958	0.0142622	107	24	15.5	15.5	25.2	31.31	5.52	0.016	E	0.984	0	6	MPN544	0	0	o	1	0	0	0	3	113	9.31438	0.995161	0	0	0	1.16287	1	0	0	0	4.41699	1	0
565	MPN545	565	664761	665609	-	848	282	ncbi	1	Cytoplasm	RNA degradation + Ribosome	352	5.99328	0.0310424	115	13	146.3	146.3	75.1	130.12	7.44	0.591	NE	0.996	1	6	rnc	0	0	i	2	0	0	0	1	78	3.98161	0.981344	0	0	0	0.438217	1	0	1	2	1.60386	0.798881	0
566	MPN546	566	665599	666585	-	986	328	ncbi	1	Cytoplasm	Lipid/CoA metabolism	352	6.67143	0.0580956	115	16	114.1	114.1	149.4	180.34	7.62	0.003	E	0.999	0	6	plsX	0	0	o	2	0	0	0	2	37	4.62879	0.945026	0	0	0	0.509447	1	0	0	0	1.86456	1	0
567	MPN547	567	666585	668261	-	1676	558	ncbi	1	Cytoplasm	Lipid/CoA metabolism	352	6.8592	0.0734917	115	34	217.5	217.5	287	336.01	7.45	0.002	E	0.999	0	6	MPN547	0	0	o	2	0	0	0	1	75	7.86473	0.999616	0	0	0	0.865595	1	0	0	0	3.16804	1	0
568	MPN548	568	668316	669296	-	980	326	ncbi	1	Cytoplasm	rRNA and rProtein modifications/processing	351	5.75728	0.0360688	76	12	52.4	52.4	16.5	15.97	4.34	0.831	NE	0.998	0	6	MPN548	0	0	o	1	0	0	0	1	44	4.60065	0.989955	0	1	1	0.50635	0.397308	0	0	0	1.85322	1	0
569	MPN549	569	669283	670260	-	977	325	ncbi	1	Cytoplasm	DNA recombination/Signal Transduction	351	6.33903	0.0615783	115	16	89.8	89.8	95.3	230.6	7.35	0.012	E	0.99	1	6	MPN549	0	0	o	1	0	0	0	0	0	4.71321	1	0	0	0	0.518737	1	0	0	0	1.89856	1	0
570	MPN550	570	670253	671416	-	1163	387	ncbi	1	Cytoplasm	tRNA modifications/processing	349	5.94387	0.0340922	109	15	44.4	44.4	36.6	59.97	6.89	0.475	NE	0.999	0	6	MPN550	0	0	o	2	0	0	0	2	4	5.45888	0.972496	0	0	0	0.600806	1	0	0	0	2.19893	1	0
571	MPN551	571	671403	672248	-	845	281	ncbi	1	Cytoplasm	DNA recombination	349	5.65119	0.0260873	98	13	23.1	23.1	34.2	50.22	4.67	0.158	F	0.998	1	6	MPN551	0	0	o	1	0	0	0	0	0	3.96754	1	0	0	0	0.436668	1	0	1	1	1.59819	0.797738	0
572	MPN552	572	672255	673064	-	809	269	ncbi	1	Cytoplasm	Conserved hypothetical proteins	349	6.21976	0.0353549	111	8	69.7	69.7	26.4	58.31	7.34	0.003	E	0.988	1	6	MPN552	0	0	i	1	0	0	0	2	6	4.10823	0.916037	0	0	0	0.452153	1	0	0	0	1.65486	1	0
573	MPN553	573	673057	674751	-	1694	564	ncbi	1	Cytoplasm	tRNA synthases	349	7.32373	0.0758301	115	32	208.3	208.3	183.3	270.18	7.6	0.004	E	0.98	0	6	thrSv	0	0	o	2	0	0	0	0	0	8.30087	1	0	0	0	0.913597	1	0	0	0	3.34373	1	0
574	MPN554	574	674751	675065	-	314	104	ncbi	1	Cytoplasm	DNA recombination + DNA synthesis/modifications/repair/conformation	349	9.13491	0.22161	114	5	100.7	100.7	86	84.66	6.44	0.032	E	0.971	0	6	MPN554	0	0	o	4	0	0	0	1	64	1.47727	0.771741	0	0	0	0.162589	1	0	0	0	0.595071	1	0
575	MPN555	575	675067	675648	-	581	193	ncbi	1	Cytoplasm	Ribosome	349	10.0027	0.381106	115	17	1725.2	1725.2	1739.3	1216.59	7.88	0.002	E	0.995	0	6	MPN555	0	0	o	1	0	0	0	0	0	2.72944	1	0	0	0	0.300403	1	0	0	0	1.09946	1	0
576	MPN556	576	675691	677304	-	1613	537	ncbi	1	Cytoplasm	tRNA synthases	349	7.86662	0.141509	116	30	280.6	280.6	540.9	674.45	8.08	0.006	E	0.999	0	6	argS	0	0	o	1	0	0	0	0	0	7.56927	1	0	0	0	0.833077	1	0	0	0	3.04903	1	0
577	MPN557	577	677332	679170	+	1838	612	ncbi	1	Cytoplasm	tRNA modifications/processing	246	5.73613	0.0438579	115	20	49.6	49.6	57.3	121.21	6.91	0.022	E	0.999	0	6	gidA	0	0	o	2	0	0	0	2	81	8.58603	0.99821	0	0	0	1.07194	1	0	0	0	4.0716	1	0
578	MPN558	578	679163	679738	+	575	191	ncbi	1	Cytoplasm	rRNA and rProtein modifications/processing	246	5.89862	0.0354609	115	11	59.2	59.2	106.6	156.74	7.85	0.863	NE	0.997	0	6	gidB	0	0	o	2	0	0	0	0	0	2.68926	1	0	0	0	0.335745	1	0	0	0	1.27528	1	0
579	MPN559	579	679692	680399	+	707	235	ncbi	1	Cytoplasm	Conserved hypothetical protein	246	5.30781	0.0293613	90	5	11	11	20.6	41.25	5.19	0.005	E	0.969	1	6	MPN559	0	1	n10-17c22/23o	1	0	0	0	4	142	3.55767	0.475759	0	1	1	0.444163	0.358639	0	1	416	1.68709	0.814943	0
580	MPN560	580	680477	681793	-	1316	438	ncbi	1	Cytoplasm	Arg metabolism	346	7.16243	0.10136	115	28	151.4	151.4	214.3	253.12	7.4	0.698	NE	0.998	0	6	arcA	0	0	o	3	0	0	0	0	0	6.17641	1	0	0	0	0.679778	1	0	0	0	2.48796	1	0
581	MPN561	581	681847	682488	+	641	213	ncbi	1	Cytoplasm	Nucleotide metabolism/Salvage	247	5.1739	0.0216392	98	9	7.1	7.1	18	42.75	7.68	0.42	NE	0.993	0	6	udk	0	1	n6-13c18/19o	1	0	0	0	0	0	2.99741	1	0	0	0	0.374216	1	0	0	0	1.42141	1	0
582	MPN562	582	682485	683231	-	746	248	ncbi	1	Cytoplasm	Vitamin/Folate metabolism	345	6.64104	0.0475126	114	11	73.9	73.9	42.7	105.81	7.17	0.018	E	0.997	0	6	outB	0	0	o	2	0	0	0	0	0	3.50325	1	0	0	0	0.385569	1	0	0	0	1.41117	1	0
583	MPN563	583	683224	684525	-	1301	433	ncbi	1	Cytoplasm	Signal transduction	345	7.09543	0.0666547	115	25	44.4	44.4	40.3	57.86	6.45	0.026	E	0.992	1	6	obgE	0	0	o	1	0	0	0	0	0	6.10607	1	0	0	0	0.672036	1	0	0	0	2.45963	1	0
584	MPN564	584	684729	685784	-	1055	351	ncbi	1	Cytoplasm	Fermentation + Redox balance + Nucleotide metabolism/Salvage	345	9.83133	0.349629	81	2	15.6	15.6	0	31.19		0.741	NE	0.998	0	6	adh	0	0	o	1	0	0	0	1	51	4.95239	0.992933	0	0	0	0.545061	1	0	1	3	1.9949	0.863973	0
585	MPN565	585	685998	686456	-	458	152	ncbi	1	Membrane	Conserved hypothetical protein	344	5.58431	0.0322426	22	4	0	0	0	24.2	6.06	0.06	E	0.854	0	6	MPN565	4	0	i21-49o69-89i101-118o124-145i	1	0	0	0	3	15	2.94048	0.563343	0	0	0	0.32363	1	0	0	0	1.18447	1	0
586	MPN566	586	686626	687339	-	713	237	ncbi	1	Cytoplasm	Lipid/CoA metabolism	344	7.49628	0.101163	115	15	139.6	139.6	191.7	246.14	7.89	0.79	NE	0.998	0	6	glpQ	0	0	i	2	0	0	0	1	31	3.34849	0.964863	0	0	0	0.368536	1	0	0	0	1.34883	1	0
587	MPN567	587	687343	690453	-	3110	1036	ncbi	1	Cytoplasm	Adhesins/attachment organelle	344	7.288	0.107846	114	23	196.7	196.7	208.7	173.53	6.46	0.744	NE	0.996	0	6	P200	0	0	o	1	0	0	0	5	141	14.618	0.998859	0	0	0	1.60886	1	0	0	0	5.88837	1	0
588	MPN568	588	690553	691428	-	875	291	ncbi	1	Cytoplasm	Ribosome	343	5.8579	0.0449721	112	16	34.9	34.9	31	65.84	5.19	0.639	NE	0.966	0	6	spg	0	0	o	1	0	0	0	1	50	4.76948	0.991515	0	0	0	0.524931	1	0	0	0	1.92123	1	0
589	MPN569	589	691416	691880	-	464	154	ncbi	1	Cytoplasm	RNA degradation + rRNA and rProtein modifications/processing	343	6.0625	0.0590018	27	2	10.5	10.5	0	10.4		0.33	F	0.971	1	6	MPN569	0	0	o	1	0	0	0	0	0	2.18074	1	0	0	0	0.240013	1	0	0	0	0.878438	1	0
590	MPN570	590	691864	692253	-	389	129	ncbi	1	SIGNALP	Conserved hypothetical protein	342	2.42474	0.00804116	0	0	0	0	0	0		0.798	NE	0.959	0	6	MPN570	0	1	n6-17c21/22o	1	0	0	0	1	313	1.82901	0.839427	0	0	0	0.201301	1	0	0	0	0.736754	1	0
591	MPN571	591	692255	694237	-	1982	660	ncbi	1	Membrane	Protein secretion + DNA recombination	342	2.15189	0.00612909	0	0	0	0	0	0		0.804	NE	0.996	0	6	lcnDR3	6	0	i148-168o188-209i261-284o290-310i380-398o404-422i	1	0	0	0	6	1185	9.29979	0.901339	0	1	2	1.02354	0.640679	0	7	3791	3.74611	0.08593	0
592	MPN572	592	694341	695678	-	1337	445	ncbi	1	Cytoplasm	Proteases	341	10.3319	0.595452	116	31	2274.4	2274.4	1920.1	1749.87	7.42	0.007	E	0.998	0	6	MPN572	0	0	o	1	0	0	0	0	0	6.2749	1	0	0	0	0.690617	1	0	0	0	2.52763	1	0
593	MPN573	593	695692	697323	-	1631	543	ncbi	1	Cytoplasm	Protein homeostasis	341	9.52038	0.255659	116	57	2607.2	2607.2	2163.1	2188.95	8.38	0.007	E	0.995	0	6	groEL	0	0	o	14	0	0	0	2	40	7.65369	0.995896	0	0	0	0.842367	1	0	0	0	3.08303	1	0
594	MPN574	594	697326	697676	-	350	116	ncbi	1	Cytoplasm	Protein homeostasis	341	9.17742	0.267877	116	9	2702.3	2702.3	1459.1	1389.42	8.47	0.05	E	0.997	0	6	groES	0	0	o	7	0	0	0	0	0	1.64611	1	0	0	0	0.181171	1	0	0	0	0.663079	1	0
595	MPN575	595	697864	698193	-	329	109	ncbi	1	Membrane	Conserved hypothetical proteins	340	4.72467	0.0276448	3	1	0	0	0	1.82	4.46	0.852	NE	0.863	0	6	MPN575	2	0	o43-72i92-116o	1	0	0	0	2	91	1.81494	0.541593	0	0	0	0.199753	1	0	0	0	0.731087	1	0
596	MPN576	596	698685	699905	-	1220	406	ncbi	1	Cytoplasm	Vitamin/Folate metabolism	340	8.33101	0.195902	115	24	283.2	283.2	323.3	556.19	8	0.051	E	0.975	0	6	glyA	0	0	o	2	0	0	0	4	162	5.7262	0.822641	0	0	0	0.630227	1	0	0	0	2.30661	1	0
597	MPN577	597	700067	701107	-	1040	346	ncbi	1	Cytoplasm	Conserved hypothetical protein	339	3.43573	0.010548	0	0	0	0	0	0	7.74	0.809	NE	0.961	1	6	MPN577	0	0	o	1	0	0	0	3	99	5.44481	0.908152	0	0	0	0.599258	1	0	1	535	2.19326	0.888448	0
598	MPN578	598	701545	701847	+	302	100	ncbi	1	Cytoplasm	Conserved hypothetical protein	253	0.559376	0.00453888	0	0	0	0	0	0		0.84	NE	0.636	1	6	MPN578	0	0	o	1	0	0	0	0	0	1.41466	1	0	0	0	0.176616	1	0	0	0	0.670851	1	0
599	MPN579	599	701863	702192	-	329	109	ncbi	1	Membrane	Conserved hypothetical protein	338	5.95966	0.0641642	0	0	0	0	0	0		0.879	NE	0.887	0	6	MPN579	2	0	i27-48o54-73i	1	0	0	0	2	3	1.54762	0.457984	0	0	0	0.170332	1	0	0	0	0.623408	1	0
600	MPN580	600	702334	702756	-	422	140	ncbi	1	Cytoplasm	Membrane Protease	337	3.98195	0.0118095	0	0	0	0	0	0		0.811	NE	0.966	0	6	MPN580	0	0	o	1	0	0	0	3	109	1.98377	0.31893	0	0	0	0.218334	1	0	2	278	0.799095	0.190883	0
601	MPN581	601	702824	703621	-	797	265	ncbi	1	Cytoplasm	Conserved hypothetical protein	337	7.39646	0.0954341	0	0	0	0	0	0		0.861	NE	0.97	0	6	MPN581	0	0	o	1	0	0	0	1	1	3.74243	0.976303	0	2	3	0.411893	0.0647689	0	0	0	1.50751	1	0
602	MPN582	602	703797	705116	-	1319	439	ncbi	1	Lipoprotein	Lipoprotein	335	4.23038	0.0154587	1	1	0	0	0	13.55		0.837	NE	0.978	1	6	MPN582	0	1	n8-20c25/26o	1	0	1	0	3	241	6.19048	0.94601	0	0	0	0.681327	1	0	0	0	2.49363	1	0
603	MPN583	603	705554	706231	-	677	225	ncbi	1	Cytoplasm	Conserved hypothetical protein	335	5.79954	0.0293071	0	0	0	0	0	0		0.847	NE	0.976	1	6	MPN583	0	0	o	1	0	0	0	4	189	3.17966	0.392949	0	0	0	0.349954	1	0	1	6	1.28082	0.72219	0
604	MPN584	604	706735	707142	-	407	135	ncbi	1	Cytoplasm	Conserved hypothetical protein	334	4.82055	0.0170486	0	0	0	0	0	0		0.816	NE	0.966	1	6	MPN584	0	0	o	1	0	0	0	1	6	1.91342	0.852425	0	0	0	0.210592	1	0	0	0	0.770759	1	0
605	MPN585	605	707204	708112	-	908	302	ncbi	1	Lipoprotein	Lipoprotein	334	4.90324	0.0270392	9	2	0	0	0	15.93		0.82	NE	0.927	0	6	MPN585	0	1	n8-20c25/26o	1	0	1	0	2	9	4.26299	0.925896	0	0	0	0.469186	1	0	0	0	1.7172	1	0
606	MPN586	606	708186	709229	-	1043	347	ncbi	1	Cytoplasm	Lipoprotein	334	4.55305	0.0114878	0	0	0	0	0	0		0.766	NE	0.946	0	6	MPN586	0	0	o	1	0	1	0	4	247	4.89611	0.720086	0	0	0	0.538867	1	0	1	343	1.97224	0.860854	0
607	MPN587	607	709105	709557	-	452	150	ncbi	1	Lipoprotein	Lipoprotein	334	6.54048	0.0385307	0	0	0	0	0	0		0.813	NE	0.907	0	6	MPN587	0	1	n10-20c29/30o	1	0	1	0	0	0	2.12446	1	0	0	0	0.233819	1	0	0	0	0.855769	1	0
608	MPN588	608	709615	711210	-	1595	531	ncbi	1	Lipoprotein	Lipoprotein	334	7.63019	0.125377	19	6	8.1	4.8	8.1	13.77	6.29	0.737	NE	0.996	0	6	MPN588	0	1	n7-20c24/25o	1	0	1	0	3	7	7.48486	0.979506	0	0	0	0.823786	1	0	0	0	3.01503	1	0
609	MPN589	609	711423	711896	-	473	157	ncbi	1	Cytoplasm	Conserved hypothetical protein	332	2.96715	0.00747571	0	0	0	0	0	0		0.766	NE	0.938	1	6	MPN589	0	0	o	1	0	0	0	4	39	2.22295	0.185178	0	0	0	0.244658	1	0	2	77	0.89544	0.22585	0
610	MPN590	610	712037	712690	-	653	217	ncbi	1	Lipoprotein	Lipoprotein	332	4.87639	0.0252908	0	0	0	0	0	1.6		0.786	NE	0.912	0	6	MPN590	0	1	n18-26c31/32o	1	0	1	1	2	55	3.0671	0.810653	0	0	0	0.337566	1	0	0	0	1.23548	1	0
611	MPN591	611	712847	713908	-	1061	353	ncbi	1	Cytoplasm	Lipoprotein	332	7.77269	0.164262	100	16	32.3	32.3	23.8	44.71	7.53	0.692	NE	0.979	0	6	MPN591	0	0	o	1	0	1	1	0	0	4.98052	1	0	1	1	0.548158	0.421987	0	0	0	2.00624	1	0
612	MPN592	612	714431	715996	-	1565	521	ncbi	1	Lipoprotein	Membrane Protease	332	9.79704	0.526924	114	22	57.3	45.7	57.3	86.41	6.74	0.716	NE	0.996	0	6	MPN592	0	1	n8-20c25/26o	1	0	0	0	3	55	7.34416	0.977176	0	0	0	0.808301	1	0	1	73	2.95835	0.948096	0
613	MPN593	613	716097	716465	-	368	122	ncbi	1	Membrane	Conserved hypothetical protein	330	7.94938	0.161945	81	3	21.2	0	21.2	34.08		0.919	NE	0.906	1	6	MPN593	2	0	i41-65o71-95i	1	0	0	0	0	0	1.73052	1	0	0	0	0.190462	1	0	1	1	0.697083	0.501964	0
614	MPN594	614	716691	717059	-	368	122	ncbi	1	Membrane	Conserved hypothetical protein	330	7.16498	0.0927289	0	0	0	0	0	0		0.719	NE	0.66	0	6	MPN594	2	0	i34-56o85-109i	1	0	0	0	3	65	1.73052	0.250855	0	0	0	0.190462	1	0	0	0	0.697083	1	0
615	MPN595	615	716977	717435	-	458	152	ncbi	1	Cytoplasm	Pentose Pathway	330	7.21103	0.0845371	109	6	114.1	114.1	123.8	133.44	5.82	0.297	F	0.995	1	6	lacA	0	0	o	2	0	0	0	0	0	2.1526	1	0	0	0	0.236916	1	0	0	0	0.867103	1	0
616	MPN596	616	717435	718649	-	1214	404	ncbi	1	Membrane-external	Cell Division	330	6.04068	0.0463345	79	16	15.9	14.1	15.9	36.17		0.792	NE	0.988	0	6	MPN596	1	0	o6-29i	1	0	0	0	5	196	8.01949	0.901478	0	0	0	0.882628	1	0	1	113	3.23039	0.960458	0
617	MPN597	617	719144	719545	-	401	133	ncbi	1	Cytoplasm	ATPase	329	7.95587	0.124571	115	8	63	63	54.5	93.74	8.09	0.217	F	0.987	0	6	atpC	0	0	o	1	0	0	0	1	48	1.88528	0.848214	0	0	0	0.207495	1	0	0	0	0.759424	1	0
618	MPN598	618	719548	720975	-	1427	475	ncbi	1	Cytoplasm	ATPase	329	8.76865	0.19024	116	32	718.8	718.8	634	642.89	8.49	0.004	E	0.994	0	6	atpD	0	0	o	3	0	0	0	2	4	6.69698	0.990497	0	0	0	0.737072	1	0	0	0	2.69765	1	0
619	MPN599	619	720975	721814	-	839	279	ncbi	1	Cytoplasm	ATPase	329	8.09289	0.164731	115	12	59.2	59.2	106.6	136.68	8.19	0.001	E	0.999	0	6	atpG	0	0	o	1	0	0	0	0	0	3.9394	1	0	0	0	0.433572	1	0	0	0	1.58686	1	0
620	MPN600	620	721814	723370	-	1556	518	ncbi	1	Membrane	ATPase	329	8.34483	0.176776	115	31	430.9	270.4	430.9	411.77	8.22	0.006	E	0.997	0	6	atpA	0	0	o	3	0	0	0	1	57	7.30195	0.999326	0	0	0	0.803656	1	0	0	0	2.94135	1	0
621	MPN601	621	723373	723909	-	536	178	ncbi	1	Cytoplasm	ATPase	329	7.96954	0.139614	115	11	57.9	57.9	78	98.9	8.19	0.007	E	0.938	0	6	atpH	0	0	o	1	0	0	0	0	0	2.5184	1	0	0	0	0.277176	1	0	0	0	1.01445	1	0
622	MPN602	622	723902	724525	-	623	207	ncbi	1	Membrane	ATPase	329	9.04871	0.227501	116	10	63	114.1	63	190.25	8.07	0.004	E	0.985	0	6	atpF	1	1	n13-24c28/29o48-70i	2	0	0	0	0	0	2.92641	1	0	0	0	0.322082	1	0	0	0	1.17881	1	0
623	MPN603	623	724528	724845	-	317	105	ncbi	1	Membrane	ATPase	329	9.27094	0.349826	67	4	186.1	0	186.1	6.14	8.59	0	E	0.963	0	6	atpE	2	0	o33-56i77-102o	1	0	0	0	0	0	1.49134	1	0	0	0	0.164138	1	0	0	0	0.600738	1	0
624	MPN604	624	724848	725729	-	881	293	ncbi	1	Membrane	ATPase	329	8.70282	0.283661	113	4	47.6	24.3	47.6	120.58	7.93	0.01	E	0.803	0	6	atpB	7	0	o60-79i122-142o148-170i190-208o214-236i243-260o266-284i	1	0	0	0	2	23	4.41775	0.934655	0	0	0	0.486219	1	0	0	0	1.77955	1	0
625	MPN605	625	725695	726168	-	473	157	ncbi	1	Membrane	ATPase	327	8.1486	0.144833	14	1	25.5	0	25.5	20.72		0.016	E	0.679	0	6	MPN605	4	0	i12-34o40-59i79-101o107-132i	1	0	0	0	0	0	2.22295	1	0	0	0	0.244658	1	0	0	0	0.89544	1	0
626	MPN606	626	726174	727544	-	1370	456	ncbi	1	Cytoplasm	Glycolysis	327	9.79498	0.367373	116	38	2005.9	2005.9	1654.1	1530.03	8.27	0.004	E	0.986	0	6	eno	0	0	o	2	0	0	0	0	0	6.42966	1	0	0	0	0.707651	1	0	2	3	2.58998	0.730673	0
627	MPN607	627	727599	728072	+	473	157	ncbi	1	Cytoplasm	Protein homeostasis	259	6.80331	0.0404103	115	13	222.1	222.1	189.3	234.02	6.77	0.829	NE	0.997	1	6	pmsR	0	0	o	4	0	0	0	0	0	2.21304	1	0	0	0	0.27629	1	0	0	0	1.04945	1	0
628	MPN608	628	728069	728746	-	677	225	ncbi	1	Cytoplasm	Ions/Phosphate transport + Phosphate metabolism	326	6.32759	0.0608562	115	17	57.9	57.9	86.4	167.94	6.39	0.465	NE	0.997	0	6	phoU	0	0	o	2	0	0	0	2	38	3.17966	0.826127	0	0	0	0.349954	1	0	0	0	1.28082	1	0
629	MPN609	629	728749	729738	-	989	329	ncbi	1	Cytoplasm	Ions/Phosphate transport + Phosphate metabolism	326	6.02748	0.0576449	115	13	44.4	44.4	45.6	140.33	7.43	0.335	F	0.997	0	6	pstB	0	0	o	2	0	0	0	1	6	4.64286	0.99037	0	0	0	0.510995	1	0	0	0	1.87022	1	0
630	MPN610	630	729723	731678	-	1955	651	ncbi	1	Membrane	Ions/Phosphate transport + Phosphate metabolism	326	5.52469	0.0362981	111	10	14.2	0	14.2	51.23	7.26	0.345	F	0.949	1	6	pstA	12	0	i21-39o66-87i107-125o145-169i202-224o266-287i369-392o412-438i450-475o487-506i538-559o609-631i	1	0	0	0	1	51	9.17317	0.999896	0	0	0	1.0096	1	0	2	3	3.69511	0.883351	0
631	MPN611	631	731678	732796	-	1118	372	ncbi	1	Membrane-internal	Ions/Phosphate transport + Phosphate metabolism	326	6.62604	0.0632184	115	19	83.6	59.2	83.6	227.37	8.5	0.363	F	0.998	0	6	MPN611	0	1	n23-33c44/45o	1	0	0	0	3	31	5.43074	0.907247	0	0	0	0.597709	1	0	1	1	2.18759	0.887814	0
632	MPN612	632	733077	736070	-	2993	997	ncbi	1	SIGNALP	DNA recombination	323	2.63992	0.00657422	1	1	15.7	6.2	15.7	16.59		0.844	NE	0.983	0	6	MPN612	0	1	n7-18c22/23o	1	0	0	0	4	71	14.0411	0.999541	0	2	3	1.54537	0.457244	0	2	195	5.65601	0.976728	0
633	MPN613	633	736185	737219	-	1034	344	ncbi	1	Membrane-external	DNA recombination	323	1.34868	0.00494	0	0	0	0	0	0		0.846	NE	0.977	0	6	MPN613	1	0	o302-325i	1	0	0	0	6	1008	4.8539	0.358422	0	3	282	0.534222	0.0171159	1	2	670	1.95523	0.581741	0
634	MPN614	634	737155	738159	-	1004	334	ncbi	1	SIGNALP	DNA recombination	323	2.16019	0.0051142	0	0	0	0	0	0		0.839	NE	0.818	0	6	MPN614	0	1	n15-25c32/33o	1	0	0	0	3	3	4.79762	0.857235	0	0	0	0.528028	1	0	2	86	1.93256	0.575434	0
635	MPN615	635	738245	738994	-	749	249	ncbi	1	Cytoplasm	DNA synthesis/modifications/repair/conformation	323	2.49891	0.00501549	7	2	0	0	0	34.09		0.497	NE	0.885	0	6	hsdS	0	0	i	1	0	0	0	0	0	5.19156	1	0	0	0	0.571385	1	0	0	0	2.09125	1	0
636	MPN616	636	739424	739822	-	398	132	ncbi	1	Cytoplasm	Ribosome	322	8.81045	0.263809	116	12	665.6	665.6	619.2	486.02	6.25	0.05	E	0.998	0	6	rpsI	0	0	o	1	0	0	0	0	0	1.87121	1	0	0	0	0.205946	1	0	0	0	0.753757	1	0
637	MPN617	637	739828	740268	-	440	146	ncbi	1	Cytoplasm	Ribosome	322	9.75579	0.547688	85	10	250.6	250.6	250.6	41.48	6.42	0.003	E	0.997	0	6	rplM	0	0	i	1	0	0	0	0	0	2.06818	1	0	0	0	0.227625	1	0	0	0	0.833099	1	0
638	MPN618	638	740299	742344	-	2045	681	ncbi	1	Cytoplasm	DNA synthesis/modifications/repair/conformation	320	6.15123	0.0551532	116	32	80.6	80.6	129.4	184.6	5.79	0.017	E	0.992	0	6	dnaX	0	0	o	3	0	0	0	6	132	9.59525	0.915966	0	0	0	1.05606	1	0	0	0	3.86513	1	0
639	MPN619	639	742353	745199	-	2846	948	ncbi	1	Cytoplasm	DNA synthesis/modifications/repair/conformation	320	5.99617	0.0466699	115	61	142.2	142.2	129.4	153.78	6.66	0.187	F	0.98	0	6	uvrA	0	0	o	2	0	0	0	0	0	13.3517	1	0	0	0	1.4695	1	0	3	31	5.37831	0.903804	0
640	MPN620	640	745177	747696	-	2519	839	ncbi	1	Cytoplasm	Conserved hypothetical proteins	320	5.81884	0.0465919	115	39	36.2	36.2	50	106.76	7.18	0.137	F	0.996	0	6	MPN620	0	0	o	1	0	0	0	3	51	11.8182	0.999391	0	0	0	1.30071	1	0	0	0	4.76057	1	0
641	MPN621	641	747742	749427	-	1685	561	ncbi	1	Cytoplasm	RNA degradation	320	7.97148	0.187977	116	37	347.2	347.2	211.5	340.96	6.72	0.003	E	0.993	1	6	MPN621	0	0	o	1	0	0	0	4	131	7.90693	0.954877	0	0	0	0.87024	1	0	0	0	3.18505	1	0
642	MPN622	642	749432	749692	-	260	86	ncbi	1	Cytoplasm	Ribosome	320	9.9123	0.683736	111	5	75.1	75.1	112.2	96.09	6.06	0.086	E	0.79	0	6	rpsO	0	0	o	1	0	0	0	0	0	1.22403	1	0	0	0	0.134717	1	0	0	0	0.493059	1	0
643	MPN623	643	749850	751202	+	1352	450	ncbi	1	Cytoplasm	RNA synthesis	262	7.40695	0.151248	107	23	92.7	92.7	80.8	60.01	3.69	0.444	NE	0.999	0	6	deaD	0	0	o	1	0	0	0	0	0	6.31697	1	0	0	0	0.788651	1	0	0	0	2.99558	1	0
644	MPN624	644	751224	751421	+	197	65	ncbi	1	Cytoplasm	Ribosome	263	9.54325	0.388035	75	5	267.8	267.8	200.4	124.84	6.51	0.449	NE	0.67	0	6	rpmB	0	0	i	1	0	0	0	0	0	1.00847	1	0	0	0	0.125904	1	0	0	0	0.47823	1	0
645	MPN625	645	751465	751890	+	425	141	ncbi	1	Cytoplasm	Oxidative homeostasis	263	8.9882	0.266534	116	10	1330.4	1330.4	1370.7	818.72	7.21	0.724	NE	0.929	0	6	MPN625	0	0	o	2	0	0	0	0	0	1.98893	1	0	0	0	0.248312	1	0	0	0	0.943177	1	0
646	MPN626	646	752121	752543	+	422	140	ncbi	1	Cytoplasm	DNA recombination + Transcription factor	265	2.17133	0.00705845	0	0	0	0	0	0		0.82	NE	0.979	1	6	MPN626	0	0	o	1	0	0	0	3	459	2.42314	0.436325	0	0	0	0.30252	1	0	6	118	1.14908	0.00120696	1
647	MPN627	647	752540	754258	-	1718	572	ncbi	1	Cytoplasm	Glycolysis	317	8.08188	0.106542	115	31	347.2	347.2	328.8	439.33	8.03	0.064	E	0.999	0	6	ptsI	0	0	o	2	0	0	0	2	3	8.0617	0.997142	0	0	0	0.887273	1	0	0	0	3.24739	1	0
648	MPN628	648	754263	755789	-	1526	508	ncbi	1	Cytoplasm	Glycolysis	317	7.76309	0.128073	116	24	194.1	194.1	183.3	277.98	7.21	0.001	E	0.994	0	6	pgm	0	0	o	2	0	0	0	2	22	7.16126	0.993666	0	0	0	0.788171	1	0	0	0	2.88468	1	0
649	MPN629	649	755782	756516	-	734	244	ncbi	1	Cytoplasm	Glycolysis	317	7.97521	0.170233	116	14	413.7	413.7	378.3	535.5	7.93	0.003	E	0.995	0	6	tpiA	0	0	o	2	0	0	0	0	0	3.44697	1	0	0	0	0.379375	1	0	0	0	1.3885	1	0
650	MPN630	650	756569	757783	-	1214	404	ncbi	1	Membrane	Lipid/CoA metabolism	317	6.06819	0.033288	113	12	22.3	14.6	22.3	79.78	7.29	0.011	E	0.972	1	6	yfiB	6	0	i44-68o103-124i131-152o198-219i240-260o280-308i	1	0	0	0	2	29	5.85282	0.98032	0	0	0	0.644163	1	0	0	0	2.35761	1	0
651	MPN631	651	757870	758766	+	896	298	ncbi	1	Cytoplasm	Protein synthesis factors	267	8.84975	0.203626	116	28	731.4	731.4	943.1	842.06	7.27	0.004	E	0.995	0	6	tsf	0	0	o	2	0	0	0	1	28	4.18797	0.984823	0	0	0	0.522853	1	0	0	0	1.98598	1	0
652	MPN632	652	758747	759475	+	728	242	ncbi	1	Cytoplasm	Nucleotide metabolism/Salvage	267	7.71084	0.109715	112	10	60.4	60.4	80.8	61.88	6.96	0.005	E	0.99	0	6	pyrH	0	1	n12-20c25/26o	6	0	0	0	0	0	3.4036	1	0	0	0	0.424927	1	0	0	0	1.61403	1	0
653	MPN633	653	759578	760321	+	743	247	ncbi	1		Conserved hypothetical proteins	268	6.37714	0.0603733	4	2						0.909	NE	0.994	0	3	0	0	0	o	1	0	0	1	0	0	3.47363	1	0	0	0	0.433671	1	0	0	0	1.64724	1	0
654	MPN634	654	760403	760948	+	545	181	ncbi	1		Conserved hypothetical proteins	268	4.43817	0.0173004	0	0						0.883	NE	0.815	0	4	mpneu09470	0	0	o	1	0	0	1	2	74	2.5492	0.72265	0	0	0	0.318258	1	0	0	0	1.20886	1	0
655	MPN635	655	761504	762562	+	1058	352	ncbi	1	Cytoplasm	Conserved hypothetical proteins	268	3.09436	0.00932089	0	0	0	0	0	0		0.898	NE	0.953	0	6	MPN635	0	0	o	1	0	0	1	1	2	5.33651	0.995187	0	0	0	0.666244	1	0	2	9	2.53064	0.718932	0
656	MPN636	656	762639	763193	+	554	184	ncbi	1	Cytoplasm	Protein synthesis factors	270	7.41539	0.110555	114	17	625	625	689.2	666.38	7.11	0.009	E	0.995	0	6	frr	0	0	o	1	0	0	0	0	0	2.60522	1	0	0	0	0.325253	1	0	0	0	1.23543	1	0
657	MPN637	657	763193	764380	+	1187	395	ncbi	1	Membrane	Lipid/CoA metabolism	270	5.29414	0.0218583	34	2	28.4	0	28.4	56.38		0.003	E	0.746	0	6	cdsA	9	0	i12-33o78-99i111-135o141-164i176-195o201-221i242-262o308-333i354-374o	1	0	0	0	1	5	5.54661	0.996099	0	0	0	0.692474	1	0	0	0	2.63027	1	0
658	MPN638	658	764400	765527	+	1127	375	ncbi	1	Cytoplasm	DNA synthesis/modifications/repair/conformation	271	8.63503	0.176854	115	32	480	480	472.9	766.73	8.33	0.826	NE	0.996	1	6	MPN638	0	0	o	1	0	0	0	1	22	5.26647	0.994838	0	0	0	0.657501	1	0	0	0	2.49743	1	0
659	MPN639	659	765524	766387	-	863	287	ncbi	1	Lipoprotein	Lipoproteins	313	5.0022	0.0199464	89	10	17.8	31	17.8	33.13	6.36	0.847	NE	0.951	0	6	MPN639	0	1	n18-29c34/35o	1	0	1	0	2	3	4.1223	0.916982	0	0	0	0.453702	1	0	1	1	1.66053	0.809962	0
660	MPN640	660	766395	767297	-	902	300	ncbi	1	Lipoprotein	Lipoproteins	313	4.46009	0.0180782	27	4	6	3.5	6	10.28		0.844	NE	0.97	1	6	MPN640	1	1	n5-16c34/35o275-299i	1	0	1	0	1	2	4.23485	0.985518	0	2	2	0.466089	0.0801005	0	0	0	1.70587	1	0
661	MPN641	661	767297	768127	-	830	276	ncbi	1	Lipoprotein	Lipoproteins	313	5.15404	0.0165318	113	9	31	10.1	31	56.93	4.04	0.785	NE	0.887	1	6	MPN641	0	1	n12-23c28/29o	1	0	1	0	1	19	3.89719	0.979701	0	0	0	0.428926	1	0	1	1	1.56985	0.791924	0
662	MPN642	662	768130	768969	-	839	279	ncbi	1	Lipoprotein	Lipoproteins	313	5.31098	0.0341841	87	10	17.4	10.6	17.4	22.05	5.41	0.874	NE	0.873	1	6	MPN642	0	1	n5-16c34/35o	1	0	1	0	0	0	3.9394	1	0	0	0	0.433572	1	0	0	0	1.58686	1	0
663	MPN643	663	768969	769877	-	908	302	ncbi	1	Lipoprotein	Lipoproteins	313	5.1309	0.0268726	112	8	16.2	9.5	16.2	47.55	5.79	0.883	NE	0.843	0	6	MPN643	0	1	n39-50c54/55o	1	0	1	0	1	1	4.26299	0.98592	0	0	0	0.469186	1	0	0	0	1.7172	1	0
664	MPN644	664	769798	770649	-	851	283	ncbi	1	Lipoprotein	Lipoproteins	313	4.3214	0.0101411	6	1	0	0	0	10.73		0.893	NE	0.925	0	6	MPN644	0	1	n14-25c30/31o	1	0	1	0	2	13	3.99567	0.908104	0	0	0	0.439765	1	0	0	0	1.60953	1	0
665	MPN645	665	770652	771503	-	851	283	ncbi	1	Lipoprotein	Lipoproteins	313	4.62559	0.00982939	56	9	12.8	4	12.8	15.9	5.68	0.912	NE	0.978	1	6	MPN645	0	1	n7-18c36/37o	1	0	1	0	1	43	3.99567	0.981605	0	0	0	0.439765	1	0	0	0	1.60953	1	0
666	MPN646	666	771503	772336	-	833	277	ncbi	1	Lipoprotein	Lipoproteins	313	4.71669	0.0121986	52	8	16.5	5.2	16.5	36.69	5.24	0.915	NE	0.982	1	6	MPN646	0	1	n10-19c24/25o	1	0	1	0	2	63	3.91126	0.9017	0	0	0	0.430475	1	0	1	1	1.57552	0.7931	0
667	MPN647	667	772359	773231	-	872	290	ncbi	1	Lipoprotein	Lipoproteins	313	5.60315	0.0303583	49	7	13.6	5.1	13.6	31.41	4.13	0.908	NE	0.986	0	6	MPN647	0	1	n12-23c28/29o	1	0	1	0	1	2	4.09416	0.98333	0	0	0	0.450605	1	0	0	0	1.6492	1	0
668	MPN648	668	773342	773752	-	410	136	ncbi	1	SIGNALP	Lipoproteins	313	5.79687	0.02291	0	0	0	0	0	0		0.948	NE	0.964	1	6	MPN648	0	1	n9-20c26/27o	1	0	1	0	0	0	1.92749	1	0	1	1	0.21214	0.191149	0	0	0	0.776426	1	0
669	MPN649	669	774639	775049	-	410	136	ncbi	1	Cytoplasm	Lipoproteins	312	3.42916	0.00795337	0	0	0	0	0	0		0.866	NE	0.848	0	6	MPN649	0	0	o	1	0	1	0	0	0	1.92749	1	0	0	0	0.21214	1	0	0	0	0.776426	1	0
670	MPN650	670	775034	775339	-	305	101	ncbi	1	Lipoprotein	Lipoproteins	312	5.71026	0.0345834	0	0	0	0	0	0		0.844	NE	0.648	1	6	MPN650	0	1	n6-17c22/23o	1	0	1	0	1	7	1.43507	0.7619	0	0	0	0.157944	1	0	0	0	0.578069	1	0
671	MPN651	671	776337	777476	+	1139	379	ncbi	1	Membrane	Glycolysis	273	1.24727	0.00520514	0	0	0	0	0	0		0.8	NE	0.951	0	6	mtlA	7	1	n2-13c18/19o28-44i65-87o107-126i146-169o194-215i222-241o253-274i	1	0	0	0	4	106	5.71469	0.821463	0	0	0	0.713458	1	0	2	82	2.70997	0.753144	0
672	MPN652	672	777481	778557	+	1076	358	ncbi	1	Membrane	Glycolysis	273	3.32196	0.00641597	98	12	10.2	6.6	10.2	28.02	7.92	0.869	NE	0.978	0	6	mtlD	0	0	i	1	0	0	0	0	0	5.18244	1	0	0	0	0.647009	1	0	2	2	2.45757	0.703885	0
673	MPN653	673	778538	778969	+	431	143	ncbi	1	Cytoplasm	Glycolysis	273	5.00014	0.0261868	113	9	72.6	72.6	33.3	50.9	7.53	0.783	NE	0.969	0	6	mtlF	0	0	o	1	0	0	0	2	7	2.01695	0.598562	0	1	2	0.251809	0.222607	0	3	16	0.956461	0.0724697	0
674	MPN654	674	779342	779731	-	389	129	ncbi	1	Lipoprotein	Lipoproteins	900	2.95309	0.00742287	0	0	0	0	0	0		0.785	NE	0.703	0	6	MPN654	0	1	n12-21c26/27o	1	0	1	0	1	21	1.82901	0.839427	0	0	0	0.201301	1	0	0	0	0.736754	1	0
675	MPN655	675	780338	780622	+	284	94	ncbi	1	Cytoplasm	Cytoskeleton	276	5.5633	0.0672549	109	6	0	0	26	75.8	5.75	0.76	NE	0.977	0	6	MPN655	0	0	o	1	0	0	0	0	0	2.87135	1	0	0	0	0.358478	1	0	0	0	1.36163	1	0
676	MPN655b	676	780807	781055	+	248	82	ncbi	1						0	0								0	0	0	0	0	0	0	1	0	0	0
677	MPN656	677	781095	781910	-	815	271	ncbi	1	Cytoplasm	Ribosome	309	4.98764	0.0202565	41	8	10.3	10.3	0	6.6	5.36	0.015	E	0.978	1	6	rbgA	0	0	o	1	0	0	0	0	0	3.82684	1	0	0	0	0.421184	1	0	0	0	1.54152	1	0
678	MPN657	678	781879	783084	-	1205	401	ncbi	1	Membrane	Oxidative homeostasis	309	6.58663	0.0515516	53	4	12.2	7.7	12.2	22.96		0.618	NE	0.9	0	6	MPN657	8	0	i21-38o44-64i69-89o101-121i128-149o196-225i246-271o291-310i	1	0	0	0	1	81	5.65585	0.996503	0	0	0	0.622485	1	0	0	0	2.27827	1	0
679	MPN658	679	783100	783459	-	359	119	ncbi	1	Cytoplasm	Ribosome	309	7.96659	0.101626	116	10	429	429	369.5	335.92	6.5	0.024	E	0.998	0	6	rplS	0	0	i	1	0	0	0	0	0	1.68831	1	0	0	0	0.185816	1	0	0	0	0.680081	1	0
680	MPN659	680	783443	784138	-	695	231	ncbi	1	Cytoplasm	tRNA modifications/processing	309	8.91177	0.21104	65	3	15.3	15.3	24.6	25	3.94	0	E	0.992	1	6	trmD	0	0	o	2	0	0	0	0	0	3.26407	1	0	0	0	0.359245	1	0	0	0	1.31482	1	0
681	MPN660	681	784141	784407	-	266	88	ncbi	1	Cytoplasm	Ribosome	309	9.38495	0.299471	115	6	546.2	546.2	72.3	192.07	6.45	0.061	E	0.79	0	6	rpsP	0	0	i	1	0	0	0	0	0	1.33658	1	0	0	0	0.147105	1	0	0	0	0.538398	1	0
682	MPN661	682	784489	786138	-	1649	549	ncbi	1	Membrane	Ions/Phosphate transport	307	6.59374	0.045742	97	11	6	21.5	6	49.95	7.21	0.302	F	0.905	0	6	K05_orf499	12	0	i23-47o109-128i148-166o204-225i232-253o259-283i303-320o350-376i397-419o431-455i467-489o501-528i	1	0	0	0	3	91	7.7381	0.983141	0	0	0	0.851658	1	0	1	2	3.11704	0.955712	0
683	MPN662	683	786139	786594	-	455	151	ncbi	1	Cytoplasm	Oxidative homeostasis	307	9.00535	0.265229	116	8	219.6	219.6	169	284.36		0.451	NE	0.991	0	6	pilB	0	0	i	1	0	0	0	0	0	2.13853	1	0	0	0	0.235367	1	0	0	0	0.861436	1	0
684	MPN663	684	786558	787262	-	704	234	ncbi	1	Cytoplasm	Protein synthesis factors	307	8.4188	0.206276	115	14	56.6	56.6	115.4	158.05	6.77	0.23	F	0.99	0	6	MPN663	0	0	o	1	0	0	0	2	33	3.30628	0.842165	0	0	0	0.36389	1	0	0	0	1.33183	1	0
685	MPN664	685	787269	788141	-	872	290	ncbi	1	Cytoplasm	Lipid/CoA metabolism	307	10.0398	0.433427	115	16	189.7	189.7	155	167.52	6.57	0.011	E	0.939	0	1	mgall09587||degv-like protein	0	0	o	1	0	0	0	4	110	4.09416	0.584706	0	0	0	0.450605	1	0	0	0	1.6492	1	0
686	MPN665	686	788141	789325	-	1184	394	ncbi	1	Cytoplasm	Protein synthesis factors	307	11.5136	1.19216	116	41	3796.2	3796.2	2498.8	2648.77	8.09	0.002	E	0.996	0	6	tuf	0	0	o	2	0	0	0	2	34	5.55736	0.974696	0	0	0	0.611646	1	0	0	0	2.2386	1	0
687	MPN666	687	789410	790165	+	755	251	ncbi	1	Membrane	Conserved hypothetical proteins	283	8.32474	0.189053	96	4	22.6	0	22.6	101.68	8.02	0.614	NE	0.888	0	6	MPN666	6	0	i21-45o57-74i86-105o117-137i157-177o205-229i	1	0	0	0	0	0	3.52966	1	0	0	0	0.440666	1	0	0	0	1.67381	1	0
688	MPN667	688	790153	791028	+	875	291	ncbi	1	Cytoplasm	Lipid/CoA metabolism + Glycocalyx	283	7.32966	0.0940077	113	11	53.7	53.7	28.1	99.43	7.77	0.146	F	0.997	0	6	gtaB	0	1	n8-19c24/25o	4	0	0	0	0	0	4.08992	1	0	0	0	0.510612	1	0	0	0	1.93949	1	0
689	MPN668	689	791025	791447	-	422	140	ncbi	1	Cytoplasm	Oxidative homeostasis	306	9.0287	0.295029	116	7	508.1	508.1	8.7	125.31	7.71	0.622	NE	0.96	0	6	osmC	0	0	o	1	0	0	0	1	14	1.98377	0.86245	0	0	0	0.218334	1	0	0	0	0.799095	1	0
690	MPN669	690	791473	792672	+	1199	399	ncbi	1	Cytoplasm	tRNA synthases	285	5.60459	0.0408241	115	22	44.4	44.4	86.4	162.12	8.03	0.002	E	0.999	0	6	tyrS	0	0	o	2	0	0	0	2	80	5.60263	0.975649	0	0	0	0.699469	1	0	0	0	2.65684	1	0
691	MPN670	691	792712	793749	-	1037	345	ncbi	1	Membrane	Conserved hypothetical proteins	305	8.41655	0.180184	115	16	309.3	189.2	309.3	371.44	7.85	0.095	E	0.954	0	6	MPN670	3	0	o20-37i58-78o90-115i	1	0	0	0	4	113	5.4026	0.787017	0	0	0	0.594612	1	0	1	180	2.17626	0.886535	0
692	MPN671	692	794302	796431	-	2129	709	ncbi	1	Membrane	Proteases	304	8.64089	0.172153	115	46	544.6	480	544.6	625.29	7.42	0.004	E	0.997	0	6	ftsH	2	0	o26-45i172-193o	6	0	0	0	4	136	9.98919	0.989582	0	0	0	1.09941	1	0	0	0	4.02381	1	0
693	MPN671a	693	793737	794318	-	581	193	ncbi	1			304		0.120637	0	0					6.23	0.549	NE	0	0	0	0	0	0	0	1	0	0	0
694	MPN672	694	796612	797181	-	569	189	ncbi	1	Cytoplasm	Nucleotide metabolism/Salvage	304	9.50116	0.297815	112	8	10.3	10.3	19.4	8.45	4.06	0	E	0.966	1	6	hpt	0	0	o	1	0	0	0	3	56	2.67316	0.499779	0	0	0	0.294209	1	0	0	0	1.0768	1	0
695	MPN672a	695	796418	796591	-	173	57	ncbi	1			304		0.20696	0	0	48.4	2.6	48.4	5.94		0.229	F	0	0	0	0	0	0	0	1	0	0	0
696	MPN673	696	797139	797648	-	509	169	ncbi	1	Cytoplasm	Conserved hypothetical proteins	304	9.4594	0.311843	116	9	454.5	454.5	118.2	96.19	8.05	0.007	E	0.991	0	6	MPN673	0	0	o	3	0	0	0	0	0	2.39178	1	0	0	0	0.26324	1	0	0	0	0.963448	1	0
697	MPN674	697	797819	798757	+	938	312	ncbi	1	Membrane-internal	Fermentation + Oxidative homeostasis + Redox balance	287	9.38716	0.160266	116	33	1138.3	1111.2	1138.3	1850.3	7.96	0.417	NE	0.997	1	6	ldh	1	0	i21-41o	4	0	0	0	1	21	4.63618	0.990305	0	0	0	0.578811	1	0	0	0	2.19853	1	0
698	MPN675	698	799162	799467	-	305	101	ncbi	1	Cytoplasm	Conserved hypothetical proteins	303	6.34939	0.0358952	56	4	0	0	9.9	22.72		0.73	NE	0.955	0	6	MPN675	0	0	o	1	0	0	0	0	0	1.95563	1	0	0	0	0.215237	1	0	0	0	0.787761	1	0
699	MPN676	699	799858	800178	+	320	106	ncbi	1		Conserved hypothetical proteins	288	2.12933	0.00861756	0	0						0.693	NE	0.523	0	3	0	0	0	o	1	0	0	0	1	2	1.72281	0.821436	0	0	0	0.215087	1	0	0	0	0.816977	1	0
700	MPN677	700	800735	802012	-	1277	425	ncbi	1	Cytoplasm	Nucleotide metabolism/Salvage	302	6.69496	0.0756166	115	29	84.7	84.7	92.5	176.38	7.96	0.006	E	0.999	0	6	MPN677	0	0	o	4	0	0	0	4	42	5.99351	0.848216	0	0	0	0.659648	1	0	0	0	2.41429	1	0
701	MPN678	701	801993	803447	-	1454	484	ncbi	1	Cytoplasm	tRNA synthases	302	8.25123	0.14211	115	28	174.3	174.3	211.5	266.3	8.26	0.001	E	0.998	0	6	gltX	0	0	o	2	0	0	0	2	29	6.8236	0.991489	0	0	0	0.751008	1	0	0	0	2.74866	1	0
702	MPN679	702	803434	804225	-	791	263	ncbi	1	Cytoplasm	rRNA and rProtein modifications/processing	300	6.82384	0.0787194	86	10	36.4	36.4	29.8	58.04	5.95	0.713	NE	0.979	0	6	ksgA	0	0	o	2	0	0	0	3	38	3.71429	0.716977	0	0	0	0.408796	1	0	0	0	1.49618	1	0
703	MPN680	703	804218	805375	-	1157	385	ncbi	1	Membrane	Protein secretion	300	7.08735	0.0731	111	7	40	55	40	81.87	6.46	0.011	E	0.961	1	6	MPN680	8	0	i37-59o117-136i148-170o220-238i250-268o274-291i325-340o346-365i	1	0	0	0	3	15	5.43074	0.907247	0	0	0	0.597709	1	0	0	0	2.18759	1	0
704	MPN681	704	805356	805712	-	356	118	ncbi	1	Cytoplasm	RNA degradation	300	8.56565	0.183802	1	1	13.7	13.7	0	0		0.004	E	0.951	1	6	rnpA	0	1	n25-33c41/42o	1	0	0	0	0	0	1.67424	1	0	0	0	0.184268	1	0	0	0	0.674414	1	0
705	MPN682	705	805702	805848	-	146	48	ncbi	1	Cytoplasm	Ribosome	300	8.60038	0.291219	104	2	249.3	249.3	163.4	53.88		0.017	E	0.55	0	6	rpmH	0	0	i	1	0	0	0	0	0	0.689395	1	0	0	0	0.075875	1	0	0	0	0.2777	1	0
706	MPN683	706	805871	806890	-	1019	339	ncbi	1	Cytoplasm	Unassigned transporters	299	7.14288	0.0776825	115	17	55	55	72.3	118.54	7.12	0.051	E	0.99	0	6	devA	0	0	o	1	0	0	0	2	9	4.78355	0.951614	0	0	0	0.52648	1	0	1	84	1.9269	0.854401	0
707	MPN684	707	806892	812540	-	5648	1882	ncbi	1	Membrane	Unassigned transporters	299	6.94382	0.0678427	115	72	109.8	95.3	109.8	174.74	5.97	0.007	E	0.989	0	6	MPN684	8	0	i12-32o983-1011i1031-1057o1077-1102i1154-1174o1759-1780i1801-1828o1848-1871i	1	0	0	0	13	277	26.4924	0.99864	0	0	0	2.91577	1	0	1	1587	10.6716	0.999977	0
708	MPN685	708	812546	813400	-	854	284	ncbi	1	Cytoplasm	Unassigned transporters	299	9.66586	0.396195	115	19	181	181	138.3	222.27	4.86	0.01	E	0.989	1	6	cysA	0	0	o	2	0	0	0	2	101	4.00974	0.909133	0	0	0	0.441314	1	0	0	0	1.61519	1	0
709	MPN686	709	813468	814787	-	1319	439	ncbi	1	Cytoplasm	DNA synthesis/modifications/repair/conformation	298	6.91279	0.0694186	115	37	106.1	106.1	163.4	282.85	7.7	0.006	E	0.999	0	6	dnaA	0	0	o	2	0	0	0	0	0	6.19048	1	0	0	0	0.681327	1	0	0	0	2.49363	1	0
710	MPN687	710	814787	815539	-	752	250	ncbi	1	Cytoplasm	Conserved hypothetical proteins	298	7.59448	0.125699	111	11	154	154	166.6	102.16	3.99	0.111	E	0.994	1	6	MPN687	0	0	i	1	0	0	0	3	19	3.53139	0.684919	0	0	0	0.388666	1	0	0	0	1.4225	1	0
711	MPN688	711	815526	816338	-	812	270	ncbi	1	Cytoplasm	DNA synthesis/modifications/repair/conformation + Cell Division	298	7.88143	0.118578	116	18	388.2	388.2	415.6	593.26	8.13	0.233	F	0.99	0	6	soj	0	0	o	1	0	0	0	2	4	3.81277	0.893701	0	0	0	0.419635	1	0	0	0	1.53585	1	0
712	mpneu00001	714	49	132	+	83	27	orfs	0				0.207608		0	0								0.056	0	3	0	0	0	i	1	0	0	0	1	35	0.392184	0.32442	0	0	0	0.0489628	1	0	0	0	0.185979	1	0
713	mpneu00002	722	250	267	+	17	5	orfs	-1																							0	0	0	0	0	0.0840395	1	0	0	0	0.010492	1	0	0	0	0.0398525	1	0
714	mpneu00003	725	343	411	+	68	22	orfs	0				2.21897		0	0								0.007	1	3	0	0	0	o	1	0	0	0	0	0	0.322151	1	0	0	0	0.0402195	1	0	0	0	0.152768	1	0
715	mpneu00004	731	466	501	+	35	11	orfs	-1																							0	0	0	0	0	0.168079	1	0	0	0	0.0209841	1	0	0	0	0.0797051	1	0
716	mpneu00005	746	856	909	+	53	17	orfs	-1																							0	0	0	0	0	0.252118	1	0	0	0	0.0314761	1	0	0	0	0.119558	1	0
717	mpneu00006	773	1654	1662	+	8	2	orfs	-1																							0	0	0	0	0	0.0420197	1	0	0	0	0.00524602	1	0	0	0	0.0199263	1	0
718	mpneu00007	789	2080	2181	+	101	33	orfs	0				7.23707		0	0								0.008	1	3	0	0	0	o	1	0	0	0	0	0	0.476224	1	0	0	0	0.0594549	1	0	0	0	0.225831	1	0
719	mpneu00008	799	2356	2472	+	116	38	orfs	0				7.09932		0	0								0.027	1	3	0	0	0	o	1	0	0	0	0	0	0.546257	1	0	0	0	0.0681982	1	0	0	0	0.259041	1	0
720	mpneu00009	805	2488	2538	+	50	16	orfs	-1																							0	0	0	0	0	0.238112	1	0	0	0	0.0297274	1	0	0	0	0.112916	1	0
721	mpneu00010	808	2587	2634	+	47	15	orfs	-1																							0	0	0	1	189	0.224105	0.200769	0	0	0	0.0279788	1	0	0	0	0.106273	1	0
722	mpneu00011	809	2686	2724	+	38	12	orfs	-1																							0	0	0	0	0	0.182086	1	0	0	0	0.0227327	1	0	0	0	0.0863472	1	0
723	mpneu00012	811	2728	2745	+	17	5	orfs	-1																							0	0	0	0	0	0.0840395	1	0	0	0	0.010492	1	0	0	0	0.0398525	1	0
724	mpneu00013	821	2854	2868	+	14	4	orfs	-1																							0	0	0	0	0	0.0700329	1	0	0	0	0.00874336	1	0	0	0	0.0332104	1	0
725	mpneu00014	823	2869	4821	+	1952	650	orfs	MPN003	Cytoplasm	DNA synthesis/modifications/repair/conformation	2	8.59731	0.23493	115	48	267.8	267.8	350.9	268.72	6.07	0.003	E	0.996	1	6	gyrB	0	0	o	2	0	0	0
726	mpneu00015	885	4843	4866	+	23	7	orfs	-1																							0	0	0	0	0	0.112053	1	0	0	0	0.0139894	1	0	0	0	0.0531367	1	0
727	mpneu00016	888	4900	4908	+	8	2	orfs	-1																							0	0	0	0	0	0.0420197	1	0	0	0	0.00524602	1	0	0	0	0.0199263	1	0
728	mpneu00017	890	4927	4944	+	17	5	orfs	-1																							0	0	0	0	0	0.0840395	1	0	0	0	0.010492	1	0	0	0	0.0398525	1	0
729	mpneu00018	891	4963	5076	+	113	37	orfs	0				8.32575		0	0								0.026	0	3	0	0	1	n8-19c24/25o	1	0	0	0	0	0	0.53225	1	0	0	0	0.0664496	1	0	0	0	0.252399	1	0
730	mpneu00019	895	5164	5247	+	83	27	orfs	0				9.07025		0	0								0.01	0	3	0	0	0	o	1	0	0	0	0	0	0.392184	1	0	0	0	0.0489628	1	0	0	0	0.185979	1	0
731	mpneu00020	898	5263	5358	+	95	31	orfs	0				8.75988		0	0								0.01	1	3	0	0	0	i	1	0	0	0	0	0	0.448211	1	0	0	0	0.0559575	1	0	0	0	0.212547	1	0
732	mpneu00021	902	5362	5385	+	23	7	orfs	-1																							0	0	0	0	0	0.112053	1	0	0	0	0.0139894	1	0	0	0	0.0531367	1	0
733	mpneu00022	904	5449	5484	+	35	11	orfs	-1																							0	0	0	0	0	0.168079	1	0	0	0	0.0209841	1	0	0	0	0.0797051	1	0
734	mpneu00023	905	5485	5628	+	143	47	orfs	0				8.28888		0	0								0.079	0	3	0	0	0	i	1	0	0	0	1	1	0.672316	0.489475	0	0	0	0.0839363	1	0	0	0	0.31882	1	0
735	mpneu00024	910	5671	5691	+	20	6	orfs	-1																							0	0	0	0	0	0.0980461	1	0	0	0	0.0122407	1	0	0	0	0.0464946	1	0
736	mpneu00025	911	5716	5802	+	86	28	orfs	0				8.3155		0	0								0.077	1	3	0	0	0	o	1	0	0	0	0	0	0.406191	1	0	0	0	0.0507115	1	0	0	0	0.192621	1	0
737	mpneu00026	914	5869	5904	+	35	11	orfs	-1																							0	0	0	0	0	0.168079	1	0	0	0	0.0209841	1	0	0	0	0.0797051	1	0
738	mpneu00027	918	5929	5991	+	62	20	orfs	0				8.31246		0	0								0.007	1	3	0	0	0	o	1	0	0	0	0	0	0.294138	1	0	0	0	0.0367221	1	0	0	0	0.139484	1	0
739	mpneu00028	920	5992	6003	+	11	3	orfs	-1																							0	0	0	0	0	0.0560263	1	0	0	0	0.00699469	1	0	0	0	0.0265684	1	0
740	mpneu00029	921	6004	6030	+	26	8	orfs	-1																							0	0	0	0	0	0.126059	1	0	0	0	0.0157381	1	0	0	0	0.0597788	1	0
741	mpneu00030	922	6031	6066	+	35	11	orfs	-1																							0	0	0	0	0	0.168079	1	0	0	0	0.0209841	1	0	0	0	0.0797051	1	0
742	mpneu00031	924	6100	6147	+	47	15	orfs	-1																							0	0	0	0	0	0.224105	1	0	0	0	0.0279788	1	0	0	0	0.106273	1	0
743	mpneu00032	927	6148	6201	+	53	17	orfs	-1																							0	0	0	0	0	0.252118	1	0	0	0	0.0314761	1	0	0	0	0.119558	1	0
744	mpneu00033	929	6202	6225	+	23	7	orfs	-1																							0	0	0	0	0	0.112053	1	0	0	0	0.0139894	1	0	0	0	0.0531367	1	0
745	mpneu00034	932	6286	6351	+	65	21	orfs	0				8.37517		0	0								0.008	0	3	0	0	0	o	1	0	0	0	0	0	0.308145	1	0	0	0	0.0384708	1	0	0	0	0.146126	1	0
746	mpneu00035	936	6406	6414	+	8	2	orfs	-1																							0	0	0	0	0	0.0420197	1	0	0	0	0.00524602	1	0	0	0	0.0199263	1	0
747	mpneu00036	938	6436	6462	+	26	8	orfs	-1																							0	0	0	1	57	0.126059	0.118437	0	0	0	0.0157381	1	0	0	0	0.0597788	1	0
748	mpneu00037	939	6475	6498	+	23	7	orfs	-1																							0	0	0	0	0	0.112053	1	0	0	0	0.0139894	1	0	0	0	0.0531367	1	0
749	mpneu00038	944	6646	6654	+	8	2	orfs	-1																							0	0	0	0	0	0.0420197	1	0	0	0	0.00524602	1	0	0	0	0.0199263	1	0
750	mpneu00039	945	6664	6729	+	65	21	orfs	0				8.08644		0	0								0.019	0	3	0	0	0	i	1	0	0	0	0	0	0.308145	1	0	0	0	0.0384708	1	0	0	0	0.146126	1	0
751	mpneu00040	948	6730	7038	+	308	102	orfs	0				7.97747		0	0								0.275	0	3	0	0	0	o	1	0	0	0	0	0	1.44268	1	0	0	0	0.180113	1	0	0	0	0.684135	1	0
752	mpneu00041	952	7048	7077	+	29	9	orfs	-1																							0	0	0	0	0	0.140066	1	0	0	0	0.0174867	1	0	0	0	0.0664209	1	0
753	mpneu00042	954	7096	7137	+	41	13	orfs	-1																							0	0	0	0	0	0.196092	1	0	0	0	0.0244814	1	0	0	0	0.0929893	1	0
754	mpneu00043	955	7159	7221	+	62	20	orfs	0				8.3261		0	0								0.011	0	3	0	0	0	o	1	0	0	0	0	0	0.294138	1	0	0	0	0.0367221	1	0	0	0	0.139484	1	0
755	mpneu00044	959	7312	8574	+	1262	420	orfs	MPN005	Cytoplasm	tRNA synthases	2	7.97464	0.177735	115	28	296	296	177.8	249.56	7.87	0.002	E	0.984	1	6	serS	0	0	o	2	0	0	0
756	mpneu00045	1015	8872	8880	+	8	2	orfs	-1																							0	0	0	0	0	0.0420197	1	0	0	0	0.00524602	1	0	0	0	0.0199263	1	0
757	mpneu00046	1018	8986	9057	+	71	23	orfs	0				7.43659		0	0								0.004	0	3	0	0	0	o	1	0	0	0	0	0	0.336158	1	0	0	0	0.0419681	1	0	0	0	0.15941	1	0
758	mpneu00047	1022	9151	9945	+	794	264	orfs	MPN007	Cytoplasm	DNA synthesis/modifications/repair/conformation	2	7.07183	0.124232	99	13	19.6	19.6	13.1	27.64	5.25	0.11	E	0.962	0	6	holB	0	0	o	6	0	0	0
759	mpneu00048	1055	10099	10149	+	50	16	orfs	-1																							0	0	0	1	2	0.238112	0.211885	0	0	0	0.0297274	1	0	0	0	0.112916	1	0
760	mpneu00049	1059	10198	10308	+	110	36	orfs	0				5.71103		0	0								0.021	0	3	0	0	0	i	1	0	0	0	0	0	0.518244	1	0	0	0	0.0647009	1	0	0	0	0.245757	1	0
761	mpneu00050	1092	11080	11136	+	56	18	orfs	-1																							0	0	0	0	0	0.266125	1	0	0	0	0.0332248	1	0	0	0	0.1262	1	0
762	mpneu00051	1102	11260	11271	+	11	3	orfs	-1																							0	0	0	0	0	0.0560263	1	0	0	0	0.00699469	1	0	0	0	0.0265684	1	0
763	mpneu00052	1103	11275	12060	+	785	261	orfs	MPN009	Cytoplasm	DNA synthesis/modifications/repair/conformation	2	4.86567	0.0243467	79	5	14.8	14.8	26.1	37.29	5.42	0.554	NE	0.998	1	6	yabD	0	0	o	1	0	0	0
764	mpneu00053	1144	12205	12210	+	5	1	orfs	-1																							0	0	0	0	0	0.0280132	1	0	0	0	0.00349735	1	0	0	0	0.0132842	1	0
765	mpneu00054	1146	12250	12279	+	29	9	orfs	-1																							0	0	0	0	0	0.140066	1	0	0	0	0.0174867	1	0	0	0	0.0664209	1	0
766	mpneu00055	1150	12331	12342	+	11	3	orfs	-1																							0	0	0	0	0	0.0560263	1	0	0	0	0.00699469	1	0	0	0	0.0265684	1	0
767	mpneu00056	1152	12364	12411	+	47	15	orfs	-1																							0	0	0	1	30	0.224105	0.200769	0	0	0	0.0279788	1	0	0	0	0.106273	1	0
768	mpneu00057	1159	12697	12777	+	80	26	orfs	0				5.65671		0	0								0.007	0	3	0	0	0	o	1	0	0	0	1	3	0.378178	0.314891	0	0	0	0.0472142	1	0	0	0	0.179336	1	0
769	mpneu00058	1163	12793	12816	+	23	7	orfs	-1																							0	0	0	0	0	0.112053	1	0	0	0	0.0139894	1	0	0	0	0.0531367	1	0
770	mpneu00059	1168	12877	12963	+	86	28	orfs	0				2.56455		0	0								0.062	0	3	0	0	0	o	1	0	0	0	3	130	0.406191	0.00826244	1	0	0	0.0507115	1	0	0	0	0.192621	1	0
771	mpneu00060	1174	12970	12987	+	17	5	orfs	-1																							0	0	0	0	0	0.0840395	1	0	0	0	0.010492	1	0	0	0	0.0398525	1	0
772	mpneu00061	1178	13075	13263	+	188	62	orfs	0				2.70178		0	0								0.083	0	3	0	1	0	o31-48i	1	0	0	0	0	0	0.882415	1	0	0	0	0.110166	1	0	0	0	0.418452	1	0
773	mpneu00062	1185	13294	13311	+	17	5	orfs	-1																							0	0	0	0	0	0.0840395	1	0	0	0	0.010492	1	0	0	0	0.0398525	1	0
774	mpneu00063	1187	13375	13401	+	26	8	orfs	-1																							0	0	0	0	0	0.126059	1	0	0	0	0.0157381	1	0	0	0	0.0597788	1	0
775	mpneu00064	1195	13603	13611	+	8	2	orfs	-1																							0	0	0	0	0	0.0420197	1	0	0	0	0.00524602	1	0	0	0	0.0199263	1	0
776	mpneu00065	1197	13669	13938	+	269	89	orfs	0				4.16699		0	0								0.432	0	3	0	0	0	i	1	0	0	0	3	64	1.26059	0.133911	0	0	0	0.157381	1	0	0	0	0.597788	1	0
777	mpneu00066	1216	14155	14187	+	32	10	orfs	-1																							0	0	0	1	15	0.154072	0.14279	0	0	0	0.0192354	1	0	0	0	0.073063	1	0
778	mpneu00067	1220	14287	14310	+	23	7	orfs	-1																							0	0	0	0	0	0.112053	1	0	0	0	0.0139894	1	0	0	0	0.0531367	1	0
779	mpneu00068	1223	14335	14358	+	23	7	orfs	-1																							0	0	0	0	0	0.112053	1	0	0	0	0.0139894	1	0	0	0	0.0531367	1	0
780	mpneu00069	1231	14524	14559	+	35	11	orfs	-1																							0	0	0	1	14	0.168079	0.154713	0	0	0	0.0209841	1	0	0	0	0.0797051	1	0
781	mpneu00070	1233	14566	14607	+	41	13	orfs	-1																							0	0	0	0	0	0.196092	1	0	0	0	0.0244814	1	0	0	0	0.0929893	1	0
782	mpneu00071	1243	14758	14808	+	50	16	orfs	-1																							0	0	0	0	0	0.238112	1	0	0	0	0.0297274	1	0	0	0	0.112916	1	0
783	mpneu00072	1250	14992	15765	+	773	257	orfs	MPN013	Cytoplasm	Cytoskeleton	5	6.34984	0.0690593	53	7	5.6	5.6	16.6	25.23	6.22	0.662	NE	0.999	1	6	MPN013	0	0	o	1	0	0	0
784	mpneu00073	1266	15829	15891	+	62	20	orfs	0				0.344083		0	0								0.009	0	3	0	0	0	o	1	0	0	0	0	0	0.294138	1	0	0	0	0.0367221	1	0	1	2	0.139484	0.130193	0
785	mpneu00074	1276	15988	16002	+	14	4	orfs	-1																							0	0	0	0	0	0.0700329	1	0	0	0	0.00874336	1	0	0	0	0.0332104	1	0
786	mpneu00075	1280	16063	16074	+	11	3	orfs	-1																							0	0	0	1	174	0.0560263	0.0544858	0	0	0	0.00699469	1	0	0	0	0.0265684	1	0
787	mpneu00076	1281	16090	16152	+	62	20	orfs	0				1.68407		0	0								0.032	1	3	0	0	0	i	1	0	0	0	0	0	0.294138	1	0	0	0	0.0367221	1	0	0	0	0.139484	1	0
788	mpneu00077	1285	16195	16218	+	23	7	orfs	-1																							0	0	0	0	0	0.112053	1	0	0	0	0.0139894	1	0	0	0	0.0531367	1	0
789	mpneu00078	1287	16231	16266	+	35	11	orfs	-1																							0	0	0	0	0	0.168079	1	0	0	0	0.0209841	1	0	1	8	0.0797051	0.0766114	0
790	mpneu00079	1291	16336	16356	+	20	6	orfs	-1																							0	0	0	0	0	0.0980461	1	0	0	0	0.0122407	1	0	0	0	0.0464946	1	0
791	mpneu00080	1293	16387	16410	+	23	7	orfs	-1																							0	0	0	1	15870	0.112053	0.106003	0	1	7006	0.0139894	0.013892	1	0	0	0.0531367	1	0
792	mpneu00081	1294	16441	16485	+	44	14	orfs	-1																							0	0	0	1	1	0.210099	0.189496	0	1	6	0.0262301	0.0258891	1	1	581	0.0996313	0.0948289	0
793	mpneu00082	1298	16573	16659	+	86	28	orfs	0				1.35898		0	0								0.014	1	3	0	1	0	o6-22i	1	0	0	0	2	867	0.406191	0.0632195	0	0	0	0.0507115	1	0	1	165	0.192621	0.175205	0
794	mpneu00083	1303	16696	16752	+	56	18	orfs	-1																							0	0	0	0	0	0.266125	1	0	0	0	0.0332248	1	0	0	0	0.1262	1	0
795	mpneu00084	1310	16816	16821	+	5	1	orfs	-1																							0	0	0	0	0	0.0280132	1	0	0	0	0.00349735	1	0	0	0	0.0132842	1	0
796	mpneu00085	1317	16957	17046	+	89	29	orfs	0				0.897279		0	0								0.008	0	3	0	0	0	o	1	0	0	0	1	30	0.420197	0.343083	0	0	0	0.0524602	1	0	0	0	0.199263	1	0
797	mpneu00086	1321	17062	17298	+	236	78	orfs	0				0.584905		0	0								0.238	0	3	0	0	1	n34-44c49/50o	1	0	0	0	2	505	1.10652	0.303357	0	0	0	0.138145	1	0	2	342	0.524725	0.0977927	0
798	mpneu00087	1331	17332	17376	+	44	14	orfs	-1																							0	0	0	0	0	0.210099	1	0	0	0	0.0262301	1	0	0	0	0.0996313	1	0
799	mpneu00088	1339	17488	17499	+	11	3	orfs	-1																							0	0	0	0	0	0.0560263	1	0	0	0	0.00699469	1	0	0	0	0.0265684	1	0
800	mpneu00089	1340	17500	17505	+	5	1	orfs	-1																							0	0	0	0	0	0.0280132	1	0	0	0	0.00349735	1	0	0	0	0.0132842	1	0
801	mpneu00090	1341	17506	17571	+	65	21	orfs	0				1.54772		0	0								0.008	0	3	0	0	0	o	1	0	0	0	0	0	0.308145	1	0	0	0	0.0384708	1	0	0	0	0.146126	1	0
802	mpneu00091	1356	17860	17877	+	17	5	orfs	-1																							0	0	0	0	0	0.0840395	1	0	0	0	0.010492	1	0	0	0	0.0398525	1	0
803	mpneu00092	1358	17893	17946	+	53	17	orfs	-1																							0	0	0	1	10	0.252118	0.222847	0	0	0	0.0314761	1	0	0	0	0.119558	1	0
804	mpneu00093	1371	18229	18360	+	131	43	orfs	0				0.983504		0	0								0.037	1	3	0	0	0	o	1	0	0	0	1	17	0.61629	0.460056	0	0	0	0.0769416	1	0	0	0	0.292252	1	0
805	mpneu00094	1378	18385	18510	+	125	41	orfs	0				0.621686		0	0								0.026	0	3	0	0	1	n11-22c30/31o	1	0	0	0	0	0	0.588276	1	0	0	0	0.0734443	1	0	0	0	0.278968	1	0
806	mpneu00095	1386	18532	18657	+	125	41	orfs	0				0.410571		0	0								0.054	0	3	0	0	0	o	1	0	0	0	1	35	0.588276	0.444716	0	0	0	0.0734443	1	0	0	0	0.278968	1	0
807	mpneu00096	1390	18667	18672	+	5	1	orfs	-1																							0	0	0	0	0	0.0280132	1	0	0	0	0.00349735	1	0	0	0	0.0132842	1	0
808	mpneu00097	1393	18694	18945	+	251	83	orfs	0				0.195185		0	0								0.23	1	3	0	1	0	o37-57i	1	0	0	0	1	1	1.17655	0.69166	0	0	0	0.146889	1	0	0	0	0.557936	1	0
809	mpneu00098	1406	18973	18996	+	23	7	orfs	-1																							0	0	0	1	75	0.112053	0.106003	0	0	0	0.0139894	1	0	0	0	0.0531367	1	0
810	mpneu00099	1416	19123	19212	+	89	29	orfs	0				0.176389		0	0								0.004	1	3	0	0	0	o	1	0	0	0	0	0	0.420197	1	0	0	0	0.0524602	1	0	0	0	0.199263	1	0
811	mpneu00100	1436	19630	19860	+	230	76	orfs	0				7.12885		0	0								0.242	0	3	0	0	0	o	1	0	0	0	0	0	1.07851	1	0	0	0	0.134648	1	0	0	0	0.511441	1	0
812	mpneu00101	1451	20047	20061	+	14	4	orfs	-1																							0	0	0	0	0	0.0700329	1	0	0	0	0.00874336	1	0	0	0	0.0332104	1	0
813	mpneu00102	1454	20077	20085	+	8	2	orfs	-1																							0	0	0	0	0	0.0420197	1	0	0	0	0.00524602	1	0	0	0	0.0199263	1	0
814	mpneu00103	1471	20794	20901	+	107	35	orfs	0				7.24505		0	0								0.063	0	3	0	0	0	i	1	0	0	0	0	0	0.504237	1	0	0	0	0.0629522	1	0	0	0	0.239115	1	0
815	mpneu00104	1483	21274	21498	+	224	74	orfs	0				7.31577		0	0								0.082	1	3	0	1	1	n4-15c19/20o54-73i	1	0	0	0	1	1	1.05049	0.650235	0	0	0	0.13115	1	0	1	3	0.498157	0.39235	0
816	mpneu00105	1489	21538	21621	+	83	27	orfs	0				7.71544		0	0								0.002	1	3	0	0	0	o	1	0	0	0	0	0	0.392184	1	0	0	0	0.0489628	1	0	0	0	0.185979	1	0
817	mpneu00106	1492	21664	21708	+	44	14	orfs	-1																							0	0	0	0	0	0.210099	1	0	0	0	0.0262301	1	0	0	0	0.0996313	1	0
818	mpneu00107	1495	21730	21738	+	8	2	orfs	-1																							0	0	0	0	0	0.0420197	1	0	0	0	0.00524602	1	0	0	0	0.0199263	1	0
819	mpneu00108	1496	21748	21756	+	8	2	orfs	-1																							0	0	0	0	0	0.0420197	1	0	0	0	0.00524602	1	0	0	0	0.0199263	1	0
820	mpneu00109	1498	21775	21783	+	8	2	orfs	-1																							0	0	0	1	15	0.0420197	0.0411492	1	0	0	0.00524602	1	0	0	0	0.0199263	1	0
821	mpneu00110	1499	21784	21807	+	23	7	orfs	-1																							0	0	0	0	0	0.112053	1	0	0	0	0.0139894	1	0	0	0	0.0531367	1	0
822	mpneu00111	1500	21826	21849	+	23	7	orfs	-1																							0	0	0	0	0	0.112053	1	0	0	0	0.0139894	1	0	0	0	0.0531367	1	0
823	mpneu00112	1504	21868	21897	+	29	9	orfs	-1																							0	0	0	0	0	0.140066	1	0	0	0	0.0174867	1	0	0	0	0.0664209	1	0
824	mpneu00113	1505	21901	22041	+	140	46	orfs	0				6.82666		0	0								0.008	1	3	0	1	1	n8-13c18/19o28-45i	1	0	0	0	0	0	0.658309	1	0	0	0	0.0821876	1	0	0	0	0.312178	1	0
825	mpneu00114	1510	22054	22164	+	110	36	orfs	0				6.75381		0	0								0.017	0	3	0	0	0	o	1	0	0	0	0	0	0.518244	1	0	0	0	0.0647009	1	0	0	0	0.245757	1	0
826	mpneu00115	1515	22210	22242	+	32	10	orfs	-1																							0	0	0	0	0	0.154072	1	0	0	0	0.0192354	1	0	0	0	0.073063	1	0
827	mpneu00116	1518	22303	22314	+	11	3	orfs	-1																							0	0	0	0	0	0.0560263	1	0	0	0	0.00699469	1	0	0	0	0.0265684	1	0
828	mpneu00117	1519	22318	22347	+	29	9	orfs	-1																							0	0	0	0	0	0.140066	1	0	0	0	0.0174867	1	0	0	0	0.0664209	1	0
829	mpneu00118	1521	22354	22392	+	38	12	orfs	-1																							0	0	0	0	0	0.182086	1	0	0	0	0.0227327	1	0	0	0	0.0863472	1	0
830	mpneu00119	1524	22456	22620	+	164	54	orfs	0				7.67026		0	0								0.146	0	3	0	0	0	o	1	0	0	0	0	0	0.770362	1	0	0	0	0.096177	1	0	0	0	0.365315	1	0
831	mpneu00120	1528	22639	22734	+	95	31	orfs	0				7.34475		0	0								0.014	1	3	0	0	0	o	1	0	0	0	0	0	0.448211	1	0	0	0	0.0559575	1	0	0	0	0.212547	1	0
832	mpneu00121	1532	22738	22836	+	98	32	orfs	0				7.39875		0	0								0.009	0	3	0	0	0	i	1	0	0	0	0	0	0.462217	1	0	0	0	0.0577062	1	0	0	0	0.219189	1	0
833	mpneu00122	1537	22897	22911	+	14	4	orfs	-1																							0	0	0	0	0	0.0700329	1	0	0	0	0.00874336	1	0	0	0	0.0332104	1	0
834	mpneu00123	1538	22912	22962	+	50	16	orfs	-1																							0	0	0	0	0	0.238112	1	0	0	0	0.0297274	1	0	0	0	0.112916	1	0
835	mpneu00124	1541	22981	22992	+	11	3	orfs	-1																							0	0	0	0	0	0.0560263	1	0	0	0	0.00699469	1	0	0	0	0.0265684	1	0
836	mpneu00125	1543	23029	23040	+	11	3	orfs	-1																							0	0	0	0	0	0.0560263	1	0	0	0	0.00699469	1	0	0	0	0.0265684	1	0
837	mpneu00126	1544	23047	23181	+	134	44	orfs	0				8.54468		0	0								0.081	1	3	0	0	0	i	1	0	0	0	0	0	0.630296	1	0	0	0	0.0786903	1	0	0	0	0.298894	1	0
838	mpneu00127	1547	23197	23208	+	11	3	orfs	-1																							0	0	0	0	0	0.0560263	1	0	0	0	0.00699469	1	0	0	0	0.0265684	1	0
839	mpneu00128	1551	23236	23259	+	23	7	orfs	-1																							0	0	0	0	0	0.112053	1	0	0	0	0.0139894	1	0	0	0	0.0531367	1	0
840	mpneu00129	1554	23338	23376	+	38	12	orfs	-1																							0	0	0	0	0	0.182086	1	0	0	0	0.0227327	1	0	0	0	0.0863472	1	0
841	mpneu00130	1555	23383	23427	+	44	14	orfs	-1																							0	0	0	0	0	0.210099	1	0	0	0	0.0262301	1	0	0	0	0.0996313	1	0
842	mpneu00131	1558	23449	23634	+	185	61	orfs	0				7.91083		0	0								0.035	0	3	0	0	0	o	1	0	0	0	0	0	0.868408	1	0	0	0	0.108418	1	0	0	0	0.41181	1	0
843	mpneu00132	1563	23680	23721	+	41	13	orfs	-1																							0	0	0	0	0	0.196092	1	0	0	0	0.0244814	1	0	0	0	0.0929893	1	0
844	mpneu00133	1564	23740	23748	+	8	2	orfs	-1																							0	0	0	0	0	0.0420197	1	0	0	0	0.00524602	1	0	0	0	0.0199263	1	0
845	mpneu00134	1566	23752	23925	+	173	57	orfs	0				7.17457		0	0								0.03	0	3	0	0	0	o	1	0	0	0	0	0	0.812382	1	0	0	0	0.101423	1	0	0	0	0.385241	1	0
846	mpneu00135	1573	23938	24288	+	350	116	orfs	0				7.67163		0	0								0.523	0	3	0	0	0	i	1	0	0	0	0	0	1.63877	1	0	0	0	0.204595	1	0	0	0	0.777124	1	0
847	mpneu00136	1579	24289	24297	+	8	2	orfs	-1																							0	0	0	0	0	0.0420197	1	0	0	0	0.00524602	1	0	0	0	0.0199263	1	0
848	mpneu00137	1581	24361	24378	+	17	5	orfs	-1																							0	0	0	0	0	0.0840395	1	0	0	0	0.010492	1	0	0	0	0.0398525	1	0
849	mpneu00138	1582	24385	24414	+	29	9	orfs	-1																							0	0	0	0	0	0.140066	1	0	0	0	0.0174867	1	0	0	0	0.0664209	1	0
850	mpneu00139	1585	24418	24447	+	29	9	orfs	-1																							0	0	0	0	0	0.140066	1	0	0	0	0.0174867	1	0	0	0	0.0664209	1	0
851	mpneu00140	1586	24481	24543	+	62	20	orfs	0				7.59864		0	0								0.004	1	3	0	0	0	i	1	0	0	0	0	0	0.294138	1	0	0	0	0.0367221	1	0	0	0	0.139484	1	0
852	mpneu00141	1589	24562	24732	+	170	56	orfs	0				7.90318		0	0								0.035	0	3	0	0	0	o	1	0	0	0	0	0	0.798375	1	0	0	0	0.0996743	1	0	0	0	0.378599	1	0
853	mpneu00142	1596	24811	24843	+	32	10	orfs	-1																							0	0	0	0	0	0.154072	1	0	0	0	0.0192354	1	0	0	0	0.073063	1	0
854	mpneu00143	1597	24865	24915	+	50	16	orfs	-1																							0	0	0	0	0	0.238112	1	0	0	0	0.0297274	1	0	0	0	0.112916	1	0
855	mpneu00144	1599	24919	24993	+	74	24	orfs	0				7.17628		0	0								0.013	0	3	0	0	0	o	1	0	0	0	0	0	0.350165	1	0	0	0	0.0437168	1	0	0	0	0.166052	1	0
856	mpneu00145	1601	25018	25092	+	74	24	orfs	0				6.87614		0	0								0.019	1	3	0	0	0	i	1	0	0	0	0	0	0.350165	1	0	0	0	0.0437168	1	0	0	0	0.166052	1	0
857	mpneu00146	1604	25114	25122	+	8	2	orfs	-1																							0	0	0	0	0	0.0420197	1	0	0	0	0.00524602	1	0	0	0	0.0199263	1	0
858	mpneu00147	1605	25123	25209	+	86	28	orfs	0				7.27387		0	0								0.06	0	3	0	0	0	i	1	0	0	0	0	0	0.406191	1	0	0	0	0.0507115	1	0	0	0	0.192621	1	0
859	mpneu00148	1608	25255	25281	+	26	8	orfs	-1																							0	0	0	0	0	0.126059	1	0	0	0	0.0157381	1	0	0	0	0.0597788	1	0
860	mpneu00149	1610	25309	25347	+	38	12	orfs	-1																							0	0	0	0	0	0.182086	1	0	0	0	0.0227327	1	0	0	0	0.0863472	1	0
861	mpneu00150	1614	25465	25542	+	77	25	orfs	0				7.6354		0	0								0.102	0	3	0	0	0	i	1	0	0	0	0	0	0.364171	1	0	0	0	0.0454655	1	0	0	0	0.172694	1	0
862	mpneu00151	1618	25603	25626	+	23	7	orfs	-1																							0	0	0	0	0	0.112053	1	0	0	0	0.0139894	1	0	0	0	0.0531367	1	0
863	mpneu00152	1619	25645	25692	+	47	15	orfs	-1																							0	0	0	0	0	0.224105	1	0	0	0	0.0279788	1	0	0	0	0.106273	1	0
864	mpneu00153	1620	25693	25824	+	131	43	orfs	0				8.17423		0	0								0.003	0	3	0	0	1	n12-23c31/32o	1	0	0	0	0	0	0.61629	1	0	0	0	0.0769416	1	0	0	0	0.292252	1	0
865	mpneu00154	1623	25843	25878	+	35	11	orfs	-1																							0	0	0	0	0	0.168079	1	0	0	0	0.0209841	1	0	0	0	0.0797051	1	0
866	mpneu00155	1624	25885	25944	+	59	19	orfs	0				8.52305		0	0								0.022	0	3	0	0	0	o	1	0	0	0	0	0	0.280132	1	0	0	0	0.0349735	1	0	0	0	0.132842	1	0
867	mpneu00156	1627	25978	26037	+	59	19	orfs	0				8.14945		0	0								0.011	0	3	0	0	0	i	1	0	0	0	0	0	0.280132	1	0	0	0	0.0349735	1	0	0	0	0.132842	1	0
868	mpneu00157	1629	26086	26136	+	50	16	orfs	-1																							0	0	0	0	0	0.238112	1	0	0	0	0.0297274	1	0	0	0	0.112916	1	0
869	mpneu00158	1633	26176	26196	+	20	6	orfs	-1																							0	0	0	0	0	0.0980461	1	0	0	0	0.0122407	1	0	0	0	0.0464946	1	0
870	mpneu00159	1635	26248	26352	+	104	34	orfs	0				8.49115		0	0								0.061	1	3	0	0	0	o	1	0	0	0	0	0	0.49023	1	0	0	0	0.0612035	1	0	0	0	0.232473	1	0
871	mpneu00160	1637	26353	26403	+	50	16	orfs	-1																							0	0	0	0	0	0.238112	1	0	0	0	0.0297274	1	0	0	0	0.112916	1	0
872	mpneu00161	1639	26404	26568	+	164	54	orfs	0				8.19659		0	0								0.072	1	3	0	0	1	n8-18c23/24o	1	0	0	0	0	0	0.770362	1	0	0	0	0.096177	1	0	0	0	0.365315	1	0
873	mpneu00162	1643	26572	26586	+	14	4	orfs	-1																							0	0	0	0	0	0.0700329	1	0	0	0	0.00874336	1	0	0	0	0.0332104	1	0
874	mpneu00163	1644	26599	26916	+	317	105	orfs	0				9.16292		0	0								0.52	0	3	0	1	0	o33-50i	1	0	0	0	0	0	1.4847	1	0	0	0	0.185359	1	0	0	0	0.704062	1	0
875	mpneu00164	1652	26920	26964	+	44	14	orfs	-1																							0	0	0	0	0	0.210099	1	0	0	0	0.0262301	1	0	0	0	0.0996313	1	0
876	mpneu00165	1654	26971	27021	+	50	16	orfs	-1																							0	0	0	0	0	0.238112	1	0	0	0	0.0297274	1	0	0	0	0.112916	1	0
877	mpneu00166	1657	27028	27036	+	8	2	orfs	-1																							0	0	0	0	0	0.0420197	1	0	0	0	0.00524602	1	0	0	0	0.0199263	1	0
878	mpneu00167	1658	27049	27087	+	38	12	orfs	-1																							0	0	0	0	0	0.182086	1	0	0	0	0.0227327	1	0	0	0	0.0863472	1	0
879	mpneu00168	1659	27112	27141	+	29	9	orfs	-1																							0	0	0	0	0	0.140066	1	0	0	0	0.0174867	1	0	0	0	0.0664209	1	0
880	mpneu00169	1660	27151	27291	+	140	46	orfs	0				8.98065		0	0								0.019	0	3	0	0	1	n15-22c29/30o	1	0	0	0	0	0	0.658309	1	0	0	0	0.0821876	1	0	0	0	0.312178	1	0
881	mpneu00170	1665	27316	28245	+	929	309	orfs	MPN022	Cytoplasm	Proteases	8	8.4243	0.158549	115	17	184.9	184.9	149.4	183.32	7.87	0.485	NE	0.999	0	6	pip	0	0	o	2	0	0	0
882	mpneu00171	1715	28300	28326	+	26	8	orfs	-1																							0	0	0	0	0	0.126059	1	0	0	0	0.0157381	1	0	0	0	0.0597788	1	0
883	mpneu00172	1718	28330	28380	+	50	16	orfs	-1																							0	0	0	1	3	0.238112	0.211885	0	0	0	0.0297274	1	0	0	0	0.112916	1	0
884	mpneu00173	1720	28390	28431	+	41	13	orfs	-1																							0	0	0	0	0	0.196092	1	0	0	0	0.0244814	1	0	0	0	0.0929893	1	0
885	mpneu00174	1723	28450	28497	+	47	15	orfs	-1																							0	0	0	0	0	0.224105	1	0	0	0	0.0279788	1	0	0	0	0.106273	1	0
886	mpneu00175	1726	28507	28590	+	83	27	orfs	0				7.71654		0	0								0.017	0	3	0	0	0	o	1	0	0	0	0	0	0.392184	1	0	0	0	0.0489628	1	0	0	0	0.185979	1	0
887	mpneu00176	1730	28612	28680	+	68	22	orfs	0				6.42951		0	0								0.005	1	3	0	0	0	o	1	0	0	0	0	0	0.322151	1	0	0	0	0.0402195	1	0	0	0	0.152768	1	0
888	mpneu00177	1737	28720	28809	+	89	29	orfs	0				6.76762		0	0								0.02	0	3	0	0	0	i	1	0	0	0	0	0	0.420197	1	0	0	0	0.0524602	1	0	0	0	0.199263	1	0
889	mpneu00178	1739	28825	28836	+	11	3	orfs	-1																							0	0	0	0	0	0.0560263	1	0	0	0	0.00699469	1	0	0	0	0.0265684	1	0
890	mpneu00179	1740	28837	28845	+	8	2	orfs	-1																							0	0	0	0	0	0.0420197	1	0	0	0	0.00524602	1	0	0	0	0.0199263	1	0
891	mpneu00180	1743	28888	28950	+	62	20	orfs	0				6.94266		0	0								0.008	0	3	0	0	0	o	1	0	0	0	1	8	0.294138	0.254827	0	0	0	0.0367221	1	0	0	0	0.139484	1	0
892	mpneu00181	1746	28954	29025	+	71	23	orfs	0				7.02331		0	0								0.007	1	3	0	0	0	o	1	0	0	0	0	0	0.336158	1	0	0	0	0.0419681	1	0	0	0	0.15941	1	0
893	mpneu00182	1753	29116	29373	+	257	85	orfs	0				6.35411		0	0								0.204	0	3	0	0	0	o	1	0	0	0	0	0	1.20457	1	0	0	0	0.150386	1	0	0	0	0.57122	1	0
894	mpneu00183	1763	29443	29502	+	59	19	orfs	0				6.21692		0	0								0.013	0	3	0	0	0	o	1	0	0	0	0	0	0.280132	1	0	0	0	0.0349735	1	0	0	0	0.132842	1	0
895	mpneu00184	1768	29524	29535	+	11	3	orfs	-1																							0	0	0	1	80	0.0560263	0.0544858	0	0	0	0.00699469	1	0	0	0	0.0265684	1	0
896	mpneu00185	1774	29590	29631	+	41	13	orfs	-1																							0	0	0	0	0	0.196092	1	0	0	0	0.0244814	1	0	0	0	0.0929893	1	0
897	mpneu00186	1776	29665	29712	+	47	15	orfs	-1																							0	0	0	0	0	0.224105	1	0	0	0	0.0279788	1	0	0	0	0.106273	1	0
898	mpneu00187	1783	29899	29925	+	26	8	orfs	-1																							0	0	0	0	0	0.126059	1	0	0	0	0.0157381	1	0	0	0	0.0597788	1	0
899	mpneu00188	1789	30049	30219	+	170	56	orfs	0				10.3648		0	0								0.3	0	3	0	0	0	o	1	0	0	0	0	0	0.798375	1	0	0	0	0.0996743	1	0	0	0	0.378599	1	0
900	mpneu00189	1794	30244	31110	+	866	288	orfs	MPN025	Cytoplasm	Glycolysis	9	9.57121	0.404997	116	23	809.7	809.7	1015.9	1183.12	7.77	0.003	E	0.998	0	6	tsr	0	0	o	2	0	0	0
901	mpneu00190	1836	31111	32199	+	1088	362	orfs	MPN026	Cytoplasm	Protein synthesis factors	9	6.73437	0.093348	105	9	44.2	44.2	27.8	50.07	5.8	0.51	NE	0.993	1	6	yyaF	0	0	o	1	0	0	0
902	mpneu00191	1883	32251	32262	+	11	3	orfs	-1																							0	0	0	0	0	0.0560263	1	0	0	0	0.00699469	1	0	0	0	0.0265684	1	0
903	mpneu00192	1886	32323	32370	+	47	15	orfs	-1																							0	0	0	0	0	0.224105	1	0	0	0	0.0279788	1	0	0	0	0.106273	1	0
904	mpneu00193	1890	32383	32463	+	80	26	orfs	0				4.989		0	0								0.127	1	3	0	0	0	i	1	0	0	0	1	8	0.378178	0.314891	0	2	11	0.0472142	0.00108012	1	0	0	0.179336	1	0
905	mpneu00194	1896	32467	32550	+	83	27	orfs	0				4.99696		0	0								0.015	1	3	0	0	0	i	1	0	0	0	0	0	0.392184	1	0	0	0	0.0489628	1	0	1	2185	0.185979	0.169709	0
906	mpneu00195	1897	32572	32610	+	38	12	orfs	-1																							0	0	0	1	72	0.182086	0.16647	0	0	0	0.0227327	1	0	0	0	0.0863472	1	0
907	mpneu00196	1904	32734	32874	+	140	46	orfs	0				3.69521		0	0								0.017	0	3	0	0	0	o	1	0	0	0	1	145	0.658309	0.482274	0	0	0	0.0821876	1	0	0	0	0.312178	1	0
908	mpneu00197	1910	32890	32982	+	92	30	orfs	0				3.04571		0	0								0.049	0	3	0	0	1	n11-18c23/24o	1	0	0	0	3	11	0.434204	0.0098872	1	5	1879	0.0542089	3.72875e-09	1	1	493	0.205905	0.186089	0
909	mpneu00198	1916	33013	33165	+	152	50	orfs	0				6.05228		0	0								0.039	0	3	0	0	0	o	1	0	0	0	1	22	0.714336	0.510483	0	0	0	0.0891823	1	0	0	0	0.338747	1	0
910	mpneu00199	1930	33277	33321	+	44	14	orfs	-1																							0	0	0	1	6	0.210099	0.189496	0	0	0	0.0262301	1	0	0	0	0.0996313	1	0
911	mpneu00200	1945	33652	33684	+	32	10	orfs	-1																							0	0	0	0	0	0.154072	1	0	0	0	0.0192354	1	0	0	0	0.073063	1	0
912	mpneu00201	1947	33739	33858	+	119	39	orfs	0				7.4851		0	0								0.072	1	3	0	0	0	o	1	0	0	0	1	82	0.560263	0.428941	0	0	0	0.0699469	1	0	0	0	0.265684	1	0
913	mpneu00202	1958	33979	34551	+	572	190	orfs	MPN029	Cytoplasm	Protein synthesis factors	10	8.81954	0.187308	112	14	809.7	809.7	499.4	502.66	6.68	0.139	F	0.995	0	6	efp	0	0	o	1	0	0	0
914	mpneu00203	1981	34684	34713	+	29	9	orfs	-1																							0	0	0	0	0	0.140066	1	0	0	0	0.0174867	1	0	0	0	0.0664209	1	0
915	mpneu00204	1983	34720	34806	+	86	28	orfs	0				8.2393		0	0								0.01	0	3	0	0	0	o	1	0	0	0	1	5	0.406191	0.333817	0	0	0	0.0507115	1	0	0	0	0.192621	1	0
916	mpneu00205	1991	34975	35586	+	611	203	orfs	MPN031	Membrane	Conserved hypothetical proteins	10	7.12539	0.05435	96	5	115	28.9	115	93.28	7.06	0.027	E	0.951	1	6	MPN031	4	0	i12-33o39-60i81-105o125-146i	1	0	0	0
917	mpneu00206	2020	35662	35721	+	59	19	orfs	0				5.99988		0	0								0.028	0	3	0	0	0	i	1	0	0	0	0	0	0.280132	1	0	0	0	0.0349735	1	0	0	0	0.132842	1	0
918	mpneu00207	2025	35743	35796	+	53	17	orfs	-1																							0	0	0	1	18	0.252118	0.222847	0	0	0	0.0314761	1	0	0	0	0.119558	1	0
919	mpneu00208	2036	36076	36147	+	71	23	orfs	0				3.6912		0	0								0.002	0	3	0	0	0	o	1	0	0	0	1	575	0.336158	0.28549	0	0	0	0.0419681	1	0	2	9687	0.15941	0.0114329	1
920	mpneu00209	2047	36280	36306	+	26	8	orfs	-1																							0	0	0	0	0	0.126059	1	0	0	0	0.0157381	1	0	0	0	0.0597788	1	0
921	mpneu00210	2049	36373	36387	+	14	4	orfs	-1																							0	0	0	0	0	0.0700329	1	0	0	0	0.00874336	1	0	0	0	0.0332104	1	0
922	mpneu00211	2055	36508	36591	+	83	27	orfs	0				3.60081		0	0								0.023	0	3	0	0	0	o	1	0	0	0	0	0	0.392184	1	0	0	0	0.0489628	1	0	0	0	0.185979	1	0
923	mpneu00212	2061	36622	36633	+	11	3	orfs	-1																							0	0	0	0	0	0.0560263	1	0	0	0	0.00699469	1	0	0	0	0.0265684	1	0
924	mpneu00213	2063	36652	36792	+	140	46	orfs	0				2.10709		0	0								0.176	1	3	0	0	0	o	1	0	0	0	0	0	0.658309	1	0	0	0	0.0821876	1	0	0	0	0.312178	1	0
925	mpneu00214	2069	36796	36834	+	38	12	orfs	-1																							0	0	0	0	0	0.182086	1	0	0	0	0.0227327	1	0	0	0	0.0863472	1	0
926	mpneu00215	2079	37153	37203	+	50	16	orfs	-1																							0	0	0	0	0	0.238112	1	0	0	0	0.0297274	1	0	0	0	0.112916	1	0
927	mpneu00216	2097	37627	37665	+	38	12	orfs	-1																							0	0	0	0	0	0.182086	1	0	0	0	0.0227327	1	0	0	0	0.0863472	1	0
928	mpneu00217	2103	37786	37803	+	17	5	orfs	-1																							0	0	0	0	0	0.0840395	1	0	0	0	0.010492	1	0	0	0	0.0398525	1	0
929	mpneu00218	2112	38137	38262	+	125	41	orfs	0				1.64629		0	0								0.02	0	3	0	0	0	o	1	0	0	0	2	47	0.588276	0.118056	0	0	0	0.0734443	1	0	0	0	0.278968	1	0
930	mpneu00219	2118	38320	38421	+	101	33	orfs	0				1.74744		0	0								0.058	0	3	0	0	0	o	1	0	0	0	0	0	0.476224	1	0	0	0	0.0594549	1	0	0	0	0.225831	1	0
931	mpneu00220	2122	38464	38538	+	74	24	orfs	0				1.16556		0	0								0.031	0	3	0	0	0	o	1	0	0	0	0	0	0.350165	1	0	0	0	0.0437168	1	0	0	0	0.166052	1	0
932	mpneu00221	2133	38680	38865	+	185	61	orfs	0				0.56707		0	0								0.103	0	3	0	0	0	o	1	0	0	0	1	73	0.868408	0.580381	0	0	0	0.108418	1	0	0	0	0.41181	1	0
933	mpneu00222	2144	39010	39018	+	8	2	orfs	-1																							0	0	0	0	0	0.0420197	1	0	0	0	0.00524602	1	0	0	0	0.0199263	1	0
934	mpneu00223	2145	39073	39105	+	32	10	orfs	-1																							0	0	0	0	0	0.154072	1	0	0	0	0.0192354	1	0	0	0	0.073063	1	0
935	mpneu00224	2149	39139	39150	+	11	3	orfs	-1																							0	0	0	0	0	0.0560263	1	0	0	0	0.00699469	1	0	0	0	0.0265684	1	0
936	mpneu00225	2152	39208	39237	+	29	9	orfs	-1																							0	0	0	0	0	0.140066	1	0	0	0	0.0174867	1	0	0	0	0.0664209	1	0
937	mpneu00226	2153	39259	39282	+	23	7	orfs	-1																							0	0	0	0	0	0.112053	1	0	0	0	0.0139894	1	0	0	0	0.0531367	1	0
938	mpneu00227	2165	39592	39747	+	155	51	orfs	0				0.268204		0	0								0.084	1	3	0	0	0	o	1	0	0	0	1	8	0.728342	0.517291	0	0	0	0.090931	1	0	0	0	0.345389	1	0
939	mpneu00228	2175	39886	39924	+	38	12	orfs	-1																							0	0	0	0	0	0.182086	1	0	0	0	0.0227327	1	0	0	0	0.0863472	1	0
940	mpneu00229	2181	40072	40125	+	53	17	orfs	-1																							0	0	0	0	0	0.252118	1	0	0	0	0.0314761	1	0	0	0	0.119558	1	0
941	mpneu00230	2188	40321	40395	+	74	24	orfs	0				0.661672		0	0								0.007	0	3	0	0	0	o	1	0	0	0	0	0	0.350165	1	0	0	0	0.0437168	1	0	0	0	0.166052	1	0
942	mpneu00231	2199	40555	40593	+	38	12	orfs	-1																							0	0	0	0	0	0.182086	1	0	0	0	0.0227327	1	0	0	0	0.0863472	1	0
943	mpneu00232	2214	40942	41070	+	128	42	orfs	0				0.102805		0	0								0.139	0	3	0	0	0	o	1	0	0	0	0	0	0.602283	1	0	0	0	0.0751929	1	0	0	0	0.28561	1	0
944	mpneu00233	2218	41080	41154	+	74	24	orfs	0				0.489624		0	0								0.024	0	3	0	0	0	o	1	0	0	0	1	12	0.350165	0.295428	0	0	0	0.0437168	1	0	0	0	0.166052	1	0
945	mpneu00234	2227	41284	41391	+	107	35	orfs	0				2.16977		0	0								0.014	0	3	0	1	0	i12-33o	1	0	0	0	0	0	0.504237	1	0	0	0	0.0629522	1	0	1	5	0.239115	0.212676	0
946	mpneu00235	2235	41506	41517	+	11	3	orfs	-1																							0	0	0	0	0	0.0560263	1	0	0	0	0.00699469	1	0	0	0	0.0265684	1	0
947	mpneu00236	2236	41554	41586	+	32	10	orfs	-1																							0	0	0	0	0	0.154072	1	0	0	0	0.0192354	1	0	0	0	0.073063	1	0
948	mpneu00237	2239	41605	41658	+	53	17	orfs	-1																							0	0	0	0	0	0.252118	1	0	0	0	0.0314761	1	0	0	0	0.119558	1	0
949	mpneu00238	2241	41662	41667	+	5	1	orfs	-1																							0	0	0	0	0	0.0280132	1	0	0	0	0.00349735	1	0	0	0	0.0132842	1	0
950	mpneu00239	2243	41689	41730	+	41	13	orfs	-1																							0	0	0	0	0	0.196092	1	0	0	0	0.0244814	1	0	0	0	0.0929893	1	0
951	mpneu00240	2247	41821	41850	+	29	9	orfs	-1																							0	0	0	0	0	0.140066	1	0	0	0	0.0174867	1	0	0	0	0.0664209	1	0
952	mpneu00241	2248	41851	41886	+	35	11	orfs	-1																							0	0	0	1	310	0.168079	0.154713	0	0	0	0.0209841	1	0	0	0	0.0797051	1	0
953	mpneu00242	2250	41932	41946	+	14	4	orfs	-1																							0	0	0	0	0	0.0700329	1	0	0	0	0.00874336	1	0	0	0	0.0332104	1	0
954	mpneu00243	2252	41968	41976	+	8	2	orfs	-1																							0	0	0	0	0	0.0420197	1	0	0	0	0.00524602	1	0	0	0	0.0199263	1	0
955	mpneu00244	2253	41986	42000	+	14	4	orfs	-1																							0	0	0	0	0	0.0700329	1	0	0	0	0.00874336	1	0	0	0	0.0332104	1	0
956	mpneu00245	2254	42007	42048	+	41	13	orfs	-1																							0	0	0	0	0	0.196092	1	0	0	0	0.0244814	1	0	0	0	0.0929893	1	0
957	mpneu00246	2259	42085	42105	+	20	6	orfs	-1																							0	0	0	0	0	0.0980461	1	0	0	0	0.0122407	1	0	0	0	0.0464946	1	0
958	mpneu00247	2260	42118	42210	+	92	30	orfs	0				5.00454		0	0								0.122	0	3	0	0	0	o	1	0	0	0	0	0	0.434204	1	0	0	0	0.0542089	1	0	0	0	0.205905	1	0
959	mpneu00248	2263	42214	42231	+	17	5	orfs	-1																							0	0	0	0	0	0.0840395	1	0	0	0	0.010492	1	0	0	0	0.0398525	1	0
960	mpneu00249	2266	42268	42288	+	20	6	orfs	-1																							0	0	0	0	0	0.0980461	1	0	0	0	0.0122407	1	0	0	0	0.0464946	1	0
961	mpneu00250	2268	42334	42441	+	107	35	orfs	0				5.51806		0	0								0.025	0	3	0	0	0	o	1	0	0	0	0	0	0.504237	1	0	0	0	0.0629522	1	0	0	0	0.239115	1	0
962	mpneu00251	2275	42547	42582	+	35	11	orfs	-1																							0	0	0	0	0	0.168079	1	0	0	0	0.0209841	1	0	0	0	0.0797051	1	0
963	mpneu00252	2276	42583	42681	+	98	32	orfs	0				3.62014		0	0								0.006	1	3	0	0	0	o	1	0	0	0	1	624	0.462217	0.370114	0	0	0	0.0577062	1	0	1	1678	0.219189	0.19683	0
964	mpneu00253	2282	42700	42720	+	20	6	orfs	-1																							0	0	0	1	74	0.0980461	0.0933929	0	0	0	0.0122407	1	0	0	0	0.0464946	1	0
965	mpneu00254	2284	42748	42780	+	32	10	orfs	-1																							0	0	0	0	0	0.154072	1	0	0	0	0.0192354	1	0	2	239	0.073063	0.00254259	1
966	mpneu00255	2288	42808	43062	+	254	84	orfs	0				3.39288		0	0								0.348	0	3	0	1	0	o12-33i	1	0	0	0	2	1086	1.19056	0.333958	0	0	0	0.148637	1	0	1	316	0.564578	0.4314	0
967	mpneu00256	2295	43072	43143	+	71	23	orfs	0				3.26954		0	0								0.11	1	3	0	0	0	o	1	0	0	0	0	0	0.336158	1	0	0	0	0.0419681	1	0	0	0	0.15941	1	0
968	mpneu00257	2299	43153	43293	+	140	46	orfs	0				3.52533		0	0								0.008	0	3	0	0	0	o	1	0	0	0	0	0	0.658309	1	0	0	0	0.0821876	1	0	0	0	0.312178	1	0
969	mpneu00258	2306	43360	43452	+	92	30	orfs	0				3.02607		0	0								0.012	0	3	0	0	0	o	1	0	0	0	0	0	0.434204	1	0	0	0	0.0542089	1	0	0	0	0.205905	1	0
970	mpneu00259	2313	43531	43551	+	20	6	orfs	-1																							0	0	0	0	0	0.0980461	1	0	0	0	0.0122407	1	0	0	0	0.0464946	1	0
971	mpneu00260	2318	43642	43653	+	11	3	orfs	-1																							0	0	0	0	0	0.0560263	1	0	0	0	0.00699469	1	0	0	0	0.0265684	1	0
972	mpneu00261	2319	43666	43722	+	56	18	orfs	-1																							0	0	0	0	0	0.266125	1	0	0	0	0.0332248	1	0	0	0	0.1262	1	0
973	mpneu00262	2323	43741	43770	+	29	9	orfs	-1																							0	0	0	0	0	0.140066	1	0	0	0	0.0174867	1	0	0	0	0.0664209	1	0
974	mpneu00263	2326	43804	43845	+	41	13	orfs	-1																							0	0	0	0	0	0.196092	1	0	0	0	0.0244814	1	0	0	0	0.0929893	1	0
975	mpneu00264	2330	43864	43884	+	20	6	orfs	-1																							0	0	0	0	0	0.0980461	1	0	0	0	0.0122407	1	0	0	0	0.0464946	1	0
976	mpneu00265	2331	43885	43905	+	20	6	orfs	-1																							0	0	0	0	0	0.0980461	1	0	0	0	0.0122407	1	0	0	0	0.0464946	1	0
977	mpneu00266	2333	43927	44016	+	89	29	orfs	0				9.4908		0	0								0.015	1	3	0	0	0	i	1	0	0	0	0	0	0.420197	1	0	0	0	0.0524602	1	0	0	0	0.199263	1	0
978	mpneu00267	2336	44026	44061	+	35	11	orfs	-1																							0	0	0	0	0	0.168079	1	0	0	0	0.0209841	1	0	0	0	0.0797051	1	0
979	mpneu00268	2339	44119	44223	+	104	34	orfs	0				8.42588		0	0								0.016	0	3	0	0	0	i	1	0	0	0	0	0	0.49023	1	0	0	0	0.0612035	1	0	0	0	0.232473	1	0
980	mpneu00269	2344	44326	44418	+	92	30	orfs	0				9.01753		0	0								0.033	0	3	0	0	0	o	1	0	0	0	0	0	0.434204	1	0	0	0	0.0542089	1	0	0	0	0.205905	1	0
981	mpneu00270	2350	44479	44493	+	14	4	orfs	-1																							0	0	0	0	0	0.0700329	1	0	0	0	0.00874336	1	0	0	0	0.0332104	1	0
982	mpneu00271	2353	44524	44541	+	17	5	orfs	-1																							0	0	0	0	0	0.0840395	1	0	0	0	0.010492	1	0	0	0	0.0398525	1	0
983	mpneu00272	2355	44572	44625	+	53	17	orfs	-1																							0	0	0	0	0	0.252118	1	0	0	0	0.0314761	1	0	0	0	0.119558	1	0
984	mpneu00273	2358	44638	44697	+	59	19	orfs	0				9.18957		0	0								0.036	0	3	0	0	0	i	1	0	0	0	0	0	0.280132	1	0	0	0	0.0349735	1	0	0	0	0.132842	1	0
985	mpneu00274	2360	44713	44808	+	95	31	orfs	0				9.12144		0	0								0.024	0	3	0	0	0	o	1	0	0	0	0	0	0.448211	1	0	0	0	0.0559575	1	0	0	0	0.212547	1	0
986	mpneu00275	2364	44830	44928	+	98	32	orfs	0				8.97684		0	0								0.006	0	3	0	0	0	o	1	0	0	0	0	0	0.462217	1	0	0	0	0.0577062	1	0	0	0	0.219189	1	0
987	mpneu00276	2367	44929	44961	+	32	10	orfs	-1																							0	0	0	0	0	0.154072	1	0	0	0	0.0192354	1	0	0	0	0.073063	1	0
988	mpneu00277	2370	44986	45057	+	71	23	orfs	0				9.03816		0	0								0.036	1	3	0	0	0	i	1	0	0	0	1	4	0.336158	0.28549	0	0	0	0.0419681	1	0	0	0	0.15941	1	0
989	mpneu00278	2374	45064	45243	+	179	59	orfs	0				9.40256		0	0								0.055	1	3	0	0	0	o	1	0	0	0	1	1	0.840395	0.56846	0	0	0	0.10492	1	0	0	0	0.398525	1	0
990	mpneu00279	2379	45253	45276	+	23	7	orfs	-1																							0	0	0	0	0	0.112053	1	0	0	0	0.0139894	1	0	0	0	0.0531367	1	0
991	mpneu00280	2382	45283	45324	+	41	13	orfs	-1																							0	0	0	0	0	0.196092	1	0	0	0	0.0244814	1	0	0	0	0.0929893	1	0
992	mpneu00281	2385	45334	45552	+	218	72	orfs	0				9.282		0	0								0.067	0	3	0	2	0	o12-31i38-59o	1	0	0	0	0	0	1.02248	1	0	0	0	0.127653	1	0	0	0	0.484873	1	0
993	mpneu00282	2392	45568	45645	+	77	25	orfs	0				7.78798		0	0								0.01	0	3	0	0	0	i	1	0	0	0	0	0	0.364171	1	0	0	0	0.0454655	1	0	0	0	0.172694	1	0
994	mpneu00283	2395	45664	45759	+	95	31	orfs	0				5.01016		0	0								0.029	0	3	0	0	0	i	1	0	0	0	1	4	0.448211	0.36123	0	1	1	0.0559575	0.0544207	0	0	0	0.212547	1	0
995	mpneu00284	2404	45811	45876	+	65	21	orfs	0				3.34		1	1								0.063	0	3	0	0	0	i	1	0	0	0	0	0	0.308145	1	0	0	0	0.0384708	1	0	0	0	0.146126	1	0
996	mpneu00285	2407	45901	45927	+	26	8	orfs	-1																							0	0	0	0	0	0.126059	1	0	0	0	0.0157381	1	0	0	0	0.0597788	1	0
997	mpneu00286	2410	45952	46158	+	206	68	orfs	0				2.34645		0	0								0.087	0	5	0	0	1	n2-13c18/19o	1	0	0	0	2	103	0.966454	0.251903	0	0	0	0.120658	1	0	0	0	0.458304	1	0
998	mpneu00287	2417	46228	46296	+	68	22	orfs	0				3.10842		0	0								0.017	0	3	0	0	0	o	1	0	0	0	1	47	0.322151	0.275412	0	0	0	0.0402195	1	0	0	0	0.152768	1	0
999	mpneu00288	2423	46336	46365	+	29	9	orfs	-1																							0	0	0	1	56	0.140066	0.130699	0	0	0	0.0174867	1	0	0	0	0.0664209	1	0
1000	mpneu00289	2430	46507	46581	+	74	24	orfs	0				0		0	0								0.003	1	3	0	0	0	o	1	0	0	0	1	631	0.350165	0.295428	0	0	0	0.0437168	1	0	1	94	0.166052	0.152998	0
1001	mpneu00290	2437	46744	46761	+	17	5	orfs	-1																							0	0	0	0	0	0.0840395	1	0	0	0	0.010492	1	0	0	0	0.0398525	1	0
1002	mpneu00291	2444	46852	46917	+	65	21	orfs	0				1.21833		0	0								0.061	1	3	0	0	0	o	1	0	0	0	0	0	0.308145	1	0	0	0	0.0384708	1	0	0	0	0.146126	1	0
1003	mpneu00292	2447	46918	46929	+	11	3	orfs	-1																							0	0	0	0	0	0.0560263	1	0	0	0	0.00699469	1	0	0	0	0.0265684	1	0
1004	mpneu00293	2455	47020	47097	+	77	25	orfs	0				0.424679		0	0								0.036	1	3	0	0	0	o	1	0	0	0	0	0	0.364171	1	0	0	0	0.0454655	1	0	0	0	0.172694	1	0
1005	mpneu00294	2458	47101	47124	+	23	7	orfs	-1																							0	0	0	0	0	0.112053	1	0	0	0	0.0139894	1	0	0	0	0.0531367	1	0
1006	mpneu00295	2460	47137	47187	+	50	16	orfs	-1																							0	0	0	0	0	0.238112	1	0	0	0	0.0297274	1	0	0	0	0.112916	1	0
1007	mpneu00296	2463	47194	48210	+	1016	338	orfs	MPN039		Conserved hypothetical proteins	14	5.97202	0.0779379	0	0				3.87		0.779	NE	0.998	0	2	mgeni04332||/inference=existence: similar to aa sequence:swissprot:p47278.1	0	1	n7-18c26/27o	1	0	0	0
1008	mpneu00297	2522	48670	49230	+	560	186	orfs	MPN041		Conserved hypothetical proteins	14	3.0181	0.0133263	0	0						0.797	NE	0.917	0	2	mgeni04332||/inference=existence: similar to aa sequence:swissprot:p47278.1	0	0	o	1	0	0	0
1009	mpneu00298	2545	49252	49257	+	5	1	orfs	-1																							0	0	0	0	0	0.0280132	1	0	0	0	0.00349735	1	0	0	0	0.0132842	1	0
1010	mpneu00299	2559	49594	49626	+	32	10	orfs	-1																							0	0	0	0	0	0.154072	1	0	0	0	0.0192354	1	0	0	0	0.073063	1	0
1011	mpneu00300	2571	50044	50061	+	17	5	orfs	-1																							0	0	0	0	0	0.0840395	1	0	0	0	0.010492	1	0	0	0	0.0398525	1	0
1012	mpneu00301	2582	50278	50304	+	26	8	orfs	-1																							0	0	0	0	0	0.126059	1	0	0	0	0.0157381	1	0	0	0	0.0597788	1	0
1013	mpneu00302	2589	50557	50613	+	56	18	orfs	-1																							0	0	0	0	0	0.266125	1	0	0	0	0.0332248	1	0	0	0	0.1262	1	0
1014	mpneu00303	2591	50623	50637	+	14	4	orfs	-1																							0	0	0	1	8	0.0700329	0.0676369	0	0	0	0.00874336	1	0	0	0	0.0332104	1	0
1015	mpneu00304	2601	50893	50916	+	23	7	orfs	-1																							0	0	0	0	0	0.112053	1	0	0	0	0.0139894	1	0	0	0	0.0531367	1	0
1016	mpneu00305	2604	50980	51006	+	26	8	orfs	-1																							0	0	0	0	0	0.126059	1	0	0	0	0.0157381	1	0	0	0	0.0597788	1	0
1017	mpneu00306	2605	51019	51030	+	11	3	orfs	-1																							0	0	0	0	0	0.0560263	1	0	0	0	0.00699469	1	0	0	0	0.0265684	1	0
1018	mpneu00307	2607	51070	51117	+	47	15	orfs	-1																							0	0	0	1	111	0.224105	0.200769	0	0	0	0.0279788	1	0	0	0	0.106273	1	0
1019	mpneu00308	2622	51406	51429	+	23	7	orfs	-1																							0	0	0	0	0	0.112053	1	0	0	0	0.0139894	1	0	0	0	0.0531367	1	0
1020	mpneu00309	2626	51451	51462	+	11	3	orfs	-1																							0	0	0	0	0	0.0560263	1	0	0	0	0.00699469	1	0	0	0	0.0265684	1	0
1021	mpneu00310	2633	51634	52428	+	794	264	orfs	MPN043	Membrane	Lipid/CoA metabolism	15	8.14573	0.0963734	115	4	75.1	162.2	75.1	156.49		0.526	NE	0.885	0	6	glpF	7	0	o12-37i49-71o77-96i108-134o162-182i194-215o243-263i	1	0	0	0
1022	mpneu00311	2668	52507	52710	+	203	67	orfs	0				7.38753		0	0								0.211	0	3	0	0	0	o	1	0	0	0	0	0	0.952448	1	0	0	0	0.11891	1	0	0	0	0.451662	1	0
1023	mpneu00312	2678	52726	52734	+	8	2	orfs	-1																							0	0	0	0	0	0.0420197	1	0	0	0	0.00524602	1	0	0	0	0.0199263	1	0
1024	mpneu00313	2681	52828	52836	+	8	2	orfs	-1																							0	0	0	0	0	0.0420197	1	0	0	0	0.00524602	1	0	0	0	0.0199263	1	0
1025	mpneu00314	2684	52903	52911	+	8	2	orfs	-1																							0	0	0	0	0	0.0420197	1	0	0	0	0.00524602	1	0	0	0	0.0199263	1	0
1026	mpneu00315	2685	53017	53052	+	35	11	orfs	-1																							0	0	0	0	0	0.168079	1	0	0	0	0.0209841	1	0	0	0	0.0797051	1	0
1027	mpneu00316	2689	53077	54321	+	1244	414	orfs	MPN045	Cytoplasm	tRNA synthases	16	7.24849	0.0716547	115	22	37.7	37.7	60.6	172.17	7.74	0.004	E	0.992	0	6	hisS	0	0	o	2	0	0	0
1028	mpneu00317	2746	54385	54402	+	17	5	orfs	-1																							0	0	0	0	0	0.0840395	1	0	0	0	0.010492	1	0	0	0	0.0398525	1	0
1029	mpneu00318	2778	55420	55599	+	179	59	orfs	0				5.54097		0	0								0.213	0	3	0	0	0	i	1	0	0	0	0	0	0.840395	1	0	0	0	0.10492	1	0	0	0	0.398525	1	0
1030	mpneu00319	2795	55942	57297	+	1355	451	orfs	MPN047	Cytoplasm	Vitamin/Folate metabolism	16	6.06969	0.0394114	94	15	29.7	29.7	34.7	32.21	6.31	0.009	E	0.998	0	6	MPN047	0	0	o	2	0	0	0
1031	mpneu00320	2854	57415	57465	+	50	16	orfs	-1																							0	0	0	0	0	0.238112	1	0	0	0	0.0297274	1	0	0	0	0.112916	1	0
1032	mpneu00321	2861	57601	59442	+	1841	613	orfs	MPN048	Cytoplasm	Lipid/CoA metabolism	19	3.64088	0.0113056	0	0	7.3	7.3	0	0		0.82	NE	0.968	0	6	MPN048	0	0	o	1	0	0	0
1033	mpneu00322	2931	59461	59472	+	11	3	orfs	-1																							0	0	0	0	0	0.0560263	1	0	0	0	0.00699469	1	0	0	0	0.0265684	1	0
1034	mpneu00323	2935	59518	59523	+	5	1	orfs	-1																							0	0	0	0	0	0.0280132	1	0	0	0	0.00349735	1	0	0	0	0.0132842	1	0
1035	mpneu00324	2936	59524	59568	+	44	14	orfs	-1																							0	0	0	0	0	0.210099	1	0	0	0	0.0262301	1	0	0	0	0.0996313	1	0
1036	mpneu00325	2940	59602	59649	+	47	15	orfs	-1																							0	0	0	0	0	0.224105	1	0	1	2	0.0279788	0.027591	1	0	0	0.106273	1	0
1037	mpneu00326	2942	59656	59688	+	32	10	orfs	-1																							0	0	0	0	0	0.154072	1	0	0	0	0.0192354	1	0	0	0	0.073063	1	0
1038	mpneu00327	2945	59731	59760	+	29	9	orfs	-1																							0	0	0	0	0	0.140066	1	0	0	0	0.0174867	1	0	0	0	0.0664209	1	0
1039	mpneu00328	2947	59764	59787	+	23	7	orfs	-1																							0	0	0	0	0	0.112053	1	0	0	0	0.0139894	1	0	0	0	0.0531367	1	0
1040	mpneu00329	2948	59791	59835	+	44	14	orfs	-1																							0	0	0	1	1	0.210099	0.189496	0	0	0	0.0262301	1	0	0	0	0.0996313	1	0
1041	mpneu00330	2950	59884	59901	+	17	5	orfs	-1																							0	0	0	1	7	0.0840395	0.0806051	0	0	0	0.010492	1	0	0	0	0.0398525	1	0
1042	mpneu00331	2952	59926	59964	+	38	12	orfs	-1																							0	0	0	0	0	0.182086	1	0	1	3	0.0227327	0.0224763	1	0	0	0.0863472	1	0
1043	mpneu00332	2954	59986	60006	+	20	6	orfs	-1																							0	0	0	0	0	0.0980461	1	0	0	0	0.0122407	1	0	0	0	0.0464946	1	0
1044	mpneu00333	2957	60070	60105	+	35	11	orfs	-1																							0	0	0	0	0	0.168079	1	0	0	0	0.0209841	1	0	0	0	0.0797051	1	0
1045	mpneu00334	2958	60124	60165	+	41	13	orfs	-1																							0	0	0	0	0	0.196092	1	0	0	0	0.0244814	1	0	1	5	0.0929893	0.0887967	0
1046	mpneu00335	2960	60187	60282	+	95	31	orfs	0				2.19158		0	0								0.002	0	3	0	0	0	i	1	0	0	0	1	499	0.448211	0.36123	0	0	0	0.0559575	1	0	1	133	0.212547	0.191478	0
1047	mpneu00336	2964	60289	60348	+	59	19	orfs	0				2.11159		0	0								0.023	1	3	0	0	0	o	1	0	0	0	0	0	0.280132	1	0	0	0	0.0349735	1	0	0	0	0.132842	1	0
1048	mpneu00337	2969	60415	60420	+	5	1	orfs	-1																							0	0	0	0	0	0.0280132	1	0	0	0	0.00349735	1	0	0	0	0.0132842	1	0
1049	mpneu00338	2970	60442	60450	+	8	2	orfs	-1																							0	0	0	0	0	0.0420197	1	0	0	0	0.00524602	1	0	0	0	0.0199263	1	0
1050	mpneu00339	2971	60457	60507	+	50	16	orfs	-1																							0	0	0	0	0	0.238112	1	0	0	0	0.0297274	1	0	0	0	0.112916	1	0
1051	mpneu00340	2975	60559	60576	+	17	5	orfs	-1																							0	0	0	0	0	0.0840395	1	0	0	0	0.010492	1	0	0	0	0.0398525	1	0
1052	mpneu00341	2977	60595	60609	+	14	4	orfs	-1																							0	0	0	0	0	0.0700329	1	0	0	0	0.00874336	1	0	0	0	0.0332104	1	0
1053	mpneu00342	2978	60637	60672	+	35	11	orfs	-1																							0	0	0	0	0	0.168079	1	0	0	0	0.0209841	1	0	0	0	0.0797051	1	0
1054	mpneu00343	2982	60727	60792	+	65	21	orfs	0				2.71638		0	0								0.012	1	3	0	0	1	n2-8c13/14o	1	0	0	0	0	0	0.308145	1	0	0	0	0.0384708	1	0	1	15	0.146126	0.135951	0
1055	mpneu00344	2986	60814	60849	+	35	11	orfs	-1																							0	0	0	0	0	0.168079	1	0	0	0	0.0209841	1	0	1	20	0.0797051	0.0766114	0
1056	mpneu00345	2989	60862	61182	+	320	106	orfs	0				2.38798		0	0								0.506	1	3	0	1	0	i28-50o	1	0	0	0	4	47	1.4987	0.0654799	0	0	0	0.187108	1	0	0	0	0.710704	1	0
1057	mpneu00346	2997	61192	61212	+	20	6	orfs	-1																							0	0	0	1	6	0.0980461	0.0933929	0	1	25	0.0122407	0.0121661	1	0	0	0.0464946	1	0
1058	mpneu00347	2999	61237	61251	+	14	4	orfs	-1																							0	0	0	0	0	0.0700329	1	0	0	0	0.00874336	1	0	0	0	0.0332104	1	0
1059	mpneu00348	3000	61261	61290	+	29	9	orfs	-1																							0	0	0	0	0	0.140066	1	0	0	0	0.0174867	1	0	1	39	0.0664209	0.0642631	0
1060	mpneu00349	3003	61324	61383	+	59	19	orfs	0				2.56434		0	0								0.014	0	3	0	0	0	i	1	0	0	0	0	0	0.280132	1	0	0	0	0.0349735	1	0	0	0	0.132842	1	0
1061	mpneu00350	3005	61387	61425	+	38	12	orfs	-1																							0	0	0	2	267	0.182086	0.0146962	1	0	0	0.0227327	1	0	1	243	0.0863472	0.0827243	0
1062	mpneu00351	3012	61564	61632	+	68	22	orfs	0				0		0	0								0.034	0	3	0	0	0	i	1	0	0	0	0	0	0.322151	1	0	0	0	0.0402195	1	0	0	0	0.152768	1	0
1063	mpneu00352	3015	61645	61701	+	56	18	orfs	-1																							0	0	0	0	0	0.266125	1	0	0	0	0.0332248	1	0	0	0	0.1262	1	0
1064	mpneu00353	3020	61729	61956	+	227	75	orfs	0				5.00986		0	0								0.516	0	3	0	0	0	i	1	0	0	0	0	0	1.0645	1	0	0	0	0.132899	1	0	1	60	0.504799	0.396373	0
1065	mpneu00354	3031	61972	61980	+	8	2	orfs	-1																							0	0	0	0	0	0.0420197	1	0	0	0	0.00524602	1	0	0	0	0.0199263	1	0
1066	mpneu00355	3037	62068	62124	+	56	18	orfs	-1																							0	0	0	0	0	0.266125	1	0	0	0	0.0332248	1	0	0	0	0.1262	1	0
1067	mpneu00356	3040	62158	62232	+	74	24	orfs	0				4.17654		0	0								0.009	1	3	0	0	1	n2-13c18/19o	1	0	0	0	0	0	0.350165	1	0	0	0	0.0437168	1	0	0	0	0.166052	1	0
1068	mpneu00357	3044	62233	62418	+	185	61	orfs	0				2.9788		0	0								0.431	0	3	0	1	0	o6-25i	1	0	0	0	1	1	0.868408	0.580381	0	0	0	0.108418	1	0	0	0	0.41181	1	0
1069	mpneu00358	3054	62434	62490	+	56	18	orfs	-1																							0	0	0	0	0	0.266125	1	0	0	0	0.0332248	1	0	0	0	0.1262	1	0
1070	mpneu00359	3065	62662	62694	+	32	10	orfs	-1																							0	0	0	0	0	0.154072	1	0	0	0	0.0192354	1	0	0	0	0.073063	1	0
1071	mpneu00360	3067	62695	63093	+	398	132	orfs	0				1.11984		0	0								0.462	0	3	0	0	0	o	1	0	0	0	4	111	1.86288	0.119019	0	0	0	0.232573	1	0	1	21	0.883398	0.586624	0
1072	mpneu00361	3084	63112	63207	+	95	31	orfs	0				0.870057		0	0								0.002	0	3	0	0	0	o	1	0	0	0	3	53	0.448211	0.0107642	1	0	0	0.0559575	1	0	0	0	0.212547	1	0
1073	mpneu00362	3091	63226	63540	+	314	104	orfs	0				0.310545		0	0								0.464	0	3	0	1	0	o12-34i	1	0	0	0	2	73	1.47069	0.432318	0	0	0	0.183611	1	0	1	64	0.697419	0.502132	0
1074	mpneu00363	3110	63586	63657	+	71	23	orfs	0				0.169288		0	0								0.013	1	3	0	0	0	o	1	0	0	0	0	0	0.336158	1	0	0	0	0.0419681	1	0	0	0	0.15941	1	0
1075	mpneu00364	3113	63685	63723	+	38	12	orfs	-1																							0	0	0	0	0	0.182086	1	0	0	0	0.0227327	1	0	0	0	0.0863472	1	0
1076	mpneu00365	3116	63733	63759	+	26	8	orfs	-1																							0	0	0	0	0	0.126059	1	0	0	0	0.0157381	1	0	0	0	0.0597788	1	0
1077	mpneu00366	3118	63769	63786	+	17	5	orfs	-1																							0	0	0	0	0	0.0840395	1	0	0	0	0.010492	1	0	0	0	0.0398525	1	0
1078	mpneu00367	3124	63859	63936	+	77	25	orfs	0				0.524773		0	0								0.018	0	3	0	0	0	o	1	0	0	0	1	5	0.364171	0.305228	0	0	0	0.0454655	1	0	0	0	0.172694	1	0
1079	mpneu00368	3129	63964	64035	+	71	23	orfs	0				0.435498		0	0								0.007	0	3	0	0	0	o	1	0	0	0	1	5	0.336158	0.28549	0	0	0	0.0419681	1	0	0	0	0.15941	1	0
1080	mpneu00369	3139	64156	64245	+	89	29	orfs	0				0.382788		0	0								0.002	0	3	0	0	0	o	1	0	0	0	2	28	0.420197	0.067048	0	0	0	0.0524602	1	0	0	0	0.199263	1	0
1081	mpneu00370	3149	64396	64416	+	20	6	orfs	-1																							0	0	0	1	16	0.0980461	0.0933929	0	0	0	0.0122407	1	0	0	0	0.0464946	1	0
1082	mpneu00371	3152	64474	64503	+	29	9	orfs	-1																							0	0	0	1	20	0.140066	0.130699	0	0	0	0.0174867	1	0	0	0	0.0664209	1	0
1083	mpneu00372	3154	64531	64650	+	119	39	orfs	0				0.05		0	0								0.025	0	3	0	0	0	o	1	0	0	0	3	194	0.560263	0.0193719	1	0	0	0.0699469	1	0	0	0	0.265684	1	0
1084	mpneu00373	3161	64678	64710	+	32	10	orfs	-1																							0	0	0	0	0	0.154072	1	0	0	0	0.0192354	1	0	1	339	0.073063	0.0704577	0
1085	mpneu00374	3168	64831	66804	+	1973	657	orfs	MPN052	Lipoprotein	Nucleotide metabolism/Salvage	23	8.73281	0.192384	116	37	259.2	280.6	259.2	760.4	8.17	0.149	F	0.979	1	6	MPN052	1	0	i12-33o	1	0	0	0
1086	mpneu00375	3248	66886	66921	+	35	11	orfs	-1																							0	0	0	0	0	0.168079	1	0	0	0	0.0209841	1	0	0	0	0.0797051	1	0
1087	mpneu00376	3250	66943	66975	+	32	10	orfs	-1																							0	0	0	0	0	0.154072	1	0	0	0	0.0192354	1	0	0	0	0.073063	1	0
1088	mpneu00377	3253	67030	67047	+	17	5	orfs	-1																							0	0	0	0	0	0.0840395	1	0	0	0	0.010492	1	0	0	0	0.0398525	1	0
1089	mpneu00378	3255	67048	67068	+	20	6	orfs	-1																							0	0	0	0	0	0.0980461	1	0	0	0	0.0122407	1	0	0	0	0.0464946	1	0
1090	mpneu00379	3260	67165	67392	+	227	75	orfs	0				7.18873		0	0								0.214	0	3	0	1	0	o21-45i	1	0	0	0	0	0	1.0645	1	0	0	0	0.132899	1	0	0	0	0.504799	1	0
1091	mpneu00380	3271	67432	67482	+	50	16	orfs	-1																							0	0	0	0	0	0.238112	1	0	0	0	0.0297274	1	0	0	0	0.112916	1	0
1092	mpneu00381	3274	67492	67500	+	8	2	orfs	-1																							0	0	0	0	0	0.0420197	1	0	0	0	0.00524602	1	0	0	0	0.0199263	1	0
1093	mpneu00382	3275	67501	67545	+	44	14	orfs	-1																							0	0	0	0	0	0.210099	1	0	0	0	0.0262301	1	0	0	0	0.0996313	1	0
1094	mpneu00383	3280	67603	67668	+	65	21	orfs	0				4.81262		0	0								0.037	0	3	0	0	0	i	1	0	0	0	0	0	0.308145	1	0	0	0	0.0384708	1	0	0	0	0.146126	1	0
1095	mpneu00384	3285	67717	67743	+	26	8	orfs	-1																							0	0	0	1	20	0.126059	0.118437	0	0	0	0.0157381	1	0	0	0	0.0597788	1	0
1096	mpneu00385	3287	67789	67803	+	14	4	orfs	-1																							0	0	0	0	0	0.0700329	1	0	0	0	0.00874336	1	0	0	0	0.0332104	1	0
1097	mpneu00386	3290	67819	67884	+	65	21	orfs	0				0.853903		0	0								0.006	0	3	0	0	0	o	1	0	0	0	1	7	0.308145	0.265191	0	0	0	0.0384708	1	0	1	226	0.146126	0.135951	0
1098	mpneu00387	3300	68071	68100	+	29	9	orfs	-1																							0	0	0	0	0	0.140066	1	0	0	0	0.0174867	1	0	0	0	0.0664209	1	0
1099	mpneu00388	3303	68134	68163	+	29	9	orfs	-1																							0	0	0	0	0	0.140066	1	0	0	0	0.0174867	1	0	0	0	0.0664209	1	0
1100	mpneu00389	3306	68257	68331	+	74	24	orfs	0				0		0	0								0.023	0	3	0	0	0	i	1	0	0	0	0	0	0.350165	1	0	0	0	0.0437168	1	0	0	0	0.166052	1	0
1101	mpneu00390	3324	68854	68901	+	47	15	orfs	-1																							0	0	0	2	274	0.224105	0.0216571	1	0	0	0.0279788	1	0	2	258	0.106273	0.00526244	1
1102	mpneu00391	3328	69010	69339	+	329	109	orfs	0				1.22502		0	0								0.604	0	5	0	0	0	o	1	0	0	0	2	620	1.54072	0.455711	0	0	0	0.192354	1	0	1	130	0.73063	0.518394	0
1103	mpneu00392	3355	69622	69630	+	8	2	orfs	-1																							0	0	0	0	0	0.0420197	1	0	0	0	0.00524602	1	0	0	0	0.0199263	1	0
1104	mpneu00393	3359	69781	69933	+	152	50	orfs	0				0		0	0								0.019	0	3	0	1	0	i21-42o	1	0	0	0	1	1534	0.714336	0.510483	0	0	0	0.0891823	1	0	1	20	0.338747	0.287337	0
1105	mpneu00394	3372	70105	70254	+	149	49	orfs	0				1.12913		0	0								0.081	0	3	0	1	0	o27-43i	1	0	0	0	0	0	0.700329	1	0	0	0	0.0874336	1	0	0	0	0.332104	1	0
1106	mpneu00395	3378	70297	70398	+	101	33	orfs	0				1.82549		0	0								0.016	0	3	0	0	0	i	1	0	0	0	2	2	0.476224	0.0830813	0	0	0	0.0594549	1	0	1	2	0.225831	0.202147	0
1107	mpneu00396	3387	70423	70440	+	17	5	orfs	-1																							0	0	0	0	0	0.0840395	1	0	0	0	0.010492	1	0	0	0	0.0398525	1	0
1108	mpneu00397	3388	70453	70563	+	110	36	orfs	0				8.08955		0	0								0.003	0	3	0	0	0	o	1	0	0	0	0	0	0.518244	1	0	0	0	0.0647009	1	0	0	0	0.245757	1	0
1109	mpneu00398	3392	70570	70686	+	116	38	orfs	0				7.47173		0	0								0.024	1	3	0	0	1	n13-24c29/30o	1	0	0	0	0	0	0.546257	1	0	0	0	0.0681982	1	0	0	0	0.259041	1	0
1110	mpneu00399	3395	70702	70755	+	53	17	orfs	-1																							0	0	0	0	0	0.252118	1	0	0	0	0.0314761	1	0	0	0	0.119558	1	0
1111	mpneu00400	3400	70810	70821	+	11	3	orfs	-1																							0	0	0	0	0	0.0560263	1	0	0	0	0.00699469	1	0	0	0	0.0265684	1	0
1112	mpneu00401	3401	70831	70851	+	20	6	orfs	-1																							0	0	0	0	0	0.0980461	1	0	0	0	0.0122407	1	0	0	0	0.0464946	1	0
1113	mpneu00402	3404	70870	71013	+	143	47	orfs	0				7.04843		0	0								0.128	0	3	0	0	0	o	1	0	0	0	0	0	0.672316	1	0	0	0	0.0839363	1	0	0	0	0.31882	1	0
1114	mpneu00403	3408	71044	71109	+	65	21	orfs	0				6.63041		0	0								0.018	0	3	0	0	0	i	1	0	0	0	0	0	0.308145	1	0	0	0	0.0384708	1	0	0	0	0.146126	1	0
1115	mpneu00404	3415	71170	71196	+	26	8	orfs	-1																							0	0	0	0	0	0.126059	1	0	0	0	0.0157381	1	0	0	0	0.0597788	1	0
1116	mpneu00405	3418	71221	71268	+	47	15	orfs	-1																							0	0	0	0	0	0.224105	1	0	0	0	0.0279788	1	0	0	0	0.106273	1	0
1117	mpneu00406	3424	71335	71400	+	65	21	orfs	0				7.14781		0	0								0.017	0	3	0	0	0	i	1	0	0	0	0	0	0.308145	1	0	0	0	0.0384708	1	0	0	0	0.146126	1	0
1118	mpneu00407	3427	71401	71409	+	8	2	orfs	-1																							0	0	0	0	0	0.0420197	1	0	0	0	0.00524602	1	0	0	0	0.0199263	1	0
1119	mpneu00408	3428	71410	71418	+	8	2	orfs	-1																							0	0	0	0	0	0.0420197	1	0	0	0	0.00524602	1	0	0	0	0.0199263	1	0
1120	mpneu00409	3430	71497	71541	+	44	14	orfs	-1																							0	0	0	0	0	0.210099	1	0	0	0	0.0262301	1	0	0	0	0.0996313	1	0
1121	mpneu00410	3431	71542	71604	+	62	20	orfs	0				7.25459		0	0								0.034	0	3	0	0	0	i	1	0	0	0	0	0	0.294138	1	0	0	0	0.0367221	1	0	0	0	0.139484	1	0
1122	mpneu00411	3433	71659	71667	+	8	2	orfs	-1																							0	0	0	0	0	0.0420197	1	0	0	0	0.00524602	1	0	0	0	0.0199263	1	0
1123	mpneu00412	3434	71671	71784	+	113	37	orfs	0				7.30606		0	0								0.031	0	3	0	0	0	o	1	0	0	0	0	0	0.53225	1	0	0	0	0.0664496	1	0	0	0	0.252399	1	0
1124	mpneu00413	3440	71785	71874	+	89	29	orfs	0				7.47991		0	0								0.019	1	3	0	0	0	o	1	0	0	0	1	8	0.420197	0.343083	0	0	0	0.0524602	1	0	0	0	0.199263	1	0
1125	mpneu00414	3443	71890	71934	+	44	14	orfs	-1																							0	0	0	0	0	0.210099	1	0	0	0	0.0262301	1	0	0	0	0.0996313	1	0
1126	mpneu00415	3445	71935	71982	+	47	15	orfs	-1																							0	0	0	0	0	0.224105	1	0	0	0	0.0279788	1	0	0	0	0.106273	1	0
1127	mpneu00416	3446	71983	71997	+	14	4	orfs	-1																							0	0	0	0	0	0.0700329	1	0	0	0	0.00874336	1	0	0	0	0.0332104	1	0
1128	mpneu00417	3447	72010	72075	+	65	21	orfs	0				6.97366		0	0								0.009	1	3	0	0	0	i	1	0	0	0	0	0	0.308145	1	0	0	0	0.0384708	1	0	0	0	0.146126	1	0
1129	mpneu00418	3449	72088	72948	+	860	286	orfs	MPN056	Membrane	DNA synthesis/modifications/repair/conformation	26	6.13472	0.0499347	17	1	6	0.4	6	20.28		0.003	E	0.886	1	6	potB	6	0	i7-30o62-83i95-118o138-158i194-216o246-267i	1	0	0	0
1130	mpneu00419	3485	72967	73041	+	74	24	orfs	0				6.11287		0	0								0.004	0	3	0	0	0	o	1	0	0	0	0	0	0.350165	1	0	0	0	0.0437168	1	0	0	0	0.166052	1	0
1131	mpneu00420	3495	73252	73263	+	11	3	orfs	-1																							0	0	0	0	0	0.0560263	1	0	0	0	0.00699469	1	0	0	0	0.0265684	1	0
1132	mpneu00421	3517	73786	75243	+	1457	485	orfs	MPN058	Lipoprotein	DNA synthesis/modifications/repair/conformation	26	5.55419	0.0304783	115	20	48.8	76.4	48.8	114.28	7.03	0.016	E	0.996	0	6	MPN058	0	1	n9-20c25/26o	1	0	0	0
1133	mpneu00422	3572	75271	75300	+	29	9	orfs	-1																							0	0	0	0	0	0.140066	1	0	0	0	0.0174867	1	0	0	0	0.0664209	1	0
1134	mpneu00423	3574	75334	75378	+	44	14	orfs	-1																							0	0	0	0	0	0.210099	1	0	0	0	0.0262301	1	0	0	0	0.0996313	1	0
1135	mpneu00424	3576	75388	75450	+	62	20	orfs	0				7.34771		0	0								0.015	0	3	0	0	0	o	1	0	0	0	0	0	0.294138	1	0	0	0	0.0367221	1	0	0	0	0.139484	1	0
1136	mpneu00425	3581	75466	75534	+	68	22	orfs	0				6.56555		0	0								0.011	0	3	0	0	0	i	1	0	0	0	0	0	0.322151	1	0	0	0	0.0402195	1	0	0	0	0.152768	1	0
1137	mpneu00426	3585	75577	75600	+	23	7	orfs	-1																							0	0	0	0	0	0.112053	1	0	0	0	0.0139894	1	0	0	0	0.0531367	1	0
1138	mpneu00427	3587	75601	75624	+	23	7	orfs	-1																							0	0	0	0	0	0.112053	1	0	0	0	0.0139894	1	0	0	0	0.0531367	1	0
1139	mpneu00428	3591	75691	75705	+	14	4	orfs	-1																							0	0	0	0	0	0.0700329	1	0	0	0	0.00874336	1	0	0	0	0.0332104	1	0
1140	mpneu00429	3592	75706	75795	+	89	29	orfs	0				6.33779		0	0								0.008	1	3	0	1	0	i12-28o	1	0	0	0	0	0	0.420197	1	0	0	0	0.0524602	1	0	0	0	0.199263	1	0
1141	mpneu00430	3599	75955	76053	+	98	32	orfs	0				6.81901		0	0								0.003	1	3	0	0	1	n3-14c19/20o	1	0	0	0	0	0	0.462217	1	0	0	0	0.0577062	1	0	0	0	0.219189	1	0
1142	mpneu00431	3603	76054	76065	+	11	3	orfs	-1																							0	0	0	0	0	0.0560263	1	0	0	0	0.00699469	1	0	0	0	0.0265684	1	0
1143	mpneu00432	3604	76066	76083	+	17	5	orfs	-1																							0	0	0	0	0	0.0840395	1	0	0	0	0.010492	1	0	0	0	0.0398525	1	0
1144	mpneu00433	3606	76120	76182	+	62	20	orfs	0				6.15327		0	0								0.002	0	3	0	0	0	i	1	0	0	0	0	0	0.294138	1	0	0	0	0.0367221	1	0	0	0	0.139484	1	0
1145	mpneu00434	3608	76186	77337	+	1151	383	orfs	MPN060	Cytoplasm	DNA synthesis/modifications/repair/conformation	27	6.45129	0.0612947	115	17	71	71	75.1	118.62	7.12	0.014	E	0.985	0	6	metX	0	0	o	4	0	0	0
1146	mpneu00435	3661	77515	77526	+	11	3	orfs	-1																							0	0	0	0	0	0.0560263	1	0	0	0	0.00699469	1	0	0	0	0.0265684	1	0
1147	mpneu00436	3662	77545	77556	+	11	3	orfs	-1																							0	0	0	0	0	0.0560263	1	0	0	0	0.00699469	1	0	0	0	0.0265684	1	0
1148	mpneu00437	3663	77566	77628	+	62	20	orfs	0				6.91363		0	0								0.024	1	3	0	0	0	i	1	0	0	0	0	0	0.294138	1	0	0	0	0.0367221	1	0	0	0	0.139484	1	0
1149	mpneu00438	3670	77743	77979	+	236	78	orfs	0				4.63484		0	0								0.129	0	3	0	0	0	o	1	0	0	0	0	0	1.10652	1	0	0	0	0.138145	1	0	0	0	0.524725	1	0
1150	mpneu00439	3683	78004	78564	+	560	186	orfs	0				3.29511		0	0								0.562	1	3	0	0	1	n5-16c21/22o	1	0	0	0	2	18	2.61923	0.736307	0	0	0	0.327002	1	0	0	0	1.24207	1	0
1151	mpneu00440	3704	78565	78987	+	422	140	orfs	0				1.73258		0	0								0.506	0	2	mgeni08742||/inference=existence: similar to aa sequence:swissprot:p47295.2	1	0	i109-130o	1	0	0	0	1	2	1.97493	0.861229	0	0	0	0.246563	1	0	0	0	0.936535	1	0
1152	mpneu00441	3720	79033	79749	+	716	238	orfs	MPN062	Cytoplasm	Nucleotide metabolism/Salvage	29	8.5684	0.217973	116	18	652.9	652.9	491.8	618.19	7.7	0.092	E	0.977	0	6	deoD	0	0	o	6	0	0	0
1153	mpneu00442	3747	79753	80427	+	674	224	orfs	MPN063	Cytoplasm	Nucleotide metabolism/Salvage	29	8.57425	0.277639	115	20	296	296	259.2	380.07	7.54	0.006	E	0.999	0	6	deoC	0	0	o	2	0	0	0
1154	mpneu00443	3774	80548	80628	+	80	26	orfs	0				8.85983		0	0								0.002	0	3	0	0	0	o	1	0	0	0	0	0	0.378178	1	0	0	0	0.0472142	1	0	0	0	0.179336	1	0
1155	mpneu00444	3793	81199	81372	+	173	57	orfs	0				8.57346		0	0								0.287	1	3	0	0	0	o	1	0	0	0	3	66	0.812382	0.0492194	1	0	0	0.101423	1	0	0	0	0.385241	1	0
1156	mpneu00445	3802	81376	81411	+	35	11	orfs	-1																							0	0	0	0	0	0.168079	1	0	0	0	0.0209841	1	0	0	0	0.0797051	1	0
1157	mpneu00446	3812	81697	81705	+	8	2	orfs	-1																							0	0	0	0	0	0.0420197	1	0	0	0	0.00524602	1	0	0	0	0.0199263	1	0
1158	mpneu00447	3816	81742	81774	+	32	10	orfs	-1																							0	0	0	0	0	0.154072	1	0	0	0	0.0192354	1	0	0	0	0.073063	1	0
1159	mpneu00448	3821	81808	81843	+	35	11	orfs	-1																							0	0	0	0	0	0.168079	1	0	0	0	0.0209841	1	0	0	0	0.0797051	1	0
1160	mpneu00449	3824	81850	82062	+	212	70	orfs	0				9.41778		0	0								0.21	0	3	0	0	1	n7-15c22/23o	1	0	0	0	1	203	0.994467	0.63008	0	0	0	0.124156	1	0	0	0	0.471588	1	0
1161	mpneu00450	3831	82081	83745	+	1664	554	orfs	MPN066	Cytoplasm	Pentose Pathway	29	8.31351	0.144996	115	30	285.8	285.8	264.7	241.19	7.54	0.006	E	0.997	1	6	cpsG	0	0	o	2	0	0	0
1162	mpneu00451	3895	83821	83829	+	8	2	orfs	-1																							0	0	0	0	0	0.0420197	1	0	0	0	0.00524602	1	0	0	0	0.0199263	1	0
1163	mpneu00452	3896	83839	83868	+	29	9	orfs	-1																							0	0	0	0	0	0.140066	1	0	0	0	0.0174867	1	0	0	0	0.0664209	1	0
1164	mpneu00453	3898	83869	83883	+	14	4	orfs	-1																							0	0	0	0	0	0.0700329	1	0	0	0	0.00874336	1	0	0	0	0.0332104	1	0
1165	mpneu00454	3899	83899	83964	+	65	21	orfs	0				6.23139		0	0								0.012	0	3	0	0	0	o	1	0	0	0	0	0	0.308145	1	0	0	0	0.0384708	1	0	0	0	0.146126	1	0
1166	mpneu00455	3906	84028	84054	+	26	8	orfs	-1																							0	0	0	0	0	0.126059	1	0	0	0	0.0157381	1	0	0	0	0.0597788	1	0
1167	mpneu00456	3907	84058	84207	+	149	49	orfs	0				4.65414		0	0								0.14	1	3	0	1	0	o20-38i	1	0	0	0	0	0	0.700329	1	0	0	0	0.0874336	1	0	0	0	0.332104	1	0
1168	mpneu00457	3911	84247	84279	+	32	10	orfs	-1																							0	0	0	0	0	0.154072	1	0	0	0	0.0192354	1	0	0	0	0.073063	1	0
1169	mpneu00458	3929	84649	84660	+	11	3	orfs	-1																							0	0	0	0	0	0.0560263	1	0	0	0	0.00699469	1	0	0	0	0.0265684	1	0
1170	mpneu00459	3931	84667	84696	+	29	9	orfs	-1																							0	0	0	0	0	0.140066	1	0	0	0	0.0174867	1	0	0	0	0.0664209	1	0
1171	mpneu00460	3939	84799	84822	+	23	7	orfs	-1																							0	0	0	0	0	0.112053	1	0	0	0	0.0139894	1	0	0	0	0.0531367	1	0
1172	mpneu00461	3942	84883	84918	+	35	11	orfs	-1																							0	0	0	0	0	0.168079	1	0	0	0	0.0209841	1	0	0	0	0.0797051	1	0
1173	mpneu00462	3949	85081	85176	+	95	31	orfs	0				1.84921		0	0								0.001	1	3	0	0	1	n2-13c18/19o	1	0	0	0	1	21	0.448211	0.36123	0	0	0	0.0559575	1	0	0	0	0.212547	1	0
1174	mpneu00463	3954	85183	85392	+	209	69	orfs	0				3.02933		0	0								0.265	0	3	0	0	0	o	1	0	0	0	1	191	0.980461	0.624862	0	0	0	0.122407	1	0	0	0	0.464946	1	0
1175	mpneu00464	3963	85393	85407	+	14	4	orfs	-1																							0	0	0	0	0	0.0700329	1	0	0	0	0.00874336	1	0	0	0	0.0332104	1	0
1176	mpneu00465	3972	85633	85656	+	23	7	orfs	-1																							0	0	0	0	0	0.112053	1	0	0	0	0.0139894	1	0	0	0	0.0531367	1	0
1177	mpneu00466	3981	85813	85827	+	14	4	orfs	-1																							0	0	0	0	0	0.0700329	1	0	0	0	0.00874336	1	0	0	0	0.0332104	1	0
1178	mpneu00467	3986	85912	86082	+	170	56	orfs	0				0.337679		0	0								0.04	1	3	0	0	0	o	1	0	0	0	2	45	0.798375	0.190624	0	0	0	0.0996743	1	0	2	1360	0.378599	0.0559076	0
1179	mpneu00468	3994	86101	86217	+	116	38	orfs	0				0.418667		0	0								0.068	0	3	0	0	0	o	1	0	0	0	1	9	0.546257	0.420886	0	0	0	0.0681982	1	0	0	0	0.259041	1	0
1180	mpneu00469	4000	86275	86367	+	92	30	orfs	0				0.511899		0	0								0.065	0	3	0	0	0	i	1	0	0	0	0	0	0.434204	1	0	0	0	0.0542089	1	0	0	0	0.205905	1	0
1181	mpneu00470	4006	86431	86454	+	23	7	orfs	-1																							0	0	0	0	0	0.112053	1	0	0	0	0.0139894	1	0	0	0	0.0531367	1	0
1182	mpneu00471	4009	86479	86496	+	17	5	orfs	-1																							0	0	0	0	0	0.0840395	1	0	0	0	0.010492	1	0	0	0	0.0398525	1	0
1183	mpneu00472	4010	86497	86502	+	5	1	orfs	-1																							0	0	0	0	0	0.0280132	1	0	0	0	0.00349735	1	0	0	0	0.0132842	1	0
1184	mpneu00473	4013	86557	86571	+	14	4	orfs	-1																							0	0	0	0	0	0.0700329	1	0	0	0	0.00874336	1	0	0	0	0.0332104	1	0
1185	mpneu00474	4014	86578	86613	+	35	11	orfs	-1																							0	0	0	0	0	0.168079	1	0	0	0	0.0209841	1	0	0	0	0.0797051	1	0
1186	mpneu00475	4016	86617	86625	+	8	2	orfs	-1																							0	0	0	0	0	0.0420197	1	0	0	0	0.00524602	1	0	0	0	0.0199263	1	0
1187	mpneu00476	4022	86716	86727	+	11	3	orfs	-1																							0	0	0	0	0	0.0560263	1	0	0	0	0.00699469	1	0	0	0	0.0265684	1	0
1188	mpneu00477	4024	86782	86829	+	47	15	orfs	-1																							0	0	0	0	0	0.224105	1	0	0	0	0.0279788	1	0	1	24	0.106273	0.100821	0
1189	mpneu00478	4025	86872	86877	+	5	1	orfs	-1																							0	0	0	0	0	0.0280132	1	0	0	0	0.00349735	1	0	0	0	0.0132842	1	0
1190	mpneu00479	4026	86884	86922	+	38	12	orfs	-1																							0	0	0	0	0	0.182086	1	0	0	0	0.0227327	1	0	0	0	0.0863472	1	0
1191	mpneu00480	4032	86950	86964	+	14	4	orfs	-1																							0	0	0	0	0	0.0700329	1	0	0	0	0.00874336	1	0	0	0	0.0332104	1	0
1192	mpneu00481	4033	86965	86994	+	29	9	orfs	-1																							0	0	0	0	0	0.140066	1	0	0	0	0.0174867	1	0	0	0	0.0664209	1	0
1193	mpneu00482	4039	87073	87096	+	23	7	orfs	-1																							0	0	0	0	0	0.112053	1	0	0	0	0.0139894	1	0	0	0	0.0531367	1	0
1194	mpneu00483	4043	87163	87396	+	233	77	orfs	0				0.0950855		0	0								0.223	0	3	0	0	1	n4-11c19/20o	1	0	0	0	0	0	1.09251	1	0	0	0	0.136396	1	0	0	0	0.518083	1	0
1195	mpneu00484	4053	87442	87465	+	23	7	orfs	-1																							0	0	0	0	0	0.112053	1	0	0	0	0.0139894	1	0	0	0	0.0531367	1	0
1196	mpneu00485	4055	87520	87627	+	107	35	orfs	0				0		0	0								0.016	0	3	0	0	0	o	1	0	0	0	0	0	0.504237	1	0	0	0	0.0629522	1	0	0	0	0.239115	1	0
1197	mpneu00486	4058	87643	87786	+	143	47	orfs	0				0.20077		0	0								0.047	0	3	0	0	0	o	1	0	0	0	0	0	0.672316	1	0	0	0	0.0839363	1	0	0	0	0.31882	1	0
1198	mpneu00487	4064	87826	88101	+	275	91	orfs	0				0.243439		0	0								0.251	0	3	0	0	0	o	1	0	0	0	1	19	1.28861	0.724345	0	0	0	0.160878	1	0	0	0	0.611072	1	0
1199	mpneu00488	4073	88129	88221	+	92	30	orfs	0				2.55491		0	0								0.012	1	3	0	0	0	o	1	0	0	0	1	21	0.434204	0.35222	0	0	0	0.0542089	1	0	0	0	0.205905	1	0
1200	mpneu00489	4077	88228	88236	+	8	2	orfs	-1																							0	0	0	0	0	0.0420197	1	0	0	0	0.00524602	1	0	0	0	0.0199263	1	0
1201	mpneu00490	4082	88309	88347	+	38	12	orfs	-1																							0	0	0	0	0	0.182086	1	0	0	0	0.0227327	1	0	0	0	0.0863472	1	0
1202	mpneu00491	4085	88348	89247	+	899	299	orfs	MPN075	Cytoplasm	Glycocalyx	30	4.68455	0.0291868	70	8	10.1	10.1	9	24.69	5.6	0.394	NE	0.996	0	6	ywdF	0	0	o	1	0	0	0
1203	mpneu00492	4140	89653	89757	+	104	34	orfs	0				1.63148		0	0								0.114	0	3	0	0	0	o	1	0	0	0	0	0	0.49023	1	0	0	0	0.0612035	1	0	0	0	0.232473	1	0
1204	mpneu00493	4150	90004	90045	+	41	13	orfs	-1																							0	0	0	0	0	0.196092	1	0	0	0	0.0244814	1	0	0	0	0.0929893	1	0
1205	mpneu00494	4156	90121	90231	+	110	36	orfs	0				2.24474		0	0								0.056	0	3	0	0	0	o	1	0	0	0	0	0	0.518244	1	0	0	0	0.0647009	1	0	1	875	0.245757	0.217888	0
1206	mpneu00495	4159	90268	90288	+	20	6	orfs	-1																							0	0	0	0	0	0.0980461	1	0	0	0	0.0122407	1	0	0	0	0.0464946	1	0
1207	mpneu00496	4161	90364	90387	+	23	7	orfs	-1																							0	0	0	0	0	0.112053	1	0	0	0	0.0139894	1	0	0	0	0.0531367	1	0
1208	mpneu00497	4164	90391	90408	+	17	5	orfs	-1																							0	0	0	0	0	0.0840395	1	0	0	0	0.010492	1	0	0	0	0.0398525	1	0
1209	mpneu00498	4168	90505	90513	+	8	2	orfs	-1																							0	0	0	0	0	0.0420197	1	0	0	0	0.00524602	1	0	0	0	0.0199263	1	0
1210	mpneu00499	4169	90523	90537	+	14	4	orfs	-1																							0	0	0	0	0	0.0700329	1	0	0	0	0.00874336	1	0	0	0	0.0332104	1	0
1211	mpneu00500	4172	90574	90588	+	14	4	orfs	-1																							0	0	0	0	0	0.0700329	1	0	0	0	0.00874336	1	0	0	0	0.0332104	1	0
1212	mpneu00501	4174	90589	90600	+	11	3	orfs	-1																							0	0	0	0	0	0.0560263	1	0	0	0	0.00699469	1	0	0	0	0.0265684	1	0
1213	mpneu00502	4190	91030	91113	+	83	27	orfs	0				0.752515		0	0								0.005	0	3	0	0	0	o	1	0	0	0	0	0	0.392184	1	0	0	0	0.0489628	1	0	1	2	0.185979	0.169709	0
1214	mpneu00503	4198	91159	91185	+	26	8	orfs	-1																							0	0	0	0	0	0.126059	1	0	0	0	0.0157381	1	0	0	0	0.0597788	1	0
1215	mpneu00504	4200	91276	91311	+	35	11	orfs	-1																							0	0	0	0	0	0.168079	1	0	0	0	0.0209841	1	0	0	0	0.0797051	1	0
1216	mpneu00505	4204	91318	91335	+	17	5	orfs	-1																							0	0	0	0	0	0.0840395	1	0	0	0	0.010492	1	0	0	0	0.0398525	1	0
1217	mpneu00506	4206	91360	91380	+	20	6	orfs	-1																							0	0	0	0	0	0.0980461	1	0	0	0	0.0122407	1	0	0	0	0.0464946	1	0
1218	mpneu00507	4207	91411	91425	+	14	4	orfs	-1																							0	0	0	0	0	0.0700329	1	0	0	0	0.00874336	1	0	0	0	0.0332104	1	0
1219	mpneu00508	4208	91432	91458	+	26	8	orfs	-1																							0	0	0	1	2	0.126059	0.118437	0	0	0	0.0157381	1	0	0	0	0.0597788	1	0
1220	mpneu00509	4214	91657	91704	+	47	15	orfs	-1																							0	0	0	0	0	0.224105	1	0	0	0	0.0279788	1	0	0	0	0.106273	1	0
1221	mpneu00510	4220	91738	91749	+	11	3	orfs	-1																							0	0	0	1	1	0.0560263	0.0544858	0	0	0	0.00699469	1	0	0	0	0.0265684	1	0
1222	mpneu00511	4222	91753	91827	+	74	24	orfs	0				1.30617		0	0								0.023	0	3	0	0	0	i	1	0	0	0	0	0	0.350165	1	0	0	0	0.0437168	1	0	0	0	0.166052	1	0
1223	mpneu00512	4223	91828	91839	+	11	3	orfs	-1																							0	0	0	1	398	0.0560263	0.0544858	0	0	0	0.00699469	1	0	0	0	0.0265684	1	0
1224	mpneu00513	4226	91900	92106	+	206	68	orfs	0				3.78555		0	0								0.125	1	3	0	0	0	o	1	0	0	0	0	0	0.966454	1	0	0	0	0.120658	1	0	0	0	0.458304	1	0
1225	mpneu00514	4234	92143	92172	+	29	9	orfs	-1																							0	0	0	0	0	0.140066	1	0	0	0	0.0174867	1	0	0	0	0.0664209	1	0
1226	mpneu00515	4237	92215	92235	+	20	6	orfs	-1																							0	0	0	1	11	0.0980461	0.0933929	0	0	0	0.0122407	1	0	1	191	0.0464946	0.0454303	1
1227	mpneu00516	4238	92236	92274	+	38	12	orfs	-1																							0	0	0	0	0	0.182086	1	0	0	0	0.0227327	1	0	0	0	0.0863472	1	0
1228	mpneu00517	4242	92317	92349	+	32	10	orfs	-1																							0	0	0	0	0	0.154072	1	0	0	0	0.0192354	1	0	0	0	0.073063	1	0
1229	mpneu00518	4247	92476	92532	+	56	18	orfs	-1																							0	0	0	0	0	0.266125	1	0	0	0	0.0332248	1	0	0	0	0.1262	1	0
1230	mpneu00519	4259	92839	92844	+	5	1	orfs	-1																							0	0	0	0	0	0.0280132	1	0	0	0	0.00349735	1	0	0	0	0.0132842	1	0
1231	mpneu00520	4260	92860	92892	+	32	10	orfs	-1																							0	0	0	0	0	0.154072	1	0	0	0	0.0192354	1	0	0	0	0.073063	1	0
1232	mpneu00521	4266	92980	93156	+	176	58	orfs	0				1.01942		0	0								0.074	0	3	0	0	0	i	1	0	0	0	0	0	0.826388	1	0	0	0	0.103172	1	0	0	0	0.391883	1	0
1233	mpneu00522	4279	93277	93309	+	32	10	orfs	-1																							0	0	0	0	0	0.154072	1	0	0	0	0.0192354	1	0	0	0	0.073063	1	0
1234	mpneu00523	4295	93742	93822	+	80	26	orfs	0				5.2099		0	0								0.014	0	3	0	0	0	o	1	0	0	0	0	0	0.378178	1	0	0	0	0.0472142	1	0	0	0	0.179336	1	0
1235	mpneu00524	4323	94435	94536	+	101	33	orfs	0				5.487		0	0								0.009	1	3	0	0	0	o	1	0	0	0	0	0	0.476224	1	0	0	0	0.0594549	1	0	0	0	0.225831	1	0
1236	mpneu00525	4336	94732	94827	+	95	31	orfs	0				6.16899		0	0								0.009	1	3	0	0	0	o	1	0	0	0	0	0	0.448211	1	0	0	0	0.0559575	1	0	0	0	0.212547	1	0
1237	mpneu00526	4342	94891	94956	+	65	21	orfs	0				5.94677		0	0								0.003	0	3	0	0	0	i	1	0	0	0	1	37	0.308145	0.265191	0	0	0	0.0384708	1	0	0	0	0.146126	1	0
1238	mpneu00527	4346	95029	95112	+	83	27	orfs	0				4.96903		0	0								0.006	0	3	0	0	0	o	1	0	0	0	1	44	0.392184	0.32442	0	0	0	0.0489628	1	0	0	0	0.185979	1	0
1239	mpneu00528	4361	95305	95331	+	26	8	orfs	-1																							0	0	0	0	0	0.126059	1	0	0	0	0.0157381	1	0	0	0	0.0597788	1	0
1240	mpneu00529	4364	95353	95361	+	8	2	orfs	-1																							0	0	0	0	0	0.0420197	1	0	0	0	0.00524602	1	0	0	0	0.0199263	1	0
1241	mpneu00530	4366	95368	95397	+	29	9	orfs	-1																							0	0	0	0	0	0.140066	1	0	0	0	0.0174867	1	0	0	0	0.0664209	1	0
1242	mpneu00531	4367	95407	95430	+	23	7	orfs	-1																							0	0	0	0	0	0.112053	1	0	0	0	0.0139894	1	0	0	0	0.0531367	1	0
1243	mpneu00532	4372	95545	95586	+	41	13	orfs	-1																							0	0	0	0	0	0.196092	1	0	0	0	0.0244814	1	0	0	0	0.0929893	1	0
1244	mpneu00533	4376	95587	95688	+	101	33	orfs	0				5.69346		0	0								0.012	0	3	0	0	1	n9-17c24/25o	1	0	0	0	0	0	0.476224	1	0	0	0	0.0594549	1	0	0	0	0.225831	1	0
1245	mpneu00534	4379	95701	95718	+	17	5	orfs	-1																							0	0	0	0	0	0.0840395	1	0	0	0	0.010492	1	0	0	0	0.0398525	1	0
1246	mpneu00535	4381	95725	95736	+	11	3	orfs	-1																							0	0	0	0	0	0.0560263	1	0	0	0	0.00699469	1	0	0	0	0.0265684	1	0
1247	mpneu00536	4382	95737	95769	+	32	10	orfs	-1																							0	0	0	0	0	0.154072	1	0	0	0	0.0192354	1	0	0	0	0.073063	1	0
1248	mpneu00537	4386	95803	95817	+	14	4	orfs	-1																							0	0	0	0	0	0.0700329	1	0	0	0	0.00874336	1	0	0	0	0.0332104	1	0
1249	mpneu00538	4388	95827	95871	+	44	14	orfs	-1																							0	0	0	0	0	0.210099	1	0	0	0	0.0262301	1	0	0	0	0.0996313	1	0
1250	mpneu00539	4392	95923	95985	+	62	20	orfs	0				5.25346		0	0								0.01	1	3	0	0	0	o	1	0	0	0	0	0	0.294138	1	0	0	0	0.0367221	1	0	0	0	0.139484	1	0
1251	mpneu00540	4397	96019	96030	+	11	3	orfs	-1																							0	0	0	0	0	0.0560263	1	0	0	0	0.00699469	1	0	0	0	0.0265684	1	0
1252	mpneu00541	4398	96085	96138	+	53	17	orfs	-1																							0	0	0	0	0	0.252118	1	0	0	0	0.0314761	1	0	0	0	0.119558	1	0
1253	mpneu00542	4401	96178	96339	+	161	53	orfs	0				8.08698		0	0								0.283	0	3	0	1	0	i20-45o	1	0	0	0	0	0	0.756355	1	0	0	0	0.0944283	1	0	0	0	0.358673	1	0
1254	mpneu00543	4443	97381	97431	+	50	16	orfs	-1																							0	0	0	0	0	0.238112	1	0	0	0	0.0297274	1	0	0	0	0.112916	1	0
1255	mpneu00544	4459	97816	97827	+	11	3	orfs	-1																							0	0	0	0	0	0.0560263	1	0	0	0	0.00699469	1	0	0	0	0.0265684	1	0
1256	mpneu00545	4473	98296	98334	+	38	12	orfs	-1																							0	0	0	0	0	0.182086	1	0	0	0	0.0227327	1	0	0	0	0.0863472	1	0
1257	mpneu00546	4477	98371	98379	+	8	2	orfs	-1																							0	0	0	0	0	0.0420197	1	0	0	0	0.00524602	1	0	0	0	0.0199263	1	0
1258	mpneu00547	4478	98380	98394	+	14	4	orfs	-1																							0	0	0	0	0	0.0700329	1	0	0	0	0.00874336	1	0	0	0	0.0332104	1	0
1259	mpneu00548	4481	98443	98502	+	59	19	orfs	0				4.93602		0	0								0.235	0	3	0	0	0	o	1	0	0	0	1	9	0.280132	0.244316	0	0	0	0.0349735	1	0	0	0	0.132842	1	0
1260	mpneu00549	4491	98617	98673	+	56	18	orfs	-1																							0	0	0	0	0	0.266125	1	0	0	0	0.0332248	1	0	0	0	0.1262	1	0
1261	mpneu00550	4494	98722	98745	+	23	7	orfs	-1																							0	0	0	0	0	0.112053	1	0	0	0	0.0139894	1	0	0	0	0.0531367	1	0
1262	mpneu00551	4500	98860	98958	+	98	32	orfs	0				4.49563		0	0								0.175	0	3	0	0	0	o	1	0	0	0	0	0	0.462217	1	0	0	0	0.0577062	1	0	0	0	0.219189	1	0
1263	mpneu00552	4529	99733	99759	+	26	8	orfs	-1																							0	0	0	0	0	0.126059	1	0	0	0	0.0157381	1	0	0	0	0.0597788	1	0
1264	mpneu00553	4551	100516	100557	+	41	13	orfs	-1																							0	0	0	0	0	0.196092	1	0	0	0	0.0244814	1	0	0	0	0.0929893	1	0
1265	mpneu00554	4553	100567	101964	+	1397	465	orfs	MPN081	Cytoplasm	AA metabolism	34	4.72211	0.0181729	115	24	32.3	32.3	48.4	76.25	7	0.05	E	0.992	0	6	glnQ	0	0	o	1	0	0	0
1266	mpneu00555	4606	101998	102015	+	17	5	orfs	-1																							0	0	0	0	0	0.0840395	1	0	0	0	0.010492	1	0	0	0	0.0398525	1	0
1267	mpneu00556	4608	102022	102066	+	44	14	orfs	-1																							0	0	0	0	0	0.210099	1	0	0	0	0.0262301	1	0	0	0	0.0996313	1	0
1268	mpneu00557	4610	102067	102153	+	86	28	orfs	0				8.72718		0	0								0.001	1	3	0	0	0	o	1	0	0	0	0	0	0.406191	1	0	0	0	0.0507115	1	0	0	0	0.192621	1	0
1269	mpneu00558	4614	102160	102213	+	53	17	orfs	-1																							0	0	0	0	0	0.252118	1	0	0	0	0.0314761	1	0	0	0	0.119558	1	0
1270	mpneu00559	4618	102277	102318	+	41	13	orfs	-1																							0	0	0	0	0	0.196092	1	0	0	0	0.0244814	1	0	0	0	0.0929893	1	0
1271	mpneu00560	4623	102403	102468	+	65	21	orfs	0				7.87357		0	0								0.005	0	3	0	0	0	o	1	0	0	0	0	0	0.308145	1	0	0	0	0.0384708	1	0	0	0	0.146126	1	0
1272	mpneu00561	4625	102514	102855	+	341	113	orfs	0				8.47512		0	0								0.447	0	3	0	0	0	o	1	0	0	0	0	0	1.59675	1	0	0	0	0.199349	1	0	0	0	0.757198	1	0
1273	mpneu00562	4634	102982	102996	+	14	4	orfs	-1																							0	0	0	0	0	0.0700329	1	0	0	0	0.00874336	1	0	0	0	0.0332104	1	0
1274	mpneu00563	4636	103006	103041	+	35	11	orfs	-1																							0	0	0	0	0	0.168079	1	0	0	0	0.0209841	1	0	0	0	0.0797051	1	0
1275	mpneu00564	4640	103081	103092	+	11	3	orfs	-1																							0	0	0	0	0	0.0560263	1	0	0	0	0.00699469	1	0	0	0	0.0265684	1	0
1276	mpneu00565	4643	103117	103248	+	131	43	orfs	0				8.55289		0	0								0.019	0	3	0	1	0	i12-30o	1	0	0	0	0	0	0.61629	1	0	0	0	0.0769416	1	0	0	0	0.292252	1	0
1277	mpneu00566	4646	103252	103284	+	32	10	orfs	-1																							0	0	0	0	0	0.154072	1	0	0	0	0.0192354	1	0	0	0	0.073063	1	0
1278	mpneu00567	4648	103312	103389	+	77	25	orfs	0				8.87732		0	0								0.011	0	3	0	0	0	o	1	0	0	0	0	0	0.364171	1	0	0	0	0.0454655	1	0	0	0	0.172694	1	0
1279	mpneu00568	4652	103396	103467	+	71	23	orfs	0				8.75566		0	0								0.008	1	3	0	0	0	i	1	0	0	0	0	0	0.336158	1	0	0	0	0.0419681	1	0	0	0	0.15941	1	0
1280	mpneu00569	4657	103534	103635	+	101	33	orfs	0				8.53541		0	0								0.003	0	3	0	0	0	i	1	0	0	0	0	0	0.476224	1	0	0	0	0.0594549	1	0	0	0	0.225831	1	0
1281	mpneu00570	4664	103735	103764	+	29	9	orfs	-1																							0	0	0	0	0	0.140066	1	0	0	0	0.0174867	1	0	0	0	0.0664209	1	0
1282	mpneu00571	4665	103771	103797	+	26	8	orfs	-1																							0	0	0	0	0	0.126059	1	0	0	0	0.0157381	1	0	0	0	0.0597788	1	0
1283	mpneu00572	4669	103828	103923	+	95	31	orfs	0				8.27351		0	0								0.005	0	3	0	0	0	o	1	0	0	0	1	1	0.448211	0.36123	0	0	0	0.0559575	1	0	0	0	0.212547	1	0
1284	mpneu00573	4673	103960	104124	+	164	54	orfs	0				9.84345		0	0								0.135	1	3	0	0	0	o	1	0	0	0	0	0	0.770362	1	0	0	0	0.096177	1	0	0	0	0.365315	1	0
1285	mpneu00574	4677	104140	104181	+	41	13	orfs	-1																							0	0	0	1	12	0.196092	0.178064	0	0	0	0.0244814	1	0	0	0	0.0929893	1	0
1286	mpneu00575	4680	104182	104214	+	32	10	orfs	-1																							0	0	0	0	0	0.154072	1	0	0	0	0.0192354	1	0	0	0	0.073063	1	0
1287	mpneu00576	4684	104320	104337	+	17	5	orfs	-1																							0	0	0	0	0	0.0840395	1	0	0	0	0.010492	1	0	0	0	0.0398525	1	0
1288	mpneu00577	4686	104341	104424	+	83	27	orfs	0				9.61272		0	0								0.007	1	3	0	0	0	i	1	0	0	0	0	0	0.392184	1	0	0	0	0.0489628	1	0	0	0	0.185979	1	0
1289	mpneu00578	4691	104443	104454	+	11	3	orfs	-1																							0	0	0	0	0	0.0560263	1	0	0	0	0.00699469	1	0	0	0	0.0265684	1	0
1290	mpneu00579	4693	104467	104697	+	230	76	orfs	0				9.18624		0	0								0.339	0	3	0	1	0	o53-73i	1	0	0	0	0	0	1.07851	1	0	0	0	0.134648	1	0	0	0	0.511441	1	0
1291	mpneu00580	4701	104713	104772	+	59	19	orfs	0				9.18887		0	0								0.003	0	3	0	0	0	i	1	0	0	0	0	0	0.280132	1	0	0	0	0.0349735	1	0	0	0	0.132842	1	0
1292	mpneu00581	4706	104773	104781	+	8	2	orfs	-1																							0	0	0	0	0	0.0420197	1	0	0	0	0.00524602	1	0	0	0	0.0199263	1	0
1293	mpneu00582	4707	104791	104853	+	62	20	orfs	0				9.22083		0	0								0.004	1	3	0	0	0	i	1	0	0	0	0	0	0.294138	1	0	0	0	0.0367221	1	0	0	0	0.139484	1	0
1294	mpneu00583	4711	104923	104967	+	44	14	orfs	-1																							0	0	0	0	0	0.210099	1	0	0	0	0.0262301	1	0	0	0	0.0996313	1	0
1295	mpneu00584	4714	105007	105030	+	23	7	orfs	-1																							0	0	0	0	0	0.112053	1	0	0	0	0.0139894	1	0	0	0	0.0531367	1	0
1296	mpneu00585	4715	105037	105075	+	38	12	orfs	-1																							0	0	0	0	0	0.182086	1	0	0	0	0.0227327	1	0	0	0	0.0863472	1	0
1297	mpneu00586	4718	105082	105120	+	38	12	orfs	-1																							0	0	0	0	0	0.182086	1	0	0	0	0.0227327	1	0	0	0	0.0863472	1	0
1298	mpneu00587	4720	105121	105288	+	167	55	orfs	0				9.43128		0	0								0.024	0	3	0	1	0	o22-39i	1	0	0	0	0	0	0.784369	1	0	0	0	0.0979257	1	0	0	0	0.371957	1	0
1299	mpneu00588	4727	105292	105297	+	5	1	orfs	-1																							0	0	0	0	0	0.0280132	1	0	0	0	0.00349735	1	0	0	0	0.0132842	1	0
1300	mpneu00589	4728	105316	105327	+	11	3	orfs	-1																							0	0	0	0	0	0.0560263	1	0	0	0	0.00699469	1	0	0	0	0.0265684	1	0
1301	mpneu00590	4729	105346	105582	+	236	78	orfs	0				8.76907		0	0								0.119	1	3	0	0	0	o	1	0	0	0	0	0	1.10652	1	0	1	1	0.138145	0.129028	0	1	1	0.524725	0.408282	0
1302	mpneu00591	4737	105592	107166	+	1574	524	orfs	MPN084	Lipoprotein	Lipoprotein	35	8.63715	0.187585	115	22	51.7	57.9	51.7	79.58	2.3	0.75	NE	0.983	0	6	MPN084	1	0	o6-27i	1	0	0	0
1303	mpneu00592	4800	107188	107214	+	26	8	orfs	-1																							0	0	0	0	0	0.126059	1	0	0	0	0.0157381	1	0	0	0	0.0597788	1	0
1304	mpneu00593	4811	107359	107412	+	53	17	orfs	-1																							0	0	0	0	0	0.252118	1	0	0	0	0.0314761	1	0	0	0	0.119558	1	0
1305	mpneu00594	4815	107455	107499	+	44	14	orfs	-1																							0	0	0	0	0	0.210099	1	0	0	0	0.0262301	1	0	0	0	0.0996313	1	0
1306	mpneu00595	4823	107605	107619	+	14	4	orfs	-1																							0	0	0	0	0	0.0700329	1	0	0	0	0.00874336	1	0	0	0	0.0332104	1	0
1307	mpneu00596	4826	107707	107787	+	80	26	orfs	0				4.46791		0	0								0.019	0	3	0	0	0	o	1	0	0	0	0	0	0.378178	1	0	0	0	0.0472142	1	0	0	0	0.179336	1	0
1308	mpneu00597	4836	107950	107991	+	41	13	orfs	-1																							0	0	0	1	40	0.196092	0.178064	0	0	0	0.0244814	1	0	0	0	0.0929893	1	0
1309	mpneu00598	4842	108058	108093	+	35	11	orfs	-1																							0	0	0	0	0	0.168079	1	0	0	0	0.0209841	1	0	0	0	0.0797051	1	0
1310	mpneu00599	4845	108121	108237	+	116	38	orfs	0				6.93029		0	0								0.081	0	3	0	0	0	o	1	0	0	0	0	0	0.546257	1	0	0	0	0.0681982	1	0	0	0	0.259041	1	0
1311	mpneu00600	4864	108568	108711	+	143	47	orfs	0				8.05588		0	0								0.019	1	3	0	1	0	o6-24i	1	0	0	0	0	0	0.672316	1	0	0	0	0.0839363	1	0	0	0	0.31882	1	0
1312	mpneu00601	4873	108715	108756	+	41	13	orfs	-1																							0	0	0	0	0	0.196092	1	0	0	0	0.0244814	1	0	0	0	0.0929893	1	0
1313	mpneu00602	4875	108787	108792	+	5	1	orfs	-1																							0	0	0	0	0	0.0280132	1	0	0	0	0.00349735	1	0	0	0	0.0132842	1	0
1314	mpneu00603	4884	108895	108933	+	38	12	orfs	-1																							0	0	0	1	51	0.182086	0.16647	0	0	0	0.0227327	1	0	0	0	0.0863472	1	0
1315	mpneu00604	4887	108949	109035	+	86	28	orfs	0				2.73685		0	0								0.006	0	3	0	0	0	o	1	0	0	0	0	0	0.406191	1	0	0	0	0.0507115	1	0	1	246	0.192621	0.175205	0
1316	mpneu00605	4890	109063	109116	+	53	17	orfs	-1																							0	0	0	0	0	0.252118	1	0	0	0	0.0314761	1	0	0	0	0.119558	1	0
1317	mpneu00606	4904	109324	109377	+	53	17	orfs	-1																							0	0	0	0	0	0.252118	1	0	0	0	0.0314761	1	0	0	0	0.119558	1	0
1318	mpneu00607	4912	109417	109452	+	35	11	orfs	-1																							0	0	0	0	0	0.168079	1	0	0	0	0.0209841	1	0	0	0	0.0797051	1	0
1319	mpneu00608	4918	109537	109551	+	14	4	orfs	-1																							0	0	0	0	0	0.0700329	1	0	0	0	0.00874336	1	0	0	0	0.0332104	1	0
1320	mpneu00609	4931	109846	110133	+	287	95	orfs	0				2.76946		0	0								0.504	0	3	0	1	0	i58-84o	1	0	0	0	0	0	1.34463	1	0	0	0	0.167873	1	0	1	1	0.637641	0.471462	0
1321	mpneu00610	4942	110149	110190	+	41	13	orfs	-1																							0	0	0	1	70	0.196092	0.178064	0	0	0	0.0244814	1	0	0	0	0.0929893	1	0
1322	mpneu00611	4946	110212	110313	+	101	33	orfs	0				2.19395		0	0								0.036	0	3	0	0	0	o	1	0	0	0	0	0	0.476224	1	0	0	0	0.0594549	1	0	0	0	0.225831	1	0
1323	mpneu00612	4953	110386	110841	+	455	151	orfs	0				3.04575		0	0								0.563	0	3	0	2	0	i79-101o107-128i	1	0	0	0	1	22	2.129	0.881044	0	0	0	0.265798	1	0	0	0	1.0096	1	0
1324	mpneu00613	4985	111235	111285	+	50	16	orfs	-1																							0	0	0	0	0	0.238112	1	0	0	0	0.0297274	1	0	0	0	0.112916	1	0
1325	mpneu00614	4992	111409	111465	+	56	18	orfs	-1																							0	0	0	0	0	0.266125	1	0	0	0	0.0332248	1	0	0	0	0.1262	1	0
1326	mpneu00615	4995	111478	112617	+	1139	379	orfs	MPN089	Cytoplasm	DNA synthesis/modifications/repair/conformation	41	4.56003	0.0135813	0	0	0	0	0	0		0.851	NE	0.923	0	1	mpulm05932||lcl|nc_002771.1_cds_wp_010925235.1_415	0	0	o	1	0	0	0
1327	mpneu00616	5042	112636	112647	+	11	3	orfs	-1																							0	0	0	0	0	0.0560263	1	0	0	0	0.00699469	1	0	0	0	0.0265684	1	0
1328	mpneu00617	5047	112744	112764	+	20	6	orfs	-1																							0	0	0	0	0	0.0980461	1	0	0	0	0.0122407	1	0	0	0	0.0464946	1	0
1329	mpneu00618	5052	112864	112995	+	131	43	orfs	0				7.02024		0	0								0.027	0	3	0	0	0	o	1	0	0	0	0	0	0.61629	1	0	0	0	0.0769416	1	0	0	0	0.292252	1	0
1330	mpneu00619	5058	113053	113079	+	26	8	orfs	-1																							0	0	0	0	0	0.126059	1	0	0	0	0.0157381	1	0	1	37	0.0597788	0.0580271	0
1331	mpneu00620	5060	113107	113178	+	71	23	orfs	0				7.01471		0	0								0.026	0	3	0	0	0	i	1	0	0	0	0	0	0.336158	1	0	0	0	0.0419681	1	0	0	0	0.15941	1	0
1332	mpneu00621	5068	113257	113484	+	227	75	orfs	0				6.20738		0	0								0.246	0	3	0	1	0	o20-42i	1	0	0	0	2	73	1.0645	0.287953	0	0	0	0.132899	1	0	0	0	0.504799	1	0
1333	mpneu00622	5101	114145	114168	+	23	7	orfs	-1																							0	0	0	0	0	0.112053	1	0	0	0	0.0139894	1	0	0	0	0.0531367	1	0
1334	mpneu00623	5109	114358	114426	+	68	22	orfs	0				0		0	0								0.022	1	3	0	0	0	i	1	0	0	0	0	0	0.322151	1	0	0	0	0.0402195	1	0	0	0	0.152768	1	0
1335	mpneu00624	5111	114466	114672	+	206	68	orfs	0				3.25537		0	0								0.392	0	2	mgeni01005||/inference=existence: similar to aa sequence:refseq:wp_014894261.1	0	0	o	1	0	0	0	1	65	0.966454	0.61957	0	0	0	0.120658	1	0	2	592	0.458304	0.0778339	0
1336	mpneu00625	5119	114778	114789	+	11	3	orfs	-1																							0	0	0	0	0	0.0560263	1	0	0	0	0.00699469	1	0	0	0	0.0265684	1	0
1337	mpneu00626	5122	114865	114885	+	20	6	orfs	-1																							0	0	0	0	0	0.0980461	1	0	0	0	0.0122407	1	0	0	0	0.0464946	1	0
1338	mpneu00627	5125	114931	115506	+	575	191	orfs	0				1.43609		0	0								0.552	0	5	0	0	0	o	1	0	0	0	4	373	2.68926	0.283542	0	0	0	0.335745	1	0	2	5910	1.27528	0.364395	0
1339	mpneu00628	5131	115510	115644	+	134	44	orfs	0				0.447148		0	0								0.033	0	3	0	0	1	n12-23c28/29o	1	0	0	0	0	0	0.630296	1	0	0	0	0.0786903	1	0	0	0	0.298894	1	0
1340	mpneu00629	5134	115651	115824	+	173	57	orfs	0				0.845099		0	0								0.169	1	3	0	0	0	i	1	0	0	0	1	3	0.812382	0.5562	0	0	0	0.101423	1	0	1	86	0.385241	0.319713	0
1341	mpneu00630	5142	115885	115896	+	11	3	orfs	-1																							0	0	0	0	0	0.0560263	1	0	0	0	0.00699469	1	0	0	0	0.0265684	1	0
1342	mpneu00631	5145	115930	115980	+	50	16	orfs	-1																							0	0	0	0	0	0.238112	1	0	0	0	0.0297274	1	0	0	0	0.112916	1	0
1343	mpneu00632	5148	116014	116082	+	68	22	orfs	0				0.13455		0	0								0.069	0	3	0	0	0	i	1	0	0	0	0	0	0.322151	1	0	0	0	0.0402195	1	0	0	0	0.152768	1	0
1344	mpneu00633	5159	116185	116190	+	5	1	orfs	-1																							0	0	0	0	0	0.0280132	1	0	0	0	0.00349735	1	0	0	0	0.0132842	1	0
1345	mpneu00634	5164	116245	116250	+	5	1	orfs	-1																							0	0	0	0	0	0.0280132	1	0	0	0	0.00349735	1	0	0	0	0.0132842	1	0
1346	mpneu00635	5166	116287	116709	+	422	140	orfs	MPN094	Cytoplasm	Cytoskeleton	43	2.12289	0.0107144	0	0	0	0	0	12.6		0.911	NE	0.95	1	6	MPN094	0	0	o	1	0	0	0
1347	mpneu00636	5180	116806	116916	+	110	36	orfs	0				0.212477		0	0								0.002	0	5	0	0	0	o	1	0	0	0	0	0	0.518244	1	0	0	0	0.0647009	1	0	0	0	0.245757	1	0
1348	mpneu00637	5187	116917	117174	+	257	85	orfs	0				1.19514		0	0								0.927	0	3	0	0	0	o	1	0	0	0	0	0	1.20457	1	0	1	1	0.150386	0.139624	0	0	0	0.57122	1	0
1349	mpneu00638	5198	117175	117201	+	26	8	orfs	-1																							0	0	0	1	226	0.126059	0.118437	0	0	0	0.0157381	1	0	0	0	0.0597788	1	0
1350	mpneu00639	5201	117217	117378	+	161	53	orfs	0				0.367977		0	0								0.139	0	3	0	0	1	n4-11c16/17o	1	0	0	0	0	0	0.756355	1	0	0	0	0.0944283	1	0	1	5606	0.358673	0.301397	0
1351	mpneu00640	5207	117526	117588	+	62	20	orfs	0				1.09715		0	0								0.019	1	3	0	0	0	i	1	0	0	0	0	0	0.294138	1	0	0	0	0.0367221	1	0	0	0	0.139484	1	0
1352	mpneu00641	5212	117823	117852	+	29	9	orfs	-1																							0	0	0	0	0	0.140066	1	0	0	0	0.0174867	1	0	0	0	0.0664209	1	0
1353	mpneu00642	5216	117964	118116	+	152	50	orfs	0				0.472337		0	0								0.132	0	3	0	0	0	i	1	0	0	0	2	1183	0.714336	0.160803	0	2	28028	0.0891823	0.00374803	1	3	77	0.338747	0.00503603	1
1354	mpneu00643	5224	118117	118137	+	20	6	orfs	-1																							0	0	0	0	0	0.0980461	1	0	0	0	0.0122407	1	0	0	0	0.0464946	1	0
1355	mpneu00644	5231	118357	118440	+	83	27	orfs	0				20.5342		0	0								0.012	0	3	0	0	0	o	1	0	0	0	0	0	0.392184	1	0	0	0	0.0489628	1	0	0	0	0.185979	1	0
1356	mpneu00645	5238	118486	118668	+	182	60	orfs	0				21.0236		0	0								0.101	0	3	0	1	0	o12-31i	1	0	0	0	0	0	0.854401	1	0	0	0	0.106669	1	0	0	0	0.405167	1	0
1357	mpneu00646	5249	118705	118740	+	35	11	orfs	-1																							0	0	0	0	0	0.168079	1	0	0	0	0.0209841	1	0	0	0	0.0797051	1	0
1358	mpneu00647	5252	118777	118809	+	32	10	orfs	-1																							0	0	0	0	0	0.154072	1	0	0	0	0.0192354	1	0	0	0	0.073063	1	0
1359	mpneu00648	5255	118810	118932	+	122	40	orfs	0				20.6763		0	0								0.01	0	3	0	0	0	o	1	0	0	0	0	0	0.57427	1	0	0	0	0.0716956	1	0	0	0	0.272326	1	0
1360	mpneu00649	5258	118936	119094	+	158	52	orfs	0				20.6545		0	0								0.111	0	3	0	0	0	o	1	0	0	0	0	0	0.742349	1	0	0	0	0.0926797	1	0	0	0	0.352031	1	0
1361	mpneu00650	5272	119227	119295	+	68	22	orfs	0				20.5014		0	0								0.01	1	3	0	0	0	o	1	0	0	0	0	0	0.322151	1	0	0	0	0.0402195	1	0	0	0	0.152768	1	0
1362	mpneu00651	5278	119329	119427	+	98	32	orfs	0				20.3595		0	0								0.014	1	3	0	0	0	o	1	0	0	0	0	0	0.462217	1	0	0	0	0.0577062	1	0	0	0	0.219189	1	0
1363	mpneu00652	5285	119452	119556	+	104	34	orfs	0				20.7117		0	0								0.015	1	3	0	0	0	i	1	0	0	0	1	7	0.49023	0.387515	0	0	0	0.0612035	1	0	0	0	0.232473	1	0
1364	mpneu00653	5289	119593	119787	+	194	64	orfs	0				20.0247		0	0								0.402	1	3	0	0	0	o	1	0	0	0
1365	mpneu00654	5299	119833	119865	+	32	10	orfs	-1																							0	0	0	1	3	0.154072	0.14279	0	0	0	0.0192354	1	0	0	0	0.073063	1	0
1366	mpneu00655	5303	119911	119922	+	11	3	orfs	-1																							0	0	0	0	0	0.0560263	1	0	0	0	0.00699469	1	0	0	0	0.0265684	1	0
1367	mpneu00656	5312	120142	120210	+	68	22	orfs	0				20.6569		0	0								0.004	0	3	0	0	0	o	1	0	0	0	0	0	0.322151	1	0	0	0	0.0402195	1	0	0	0	0.152768	1	0
1368	mpneu00657	5315	120211	120225	+	14	4	orfs	-1																							0	0	0	0	0	0.0700329	1	0	0	0	0.00874336	1	0	0	0	0.0332104	1	0
1369	mpneu00658	5318	120250	120303	+	53	17	orfs	-1																							0	0	0	0	0	0.252118	1	0	0	0	0.0314761	1	0	0	0	0.119558	1	0
1370	mpneu00659	5320	120349	120354	+	5	1	orfs	-1																							0	0	0	0	0	0.0280132	1	0	0	0	0.00349735	1	0	0	0	0.0132842	1	0
1371	mpneu00660	5321	120358	120513	+	155	51	orfs	0				20.4162		0	0								0.08	1	3	0	0	0	o	1	0	0	0	0	0	0.728342	1	0	0	0	0.090931	1	0	0	0	0.345389	1	0
1372	mpneu00661	5329	120553	120636	+	83	27	orfs	0				20.5749		0	0								0.088	0	3	0	0	0	i	1	0	0	0	0	0	0.392184	1	0	0	0	0.0489628	1	0	0	0	0.185979	1	0
1373	mpneu00662	5335	120640	120693	+	53	17	orfs	-1																							0	0	0	0	0	0.252118	1	0	0	0	0.0314761	1	0	0	0	0.119558	1	0
1374	mpneu00663	5343	120835	120846	+	11	3	orfs	-1																							0	0	0	0	0	0.0560263	1	0	0	0	0.00699469	1	0	0	0	0.0265684	1	0
1375	mpneu00664	5344	120850	120864	+	14	4	orfs	-1																							0	0	0	0	0	0.0700329	1	0	0	0	0.00874336	1	0	0	0	0.0332104	1	0
1376	mpneu00665	5347	120943	121050	+	107	35	orfs	0				20.7792		0	0								0.027	1	3	0	0	0	o	1	0	0	0	0	0	0.504237	1	0	0	0	0.0629522	1	0	0	0	0.239115	1	0
1377	mpneu00666	5353	121057	121110	+	53	17	orfs	-1																							0	0	0	0	0	0.252118	1	0	0	0	0.0314761	1	0	0	0	0.119558	1	0
1378	mpneu00667	5356	121111	121185	+	74	24	orfs	0				20.6975		0	0								0.178	0	3	0	0	0	i	1	0	0	0	0	0	0.350165	1	0	0	0	0.0437168	1	0	0	0	0.166052	1	0
1379	mpneu00668	5363	121201	121275	+	74	24	orfs	0				20.4831		0	0								0.035	0	3	0	0	0	i	1	0	0	0	1	2	0.350165	0.295428	0	0	0	0.0437168	1	0	0	0	0.166052	1	0
1380	mpneu00669	5365	121288	121353	+	65	21	orfs	0				20.2381		0	0								0.013	1	3	0	0	0	i	1	0	0	0	0	0	0.308145	1	0	0	0	0.0384708	1	0	0	0	0.146126	1	0
1381	mpneu00670	5368	121357	121425	+	68	22	orfs	0				20.5049		0	0								0.013	1	3	0	0	0	o	1	0	0	0	0	0	0.322151	1	0	0	0	0.0402195	1	0	0	0	0.152768	1	0
1382	mpneu00671	5371	121501	121557	+	56	18	orfs	-1																							0	0	0	0	0	0.266125	1	0	0	0	0.0332248	1	0	0	0	0.1262	1	0
1383	mpneu00672	5375	121582	121668	+	86	28	orfs	0				21.0514		0	0								0.012	1	3	0	0	0	o	1	0	0	0	0	0	0.406191	1	0	0	0	0.0507115	1	0	0	0	0.192621	1	0
1384	mpneu00673	5386	121858	121974	+	116	38	orfs	0				20.3551		0	0								0.106	0	3	0	0	0	i	1	0	0	0	0	0	0.546257	1	0	0	0	0.0681982	1	0	0	0	0.259041	1	0
1385	mpneu00674	5395	122047	122181	+	134	44	orfs	0				20.6423		0	0								0.013	0	3	0	0	0	o	1	0	0	0	0	0	0.630296	1	0	0	0	0.0786903	1	0	0	0	0.298894	1	0
1386	mpneu00675	5402	122242	122268	+	26	8	orfs	-1																							0	0	0	0	0	0.126059	1	0	0	0	0.0157381	1	0	0	0	0.0597788	1	0
1387	mpneu00676	5406	122290	122451	+	161	53	orfs	0				20.6722		0	0								0.131	0	3	0	0	0	o	1	0	0	0	0	0	0.756355	1	0	0	0	0.0944283	1	0	0	0	0.358673	1	0
1388	mpneu00677	5415	122554	122784	+	230	76	orfs	0				20.2497		0	0								0.179	0	3	0	0	0	o	1	0	0	0	0	0	1.07851	1	0	0	0	0.134648	1	0	0	0	0.511441	1	0
1389	mpneu00678	5424	122821	122844	+	23	7	orfs	-1																							0	0	0	0	0	0.112053	1	0	0	0	0.0139894	1	0	0	0	0.0531367	1	0
1390	mpneu00679	5428	122884	122973	+	89	29	orfs	0				16.307		0	0								0.012	1	3	0	0	0	o	1	0	0	0	0	0	0.420197	1	0	0	0	0.0524602	1	0	0	0	0.199263	1	0
1391	mpneu00680	5434	123070	123075	+	5	1	orfs	-1																							0	0	0	0	0	0.0280132	1	0	0	0	0.00349735	1	0	0	0	0.0132842	1	0
1392	mpneu00681	5447	123460	123522	+	62	20	orfs	0				7.78763		0	0								0.053	0	3	0	0	0	i	1	0	0	0	1	219	0.294138	0.254827	0	0	0	0.0367221	1	0	0	0	0.139484	1	0
1393	mpneu00682	5449	123553	123576	+	23	7	orfs	-1																							0	0	0	0	0	0.112053	1	0	0	0	0.0139894	1	0	0	0	0.0531367	1	0
1394	mpneu00683	5457	123721	123756	+	35	11	orfs	-1																							0	0	0	0	0	0.168079	1	0	0	0	0.0209841	1	0	0	0	0.0797051	1	0
1395	mpneu00684	5458	123760	123786	+	26	8	orfs	-1																							0	0	0	0	0	0.126059	1	0	0	0	0.0157381	1	0	0	0	0.0597788	1	0
1396	mpneu00685	5460	123793	123960	+	167	55	orfs	0				7.02678		0	0								0.148	0	3	0	0	0	o	1	0	0	0	0	0	0.784369	1	0	0	0	0.0979257	1	0	1	381	0.371957	0.310616	0
1397	mpneu00686	5466	124054	124848	+	794	264	orfs	MPN096	Membrane	AA metabolism	45	7.10532	0.0583521	17	2	55.3	25.2	55.3	51.55	7.67	0.795	NE	0.911	0	6	MPN096	5	1	n3-14c18/19o42-65i95-122o142-163i175-195o215-236i	1	0	0	0
1398	mpneu00687	5508	124891	124917	+	26	8	orfs	-1																							0	0	0	0	0	0.126059	1	0	0	0	0.0157381	1	0	0	0	0.0597788	1	0
1399	mpneu00688	5513	124966	125013	+	47	15	orfs	-1																							0	0	0	2	72	0.224105	0.0216571	1	0	0	0.0279788	1	0	0	0	0.106273	1	0
1400	mpneu00689	5519	125089	125106	+	17	5	orfs	-1																							0	0	0	0	0	0.0840395	1	0	0	0	0.010492	1	0	0	0	0.0398525	1	0
1401	mpneu00690	5538	125656	125757	+	101	33	orfs	0				6.47663		0	0								0.108	0	3	0	0	0	i	1	0	0	0	0	0	0.476224	1	0	0	0	0.0594549	1	0	0	0	0.225831	1	0
1402	mpneu00691	5545	125821	125871	+	50	16	orfs	-1																							0	0	0	0	0	0.238112	1	0	0	0	0.0297274	1	0	0	0	0.112916	1	0
1403	mpneu00692	5547	125890	125937	+	47	15	orfs	-1																							0	0	0	1	35	0.224105	0.200769	0	0	0	0.0279788	1	0	0	0	0.106273	1	0
1404	mpneu00693	5581	127048	127056	+	8	2	orfs	-1																							0	0	0	0	0	0.0420197	1	0	0	0	0.00524602	1	0	0	0	0.0199263	1	0
1405	mpneu00694	5596	127486	127536	+	50	16	orfs	-1																							0	0	0	0	0	0.238112	1	0	0	0	0.0297274	1	0	2	297	0.112916	0.00591479	1
1406	mpneu00695	5598	127588	127890	+	302	100	orfs	0				0.823998		0	0								0.47	0	5	0	0	0	i	1	0	0	0	2	26	1.41466	0.413219	0	1	9339	0.176616	0.161898	0	4	16	0.670851	0.00496505	1
1407	mpneu00696	5603	127912	127926	+	14	4	orfs	-1																							0	0	0	1	152	0.0700329	0.0676369	0	0	0	0.00874336	1	0	0	0	0.0332104	1	0
1408	mpneu00697	5608	128110	128241	+	131	43	orfs	0				0.0875883		0	0								0.021	0	5	0	0	0	o	1	0	0	0	0	0	0.61629	1	0	0	0	0.0769416	1	0	0	0	0.292252	1	0
1409	mpneu00698	5612	128251	128499	+	248	82	orfs	0				0.0588874		0	0								0.297	0	5	0	0	0	i	1	0	0	0	0	0	1.16255	1	0	1	4	0.14514	0.135099	0	0	0	0.551293	1	0
1410	mpneu00699	5618	128500	128538	+	38	12	orfs	-1																							0	0	0	0	0	0.182086	1	0	0	0	0.0227327	1	0	0	0	0.0863472	1	0
1411	mpneu00700	5620	128569	128871	+	302	100	orfs	0				0.192963		0	0								0.374	1	5	0	0	0	o	1	0	0	0	0	0	1.41466	1	0	0	0	0.176616	1	0	0	0	0.670851	1	0
1412	mpneu00701	5626	128920	129093	+	173	57	orfs	0				0.240977		0	0								0.178	0	5	0	0	0	o	1	0	0	0	1	1	0.812382	0.5562	0	0	0	0.101423	1	0	0	0	0.385241	1	0
1413	mpneu00702	5632	129145	129171	+	26	8	orfs	-1																							0	0	0	0	0	0.126059	1	0	0	0	0.0157381	1	0	0	0	0.0597788	1	0
1414	mpneu00703	5637	129265	129390	+	125	41	orfs	0				0.476913		0	0								0.005	0	3	0	0	0	o	1	0	0	0	0	0	0.588276	1	0	0	0	0.0734443	1	0	0	0	0.278968	1	0
1415	mpneu00704	5646	129538	129561	+	23	7	orfs	-1																							0	0	0	0	0	0.112053	1	0	0	0	0.0139894	1	0	0	0	0.0531367	1	0
1416	mpneu00705	5659	130030	130095	+	65	21	orfs	0				0.638448		0	0								0.029	1	3	0	0	0	o	1	0	0	0	1	8	0.308145	0.265191	0	0	0	0.0384708	1	0	0	0	0.146126	1	0
1417	mpneu00706	5665	130114	130158	+	44	14	orfs	-1																							0	0	0	1	62	0.210099	0.189496	0	1	104	0.0262301	0.0258891	1	0	0	0.0996313	1	0
1418	mpneu00707	5667	130165	130233	+	68	22	orfs	0				0.125		0	0								0.035	0	3	0	0	0	o	1	0	0	0	0	0	0.322151	1	0	0	0	0.0402195	1	0	0	0	0.152768	1	0
1419	mpneu00708	5679	130369	130410	+	41	13	orfs	-1																							0	0	0	0	0	0.196092	1	0	0	0	0.0244814	1	0	0	0	0.0929893	1	0
1420	mpneu00709	5682	130414	130503	+	89	29	orfs	0				0.31185		0	0								0.036	0	3	0	0	0	o	1	0	0	0	0	0	0.420197	1	0	0	0	0.0524602	1	0	0	0	0.199263	1	0
1421	mpneu00710	5690	130720	130809	+	89	29	orfs	0				0.0736111		0	0								0.043	0	5	0	0	0	i	1	0	0	0	0	0	0.420197	1	0	0	0	0.0524602	1	0	0	0	0.199263	1	0
1422	mpneu00711	5696	131278	131565	+	287	95	orfs	0				0.0195312		0	0								0.449	1	5	0	0	0	o	1	0	0	0	0	0	1.34463	1	0	0	0	0.167873	1	0	0	0	0.637641	1	0
1423	mpneu00712	5701	131665	131748	+	83	27	orfs	0				0		0	0								0.04	0	4	mpneu08457	0	0	i	1	0	0	0	0	0	0.392184	1	0	0	0	0.0489628	1	0	0	0	0.185979	1	0
1424	mpneu00713	5708	131848	132513	+	665	221	orfs	0				0.0278881		0	0								0.801	1	1	mgeni05431||lcl|nc_000908.2_cds_wp_049759248.1_150	0	0	o	1	0	0	0	2	469	3.10946	0.816615	0	0	0	0.388205	1	0	0	0	1.47454	1	0
1425	mpneu00714	5726	132544	133386	+	842	280	orfs	MPN102		Adhesins/attachment organelle	50	0.217285	0.00428855	0	0						0.699	NE	0.771	0	2	mgeni02085||/inference=existence: similar to aa sequence:refseq:wp_014894458.1	0	0	o	1	0	0	0
1426	mpneu00715	5748	133426	133542	+	116	38	orfs	0				0.281977		0	0								0.058	0	4	mpneu01067	0	0	o	1	0	0	0	0	0	0.546257	1	0	0	0	0.0681982	1	0	2	430	0.259041	0.0282831	1
1427	mpneu00716	5751	133546	133560	+	14	4	orfs	-1																							0	0	0	0	0	0.0700329	1	0	0	0	0.00874336	1	0	0	0	0.0332104	1	0
1428	mpneu00717	5752	133567	133602	+	35	11	orfs	-1																							0	0	0	0	0	0.168079	1	0	0	0	0.0209841	1	0	0	0	0.0797051	1	0
1429	mpneu00718	5756	133639	133650	+	11	3	orfs	-1																							0	0	0	0	0	0.0560263	1	0	0	0	0.00699469	1	0	0	0	0.0265684	1	0
1430	mpneu00719	5758	133684	133902	+	218	72	orfs	0				0.874431		0	0								0.321	1	5	0	1	0	o47-68i	1	0	0	0	0	0	1.02248	1	0	0	0	0.127653	1	0	1	314	0.484873	0.384224	0
1431	mpneu00720	5770	133933	133968	+	35	11	orfs	-1																							0	0	0	0	0	0.168079	1	0	0	0	0.0209841	1	0	0	0	0.0797051	1	0
1432	mpneu00721	5773	133984	134034	+	50	16	orfs	-1																							0	0	0	0	0	0.238112	1	0	0	0	0.0297274	1	0	0	0	0.112916	1	0
1433	mpneu00722	5777	134041	134307	+	266	88	orfs	0				4.01661		0	0								0.295	1	3	0	0	0	o	1	0	0	0	2	80	1.24659	0.354141	0	0	0	0.155632	1	0	0	0	0.591146	1	0
1434	mpneu00723	5786	134308	134535	+	227	75	orfs	0				9.78244		0	0								0.399	0	3	0	0	0	i	1	0	0	0	1	2	1.0645	0.6551	0	2	2	0.132899	0.00808631	1	0	0	0.504799	1	0
1435	mpneu00724	5793	134548	134589	+	41	13	orfs	-1																							0	0	0	0	0	0.196092	1	0	0	0	0.0244814	1	0	0	0	0.0929893	1	0
1436	mpneu00725	5795	134593	134625	+	32	10	orfs	-1																							0	0	0	0	0	0.154072	1	0	0	0	0.0192354	1	0	0	0	0.073063	1	0
1437	mpneu00726	5796	134632	134718	+	86	28	orfs	0				9.23261		0	0								0.08	0	3	0	0	0	i	1	0	0	0	0	0	0.406191	1	0	0	0	0.0507115	1	0	0	0	0.192621	1	0
1438	mpneu00727	5798	134782	134793	+	11	3	orfs	-1																							0	0	0	0	0	0.0560263	1	0	0	0	0.00699469	1	0	0	0	0.0265684	1	0
1439	mpneu00728	5799	134806	134841	+	35	11	orfs	-1																							0	0	0	0	0	0.168079	1	0	0	0	0.0209841	1	0	0	0	0.0797051	1	0
1440	mpneu00729	5801	134854	134865	+	11	3	orfs	-1																							0	0	0	0	0	0.0560263	1	0	0	0	0.00699469	1	0	0	0	0.0265684	1	0
1441	mpneu00730	5808	135031	135042	+	11	3	orfs	-1																							0	0	0	0	0	0.0560263	1	0	0	0	0.00699469	1	0	0	0	0.0265684	1	0
1442	mpneu00731	5809	135055	135069	+	14	4	orfs	-1																							0	0	0	0	0	0.0700329	1	0	0	0	0.00874336	1	0	0	0	0.0332104	1	0
1443	mpneu00732	5811	135088	135360	+	272	90	orfs	0				7.96147		17	2								0.55	1	3	0	0	0	o	1	0	0	0	1	2	1.2746	0.720457	0	0	0	0.159129	1	0	0	0	0.60443	1	0
1444	mpneu00733	5825	135400	135522	+	122	40	orfs	0				0.922108		0	0								0.015	0	3	0	0	0	o	1	0	0	0	1	1501	0.57427	0.436884	0	1	123	0.0716956	0.0691858	0	0	0	0.272326	1	0
1445	mpneu00734	5837	135676	135705	+	29	9	orfs	-1																							0	0	0	1	78	0.140066	0.130699	0	0	0	0.0174867	1	0	0	0	0.0664209	1	0
1446	mpneu00735	5840	135727	135747	+	20	6	orfs	-1																							0	0	0	0	0	0.0980461	1	0	0	0	0.0122407	1	0	0	0	0.0464946	1	0
1447	mpneu00736	5844	135760	135813	+	53	17	orfs	-1																							0	0	0	0	0	0.252118	1	0	0	0	0.0314761	1	0	0	0	0.119558	1	0
1448	mpneu00737	5865	136228	136257	+	29	9	orfs	-1																							0	0	0	0	0	0.140066	1	0	0	0	0.0174867	1	0	0	0	0.0664209	1	0
1449	mpneu00738	5869	136372	136380	+	8	2	orfs	-1																							0	0	0	0	0	0.0420197	1	0	0	0	0.00524602	1	0	0	0	0.0199263	1	0
1450	mpneu00739	5870	136408	136431	+	23	7	orfs	-1																							0	0	0	0	0	0.112053	1	0	0	0	0.0139894	1	0	0	0	0.0531367	1	0
1451	mpneu00740	5873	136516	136551	+	35	11	orfs	-1																							0	0	0	0	0	0.168079	1	0	0	0	0.0209841	1	0	0	0	0.0797051	1	0
1452	mpneu00741	5875	136561	136611	+	50	16	orfs	-1																							0	0	0	0	0	0.238112	1	0	0	0	0.0297274	1	0	0	0	0.112916	1	0
1453	mpneu00742	5882	136759	139176	+	2417	805	orfs	MPN106	Cytoplasm	tRNA synthases	53	6.70607	0.0682853	115	52	123.4	123.4	121	191	7.39	0.012	E	0.998	0	6	pheT	0	0	o	2	0	0	0
1454	mpneu00743	5967	139222	139266	+	44	14	orfs	-1																							0	0	0	0	0	0.210099	1	0	0	0	0.0262301	1	0	0	0	0.0996313	1	0
1455	mpneu00744	5978	139543	139578	+	35	11	orfs	-1																							0	0	0	0	0	0.168079	1	0	0	0	0.0209841	1	0	0	0	0.0797051	1	0
1456	mpneu00745	5981	139657	139674	+	17	5	orfs	-1																							0	0	0	1	28	0.0840395	0.0806051	0	0	0	0.010492	1	0	0	0	0.0398525	1	0
1457	mpneu00746	5986	139771	139803	+	32	10	orfs	-1																							0	0	0	0	0	0.154072	1	0	0	0	0.0192354	1	0	0	0	0.073063	1	0
1458	mpneu00747	5987	139816	139845	+	29	9	orfs	-1																							0	0	0	1	2	0.140066	0.130699	0	0	0	0.0174867	1	0	0	0	0.0664209	1	0
1459	mpneu00748	5992	139918	139938	+	20	6	orfs	-1																							0	0	0	0	0	0.0980461	1	0	0	0	0.0122407	1	0	0	0	0.0464946	1	0
1460	mpneu00749	5993	139939	139962	+	23	7	orfs	-1																							0	0	0	0	0	0.112053	1	0	0	0	0.0139894	1	0	1	43	0.0531367	0.0517496	0
1461	mpneu00750	6000	140056	140112	+	56	18	orfs	-1																							0	0	0	0	0	0.266125	1	0	0	0	0.0332248	1	0	0	0	0.1262	1	0
1462	mpneu00751	6002	140155	140175	+	20	6	orfs	-1																							0	0	0	0	0	0.0980461	1	0	0	0	0.0122407	1	0	0	0	0.0464946	1	0
1463	mpneu00752	6003	140176	140223	+	47	15	orfs	-1																							0	0	0	0	0	0.224105	1	0	0	0	0.0279788	1	0	0	0	0.106273	1	0
1464	mpneu00753	6005	140224	140262	+	38	12	orfs	-1																							0	0	0	0	0	0.182086	1	0	0	0	0.0227327	1	0	0	0	0.0863472	1	0
1465	mpneu00754	6007	140281	140331	+	50	16	orfs	-1																							0	0	0	0	0	0.238112	1	0	0	0	0.0297274	1	0	0	0	0.112916	1	0
1466	mpneu00755	6009	140347	140385	+	38	12	orfs	-1																							0	0	0	0	0	0.182086	1	0	0	0	0.0227327	1	0	0	0	0.0863472	1	0
1467	mpneu00756	6010	140419	140475	+	56	18	orfs	-1																							0	0	0	0	0	0.266125	1	0	0	0	0.0332248	1	0	0	0	0.1262	1	0
1468	mpneu00757	6015	140545	140742	+	197	65	orfs	0				3.93033		0	0								0.233	0	3	0	0	0	i	1	0	0	0	1	1	0.924434	0.603244	0	0	0	0.115412	1	0	0	0	0.438378	1	0
1469	mpneu00758	6026	140755	140802	+	47	15	orfs	-1																							0	0	0	0	0	0.224105	1	0	0	0	0.0279788	1	0	0	0	0.106273	1	0
1470	mpneu00759	6027	140806	140829	+	23	7	orfs	-1																							0	0	0	0	0	0.112053	1	0	0	0	0.0139894	1	0	0	0	0.0531367	1	0
1471	mpneu00760	6028	140839	140898	+	59	19	orfs	0				4.69509		0	0								0.075	0	3	0	0	0	i	1	0	0	0	0	0	0.280132	1	0	0	0	0.0349735	1	0	0	0	0.132842	1	0
1472	mpneu00761	6032	140905	140928	+	23	7	orfs	-1																							0	0	0	0	0	0.112053	1	0	0	0	0.0139894	1	0	0	0	0.0531367	1	0
1473	mpneu00762	6034	140935	140979	+	44	14	orfs	-1																							0	0	0	0	0	0.210099	1	0	0	0	0.0262301	1	0	0	0	0.0996313	1	0
1474	mpneu00763	6038	141007	141069	+	62	20	orfs	0				4.89987		0	0								0.064	0	3	0	0	0	o	1	0	0	0	0	0	0.294138	1	0	0	0	0.0367221	1	0	0	0	0.139484	1	0
1475	mpneu00764	6041	141073	141126	+	53	17	orfs	-1																							0	0	0	0	0	0.252118	1	0	0	0	0.0314761	1	0	0	0	0.119558	1	0
1476	mpneu00765	6046	141163	141201	+	38	12	orfs	-1																							0	0	0	0	0	0.182086	1	0	0	0	0.0227327	1	0	0	0	0.0863472	1	0
1477	mpneu00766	6049	141235	141252	+	17	5	orfs	-1																							0	0	0	0	0	0.0840395	1	0	0	0	0.010492	1	0	0	0	0.0398525	1	0
1478	mpneu00767	6066	141583	141699	+	116	38	orfs	0				1.71073		0	0								0.051	0	3	0	0	0	o	1	0	0	0	0	0	0.546257	1	0	0	0	0.0681982	1	0	0	0	0.259041	1	0
1479	mpneu00768	6078	141832	141906	+	74	24	orfs	0				1.78972		0	0								0.012	0	3	0	0	0	i	1	0	0	0	0	0	0.350165	1	0	0	0	0.0437168	1	0	0	0	0.166052	1	0
1480	mpneu00769	6083	141940	142437	+	497	165	orfs	MPN109	Cytoplasm	DNA synthesis/modifications/repair/conformation	54	5.26228	0.0395449	115	14	124.6	124.6	118.2	203.39	7.82	0.839	NE	0.911	1	6	MPN109	0	0	i	1	0	0	0
1481	mpneu00770	6109	142471	142521	+	50	16	orfs	-1																							0	0	0	0	0	0.238112	1	0	0	0	0.0297274	1	0	0	0	0.112916	1	0
1482	mpneu00771	6112	142555	142590	+	35	11	orfs	-1																							0	0	0	0	0	0.168079	1	0	0	0	0.0209841	1	0	1	8	0.0797051	0.0766114	0
1483	mpneu00772	6137	143041	143079	+	38	12	orfs	-1																							0	0	0	0	0	0.182086	1	0	0	0	0.0227327	1	0	0	0	0.0863472	1	0
1484	mpneu00773	6152	143434	143457	+	23	7	orfs	-1																							0	0	0	0	0	0.112053	1	0	0	0	0.0139894	1	0	0	0	0.0531367	1	0
1485	mpneu00774	6157	143491	143517	+	26	8	orfs	-1																							0	0	0	0	0	0.126059	1	0	0	0	0.0157381	1	0	0	0	0.0597788	1	0
1486	mpneu00775	6164	143698	143763	+	65	21	orfs	0				2.73171		0	0								0.016	0	3	0	0	0	o	1	0	0	0	0	0	0.308145	1	0	0	0	0.0384708	1	0	0	0	0.146126	1	0
1487	mpneu00776	6167	143809	143838	+	29	9	orfs	-1																							0	0	0	0	0	0.140066	1	0	0	0	0.0174867	1	0	0	0	0.0664209	1	0
1488	mpneu00777	6169	143839	143856	+	17	5	orfs	-1																							0	0	0	0	0	0.0840395	1	0	0	0	0.010492	1	0	0	0	0.0398525	1	0
1489	mpneu00778	6171	143902	143946	+	44	14	orfs	-1																							0	0	0	0	0	0.210099	1	0	0	0	0.0262301	1	0	0	0	0.0996313	1	0
1490	mpneu00779	6177	144031	144048	+	17	5	orfs	-1																							0	0	0	0	0	0.0840395	1	0	0	0	0.010492	1	0	0	0	0.0398525	1	0
1491	mpneu00780	6179	144070	144129	+	59	19	orfs	0				4.49086		0	0								0.004	0	3	0	0	0	o	1	0	0	0	0	0	0.280132	1	0	0	0	0.0349735	1	0	0	0	0.132842	1	0
1492	mpneu00781	6189	144349	144375	+	26	8	orfs	-1																							0	0	0	0	0	0.126059	1	0	0	0	0.0157381	1	0	0	0	0.0597788	1	0
1493	mpneu00782	6195	144487	144522	+	35	11	orfs	-1																							0	0	0	0	0	0.168079	1	0	0	0	0.0209841	1	0	0	0	0.0797051	1	0
1494	mpneu00783	6196	144550	144585	+	35	11	orfs	-1																							0	0	0	0	0	0.168079	1	0	0	0	0.0209841	1	0	0	0	0.0797051	1	0
1495	mpneu00784	6199	144622	144663	+	41	13	orfs	-1																							0	0	0	1	11934	0.196092	0.178064	0	1	4677	0.0244814	0.0241842	1	0	0	0.0929893	1	0
1496	mpneu00785	6203	144697	144717	+	20	6	orfs	-1																							0	0	0	0	0	0.0980461	1	0	0	0	0.0122407	1	0	0	0	0.0464946	1	0
1497	mpneu00786	6207	144733	144780	+	47	15	orfs	-1																							0	0	0	1	20	0.224105	0.200769	0	0	0	0.0279788	1	0	0	0	0.106273	1	0
1498	mpneu00787	6209	144784	144996	+	212	70	orfs	0				3.23532		0	0								0.166	1	3	0	0	0	o	1	0	0	0	1	15	0.994467	0.63008	0	0	0	0.124156	1	0	0	0	0.471588	1	0
1499	mpneu00788	6213	145021	146289	+	1268	422	orfs	MPN111	Cytoplasm	DNA synthesis/modifications/repair/conformation	54	3.62954	0.0117625	0	0	0	0	0	0		0.76	NE	0.838	0	6	MPN111	0	0	o	1	0	0	0
1500	mpneu00789	6272	146578	146619	+	41	13	orfs	-1																							0	0	0	0	0	0.196092	1	0	0	0	0.0244814	1	0	0	0	0.0929893	1	0
1501	mpneu00790	6281	146752	146763	+	11	3	orfs	-1																							0	0	0	0	0	0.0560263	1	0	0	0	0.00699469	1	0	0	0	0.0265684	1	0
1502	mpneu00791	6285	146854	146880	+	26	8	orfs	-1																							0	0	0	1	2	0.126059	0.118437	0	0	0	0.0157381	1	0	0	0	0.0597788	1	0
1503	mpneu00792	6290	146983	147048	+	65	21	orfs	0				1.743		0	0								0.044	0	3	0	0	1	n2-12c16/17o	1	0	0	0	0	0	0.308145	1	0	0	0	0.0384708	1	0	0	0	0.146126	1	0
1504	mpneu00793	6295	147061	147090	+	29	9	orfs	-1																							0	0	0	0	0	0.140066	1	0	0	0	0.0174867	1	0	1	246	0.0664209	0.0642631	0
1505	mpneu00794	6299	147142	147159	+	17	5	orfs	-1																							0	0	0	0	0	0.0840395	1	0	0	0	0.010492	1	0	0	0	0.0398525	1	0
1506	mpneu00795	6304	147241	147318	+	77	25	orfs	0				6.69912		0	0								0.004	1	3	0	0	0	o	1	0	0	0	0	0	0.364171	1	0	0	0	0.0454655	1	0	0	0	0.172694	1	0
1507	mpneu00796	6312	147418	147444	+	26	8	orfs	-1																							0	0	0	0	0	0.126059	1	0	0	0	0.0157381	1	0	0	0	0.0597788	1	0
1508	mpneu00797	6316	147523	148761	+	1238	412	orfs	MPN113		Fermentation	56	3.7977	0.00435017	0	0						0.825	NE	0.887	1	2	cperf049028||conserved hypothetical protein	9	0	o6-29i50-73o93-115i179-200o220-236i248-269o281-305i317-335o363-385i	1	0	0	0
1509	mpneu00798	6371	148897	148971	+	74	24	orfs	0				2.97068		0	0								0.015	1	3	0	0	0	o	1	0	0	0	1	10	0.350165	0.295428	0	0	0	0.0437168	1	0	0	0	0.166052	1	0
1510	mpneu00799	6378	149029	149040	+	11	3	orfs	-1																							0	0	0	0	0	0.0560263	1	0	0	0	0.00699469	1	0	0	0	0.0265684	1	0
1511	mpneu00800	6379	149044	149085	+	41	13	orfs	-1																							0	0	0	1	37	0.196092	0.178064	0	0	0	0.0244814	1	0	0	0	0.0929893	1	0
1512	mpneu00801	6382	149131	149220	+	89	29	orfs	0				3.61108		0	0								0.007	0	3	0	0	0	i	1	0	0	0	0	0	0.420197	1	0	0	0	0.0524602	1	0	0	0	0.199263	1	0
1513	mpneu00802	6388	149272	149313	+	41	13	orfs	-1																							0	0	0	0	0	0.196092	1	0	0	0	0.0244814	1	0	0	0	0.0929893	1	0
1514	mpneu00803	6400	149524	149562	+	38	12	orfs	-1																							0	0	0	0	0	0.182086	1	0	0	0	0.0227327	1	0	1	211	0.0863472	0.0827243	0
1515	mpneu00804	6404	149632	149643	+	11	3	orfs	-1																							0	0	0	0	0	0.0560263	1	0	0	0	0.00699469	1	0	0	0	0.0265684	1	0
1516	mpneu00805	6406	149653	149664	+	11	3	orfs	-1																							0	0	0	0	0	0.0560263	1	0	0	0	0.00699469	1	0	0	0	0.0265684	1	0
1517	mpneu00806	6415	149923	149967	+	44	14	orfs	-1																							0	0	0	1	24	0.210099	0.189496	0	0	0	0.0262301	1	0	1	1018	0.0996313	0.0948289	0
1518	mpneu00807	6420	150085	150105	+	20	6	orfs	-1																							0	0	0	0	0	0.0980461	1	0	0	0	0.0122407	1	0	0	0	0.0464946	1	0
1519	mpneu00808	6428	150268	150297	+	29	9	orfs	-1																							0	0	0	0	0	0.140066	1	0	0	0	0.0174867	1	0	0	0	0.0664209	1	0
1520	mpneu00809	6432	150322	150447	+	125	41	orfs	0				4.60924		0	0								0.151	1	3	0	0	0	o	1	0	0	0	1	928	0.588276	0.444716	0	0	0	0.0734443	1	0	1	145	0.278968	0.243436	0
1521	mpneu00810	6438	150499	150540	+	41	13	orfs	-1																							0	0	0	1	30	0.196092	0.178064	0	0	0	0.0244814	1	0	0	0	0.0929893	1	0
1522	mpneu00811	6442	150574	150582	+	8	2	orfs	-1																							0	0	0	1	24	0.0420197	0.0411492	1	0	0	0.00524602	1	0	0	0	0.0199263	1	0
1523	mpneu00812	6444	150595	150624	+	29	9	orfs	-1																							0	0	0	0	0	0.140066	1	0	0	0	0.0174867	1	0	0	0	0.0664209	1	0
1524	mpneu00813	6446	150643	151248	+	605	201	orfs	MPN115	Cytoplasm	Protein synthesis factors	57	10.1359	0.57339	116	13	296	296	298.4	232.4	5.98	0.012	E	0.977	0	6	infC	0	0	o	1	0	0	0
1525	mpneu00814	6469	151267	151341	+	74	24	orfs	0				9.33689		0	0								0.049	0	3	0	0	1	n5-12c17/18o	1	0	0	0	0	0	0.350165	1	0	0	0	0.0437168	1	0	0	0	0.166052	1	0
1526	mpneu00815	6475	151396	151428	+	32	10	orfs	-1																							0	0	0	0	0	0.154072	1	0	0	0	0.0192354	1	0	0	0	0.073063	1	0
1527	mpneu00816	6478	151444	151827	+	383	127	orfs	MPN117	Cytoplasm	Ribosome	57	9.23595	0.316861	104	10	308.8	308.8	298.4	214.09	6.34	0.065	E	0.997	1	6	rplT	0	0	i	1	0	0	0
1528	mpneu00817	6497	151891	151989	+	98	32	orfs	0				7.36411		0	0								0.022	0	3	0	0	0	o	1	0	0	0	0	0	0.462217	1	0	0	0	0.0577062	1	0	0	0	0.219189	1	0
1529	mpneu00818	6503	151999	152031	+	32	10	orfs	-1																							0	0	0	1	8	0.154072	0.14279	0	0	0	0.0192354	1	0	0	0	0.073063	1	0
1530	mpneu00819	6511	152170	152250	+	80	26	orfs	0				4.6963		0	0								0.012	0	3	0	0	1	n2-12c17/18o	1	0	0	0	0	0	0.378178	1	0	0	0	0.0472142	1	0	0	0	0.179336	1	0
1531	mpneu00820	6516	152293	152298	+	5	1	orfs	-1																							0	0	0	0	0	0.0280132	1	0	0	0	0.00349735	1	0	0	0	0.0132842	1	0
1532	mpneu00821	6522	152392	152604	+	212	70	orfs	0				4.35037		0	0								0.11	1	3	0	0	0	o	1	0	0	0	0	0	0.994467	1	0	0	0	0.124156	1	0	0	0	0.471588	1	0
1533	mpneu00822	6532	152617	152637	+	20	6	orfs	-1																							0	0	0	0	0	0.0980461	1	0	0	0	0.0122407	1	0	0	0	0.0464946	1	0
1534	mpneu00823	6534	152695	152880	+	185	61	orfs	0				8.1262		0	0								0.186	1	3	0	1	0	o30-50i	1	0	0	0	0	0	0.868408	1	0	0	0	0.108418	1	0	0	0	0.41181	1	0
1535	mpneu00824	6537	152881	153006	+	125	41	orfs	0				8.22677		0	0								0.038	0	3	0	0	0	i	1	0	0	0	0	0	0.588276	1	0	0	0	0.0734443	1	0	1	15	0.278968	0.243436	0
1536	mpneu00825	6540	153037	153147	+	110	36	orfs	0				7.74319		0	0								0.007	0	3	0	0	0	i	1	0	0	0	0	0	0.518244	1	0	0	0	0.0647009	1	0	0	0	0.245757	1	0
1537	mpneu00826	6543	153160	153192	+	32	10	orfs	-1																							0	0	0	0	0	0.154072	1	0	0	0	0.0192354	1	0	0	0	0.073063	1	0
1538	mpneu00827	6545	153196	153339	+	143	47	orfs	0				7.93546		0	0								0.029	0	3	0	1	0	o15-32i	1	0	0	0	1	37	0.672316	0.489475	0	0	0	0.0839363	1	0	0	0	0.31882	1	0
1539	mpneu00828	6550	153358	153417	+	59	19	orfs	0				8.30965		0	0								0.01	0	3	0	0	0	i	1	0	0	0	0	0	0.280132	1	0	0	0	0.0349735	1	0	0	0	0.132842	1	0
1540	mpneu00829	6553	153466	153474	+	8	2	orfs	-1																							0	0	0	0	0	0.0420197	1	0	0	0	0.00524602	1	0	0	0	0.0199263	1	0
1541	mpneu00830	6557	153559	153606	+	47	15	orfs	-1																							0	0	0	0	0	0.224105	1	0	0	0	0.0279788	1	0	0	0	0.106273	1	0
1542	mpneu00831	6559	153613	153720	+	107	35	orfs	0				7.60026		0	0								0.009	0	3	0	0	0	i	1	0	0	0	0	0	0.504237	1	0	0	0	0.0629522	1	0	0	0	0.239115	1	0
1543	mpneu00832	6564	153766	153783	+	17	5	orfs	-1																							0	0	0	0	0	0.0840395	1	0	0	0	0.010492	1	0	0	0	0.0398525	1	0
1544	mpneu00833	6565	153790	153795	+	5	1	orfs	-1																							0	0	0	0	0	0.0280132	1	0	0	0	0.00349735	1	0	0	0	0.0132842	1	0
1545	mpneu00834	6567	153856	153861	+	5	1	orfs	-1																							0	0	0	0	0	0.0280132	1	0	0	0	0.00349735	1	0	0	0	0.0132842	1	0
1546	mpneu00835	6569	153886	153924	+	38	12	orfs	-1																							0	0	0	0	0	0.182086	1	0	0	0	0.0227327	1	0	0	0	0.0863472	1	0
1547	mpneu00836	6570	153925	154038	+	113	37	orfs	0				6.83728		0	0								0.052	0	3	0	0	0	i	1	0	0	0	0	0	0.53225	1	0	0	0	0.0664496	1	0	0	0	0.252399	1	0
1548	mpneu00837	6573	154093	154143	+	50	16	orfs	-1																							0	0	0	0	0	0.238112	1	0	0	0	0.0297274	1	0	0	0	0.112916	1	0
1549	mpneu00838	6576	154144	154158	+	14	4	orfs	-1																							0	0	0	0	0	0.0700329	1	0	0	0	0.00874336	1	0	0	0	0.0332104	1	0
1550	mpneu00839	6578	154192	154278	+	86	28	orfs	0				7.54259		0	0								0.148	0	3	0	0	0	i	1	0	0	0	0	0	0.406191	1	0	0	0	0.0507115	1	0	0	0	0.192621	1	0
1551	mpneu00840	6582	154324	154329	+	5	1	orfs	-1																							0	0	0	0	0	0.0280132	1	0	0	0	0.00349735	1	0	0	0	0.0132842	1	0
1552	mpneu00841	6586	154411	154434	+	23	7	orfs	-1																							0	0	0	0	0	0.112053	1	0	1	1	0.0139894	0.013892	1	0	0	0.0531367	1	0
1553	mpneu00842	6587	154450	154470	+	20	6	orfs	-1																							0	0	0	1	12	0.0980461	0.0933929	0	5	3710	0.0122407	2.26685e-12	1	0	0	0.0464946	1	0
1554	mpneu00843	6590	154492	154518	+	26	8	orfs	-1																							0	0	0	0	0	0.126059	1	0	0	0	0.0157381	1	0	0	0	0.0597788	1	0
1555	mpneu00844	6592	154528	154575	+	47	15	orfs	-1																							0	0	0	0	0	0.224105	1	0	0	0	0.0279788	1	0	0	0	0.106273	1	0
1556	mpneu00845	6594	154594	154620	+	26	8	orfs	-1																							0	0	0	0	0	0.126059	1	0	0	0	0.0157381	1	0	0	0	0.0597788	1	0
1557	mpneu00846	6596	154621	154635	+	14	4	orfs	-1																							0	0	0	0	0	0.0700329	1	0	0	0	0.00874336	1	0	0	0	0.0332104	1	0
1558	mpneu00847	6604	154813	154872	+	59	19	orfs	0				7.32695		0	0								0.029	1	3	0	0	0	i	1	0	0	0	0	0	0.280132	1	0	0	0	0.0349735	1	0	0	0	0.132842	1	0
1559	mpneu00848	6606	154891	154938	+	47	15	orfs	-1																							0	0	0	0	0	0.224105	1	0	0	0	0.0279788	1	0	0	0	0.106273	1	0
1560	mpneu00849	6610	154963	154971	+	8	2	orfs	-1																							0	0	0	0	0	0.0420197	1	0	0	0	0.00524602	1	0	0	0	0.0199263	1	0
1561	mpneu00850	6611	154972	155040	+	68	22	orfs	0				7.79795		0	0								0.022	0	3	0	0	0	o	1	0	0	0	0	0	0.322151	1	0	0	0	0.0402195	1	0	0	0	0.152768	1	0
1562	mpneu00851	6612	155041	155058	+	17	5	orfs	-1																							0	0	0	0	0	0.0840395	1	0	0	0	0.010492	1	0	0	0	0.0398525	1	0
1563	mpneu00852	6614	155083	155121	+	38	12	orfs	-1																							0	0	0	0	0	0.182086	1	0	0	0	0.0227327	1	0	0	0	0.0863472	1	0
1564	mpneu00853	6616	155164	155172	+	8	2	orfs	-1																							0	0	0	0	0	0.0420197	1	0	0	0	0.00524602	1	0	0	0	0.0199263	1	0
1565	mpneu00854	6617	155176	155196	+	20	6	orfs	-1																							0	0	0	0	0	0.0980461	1	0	0	0	0.0122407	1	0	0	0	0.0464946	1	0
1566	mpneu00855	6625	155323	155976	+	653	217	orfs	MPN120	Cytoplasm	Protein homeostasis	58	8.41776	0.163023	116	17	665.6	665.6	663.5	769.34	7.36	0.002	E	0.995	0	6	grpE	0	0	o	2	0	0	0
1567	mpneu00856	6644	156007	156039	+	32	10	orfs	-1																							0	0	0	0	0	0.154072	1	0	0	0	0.0192354	1	0	0	0	0.073063	1	0
1568	mpneu00857	6647	156100	156111	+	11	3	orfs	-1																							0	0	0	0	0	0.0560263	1	0	0	0	0.00699469	1	0	0	0	0.0265684	1	0
1569	mpneu00858	6649	156124	156156	+	32	10	orfs	-1																							0	0	0	0	0	0.154072	1	0	0	0	0.0192354	1	0	0	0	0.073063	1	0
1570	mpneu00859	6650	156163	156198	+	35	11	orfs	-1																							0	0	0	0	0	0.168079	1	0	0	0	0.0209841	1	0	0	0	0.0797051	1	0
1571	mpneu00860	6652	156205	156261	+	56	18	orfs	-1																							0	0	0	0	0	0.266125	1	0	0	0	0.0332248	1	0	0	0	0.1262	1	0
1572	mpneu00861	6655	156295	156354	+	59	19	orfs	0				7.92466		0	0								0.039	0	3	0	0	0	i	1	0	0	0	0	0	0.280132	1	0	0	0	0.0349735	1	0	0	0	0.132842	1	0
1573	mpneu00862	6657	156358	156426	+	68	22	orfs	0				6.75839		0	0								0.048	1	3	0	0	0	o	1	0	0	0	0	0	0.322151	1	0	0	0	0.0402195	1	0	0	0	0.152768	1	0
1574	mpneu00863	6660	156457	156477	+	20	6	orfs	-1																							0	0	0	0	0	0.0980461	1	0	0	0	0.0122407	1	0	0	0	0.0464946	1	0
1575	mpneu00864	6665	156583	156633	+	50	16	orfs	-1																							0	0	0	0	0	0.238112	1	0	0	0	0.0297274	1	0	0	0	0.112916	1	0
1576	mpneu00865	6672	156931	156942	+	11	3	orfs	-1																							0	0	0	0	0	0.0560263	1	0	0	0	0.00699469	1	0	0	0	0.0265684	1	0
1577	mpneu00866	6706	158374	160743	+	2369	789	orfs	MPN123	Cytoplasm	DNA synthesis/modifications/repair/conformation	58	6.88354	0.0608345	104	33	57.6	57.6	66.6	98.62	4.74	0.007	E	0.998	1	6	parC	0	1	n6-13c18/19o	2	0	0	0
1578	mpneu00867	6801	161092	161118	+	26	8	orfs	-1																							0	0	0	0	0	0.126059	1	0	0	0	0.0157381	1	0	0	0	0.0597788	1	0
1579	mpneu00868	6806	161221	161232	+	11	3	orfs	-1																							0	0	0	0	0	0.0560263	1	0	0	0	0.00699469	1	0	0	0	0.0265684	1	0
1580	mpneu00869	6809	161344	161367	+	23	7	orfs	-1																							0	0	0	0	0	0.112053	1	0	0	0	0.0139894	1	0	0	0	0.0531367	1	0
1581	mpneu00870	6815	161476	161499	+	23	7	orfs	-1																							0	0	0	0	0	0.112053	1	0	0	0	0.0139894	1	0	0	0	0.0531367	1	0
1582	mpneu00871	6820	161656	161679	+	23	7	orfs	-1																							0	0	0	0	0	0.112053	1	0	0	0	0.0139894	1	0	0	0	0.0531367	1	0
1583	mpneu00872	6825	161806	161853	+	47	15	orfs	-1																							0	0	0	0	0	0.224105	1	0	0	0	0.0279788	1	0	0	0	0.106273	1	0
1584	mpneu00873	6830	161893	161994	+	101	33	orfs	0				5.6755		0	0								0.028	1	3	0	0	0	o	1	0	0	0	0	0	0.476224	1	0	0	0	0.0594549	1	0	0	0	0.225831	1	0
1585	mpneu00874	6835	162004	162057	+	53	17	orfs	-1																							0	0	0	0	0	0.252118	1	0	0	0	0.0314761	1	0	0	0	0.119558	1	0
1586	mpneu00875	6837	162115	162258	+	143	47	orfs	0				4.37901		0	0								0.047	1	3	0	0	0	o	1	0	0	0	2	63	0.672316	0.146241	0	0	0	0.0839363	1	0	0	0	0.31882	1	0
1587	mpneu00876	6842	162289	162429	+	140	46	orfs	0				5.22172		0	0								0.055	0	3	0	0	0	o	1	0	0	0	0	0	0.658309	1	0	0	0	0.0821876	1	0	0	0	0.312178	1	0
1588	mpneu00877	6847	162460	162519	+	59	19	orfs	0				5.24532		0	0								0.044	1	3	0	0	0	i	1	0	0	0	0	0	0.280132	1	0	0	0	0.0349735	1	0	1	8641	0.132842	0.124396	0
1589	mpneu00878	6852	162568	162606	+	38	12	orfs	-1																							0	0	0	0	0	0.182086	1	0	0	0	0.0227327	1	0	0	0	0.0863472	1	0
1590	mpneu00879	6855	162619	162642	+	23	7	orfs	-1																							0	0	0	0	0	0.112053	1	0	0	0	0.0139894	1	0	0	0	0.0531367	1	0
1591	mpneu00880	6858	162664	162771	+	107	35	orfs	0				4.68058		0	0								0.053	1	3	0	0	1	n13-23c29/30o	1	0	0	0	0	0	0.504237	1	0	0	0	0.0629522	1	0	0	0	0.239115	1	0
1592	mpneu00881	6861	162814	162888	+	74	24	orfs	0				4.19653		0	0								0.041	0	3	0	0	0	i	1	0	0	0	0	0	0.350165	1	0	0	0	0.0437168	1	0	0	0	0.166052	1	0
1593	mpneu00882	6866	162925	162948	+	23	7	orfs	-1																							0	0	0	0	0	0.112053	1	0	0	0	0.0139894	1	0	0	0	0.0531367	1	0
1594	mpneu00883	6868	162991	163182	+	191	63	orfs	0				4.16868		0	0								0.088	1	3	0	1	0	o29-53i	1	0	0	0	1	6	0.896421	0.591973	0	0	0	0.111915	1	0	0	0	0.425094	1	0
1595	mpneu00884	6875	163183	163194	+	11	3	orfs	-1																							0	0	0	0	0	0.0560263	1	0	0	0	0.00699469	1	0	0	0	0.0265684	1	0
1596	mpneu00885	6876	163195	163230	+	35	11	orfs	-1																							0	0	0	0	0	0.168079	1	0	0	0	0.0209841	1	0	0	0	0.0797051	1	0
1597	mpneu00886	6877	163240	163284	+	44	14	orfs	-1																							0	0	0	0	0	0.210099	1	0	0	0	0.0262301	1	0	0	0	0.0996313	1	0
1598	mpneu00887	6880	163315	163323	+	8	2	orfs	-1																							0	0	0	0	0	0.0420197	1	0	0	0	0.00524602	1	0	0	0	0.0199263	1	0
1599	mpneu00888	6881	163345	163620	+	275	91	orfs	0				3.70283		0	0								0.663	0	3	0	0	1	n6-14c20/21o	1	0	0	0	0	0	1.28861	1	0	0	0	0.160878	1	0	0	0	0.611072	1	0
1600	mpneu00889	6895	163660	163728	+	68	22	orfs	0				8.3831		0	0								0.026	0	3	0	0	0	o	1	0	0	0	1	14	0.322151	0.275412	0	0	0	0.0402195	1	0	1	933	0.152768	0.141671	0
1601	mpneu00890	6900	163756	163770	+	14	4	orfs	-1																							0	0	0	1	2	0.0700329	0.0676369	0	0	0	0.00874336	1	0	1	323	0.0332104	0.032665	1
1602	mpneu00891	6905	163870	163878	+	8	2	orfs	-1																							0	0	0	0	0	0.0420197	1	0	0	0	0.00524602	1	0	0	0	0.0199263	1	0
1603	mpneu00892	6907	163909	163980	+	71	23	orfs	0				8.29855		0	0								0.01	0	3	0	0	0	o	1	0	0	0	0	0	0.336158	1	0	0	0	0.0419681	1	0	0	0	0.15941	1	0
1604	mpneu00893	6919	164206	164268	+	62	20	orfs	0				7.22061		0	0								0.01	1	3	0	0	0	i	1	0	0	0	0	0	0.294138	1	0	0	0	0.0367221	1	0	0	0	0.139484	1	0
1605	mpneu00894	6924	164320	164397	+	77	25	orfs	0				4.49135		0	0								0.061	0	3	0	0	0	i	1	0	0	0	0	0	0.364171	1	0	0	0	0.0454655	1	0	1	13	0.172694	0.158605	0
1606	mpneu00895	6938	164599	164616	+	17	5	orfs	-1																							0	0	0	0	0	0.0840395	1	0	0	0	0.010492	1	0	0	0	0.0398525	1	0
1607	mpneu00896	6940	164623	164814	+	191	63	orfs	0				6.12579		0	0								0.078	0	3	0	1	0	i21-39o	1	0	0	0	0	0	0.896421	1	0	0	0	0.111915	1	0	0	0	0.425094	1	0
1608	mpneu00897	6945	164818	164904	+	86	28	orfs	0				6.10549		0	0								0.018	0	3	0	0	0	i	1	0	0	0	0	0	0.406191	1	0	0	0	0.0507115	1	0	0	0	0.192621	1	0
1609	mpneu00898	6947	164911	164940	+	29	9	orfs	-1																							0	0	0	0	0	0.140066	1	0	0	0	0.0174867	1	0	0	0	0.0664209	1	0
1610	mpneu00899	6958	165307	165330	+	23	7	orfs	-1																							0	0	0	0	0	0.112053	1	0	0	0	0.0139894	1	0	0	0	0.0531367	1	0
1611	mpneu00900	6962	165394	165420	+	26	8	orfs	-1																							0	0	0	0	0	0.126059	1	0	0	0	0.0157381	1	0	0	0	0.0597788	1	0
1612	mpneu00901	6963	165424	165462	+	38	12	orfs	-1																							0	0	0	0	0	0.182086	1	0	0	0	0.0227327	1	0	0	0	0.0863472	1	0
1613	mpneu00902	6967	165490	165537	+	47	15	orfs	-1																							0	0	0	0	0	0.224105	1	0	0	0	0.0279788	1	0	0	0	0.106273	1	0
1614	mpneu00903	6972	165595	165618	+	23	7	orfs	-1																							0	0	0	0	0	0.112053	1	0	0	0	0.0139894	1	0	0	0	0.0531367	1	0
1615	mpneu00904	6973	165622	165645	+	23	7	orfs	-1																							0	0	0	0	0	0.112053	1	0	0	0	0.0139894	1	0	0	0	0.0531367	1	0
1616	mpneu00905	6974	165691	165723	+	32	10	orfs	-1																							0	0	0	0	0	0.154072	1	0	0	0	0.0192354	1	0	0	0	0.073063	1	0
1617	mpneu00906	6976	165742	165780	+	38	12	orfs	-1																							0	0	0	0	0	0.182086	1	0	0	0	0.0227327	1	0	0	0	0.0863472	1	0
1618	mpneu00907	6984	165955	165975	+	20	6	orfs	-1																							0	0	0	0	0	0.0980461	1	0	0	0	0.0122407	1	0	0	0	0.0464946	1	0
1619	mpneu00908	6986	166024	166050	+	26	8	orfs	-1																							0	0	0	0	0	0.126059	1	0	0	0	0.0157381	1	0	0	0	0.0597788	1	0
1620	mpneu00909	6988	166087	166215	+	128	42	orfs	0				0		0	0								0.072	0	3	0	0	0	i	1	0	0	0	0	0	0.602283	1	0	0	0	0.0751929	1	0	1	98	0.28561	0.248444	0
1621	mpneu00910	6992	166282	166932	+	650	216	orfs	MPN128		Conserved hypothetical proteins	63	0	0.00428855	7	1				6.26		0.536	NE	0.764	0	2	mgeni05718||/inference=existence: similar to aa sequence:swissprot:p20796.1	0	0	o	1	0	0	0
1622	mpneu00911	7003	166933	166950	+	17	5	orfs	-1																							0	0	0	1	1	0.0840395	0.0806051	0	0	0	0.010492	1	0	0	0	0.0398525	1	0
1623	mpneu00912	7004	166963	166989	+	26	8	orfs	-1																							0	0	0	0	0	0.126059	1	0	0	0	0.0157381	1	0	0	0	0.0597788	1	0
1624	mpneu00913	7008	167005	167016	+	11	3	orfs	-1																							0	0	0	0	0	0.0560263	1	0	0	0	0.00699469	1	0	0	0	0.0265684	1	0
1625	mpneu00914	7010	167044	167067	+	23	7	orfs	-1																							0	0	0	0	0	0.112053	1	0	0	0	0.0139894	1	0	0	0	0.0531367	1	0
1626	mpneu00915	7012	167080	167235	+	155	51	orfs	0				8.3405		0	0								0.047	0	3	0	1	0	i31-49o	1	0	0	0	0	0	0.728342	1	0	0	0	0.090931	1	0	0	0	0.345389	1	0
1627	mpneu00916	7020	167257	167343	+	86	28	orfs	0				7.29094		0	0								0.018	0	3	0	0	0	o	1	0	0	0	0	0	0.406191	1	0	0	0	0.0507115	1	0	0	0	0.192621	1	0
1628	mpneu00917	7026	167359	167472	+	113	37	orfs	0				6.65059		0	0								0.041	0	3	0	0	1	n3-11c16/17o	1	0	0	0	1	14	0.53225	0.412718	0	0	0	0.0664496	1	0	1	77	0.252399	0.223066	0
1629	mpneu00918	7036	167632	168081	+	449	149	orfs	MPN129	Membrane	Conserved hypothetical proteins	64	6.76114	0.064427	0	0	0	0	0	0		0.883	NE	0.8	0	6	MPN129	3	0	o37-60i81-104o116-143i	1	0	0	0
1630	mpneu00919	7056	168151	168702	+	551	183	orfs	0				2.50678		0	0								0.726	0	5	0	0	0	o	1	0	0	0	0	0	2.57721	1	0	0	0	0.321756	1	0	5	457	1.22214	0.00833707	1
1631	mpneu00920	7067	168733	168768	+	35	11	orfs	-1																							0	0	0	0	0	0.168079	1	0	0	0	0.0209841	1	0	0	0	0.0797051	1	0
1632	mpneu00921	7081	169042	169464	+	422	140	orfs	MPN130	Cytoplasm	Conserved hypothetical proteins	65	3.21594	0.00704751	0	0	0	0	0	0		0.838	NE	0.974	1	6	MPN130	0	0	o	1	0	0	0
1633	mpneu00922	7095	169561	169695	+	134	44	orfs	0				0		0	0								0.016	0	5	0	0	0	o	1	0	0	0	0	0	0.630296	1	0	0	0	0.0786903	1	0	0	0	0.298894	1	0
1634	mpneu00923	7109	169843	169866	+	23	7	orfs	-1																							0	0	0	0	0	0.112053	1	0	0	0	0.0139894	1	0	0	0	0.0531367	1	0
1635	mpneu00924	7112	169924	169953	+	29	9	orfs	-1																							0	0	0	0	0	0.140066	1	0	0	0	0.0174867	1	0	0	0	0.0664209	1	0
1636	mpneu00925	7119	170068	170733	+	665	221	orfs	MPN131	Cytoplasm	Adhesins/attachment organelle	66	0.41283	0.00428855	0	0	0	0	0	0		0.558	NE	0.598	0	6	MPN131	0	0	o	1	0	0	0
1637	mpneu00926	7138	170767	171009	+	242	80	orfs	0				0		0	0								0.297	0	5	0	0	0	i	1	0	0	0	0	0	1.13453	1	0	0	0	0.141642	1	0	0	0	0.538009	1	0
1638	mpneu00927	7146	171049	171819	+	770	256	orfs	MPN132	Cytoplasm	Adhesins/attachment organelle	66	0.258504	0.00428855	0	0	0	0	0	0		0.583	NE	0.851	0	6	MPN132	0	0	o	1	0	0	0
1639	mpneu00928	7162	171832	171894	+	62	20	orfs	0				0.236111		0	0								0.005	0	3	0	0	0	o	1	0	0	0	0	0	0.294138	1	0	0	0	0.0367221	1	0	0	0	0.139484	1	0
1640	mpneu00929	7166	171919	172083	+	164	54	orfs	0				0.0712121		0	0								0.183	1	3	0	0	0	o	1	0	0	0	0	0	0.770362	1	0	0	0	0.096177	1	0	2	993	0.365315	0.0525014	0
1641	mpneu00930	7189	172291	172512	+	221	73	orfs	0				8.74059		0	0								0.297	1	3	0	0	0	o	1	0	0	0	1	17	1.03649	0.645301	0	0	0	0.129402	1	0	0	0	0.491515	1	0
1642	mpneu00931	7202	172744	172803	+	59	19	orfs	0				6.69068		0	0								0.011	1	3	0	0	0	o	1	0	0	0	0	0	0.280132	1	0	0	0	0.0349735	1	0	0	0	0.132842	1	0
1643	mpneu00932	7212	172996	173064	+	68	22	orfs	0				6.52901		0	0								0.025	0	3	0	0	0	o	1	0	0	0	0	0	0.322151	1	0	0	0	0.0402195	1	0	1	39	0.152768	0.141671	0
1644	mpneu00933	7216	173065	173109	+	44	14	orfs	-1																							0	0	0	0	0	0.210099	1	0	0	0	0.0262301	1	0	0	0	0.0996313	1	0
1645	mpneu00934	7219	173140	173178	+	38	12	orfs	-1																							0	0	0	0	0	0.182086	1	0	0	0	0.0227327	1	0	0	0	0.0863472	1	0
1646	mpneu00935	7222	173182	173196	+	14	4	orfs	-1																							0	0	0	0	0	0.0700329	1	0	0	0	0.00874336	1	0	0	0	0.0332104	1	0
1647	mpneu00936	7223	173206	174966	+	1760	586	orfs	MPN134	Membrane	Nucleotide metabolism/Salvage	68	7.22595	0.0899328	116	28	211.5	154	211.5	459.18	7.47	0.017	E	0.997	0	6	ugpC	0	0	o	2	0	0	0
1648	mpneu00937	7288	174967	174990	+	23	7	orfs	-1																							0	0	0	0	0	0.112053	1	0	0	0	0.0139894	1	0	0	0	0.0531367	1	0
1649	mpneu00938	7291	175036	175128	+	92	30	orfs	0				7.5592		0	0								0.061	1	3	0	1	0	o6-26i	1	0	0	0	0	0	0.434204	1	0	0	0	0.0542089	1	0	0	0	0.205905	1	0
1650	mpneu00939	7300	175330	175449	+	119	39	orfs	0				7.74198		0	0								0.02	0	3	0	0	0	o	1	0	0	0	0	0	0.560263	1	0	0	0	0.0699469	1	0	0	0	0.265684	1	0
1651	mpneu00940	7306	175450	175482	+	32	10	orfs	-1																							0	0	0	0	0	0.154072	1	0	0	0	0.0192354	1	0	0	0	0.073063	1	0
1652	mpneu00941	7308	175489	175533	+	44	14	orfs	-1																							0	0	0	0	0	0.210099	1	0	0	0	0.0262301	1	0	0	0	0.0996313	1	0
1653	mpneu00942	7319	175849	175938	+	89	29	orfs	0				7.72059		0	0								0.012	0	3	0	0	0	o	1	0	0	0	0	0	0.420197	1	0	0	0	0.0524602	1	0	0	0	0.199263	1	0
1654	mpneu00943	7328	176011	176028	+	17	5	orfs	-1																							0	0	0	0	0	0.0840395	1	0	0	0	0.010492	1	0	0	0	0.0398525	1	0
1655	mpneu00944	7330	176056	176064	+	8	2	orfs	-1																							0	0	0	0	0	0.0420197	1	0	0	0	0.00524602	1	0	0	0	0.0199263	1	0
1656	mpneu00945	7332	176110	176127	+	17	5	orfs	-1																							0	0	0	0	0	0.0840395	1	0	0	0	0.010492	1	0	0	0	0.0398525	1	0
1657	mpneu00946	7333	176134	176232	+	98	32	orfs	0				7.19422		0	0								0.023	0	3	0	0	0	o	1	0	0	0	0	0	0.462217	1	0	0	0	0.0577062	1	0	0	0	0.219189	1	0
1658	mpneu00947	7339	176284	176298	+	14	4	orfs	-1																							0	0	0	0	0	0.0700329	1	0	0	0	0.00874336	1	0	0	0	0.0332104	1	0
1659	mpneu00948	7341	176374	176397	+	23	7	orfs	-1																							0	0	0	0	0	0.112053	1	0	0	0	0.0139894	1	0	0	0	0.0531367	1	0
1660	mpneu00949	7342	176398	176445	+	47	15	orfs	-1																							0	0	0	1	7	0.224105	0.200769	0	0	0	0.0279788	1	0	0	0	0.106273	1	0
1661	mpneu00950	7345	176455	176610	+	155	51	orfs	0				7.78485		0	0								0.021	0	3	0	0	1	n3-10c14/15o	1	0	0	0	0	0	0.728342	1	0	0	0	0.090931	1	0	0	0	0.345389	1	0
1662	mpneu00951	7350	176626	176667	+	41	13	orfs	-1																							0	0	0	0	0	0.196092	1	0	0	0	0.0244814	1	0	0	0	0.0929893	1	0
1663	mpneu00952	7353	176719	176769	+	50	16	orfs	-1																							0	0	0	0	0	0.238112	1	0	0	0	0.0297274	1	0	0	0	0.112916	1	0
1664	mpneu00953	7357	176809	177045	+	236	78	orfs	0				7.52893		0	0								0.221	0	3	0	0	0	o	1	0	0	0	0	0	1.10652	1	0	0	0	0.138145	1	0	0	0	0.524725	1	0
1665	mpneu00954	7366	177076	177171	+	95	31	orfs	0				5.14849		0	0								0.019	0	3	0	0	1	n3-14c19/20o	1	0	0	0	0	0	0.448211	1	0	0	0	0.0559575	1	0	0	0	0.212547	1	0
1666	mpneu00955	7371	177187	177219	+	32	10	orfs	-1																							0	0	0	1	121	0.154072	0.14279	0	0	0	0.0192354	1	0	2	2307	0.073063	0.00254259	1
1667	mpneu00956	7378	177283	177411	+	128	42	orfs	0				1.95234		0	0								0.023	0	3	0	1	0	o6-25i	1	0	0	0	1	7	0.602283	0.45244	0	2	114	0.0751929	0.00268919	1	0	0	0.28561	1	0
1668	mpneu00957	7384	177433	177453	+	20	6	orfs	-1																							0	0	0	1	10138	0.0980461	0.0933929	0	2	7	0.0122407	7.43089e-05	1	4	96112	0.0464946	1.87611e-07	1
1669	mpneu00958	7391	177721	177792	+	71	23	orfs	0				2.24022		0	0								0.016	0	3	0	0	0	i	1	0	0	0	1	10042	0.336158	0.28549	0	1	12563	0.0419681	0.0410997	1	0	0	0.15941	1	0
1670	mpneu00959	7393	177802	177834	+	32	10	orfs	-1																							0	0	0	0	0	0.154072	1	0	0	0	0.0192354	1	0	0	0	0.073063	1	0
1671	mpneu00960	7395	177847	177918	+	71	23	orfs	0				0.786118		0	0								0.004	1	3	0	0	0	o	1	0	0	0	0	0	0.336158	1	0	0	0	0.0419681	1	0	0	0	0.15941	1	0
1672	mpneu00961	7400	177922	177939	+	17	5	orfs	-1																							0	0	0	0	0	0.0840395	1	0	0	0	0.010492	1	0	0	0	0.0398525	1	0
1673	mpneu00962	7402	177958	178020	+	62	20	orfs	0				0.329216		0	0								0.027	0	3	0	0	0	o	1	0	0	0	0	0	0.294138	1	0	1	3	0.0367221	0.036056	1	4	159756	0.139484	1.41103e-05	1
1674	mpneu00963	7404	178021	178089	+	68	22	orfs	0				0.714878		0	0								0.019	0	3	0	0	0	o	1	0	0	0	0	0	0.322151	1	0	0	0	0.0402195	1	0	0	0	0.152768	1	0
1675	mpneu00964	7410	178162	178206	+	44	14	orfs	-1																							0	0	0	0	0	0.210099	1	0	0	0	0.0262301	1	0	0	0	0.0996313	1	0
1676	mpneu00965	7413	178228	178362	+	134	44	orfs	0				3.44982		0	0								0.027	1	3	0	0	0	o	1	0	0	0	0	0	0.630296	1	0	0	0	0.0786903	1	0	0	0	0.298894	1	0
1677	mpneu00966	7421	178366	178389	+	23	7	orfs	-1																							0	0	0	0	0	0.112053	1	0	0	0	0.0139894	1	0	2	444	0.0531367	0.00136273	1
1678	mpneu00967	7423	178396	178872	+	476	158	orfs	0				1.90067		0	0								0.471	0	5	0	3	1	n31-42c51/52o75-93i105-124o136-156i	1	0	0	0	3	67	2.22705	0.384529	0	1	12	0.278039	0.242733	0	1	21	1.05609	0.652188	0
1679	mpneu00968	7436	178942	179028	+	86	28	orfs	0				0.70782		0	0								0.006	0	3	0	0	0	o	1	0	0	0	0	0	0.406191	1	0	0	0	0.0507115	1	0	1	42	0.192621	0.175205	0
1680	mpneu00969	7444	179077	179121	+	44	14	orfs	-1																							0	0	0	0	0	0.210099	1	0	0	0	0.0262301	1	0	0	0	0.0996313	1	0
1681	mpneu00970	7449	179209	179226	+	17	5	orfs	-1																							0	0	0	0	0	0.0840395	1	0	0	0	0.010492	1	0	0	0	0.0398525	1	0
1682	mpneu00971	7450	179263	179304	+	41	13	orfs	-1																							0	0	0	0	0	0.196092	1	0	0	0	0.0244814	1	0	0	0	0.0929893	1	0
1683	mpneu00972	7456	179383	179388	+	5	1	orfs	-1																							0	0	0	0	0	0.0280132	1	0	0	0	0.00349735	1	0	0	0	0.0132842	1	0
1684	mpneu00973	7458	179401	179421	+	20	6	orfs	-1																							0	0	0	0	0	0.0980461	1	0	0	0	0.0122407	1	0	0	0	0.0464946	1	0
1685	mpneu00974	7464	179677	179727	+	50	16	orfs	-1																							0	0	0	1	1	0.238112	0.211885	0	1	1	0.0297274	0.0292899	1	1	3	0.112916	0.106774	0
1686	mpneu00975	7472	179788	179865	+	77	25	orfs	0				2.04852		0	0								0.082	0	3	0	0	0	o	1	0	0	0	0	0	0.364171	1	0	0	0	0.0454655	1	0	0	0	0.172694	1	0
1687	mpneu00976	7478	179902	180000	+	98	32	orfs	0				7.78037		0	0								0.006	1	3	0	1	0	i12-29o	1	0	0	0	0	0	0.462217	1	0	0	0	0.0577062	1	0	0	0	0.219189	1	0
1688	mpneu00977	7482	180043	180120	+	77	25	orfs	0				8.10841		0	0								0.064	1	3	0	0	0	o	1	0	0	0	1	10	0.364171	0.305228	0	0	0	0.0454655	1	0	0	0	0.172694	1	0
1689	mpneu00978	7486	180142	180189	+	47	15	orfs	-1																							0	0	0	0	0	0.224105	1	0	0	0	0.0279788	1	0	0	0	0.106273	1	0
1690	mpneu00979	7489	180220	180306	+	86	28	orfs	0				7.5993		0	0								0.011	1	3	0	0	0	i	1	0	0	0	0	0	0.406191	1	0	0	0	0.0507115	1	0	0	0	0.192621	1	0
1691	mpneu00980	7496	180472	180483	+	11	3	orfs	-1																							0	0	0	0	0	0.0560263	1	0	0	0	0.00699469	1	0	0	0	0.0265684	1	0
1692	mpneu00981	7500	180520	180594	+	74	24	orfs	0				8.03449		0	0								0.012	0	3	0	0	0	i	1	0	0	0	0	0	0.350165	1	0	0	0	0.0437168	1	0	0	0	0.166052	1	0
1693	mpneu00982	7503	180613	180624	+	11	3	orfs	-1																							0	0	0	0	0	0.0560263	1	0	0	0	0.00699469	1	0	0	0	0.0265684	1	0
1694	mpneu00983	7505	180640	180672	+	32	10	orfs	-1																							0	0	0	0	0	0.154072	1	0	0	0	0.0192354	1	0	0	0	0.073063	1	0
1695	mpneu00984	7509	180745	180804	+	59	19	orfs	0				6.48989		0	0								0.019	0	3	0	0	0	o	1	0	0	0	0	0	0.280132	1	0	0	0	0.0349735	1	0	0	0	0.132842	1	0
1696	mpneu00985	7510	180808	180813	+	5	1	orfs	-1																							0	0	0	0	0	0.0280132	1	0	0	0	0.00349735	1	0	0	0	0.0132842	1	0
1697	mpneu00986	7513	180835	180852	+	17	5	orfs	-1																							0	0	0	0	0	0.0840395	1	0	0	0	0.010492	1	0	0	0	0.0398525	1	0
1698	mpneu00987	7519	181036	181056	+	20	6	orfs	-1																							0	0	0	0	0	0.0980461	1	0	0	0	0.0122407	1	0	0	0	0.0464946	1	0
1699	mpneu00988	7521	181105	181131	+	26	8	orfs	-1																							0	0	0	0	0	0.126059	1	0	0	0	0.0157381	1	0	0	0	0.0597788	1	0
1700	mpneu00989	7523	181168	181296	+	128	42	orfs	0				4.36813		0	0								0.072	0	3	0	0	0	i	1	0	0	0	0	0	0.602283	1	0	0	0	0.0751929	1	0	0	0	0.28561	1	0
1701	mpneu00990	7526	181348	181719	+	371	123	orfs	0				5.82495		0	0								0.42	0	5	0	0	0	o	1	0	0	0	0	0	1.73682	1	0	0	0	0.216835	1	0	1	4	0.823619	0.561159	0
1702	mpneu00991	7533	181756	181773	+	17	5	orfs	-1																							0	0	0	0	0	0.0840395	1	0	0	0	0.010492	1	0	0	0	0.0398525	1	0
1703	mpneu00992	7534	181780	182421	+	641	213	orfs	0				7.40189		0	0								0.548	0	5	0	0	0	o	1	0	0	0	0	0	2.99741	1	0	0	0	0.374216	1	0	0	0	1.42141	1	0
1704	mpneu00993	7540	182422	182469	+	47	15	orfs	-1																							0	0	0	0	0	0.224105	1	0	0	0	0.0279788	1	0	0	0	0.106273	1	0
1705	mpneu00994	7544	182482	182529	+	47	15	orfs	-1																							0	0	0	0	0	0.224105	1	0	0	0	0.0279788	1	0	0	0	0.106273	1	0
1706	mpneu00995	7546	182560	182622	+	62	20	orfs	0				10.6433		0	0								0.007	0	3	0	0	0	i	1	0	0	0	0	0	0.294138	1	0	0	0	0.0367221	1	0	0	0	0.139484	1	0
1707	mpneu00996	7548	182641	182700	+	59	19	orfs	0				11.1109		0	0								0.002	0	3	0	0	0	o	1	0	0	0	0	0	0.280132	1	0	0	0	0.0349735	1	0	0	0	0.132842	1	0
1708	mpneu00997	7556	182872	183012	+	140	46	orfs	0				10.8204		0	0								0.024	0	3	0	0	0	o	1	0	0	0	0	0	0.658309	1	0	0	0	0.0821876	1	0	0	0	0.312178	1	0
1709	mpneu00998	7560	183013	183087	+	74	24	orfs	0				10.6363		0	0								0.003	0	3	0	0	0	i	1	0	0	0	0	0	0.350165	1	0	0	0	0.0437168	1	0	0	0	0.166052	1	0
1710	mpneu00999	7564	183130	183168	+	38	12	orfs	-1																							0	0	0	0	0	0.182086	1	0	0	0	0.0227327	1	0	0	0	0.0863472	1	0
1711	mpneu01000	7567	183244	183339	+	95	31	orfs	0				9.10819		0	0								0.016	0	3	0	1	0	i9-30o	1	0	0	0	0	0	0.448211	1	0	0	0	0.0559575	1	0	0	0	0.212547	1	0
1712	mpneu01001	7569	183391	183669	+	278	92	orfs	0				9.72565		0	0								0.416	0	5	0	0	0	i	1	0	0	0	0	0	1.30261	1	0	0	0	0.162627	1	0	0	0	0.617714	1	0
1713	mpneu01002	7573	183691	183705	+	14	4	orfs	-1																							0	0	0	0	0	0.0700329	1	0	0	0	0.00874336	1	0	0	0	0.0332104	1	0
1714	mpneu01003	7574	183721	184275	+	554	184	orfs	0				5.69112		0	0								0.542	1	5	0	0	0	i	1	0	0	0	0	0	2.59122	1	0	0	0	0.323504	1	0	1	6	1.22879	0.707353	0
1715	mpneu01004	7585	184285	184620	+	335	111	orfs	0				7.81692		0	0								0.537	0	5	0	0	0	i	1	0	0	0	0	0	1.56874	1	0	1	1	0.195851	0.177866	0	0	0	0.743914	1	0
1716	mpneu01005	7592	184681	185037	+	356	118	orfs	0				9.47982		0	0								0.532	0	5	0	2	0	i20-41o78-96i	1	0	0	0	0	0	1.66678	1	0	0	0	0.208092	1	0	0	0	0.790409	1	0
1717	mpneu01006	7597	185038	185154	+	116	38	orfs	0				11.6254		1	1								0.012	0	3	0	0	0	o	1	0	0	0	0	0	0.546257	1	0	0	0	0.0681982	1	0	0	0	0.259041	1	0
1718	mpneu01007	7600	185167	185232	+	65	21	orfs	0				11.9871		0	0								0.001	0	3	0	0	0	o	1	0	0	0	0	0	0.308145	1	0	0	0	0.0384708	1	0	0	0	0.146126	1	0
1719	mpneu01008	7602	185245	185268	+	23	7	orfs	-1																							0	0	0	0	0	0.112053	1	0	0	0	0.0139894	1	0	0	0	0.0531367	1	0
1720	mpneu01009	7605	185344	185364	+	20	6	orfs	-1																							0	0	0	0	0	0.0980461	1	0	0	0	0.0122407	1	0	0	0	0.0464946	1	0
1721	mpneu01010	7609	185452	185481	+	29	9	orfs	-1																							0	0	0	0	0	0.140066	1	0	0	0	0.0174867	1	0	0	0	0.0664209	1	0
1722	mpneu01011	7610	185485	186039	+	554	184	orfs	0				9.99517		0	0								0.631	1	3	0	0	0	o	1	0	0	0	0	0	2.59122	1	0	0	0	0.323504	1	0	2	9	1.22879	0.347751	0
1723	mpneu01012	7626	186187	186210	+	23	7	orfs	-1																							0	0	0	0	0	0.112053	1	0	0	0	0.0139894	1	0	0	0	0.0531367	1	0
1724	mpneu01013	7632	186409	186441	+	32	10	orfs	-1																							0	0	0	0	0	0.154072	1	0	0	0	0.0192354	1	0	0	0	0.073063	1	0
1725	mpneu01014	7634	186517	186663	+	146	48	orfs	0				5.91232		0	0								0.075	0	3	0	0	0	o	1	0	0	0	0	0	0.686323	1	0	0	0	0.085685	1	0	0	0	0.325462	1	0
1726	mpneu01015	7643	186937	186948	+	11	3	orfs	-1																							0	0	0	0	0	0.0560263	1	0	0	0	0.00699469	1	0	0	0	0.0265684	1	0
1727	mpneu01016	7651	187240	187359	+	119	39	orfs	0				4.8215		0	0								0.015	1	4	mpneu05639	0	0	o	1	0	0	0	0	0	0.560263	1	0	0	0	0.0699469	1	0	0	0	0.265684	1	0
1728	mpneu01017	7663	187984	188055	+	71	23	orfs	0				9.63061		0	0								0.011	0	3	0	0	0	o	1	0	0	0	0	0	0.336158	1	0	0	0	0.0419681	1	0	0	0	0.15941	1	0
1729	mpneu01018	7675	188398	188445	+	47	15	orfs	-1																							0	0	0	0	0	0.224105	1	0	0	0	0.0279788	1	0	0	0	0.106273	1	0
1730	mpneu01019	7685	188656	188667	+	11	3	orfs	-1																							0	0	0	0	0	0.0560263	1	0	0	0	0.00699469	1	0	0	0	0.0265684	1	0
1731	mpneu01020	7688	188785	188832	+	47	15	orfs	-1																							0	0	0	1	39	0.224105	0.200769	0	0	0	0.0279788	1	0	0	0	0.106273	1	0
1732	mpneu01021	7703	189472	190047	+	575	191	orfs	MPN143	Cytoplasm	Conserved hypothetical proteins	69	5.26649	0.0263691	1	1	0	0	0	0		0.739	NE	0.947	0	6	MPN143	0	1	n2-13c18/19o	1	0	0	0
1733	mpneu01022	7730	190249	191862	+	1613	537	orfs	MPN144	Cytoplasm	Adhesins/attachment organelle	70	1.14992	0.00481777	0	0	0	0	0	0		0.363	F	0.809	0	6	MPN144	0	0	o	1	0	0	0
1734	mpneu01023	7760	191896	191928	+	32	10	orfs	-1																							0	0	0	0	0	0.154072	1	0	0	0	0.0192354	1	0	0	0	0.073063	1	0
1735	mpneu01024	7765	192016	192069	+	53	17	orfs	-1																							0	0	0	0	0	0.252118	1	0	0	0	0.0314761	1	0	0	0	0.119558	1	0
1736	mpneu01025	7775	192214	192753	+	539	179	orfs	MPN145	Cytoplasm	Cytoskeleton	71	5.32329	0.0361662	28	2	0	0	5.1	5.43		0.791	NE	0.976	1	6	MPN145	0	0	o	1	0	0	0
1737	mpneu01026	7805	192958	192999	+	41	13	orfs	-1																							0	0	0	0	0	0.196092	1	0	0	0	0.0244814	1	0	0	0	0.0929893	1	0
1738	mpneu01027	7811	193084	193134	+	50	16	orfs	-1																							0	0	0	0	0	0.238112	1	0	0	0	0.0297274	1	0	0	0	0.112916	1	0
1739	mpneu01028	7813	193159	193230	+	71	23	orfs	0				9.74429		0	0								0.006	0	3	0	0	0	o	1	0	0	0	0	0	0.336158	1	0	0	0	0.0419681	1	0	0	0	0.15941	1	0
1740	mpneu01029	7816	193249	193350	+	101	33	orfs	0				9.10884		0	0								0.015	0	3	0	0	0	i	1	0	0	0	0	0	0.476224	1	0	0	0	0.0594549	1	0	0	0	0.225831	1	0
1741	mpneu01030	7821	193384	193434	+	50	16	orfs	-1																							0	0	0	0	0	0.238112	1	0	0	0	0.0297274	1	0	0	0	0.112916	1	0
1742	mpneu01031	7823	193435	193494	+	59	19	orfs	0				9.0701		0	0								0.003	0	3	0	0	0	o	1	0	0	0	1	180	0.280132	0.244316	0	0	0	0.0349735	1	0	0	0	0.132842	1	0
1743	mpneu01032	7827	193531	193557	+	26	8	orfs	-1																							0	0	0	0	0	0.126059	1	0	0	0	0.0157381	1	0	0	0	0.0597788	1	0
1744	mpneu01033	7830	193582	193602	+	20	6	orfs	-1																							0	0	0	0	0	0.0980461	1	0	0	0	0.0122407	1	0	0	0	0.0464946	1	0
1745	mpneu01034	7833	193645	193722	+	77	25	orfs	0				8.62852		0	0								0.196	0	3	0	0	0	i	1	0	0	0	0	0	0.364171	1	0	0	0	0.0454655	1	0	0	0	0.172694	1	0
1746	mpneu01035	7837	193762	193818	+	56	18	orfs	-1																							0	0	0	0	0	0.266125	1	0	0	0	0.0332248	1	0	0	0	0.1262	1	0
1747	mpneu01036	7840	193819	193899	+	80	26	orfs	0				7.80177		0	0								0.006	0	3	0	0	0	i	1	0	0	0	0	0	0.378178	1	0	0	0	0.0472142	1	0	0	0	0.179336	1	0
1748	mpneu01037	7845	193924	193968	+	44	14	orfs	-1																							0	0	0	0	0	0.210099	1	0	0	0	0.0262301	1	0	0	0	0.0996313	1	0
1749	mpneu01038	7848	194008	194052	+	44	14	orfs	-1																							0	0	0	0	0	0.210099	1	0	0	0	0.0262301	1	0	0	0	0.0996313	1	0
1750	mpneu01039	7851	194056	194112	+	56	18	orfs	-1																							0	0	0	0	0	0.266125	1	0	0	0	0.0332248	1	0	0	0	0.1262	1	0
1751	mpneu01040	7855	194161	194214	+	53	17	orfs	-1																							0	0	0	0	0	0.252118	1	0	0	0	0.0314761	1	0	0	0	0.119558	1	0
1752	mpneu01041	7859	194221	194226	+	5	1	orfs	-1																							0	0	0	0	0	0.0280132	1	0	0	0	0.00349735	1	0	0	0	0.0132842	1	0
1753	mpneu01042	7860	194248	194280	+	32	10	orfs	-1																							0	0	0	0	0	0.154072	1	0	0	0	0.0192354	1	0	3	6	0.073063	6.15441e-05	1
1754	mpneu01043	7861	194284	194394	+	110	36	orfs	0				5.72206		0	0								0.003	0	3	0	0	0	o	1	0	0	0	0	0	0.518244	1	0	0	0	0.0647009	1	0	0	0	0.245757	1	0
1755	mpneu01044	7864	194401	194538	+	137	45	orfs	0				5.11138		0	0								0.05	1	3	0	0	0	i	1	0	0	0	0	0	0.644303	1	0	0	0	0.0804389	1	0	0	0	0.305536	1	0
1756	mpneu01045	7872	194644	194742	+	98	32	orfs	0				5.08605		0	0								0.061	0	3	0	0	0	i	1	0	0	0	0	0	0.462217	1	0	0	0	0.0577062	1	0	0	0	0.219189	1	0
1757	mpneu01046	7875	194770	194796	+	26	8	orfs	-1																							0	0	0	0	0	0.126059	1	0	0	0	0.0157381	1	0	0	0	0.0597788	1	0
1758	mpneu01047	7877	194821	195072	+	251	83	orfs	0				3.80302		0	0								0.429	0	3	0	0	0	o	1	0	0	0	0	0	1.17655	1	0	0	0	0.146889	1	0	0	0	0.557936	1	0
1759	mpneu01048	7885	195097	195312	+	215	71	orfs	0				3.00587		0	0								0.295	0	3	0	1	0	i29-51o	1	0	0	0	0	0	1.00847	1	0	0	0	0.125904	1	0	0	0	0.47823	1	0
1760	mpneu01049	7893	195322	195372	+	50	16	orfs	-1																							0	0	0	0	0	0.238112	1	0	0	0	0.0297274	1	0	0	0	0.112916	1	0
1761	mpneu01050	7897	195409	195417	+	8	2	orfs	-1																							0	0	0	0	0	0.0420197	1	0	0	0	0.00524602	1	0	0	0	0.0199263	1	0
1762	mpneu01051	7899	195502	195585	+	83	27	orfs	0				9.74865		0	0								0.151	0	3	0	0	1	n7-14c19/20o	1	0	0	0	0	0	0.392184	1	0	0	0	0.0489628	1	0	0	0	0.185979	1	0
1763	mpneu01052	7913	195787	195921	+	134	44	orfs	0				9.30594		0	0								0.071	0	3	0	0	0	i	1	0	0	0	0	0	0.630296	1	0	0	0	0.0786903	1	0	0	0	0.298894	1	0
1764	mpneu01053	7922	195961	195999	+	38	12	orfs	-1																							0	0	0	0	0	0.182086	1	0	0	0	0.0227327	1	0	1	2	0.0863472	0.0827243	0
1765	mpneu01054	7928	196138	196164	+	26	8	orfs	-1																							0	0	0	0	0	0.126059	1	0	0	0	0.0157381	1	0	0	0	0.0597788	1	0
1766	mpneu01055	7940	196312	196476	+	164	54	orfs	0				4.6314		0	0								0.032	0	3	0	0	0	o	1	0	0	0	0	0	0.770362	1	0	0	0	0.096177	1	0	0	0	0.365315	1	0
1767	mpneu01056	7947	196480	196536	+	56	18	orfs	-1																							0	0	0	0	0	0.266125	1	0	0	0	0.0332248	1	0	0	0	0.1262	1	0
1768	mpneu01057	7952	196609	196623	+	14	4	orfs	-1																							0	0	0	0	0	0.0700329	1	0	0	0	0.00874336	1	0	0	0	0.0332104	1	0
1769	mpneu01058	7953	196633	196662	+	29	9	orfs	-1																							0	0	0	0	0	0.140066	1	0	0	0	0.0174867	1	0	0	0	0.0664209	1	0
1770	mpneu01059	7955	196681	196704	+	23	7	orfs	-1																							0	0	0	0	0	0.112053	1	0	0	0	0.0139894	1	0	0	0	0.0531367	1	0
1771	mpneu01060	7959	196768	196782	+	14	4	orfs	-1																							0	0	0	0	0	0.0700329	1	0	0	0	0.00874336	1	0	0	0	0.0332104	1	0
1772	mpneu01061	7960	196792	196803	+	11	3	orfs	-1																							0	0	0	0	0	0.0560263	1	0	0	0	0.00699469	1	0	0	0	0.0265684	1	0
1773	mpneu01062	7961	196846	196971	+	125	41	orfs	0				3.20374		0	0								0.014	0	3	0	0	0	o	1	0	0	0	0	0	0.588276	1	0	0	0	0.0734443	1	0	0	0	0.278968	1	0
1774	mpneu01063	7970	197152	197175	+	23	7	orfs	-1																							0	0	0	0	0	0.112053	1	0	0	0	0.0139894	1	0	0	0	0.0531367	1	0
1775	mpneu01064	7977	197371	197403	+	32	10	orfs	-1																							0	0	0	0	0	0.154072	1	0	0	0	0.0192354	1	0	0	0	0.073063	1	0
1776	mpneu01065	7980	197479	197643	+	164	54	orfs	0				3.01771		0	0								0.043	0	5	0	0	0	o	1	0	0	0	2	943	0.770362	0.180596	0	1	16522	0.096177	0.0916968	0	0	0	0.365315	1	0
1777	mpneu01066	7982	197809	197919	+	110	36	orfs	0				2.94557		0	0								0.02	1	3	0	0	0	o	1	0	0	0	1	11	0.518244	0.404434	0	0	0	0.0647009	1	0	0	0	0.245757	1	0
1778	mpneu01067	7988	197965	198534	+	569	189	orfs	0				2.52768		0	0								0.548	0	5	0	0	0	o	1	0	0	0	1	46	2.66125	0.930139	0	0	0	0.332248	1	0	0	0	1.262	1	0
1779	mpneu01068	7995	198538	198633	+	95	31	orfs	0				1.58745		0	0								0.051	0	3	0	0	0	o	1	0	0	0	1	1	0.448211	0.36123	0	0	0	0.0559575	1	0	0	0	0.212547	1	0
1780	mpneu01069	8001	198667	198819	+	152	50	orfs	0				0.0236928		0	0								0.094	1	5	0	0	0	o	1	0	0	0	0	0	0.714336	1	0	0	0	0.0891823	1	0	0	0	0.338747	1	0
1781	mpneu01070	8008	198853	198879	+	26	8	orfs	-1																							0	0	0	0	0	0.126059	1	0	0	0	0.0157381	1	0	0	0	0.0597788	1	0
1782	mpneu01071	8011	198898	198903	+	5	1	orfs	-1																							0	0	0	0	0	0.0280132	1	0	0	0	0.00349735	1	0	0	0	0.0132842	1	0
1783	mpneu01072	8012	198913	199038	+	125	41	orfs	0				0.22125		0	0								0.053	0	4	mpneu10814	0	0	i	1	0	0	0	0	0	0.588276	1	0	0	0	0.0734443	1	0	1	2	0.278968	0.243436	0
1784	mpneu01073	8020	199096	199131	+	35	11	orfs	-1																							0	0	0	0	0	0.168079	1	0	0	0	0.0209841	1	0	0	0	0.0797051	1	0
1785	mpneu01074	8069	200470	200508	+	38	12	orfs	-1																							0	0	0	0	0	0.182086	1	0	0	0	0.0227327	1	0	0	0	0.0863472	1	0
1786	mpneu01075	8074	200629	200637	+	8	2	orfs	-1																							0	0	0	0	0	0.0420197	1	0	0	0	0.00524602	1	0	0	0	0.0199263	1	0
1787	mpneu01076	8111	201901	201936	+	35	11	orfs	-1																							0	0	0	0	0	0.168079	1	0	0	0	0.0209841	1	0	0	0	0.0797051	1	0
1788	mpneu01077	8133	202480	202491	+	11	3	orfs	-1																							0	0	0	0	0	0.0560263	1	0	0	0	0.00699469	1	0	0	0	0.0265684	1	0
1789	mpneu01078	8135	202528	202536	+	8	2	orfs	-1																							0	0	0	0	0	0.0420197	1	0	0	0	0.00524602	1	0	0	0	0.0199263	1	0
1790	mpneu01079	8136	202537	202548	+	11	3	orfs	-1																							0	0	0	0	0	0.0560263	1	0	0	0	0.00699469	1	0	0	0	0.0265684	1	0
1791	mpneu01080	8138	202594	202728	+	134	44	orfs	0				7.91035		0	0								0.02	1	3	0	0	0	i	1	0	0	0	0	0	0.630296	1	0	0	0	0.0786903	1	0	0	0	0.298894	1	0
1792	mpneu01081	8143	202741	202806	+	65	21	orfs	0				7.90675		0	0								0.026	1	3	0	0	0	i	1	0	0	0	0	0	0.308145	1	0	0	0	0.0384708	1	0	0	0	0.146126	1	0
1793	mpneu01082	8146	202822	202845	+	23	7	orfs	-1																							0	0	0	0	0	0.112053	1	0	0	0	0.0139894	1	0	0	0	0.0531367	1	0
1794	mpneu01083	8148	202885	203013	+	128	42	orfs	0				7.48068		0	0								0.06	0	3	0	0	0	o	1	0	0	0	1	39	0.602283	0.45244	0	0	0	0.0751929	1	0	0	0	0.28561	1	0
1795	mpneu01084	8152	203038	203091	+	53	17	orfs	-1																							0	0	0	0	0	0.252118	1	0	0	0	0.0314761	1	0	0	0	0.119558	1	0
1796	mpneu01085	8153	203098	203145	+	47	15	orfs	-1																							0	0	0	1	1560	0.224105	0.200769	0	0	0	0.0279788	1	0	0	0	0.106273	1	0
1797	mpneu01086	8155	203158	203178	+	20	6	orfs	-1																							0	0	0	0	0	0.0980461	1	0	0	0	0.0122407	1	0	0	0	0.0464946	1	0
1798	mpneu01087	8156	203209	203235	+	26	8	orfs	-1																							0	0	0	1	24	0.126059	0.118437	0	0	0	0.0157381	1	0	0	0	0.0597788	1	0
1799	mpneu01088	8160	203296	203379	+	83	27	orfs	0				7.47894		0	0								0.007	1	3	0	0	1	n6-14c18/19o	1	0	0	0	0	0	0.392184	1	0	0	0	0.0489628	1	0	0	0	0.185979	1	0
1800	mpneu01089	8163	203398	203415	+	17	5	orfs	-1																							0	0	0	1	4	0.0840395	0.0806051	0	0	0	0.010492	1	0	0	0	0.0398525	1	0
1801	mpneu01090	8164	203425	203445	+	20	6	orfs	-1																							0	0	0	0	0	0.0980461	1	0	0	0	0.0122407	1	0	0	0	0.0464946	1	0
1802	mpneu01091	8167	203461	203484	+	23	7	orfs	-1																							0	0	0	1	3	0.112053	0.106003	0	0	0	0.0139894	1	0	0	0	0.0531367	1	0
1803	mpneu01092	8168	203488	203565	+	77	25	orfs	0				7.06349		0	0								0.008	0	3	0	0	1	n5-13c18/19o	1	0	0	0	0	0	0.364171	1	0	0	0	0.0454655	1	0	0	0	0.172694	1	0
1804	mpneu01093	8169	203584	203613	+	29	9	orfs	-1																							0	0	0	0	0	0.140066	1	0	0	0	0.0174867	1	0	0	0	0.0664209	1	0
1805	mpneu01094	8171	203614	203694	+	80	26	orfs	0				7.31811		0	0								0.022	0	3	0	0	0	o	1	0	0	0	0	0	0.378178	1	0	0	0	0.0472142	1	0	0	0	0.179336	1	0
1806	mpneu01095	8176	203710	203790	+	80	26	orfs	0				7.36953		0	0								0.015	0	3	0	0	0	i	1	0	0	0	0	0	0.378178	1	0	0	0	0.0472142	1	0	0	0	0.179336	1	0
1807	mpneu01096	8186	203911	203946	+	35	11	orfs	-1																							0	0	0	0	0	0.168079	1	0	0	0	0.0209841	1	0	0	0	0.0797051	1	0
1808	mpneu01097	8188	204022	204090	+	68	22	orfs	0				7.31448		0	0								0.007	0	3	0	0	0	o	1	0	0	0	0	0	0.322151	1	0	0	0	0.0402195	1	0	0	0	0.152768	1	0
1809	mpneu01098	8195	204226	204240	+	14	4	orfs	-1																							0	0	0	0	0	0.0700329	1	0	0	0	0.00874336	1	0	0	0	0.0332104	1	0
1810	mpneu01099	8197	204286	204354	+	68	22	orfs	0				7.75194		0	0								0.005	0	3	0	0	0	i	1	0	0	0	0	0	0.322151	1	0	0	0	0.0402195	1	0	0	0	0.152768	1	0
1811	mpneu01100	8200	204385	204447	+	62	20	orfs	0				8.09313		0	0								0.006	0	3	0	0	0	o	1	0	0	0	0	0	0.294138	1	0	0	0	0.0367221	1	0	0	0	0.139484	1	0
1812	mpneu01101	8204	204469	204510	+	41	13	orfs	-1																							0	0	0	0	0	0.196092	1	0	0	0	0.0244814	1	0	0	0	0.0929893	1	0
1813	mpneu01102	8205	204514	204576	+	62	20	orfs	0				7.9564		0	0								0.009	1	3	0	0	0	o	1	0	0	0	0	0	0.294138	1	0	0	0	0.0367221	1	0	0	0	0.139484	1	0
1814	mpneu01103	8209	204610	204705	+	95	31	orfs	0				7.5288		0	0								0.057	1	3	0	0	0	i	1	0	0	0	1	81	0.448211	0.36123	0	0	0	0.0559575	1	0	0	0	0.212547	1	0
1815	mpneu01104	8214	204730	204747	+	17	5	orfs	-1																							0	0	0	0	0	0.0840395	1	0	0	0	0.010492	1	0	0	0	0.0398525	1	0
1816	mpneu01105	8215	204748	204903	+	155	51	orfs	0				7.87665		0	0								0.007	0	3	0	0	1	n3-10c14/15o	1	0	0	0	0	0	0.728342	1	0	0	0	0.090931	1	0	1	325	0.345389	0.292055	0
1817	mpneu01106	8222	204979	205194	+	215	71	orfs	0				8.21455		0	0								0.085	1	3	0	0	0	o	1	0	0	0	0	0	1.00847	1	0	0	0	0.125904	1	0	0	0	0.47823	1	0
1818	mpneu01107	8227	205204	205347	+	143	47	orfs	0				8.16477		0	0								0.01	0	3	0	1	0	i12-31o	1	0	0	0	0	0	0.672316	1	0	0	0	0.0839363	1	0	0	0	0.31882	1	0
1819	mpneu01108	8231	205417	205524	+	107	35	orfs	0				8.16294		0	0								0.013	0	3	0	0	1	n5-13c25/26o	1	0	0	0	0	0	0.504237	1	0	0	0	0.0629522	1	0	0	0	0.239115	1	0
1820	mpneu01109	8234	205528	205638	+	110	36	orfs	0				7.80973		0	0								0.027	0	3	0	0	0	o	1	0	0	0	0	0	0.518244	1	0	0	0	0.0647009	1	0	0	0	0.245757	1	0
1821	mpneu01110	8239	205660	205692	+	32	10	orfs	-1																							0	0	0	0	0	0.154072	1	0	0	0	0.0192354	1	0	0	0	0.073063	1	0
1822	mpneu01111	8243	205705	205728	+	23	7	orfs	-1																							0	0	0	0	0	0.112053	1	0	0	0	0.0139894	1	0	0	0	0.0531367	1	0
1823	mpneu01112	8247	205801	207423	+	1622	540	orfs	MPN154	Cytoplasm	RNA synthesis	77	6.74734	0.100264	115	32	441.8	441.8	442.4	469.21	6.1	0.086	E	0.998	0	6	nusA	0	0	o	1	0	0	0
1824	mpneu01113	8298	207448	207717	+	269	89	orfs	0				7.38673		44	3								0.85	0	2	mgeni05439||/inference=existence: similar to aa sequence:refseq:wp_014894591.1	0	0	o	1	0	0	0	0	0	1.26059	1	0	0	0	0.157381	1	0	0	0	0.597788	1	0
1825	mpneu01114	8315	207850	207966	+	116	38	orfs	0				7.82205		0	0								0.068	1	3	0	0	0	o	1	0	0	0	0	0	0.546257	1	0	0	0	0.0681982	1	0	0	0	0.259041	1	0
1826	mpneu01115	8331	208465	208581	+	116	38	orfs	0				7.44951		0	0								0.006	0	3	0	0	0	o	1	0	0	0	0	0	0.546257	1	0	0	0	0.0681982	1	0	0	0	0.259041	1	0
1827	mpneu01116	8339	208702	208710	+	8	2	orfs	-1																							0	0	0	0	0	0.0420197	1	0	0	0	0.00524602	1	0	0	0	0.0199263	1	0
1828	mpneu01117	8352	209368	209373	+	5	1	orfs	-1																							0	0	0	0	0	0.0280132	1	0	0	0	0.00349735	1	0	0	0	0.0132842	1	0
1829	mpneu01118	8356	209488	209910	+	422	140	orfs	MPN156	Cytoplasm	Ribosome	78	7.82451	0.138845	111	8	59.2	59.2	41.9	64.43	4.62	0.096	E	0.945	0	6	rbfA	0	0	o	1	0	0	0
1830	mpneu01119	8372	209926	211134	+	1208	402	orfs	MPN157	Membrane	Conserved hypothetical proteins	79	8.4388	0.20753	115	11	220.2	321.6	220.2	98.8	5.48	0.014	E	0.997	0	6	MPN157	3	0	i279-302o322-347i359-384o	1	0	0	0
1831	mpneu01120	8411	211138	211956	+	818	272	orfs	MPN158	Cytoplasm	Vitamin/Folate metabolism	79	6.83282	0.0650294	93	7	34.9	34.9	10.2	42.41	7.06	0.029	E	0.99	1	6	yaaC	0	0	o	1	0	0	0
1832	mpneu01121	8451	212044	212052	+	8	2	orfs	-1																							0	0	0	0	0	0.0420197	1	0	0	0	0.00524602	1	0	0	0	0.0199263	1	0
1833	mpneu01122	8455	212104	212130	+	26	8	orfs	-1																							0	0	0	0	0	0.126059	1	0	0	0	0.0157381	1	0	0	0	0.0597788	1	0
1834	mpneu01123	8461	212188	212217	+	29	9	orfs	-1																							0	0	0	0	0	0.140066	1	0	0	0	0.0174867	1	0	0	0	0.0664209	1	0
1835	mpneu01124	8466	212335	212370	+	35	11	orfs	-1																							0	0	0	0	0	0.168079	1	0	0	0	0.0209841	1	0	0	0	0.0797051	1	0
1836	mpneu01125	8471	212428	212568	+	140	46	orfs	0				6.5276		0	0								0.102	0	3	0	0	0	o	1	0	0	0	3	83	0.658309	0.0292666	1	0	0	0.0821876	1	0	0	0	0.312178	1	0
1837	mpneu01126	8480	212617	212667	+	50	16	orfs	-1																							0	0	0	0	0	0.238112	1	0	0	0	0.0297274	1	0	0	0	0.112916	1	0
1838	mpneu01127	8491	213064	213072	+	8	2	orfs	-1																							0	0	0	0	0	0.0420197	1	0	0	0	0.00524602	1	0	0	0	0.0199263	1	0
1839	mpneu01128	8496	213169	213264	+	95	31	orfs	0				7.58144		0	0								0.038	0	3	0	0	0	o	1	0	0	0	0	0	0.448211	1	0	0	0	0.0559575	1	0	0	0	0.212547	1	0
1840	mpneu01129	8502	213310	213327	+	17	5	orfs	-1																							0	0	0	0	0	0.0840395	1	0	0	0	0.010492	1	0	1	145	0.0398525	0.0390689	1
1841	mpneu01130	8504	213373	213426	+	53	17	orfs	-1																							0	0	0	0	0	0.252118	1	0	0	0	0.0314761	1	0	0	0	0.119558	1	0
1842	mpneu01131	8506	213448	213456	+	8	2	orfs	-1																							0	0	0	0	0	0.0420197	1	0	0	0	0.00524602	1	0	0	0	0.0199263	1	0
1843	mpneu01132	8507	213460	213477	+	17	5	orfs	-1																							0	0	0	0	0	0.0840395	1	0	0	0	0.010492	1	0	0	0	0.0398525	1	0
1844	mpneu01133	8508	213481	213546	+	65	21	orfs	0				5.99286		0	0								0.019	0	3	0	0	0	o	1	0	0	0	0	0	0.308145	1	0	0	0	0.0384708	1	0	0	0	0.146126	1	0
1845	mpneu01134	8513	213598	213615	+	17	5	orfs	-1																							0	0	0	0	0	0.0840395	1	0	0	0	0.010492	1	0	0	0	0.0398525	1	0
1846	mpneu01135	8514	213625	213741	+	116	38	orfs	0				5.96702		0	0								0.024	1	3	0	1	0	o18-37i	1	0	0	0	0	0	0.546257	1	0	0	0	0.0681982	1	0	0	0	0.259041	1	0
1847	mpneu01136	8517	213784	213882	+	98	32	orfs	0				6.30288		0	0								0.012	1	3	0	0	0	o	1	0	0	0	0	0	0.462217	1	0	0	0	0.0577062	1	0	0	0	0.219189	1	0
1848	mpneu01137	8521	213883	213972	+	89	29	orfs	0				6.33845		0	0								0.009	0	3	0	0	0	i	1	0	0	0	0	0	0.420197	1	0	0	0	0.0524602	1	0	0	0	0.199263	1	0
1849	mpneu01138	8526	214039	214068	+	29	9	orfs	-1																							0	0	0	0	0	0.140066	1	0	0	0	0.0174867	1	0	0	0	0.0664209	1	0
1850	mpneu01139	8530	214129	214197	+	68	22	orfs	0				6.37667		0	0								0.027	0	3	0	0	0	i	1	0	0	0	0	0	0.322151	1	0	0	0	0.0402195	1	0	0	0	0.152768	1	0
1851	mpneu01140	8531	214213	214239	+	26	8	orfs	-1																							0	0	0	0	0	0.126059	1	0	0	0	0.0157381	1	0	0	0	0.0597788	1	0
1852	mpneu01141	8533	214246	214296	+	50	16	orfs	-1																							0	0	0	0	0	0.238112	1	0	0	0	0.0297274	1	0	0	0	0.112916	1	0
1853	mpneu01142	8535	214306	214383	+	77	25	orfs	0				5.78731		0	0								0.046	0	3	0	0	0	o	1	0	0	0	0	0	0.364171	1	0	0	0	0.0454655	1	0	0	0	0.172694	1	0
1854	mpneu01143	8545	214534	214623	+	89	29	orfs	0				6.84504		0	0								0.065	0	3	0	0	0	i	1	0	0	0	0	0	0.420197	1	0	0	0	0.0524602	1	0	0	0	0.199263	1	0
1855	mpneu01144	8547	214639	214659	+	20	6	orfs	-1																							0	0	0	0	0	0.0980461	1	0	0	0	0.0122407	1	0	0	0	0.0464946	1	0
1856	mpneu01145	8552	214741	214764	+	23	7	orfs	-1																							0	0	0	0	0	0.112053	1	0	0	0	0.0139894	1	0	0	0	0.0531367	1	0
1857	mpneu01146	8560	215068	215214	+	146	48	orfs	0				7.39043		0	0								0.239	1	3	0	0	0	i	1	0	0	0	0	0	0.686323	1	0	0	0	0.085685	1	0	0	0	0.325462	1	0
1858	mpneu01147	8566	215221	215238	+	17	5	orfs	-1																							0	0	0	0	0	0.0840395	1	0	0	0	0.010492	1	0	0	0	0.0398525	1	0
1859	mpneu01148	8567	215239	215244	+	5	1	orfs	-1																							0	0	0	0	0	0.0280132	1	0	0	0	0.00349735	1	0	0	0	0.0132842	1	0
1860	mpneu01149	8568	215251	215448	+	197	65	orfs	0				7.07345		0	0								0.284	1	3	0	0	0	i	1	0	0	0	0	0	0.924434	1	0	0	0	0.115412	1	0	0	0	0.438378	1	0
1861	mpneu01150	8573	215452	215532	+	80	26	orfs	0				6.92759		0	0								0.01	0	3	0	0	0	i	1	0	0	0	0	0	0.378178	1	0	0	0	0.0472142	1	0	0	0	0.179336	1	0
1862	mpneu01151	8577	215551	215610	+	59	19	orfs	0				7.06398		0	0								0.024	0	3	0	0	0	o	1	0	0	0	0	0	0.280132	1	0	0	0	0.0349735	1	0	0	0	0.132842	1	0
1863	mpneu01152	8580	215641	215661	+	20	6	orfs	-1																							0	0	0	0	0	0.0980461	1	0	0	0	0.0122407	1	0	0	0	0.0464946	1	0
1864	mpneu01153	8581	215674	215730	+	56	18	orfs	-1																							0	0	0	0	0	0.266125	1	0	0	0	0.0332248	1	0	0	0	0.1262	1	0
1865	mpneu01154	8583	215737	215748	+	11	3	orfs	-1																							0	0	0	0	0	0.0560263	1	0	0	0	0.00699469	1	0	0	0	0.0265684	1	0
1866	mpneu01155	8585	215770	215784	+	14	4	orfs	-1																							0	0	0	0	0	0.0700329	1	0	0	0	0.00874336	1	0	0	0	0.0332104	1	0
1867	mpneu01156	8586	215824	215922	+	98	32	orfs	0				5.41847		0	0								0.078	0	3	0	0	0	i	1	0	0	0	0	0	0.462217	1	0	0	0	0.0577062	1	0	0	0	0.219189	1	0
1868	mpneu01157	8590	215989	216951	+	962	320	orfs	MPN162	Lipoprotein	Ions/Phosphate transport	82	8.81176	0.174647	116	12	259.2	260.1	259.2	189.98	4.6	0.69	NE	0.997	0	6	MPN162	0	1	n11-21c25/26o	1	0	0	0
1869	mpneu01158	8625	216991	217011	+	20	6	orfs	-1																							0	0	0	0	0	0.0980461	1	0	0	0	0.0122407	1	0	0	0	0.0464946	1	0
1870	mpneu01159	8628	217033	217101	+	68	22	orfs	0				6.39084		0	0								0.352	0	3	0	0	0	i	1	0	0	0	0	0	0.322151	1	0	0	0	0.0402195	1	0	0	0	0.152768	1	0
1871	mpneu01160	8635	217150	217536	+	386	128	orfs	MPN163	Membrane	Conserved hypothetical proteins	83	7.20091	0.0727201	104	4	0	49.6	0	122.09	4.89	0.016	E	0.882	0	6	MPN163	2	0	i21-49o55-78i	1	0	0	0
1872	mpneu01161	8656	217630	217956	+	326	108	orfs	MPN164	Cytoplasm	Ribosome + RNA synthesis	84	8.30587	0.250764	116	13	454.5	454.5	423.3	407.38	6.55	0	E	0.95	1	6	rpsJ	0	0	o	1	0	0	0
1873	mpneu01162	8673	218059	218070	+	11	3	orfs	-1																							0	0	0	0	0	0.0560263	1	0	0	0	0.00699469	1	0	0	0	0.0265684	1	0
1874	mpneu01163	8696	218833	219471	+	638	212	orfs	MPN166	Cytoplasm	Ribosome	84	7.73225	0.166583	116	10	599.6	599.6	585.8	369.2	6.47	0.004	E	0.986	1	6	rplD	0	0	o	1	0	0	0
1875	mpneu01164	8716	219478	219483	+	5	1	orfs	-1																							0	0	0	0	0	0.0280132	1	0	0	0	0.00349735	1	0	0	0	0.0132842	1	0
1876	mpneu01165	8718	219538	219600	+	62	20	orfs	0				7.7524		0	0								0.013	0	3	0	0	0	i	1	0	0	0	0	0	0.294138	1	0	0	0	0.0367221	1	0	0	0	0.139484	1	0
1877	mpneu01166	8720	219604	219612	+	8	2	orfs	-1																							0	0	0	0	0	0.0420197	1	0	0	0	0.00524602	1	0	0	0	0.0199263	1	0
1878	mpneu01167	8721	219616	219648	+	32	10	orfs	-1																							0	0	0	0	0	0.154072	1	0	0	0	0.0192354	1	0	0	0	0.073063	1	0
1879	mpneu01168	8724	219673	219705	+	32	10	orfs	-1																							0	0	0	0	0	0.154072	1	0	0	0	0.0192354	1	0	0	0	0.073063	1	0
1880	mpneu01169	8726	219739	219909	+	170	56	orfs	0				8.07202		0	0								0.23	1	3	0	0	0	i	1	0	0	0	1	5	0.798375	0.54994	0	0	0	0.0996743	1	0	0	0	0.378599	1	0
1881	mpneu01170	8742	220465	220494	+	29	9	orfs	-1																							0	0	0	0	0	0.140066	1	0	0	0	0.0174867	1	0	0	0	0.0664209	1	0
1882	mpneu01171	8752	220771	220800	+	29	9	orfs	-1																							0	0	0	0	0	0.140066	1	0	0	0	0.0174867	1	0	0	0	0.0664209	1	0
1883	mpneu01172	8755	220957	220965	+	8	2	orfs	-1																							0	0	0	0	0	0.0420197	1	0	0	0	0.00524602	1	0	0	0	0.0199263	1	0
1884	mpneu01173	8759	221050	221313	+	263	87	orfs	MPN169	Cytoplasm	Ribosome	84	8.45069	0.231284	113	7	375.4	375.4	217	213.77	6.01	0	E	0.75	1	6	rpsS	0	0	i	1	0	0	0
1885	mpneu01174	8769	221374	221394	+	20	6	orfs	-1																							0	0	0	0	0	0.0980461	1	0	0	0	0.0122407	1	0	0	0	0.0464946	1	0
1886	mpneu01175	8775	221533	221544	+	11	3	orfs	-1																							0	0	0	0	0	0.0560263	1	0	0	0	0.00699469	1	0	0	0	0.0265684	1	0
1887	mpneu01176	8782	221830	221898	+	68	22	orfs	0				8.30835		0	0								0.007	0	3	0	0	0	o	1	0	0	0	0	0	0.322151	1	0	0	0	0.0402195	1	0	0	0	0.152768	1	0
1888	mpneu01177	8786	221899	222102	+	203	67	orfs	0				8.23971		0	0								0.293	0	3	0	0	0	i	1	0	0	0	1	3	0.952448	0.614204	0	0	0	0.11891	1	0	0	0	0.451662	1	0
1889	mpneu01178	8790	222121	222165	+	44	14	orfs	-1																							0	0	0	0	0	0.210099	1	0	0	0	0.0262301	1	0	0	0	0.0996313	1	0
1890	mpneu01179	8791	222175	222219	+	44	14	orfs	-1																							0	0	0	0	0	0.210099	1	0	0	0	0.0262301	1	0	0	0	0.0996313	1	0
1891	mpneu01180	8794	222280	222441	+	161	53	orfs	0				8.26315		0	0								0.131	0	3	0	1	0	i33-50o	1	0	0	0	0	0	0.756355	1	0	0	0	0.0944283	1	0	0	0	0.358673	1	0
1892	mpneu01181	8802	222535	222549	+	14	4	orfs	-1																							0	0	0	0	0	0.0700329	1	0	0	0	0.00874336	1	0	0	0	0.0332104	1	0
1893	mpneu01182	8803	222556	222681	+	125	41	orfs	0				8.45242		0	0								0.024	0	3	0	0	0	i	1	0	0	0	0	0	0.588276	1	0	0	0	0.0734443	1	0	0	0	0.278968	1	0
1894	mpneu01183	8814	222784	222795	+	11	3	orfs	-1																							0	0	0	0	0	0.0560263	1	0	0	0	0.00699469	1	0	0	0	0.0265684	1	0
1895	mpneu01184	8815	222808	222843	+	35	11	orfs	-1																							0	0	0	0	0	0.168079	1	0	0	0	0.0209841	1	0	0	0	0.0797051	1	0
1896	mpneu01185	8823	223036	223371	+	335	111	orfs	MPN173	Cytoplasm	Ribosome	84	8.855	0.264968	115	12	308.8	308.8	197.2	140.71	6.38	0.063	E	0.982	1	6	rpmC	0	0	i	1	0	0	0
1897	mpneu01186	8838	223399	223449	+	50	16	orfs	-1																							0	0	0	0	0	0.238112	1	0	0	0	0.0297274	1	0	0	0	0.112916	1	0
1898	mpneu01187	8840	223516	223638	+	122	40	orfs	0				8.89936		0	0								0.169	0	3	0	0	0	i	1	0	0	0	0	0	0.57427	1	0	0	0	0.0716956	1	0	0	0	0.272326	1	0
1899	mpneu01188	8845	223657	223707	+	50	16	orfs	-1																							0	0	0	0	0	0.238112	1	0	0	0	0.0297274	1	0	0	0	0.112916	1	0
1900	mpneu01189	8848	223726	223749	+	23	7	orfs	-1																							0	0	0	1	8	0.112053	0.106003	0	0	0	0.0139894	1	0	0	0	0.0531367	1	0
1901	mpneu01190	8849	223765	223815	+	50	16	orfs	-1																							0	0	0	0	0	0.238112	1	0	0	0	0.0297274	1	0	0	0	0.112916	1	0
1902	mpneu01191	8851	223816	223890	+	74	24	orfs	0				8.87064		0	0								0.008	0	3	0	0	0	i	1	0	0	0	0	0	0.350165	1	0	0	0	0.0437168	1	0	0	0	0.166052	1	0
1903	mpneu01192	8855	223927	223938	+	11	3	orfs	-1																							0	0	0	0	0	0.0560263	1	0	0	0	0.00699469	1	0	0	0	0.0265684	1	0
1904	mpneu01193	8856	223942	223983	+	41	13	orfs	-1																							0	0	0	0	0	0.196092	1	0	0	0	0.0244814	1	0	0	0	0.0929893	1	0
1905	mpneu01194	8866	224338	224880	+	542	180	orfs	MPN177	Cytoplasm	Ribosome	84	8.00345	0.132072	115	17	495.3	495.3	303.8	359.48	6.45	0.002	E	0.995	0	6	rplE	0	0	o	1	0	0	0
1906	mpneu01195	8888	224959	225051	+	92	30	orfs	0				8.9901		0	0								0.021	0	3	0	0	0	o	1	0	0	0	0	0	0.434204	1	0	0	0	0.0542089	1	0	0	0	0.205905	1	0
1907	mpneu01196	8892	225061	225489	+	428	142	orfs	MPN179	Cytoplasm	Ribosome	84	8.68655	0.216973	115	12	275.5	275.5	141.1	203.52	6.61	0	E	0.994	0	6	rpsH	0	0	o	1	0	0	0
1908	mpneu01197	8909	225496	226050	+	554	184	orfs	MPN180	Cytoplasm	Ribosome	84	8.63264	0.225855	114	14	678.3	678.3	423.3	328.02	6.36	0.007	E	0.996	0	6	rplF	0	0	o	1	0	0	0
1909	mpneu01198	8926	226051	226401	+	350	116	orfs	MPN181	Cytoplasm	Ribosome	84	8.47998	0.192865	115	7	508.1	508.1	593.2	336.98	6.7	0.011	E	0.993	1	6	rplR	0	0	i	1	0	0	0
1910	mpneu01199	8941	226405	227064	+	659	219	orfs	MPN182	Cytoplasm	Ribosome	84	8.8388	0.208345	115	15	171.7	171.7	306.6	260.05	6.52	0.004	E	0.993	0	6	rpsE	0	0	o	1	0	0	0
1911	mpneu01200	8957	227068	227523	+	455	151	orfs	MPN183	Cytoplasm	Ribosome	84	8.56999	0.228013	115	4	599.6	599.6	326	115.77	6.22	0.022	E	0.987	0	6	rplO	0	0	o	1	0	0	0
1912	mpneu01201	8975	227566	227622	+	56	18	orfs	-1																							0	0	0	0	0	0.266125	1	0	0	0	0.0332248	1	0	0	0	0.1262	1	0
1913	mpneu01202	8977	227650	227658	+	8	2	orfs	-1																							0	0	0	0	0	0.0420197	1	0	0	0	0.00524602	1	0	0	0	0.0199263	1	0
1914	mpneu01203	8981	227743	227841	+	98	32	orfs	0				7.40994		0	0								0.122	0	3	0	0	0	o	1	0	0	0	0	0	0.462217	1	0	0	0	0.0577062	1	0	0	0	0.219189	1	0
1915	mpneu01204	8985	227869	228000	+	131	43	orfs	0				7.32733		0	0								0.049	0	3	0	1	0	i22-42o	1	0	0	0	0	0	0.61629	1	0	0	0	0.0769416	1	0	0	0	0.292252	1	0
1916	mpneu01205	8989	228019	228075	+	56	18	orfs	-1																							0	0	0	0	0	0.266125	1	0	0	0	0.0332248	1	0	0	0	0.1262	1	0
1917	mpneu01206	8991	228076	228123	+	47	15	orfs	-1																							0	0	0	0	0	0.224105	1	0	0	0	0.0279788	1	0	0	0	0.106273	1	0
1918	mpneu01207	8993	228187	228192	+	5	1	orfs	-1																							0	0	0	0	0	0.0280132	1	0	0	0	0.00349735	1	0	0	0	0.0132842	1	0
1919	mpneu01208	8996	228253	228333	+	80	26	orfs	0				6.86114		0	0								0.035	0	3	0	0	0	o	1	0	0	0	0	0	0.378178	1	0	0	0	0.0472142	1	0	0	0	0.179336	1	0
1920	mpneu01209	9002	228403	228585	+	182	60	orfs	0				7.36595		0	0								0.154	0	3	0	0	0	i	1	0	0	0	0	0	0.854401	1	0	0	0	0.106669	1	0	0	0	0.405167	1	0
1921	mpneu01210	9007	228655	228702	+	47	15	orfs	-1																							0	0	0	0	0	0.224105	1	0	0	0	0.0279788	1	0	0	0	0.106273	1	0
1922	mpneu01211	9008	228709	228729	+	20	6	orfs	-1																							0	0	0	0	0	0.0980461	1	0	0	0	0.0122407	1	0	0	0	0.0464946	1	0
1923	mpneu01212	9011	228790	228966	+	176	58	orfs	0				7.31056		0	0								0.056	1	3	0	0	0	o	1	0	0	0	0	0	0.826388	1	0	0	0	0.103172	1	0	0	0	0.391883	1	0
1924	mpneu01213	9023	229165	229293	+	128	42	orfs	0				7.28311		0	0								0.016	0	3	0	0	0	o	1	0	0	0	0	0	0.602283	1	0	0	0	0.0751929	1	0	0	0	0.28561	1	0
1925	mpneu01214	9030	229342	229350	+	8	2	orfs	-1																							0	0	0	0	0	0.0420197	1	0	0	0	0.00524602	1	0	0	0	0.0199263	1	0
1926	mpneu01215	9031	229351	229359	+	8	2	orfs	-1																							0	0	0	0	0	0.0420197	1	0	0	0	0.00524602	1	0	0	0	0.0199263	1	0
1927	mpneu01216	9034	229402	229494	+	92	30	orfs	0				7.31915		0	0								0.006	1	3	0	0	0	o	1	0	0	0	0	0	0.434204	1	0	0	0	0.0542089	1	0	0	0	0.205905	1	0
1928	mpneu01217	9042	229597	230343	+	746	248	orfs	MPN186	Cytoplasm	Protein synthesis factors	84	8.88946	0.365978	75	9	87.3	87.3	43.1	52.16	6.29	0.003	E	0.956	0	6	map	0	0	o	1	0	0	0
1929	mpneu01218	9081	230419	230460	+	41	13	orfs	-1																							0	0	0	0	0	0.196092	1	0	0	0	0.0244814	1	0	0	0	0.0929893	1	0
1930	mpneu01219	9082	230461	230472	+	11	3	orfs	-1																							0	0	0	0	0	0.0560263	1	0	0	0	0.00699469	1	0	0	0	0.0265684	1	0
1931	mpneu01220	9085	230521	230550	+	29	9	orfs	-1																							0	0	0	0	0	0.140066	1	0	0	0	0.0174867	1	0	0	0	0.0664209	1	0
1932	mpneu01221	9086	230590	230703	+	113	37	orfs	MPN188	Cytoplasm	Ribosome	85	9.15993	0.382186	0	0	0	0	0	0		0.011	E	0.548	0	6	rpmJ	0	0	i	1	0	0	0
1933	mpneu01222	9094	230722	230748	+	26	8	orfs	-1																							0	0	0	1	1	0.126059	0.118437	0	0	0	0.0157381	1	0	0	0	0.0597788	1	0
1934	mpneu01223	9096	230752	230760	+	8	2	orfs	-1																							0	0	0	0	0	0.0420197	1	0	0	0	0.00524602	1	0	0	0	0.0199263	1	0
1935	mpneu01224	9097	230770	230778	+	8	2	orfs	-1																							0	0	0	0	0	0.0420197	1	0	0	0	0.00524602	1	0	0	0	0.0199263	1	0
1936	mpneu01225	9100	230860	230880	+	20	6	orfs	-1																							0	0	0	0	0	0.0980461	1	0	0	0	0.0122407	1	0	0	0	0.0464946	1	0
1937	mpneu01226	9102	230884	231084	+	200	66	orfs	0				8.75225		0	0								0.157	1	3	0	0	0	o	1	0	0	0	0	0	0.938441	1	0	0	0	0.117161	1	0	0	0	0.44502	1	0
1938	mpneu01227	9111	231181	231192	+	11	3	orfs	-1																							0	0	0	0	0	0.0560263	1	0	0	0	0.00699469	1	0	0	0	0.0265684	1	0
1939	mpneu01228	9114	231415	232431	+	1016	338	orfs	MPN191	Cytoplasm	RNA synthesis	85	9.19201	0.313533	115	24	953.3	953.3	1138.3	861.38	6.78	0.003	E	0.962	0	6	rpoA	0	0	o	2	0	0	0
1940	mpneu01229	9140	232465	232500	+	35	11	orfs	-1																							0	0	0	0	0	0.168079	1	0	0	0	0.0209841	1	0	0	0	0.0797051	1	0
1941	mpneu01230	9144	232516	232539	+	23	7	orfs	-1																							0	0	0	0	0	0.112053	1	0	0	0	0.0139894	1	0	0	0	0.0531367	1	0
1942	mpneu01231	9147	232594	232638	+	44	14	orfs	-1																							0	0	0	1	44	0.210099	0.189496	0	0	0	0.0262301	1	0	0	0	0.0996313	1	0
1943	mpneu01232	9150	232654	232668	+	14	4	orfs	-1																							0	0	0	0	0	0.0700329	1	0	0	0	0.00874336	1	0	0	0	0.0332104	1	0
1944	mpneu01233	9154	232690	232737	+	47	15	orfs	-1																							0	0	0	0	0	0.224105	1	0	0	0	0.0279788	1	0	0	0	0.106273	1	0
1945	mpneu01234	9156	232759	232788	+	29	9	orfs	-1																							0	0	0	0	0	0.140066	1	0	0	0	0.0174867	1	0	0	0	0.0664209	1	0
1946	mpneu01235	9158	232792	233616	+	824	274	orfs	MPN193	Membrane-associated	Unassigned transporters	85	7.59617	0.150328	115	13	123.8	72.3	123.8	204.58	7.2	0.005	E	0.996	0	1	mgall22999||abc-type cobalt transport atp-binding protein	0	0	o	1	0	0	0
1947	mpneu01236	9184	233617	233637	+	20	6	orfs	-1																							0	0	0	0	0	0.0980461	1	0	0	0	0.0122407	1	0	0	0	0.0464946	1	0
1948	mpneu01237	9185	233641	233712	+	71	23	orfs	0				7.42002		0	0								0.057	1	3	0	0	0	o	1	0	0	0	0	0	0.336158	1	0	0	0	0.0419681	1	0	0	0	0.15941	1	0
1949	mpneu01238	9188	233713	233793	+	80	26	orfs	0				7.42952		0	0								0.004	1	3	0	0	0	o	1	0	0	0	0	0	0.378178	1	0	0	0	0.0472142	1	0	0	0	0.179336	1	0
1950	mpneu01239	9193	233806	233814	+	8	2	orfs	-1																							0	0	0	0	0	0.0420197	1	0	0	0	0.00524602	1	0	0	0	0.0199263	1	0
1951	mpneu01240	9196	233857	234051	+	194	64	orfs	0				7.15791		0	0								0.252	1	3	0	0	0	i	1	0	0	0	0	0	0.910428	1	0	0	0	0.113664	1	0	0	0	0.431736	1	0
1952	mpneu01241	9200	234079	234111	+	32	10	orfs	-1																							0	0	0	0	0	0.154072	1	0	0	0	0.0192354	1	0	0	0	0.073063	1	0
1953	mpneu01242	9202	234115	234129	+	14	4	orfs	-1																							0	0	0	0	0	0.0700329	1	0	0	0	0.00874336	1	0	0	0	0.0332104	1	0
1954	mpneu01243	9204	234133	234150	+	17	5	orfs	-1																							0	0	0	0	0	0.0840395	1	0	0	0	0.010492	1	0	0	0	0.0398525	1	0
1955	mpneu01244	9205	234154	234177	+	23	7	orfs	-1																							0	0	0	0	0	0.112053	1	0	0	0	0.0139894	1	0	0	0	0.0531367	1	0
1956	mpneu01245	9206	234217	234282	+	65	21	orfs	0				7.47148		0	0								0.012	1	3	0	0	0	o	1	0	0	0	0	0	0.308145	1	0	0	0	0.0384708	1	0	0	0	0.146126	1	0
1957	mpneu01246	9207	234286	234417	+	131	43	orfs	0				7.21344		0	0								0.052	1	3	0	0	0	o	1	0	0	0	0	0	0.61629	1	0	0	0	0.0769416	1	0	0	0	0.292252	1	0
1958	mpneu01247	9212	234484	234504	+	20	6	orfs	-1																							0	0	0	0	0	0.0980461	1	0	0	0	0.0122407	1	0	0	0	0.0464946	1	0
1959	mpneu01248	9214	234508	235812	+	1304	434	orfs	MPN195	Membrane	Unassigned transporters	85	7.3995	0.115562	115	14	25.5	16.7	25.5	92.52	7.88	0.003	E	0.977	0	6	MPN195	6	0	i25-58o64-85i254-277o289-310i331-350o384-402i	1	0	0	0
1960	mpneu01249	9263	235855	235935	+	80	26	orfs	0				7.29479		0	0								0.019	0	3	0	0	0	o	1	0	0	0	0	0	0.378178	1	0	0	0	0.0472142	1	0	0	0	0.179336	1	0
1961	mpneu01250	9278	236185	236271	+	86	28	orfs	0				5.68051		0	0								0.014	0	3	0	0	0	o	1	0	0	0	0	0	0.406191	1	0	0	0	0.0507115	1	0	0	0	0.192621	1	0
1962	mpneu01251	9290	236479	236484	+	5	1	orfs	-1																							0	0	0	0	0	0.0280132	1	0	0	0	0.00349735	1	0	0	0	0.0132842	1	0
1963	mpneu01252	9291	236500	236568	+	68	22	orfs	0				7.37324		0	0								0.003	0	3	0	0	0	o	1	0	0	0	1	50	0.322151	0.275412	0	0	0	0.0402195	1	0	0	0	0.152768	1	0
1964	mpneu01253	9294	236569	236583	+	14	4	orfs	-1																							0	0	0	0	0	0.0700329	1	0	0	0	0.00874336	1	0	0	0	0.0332104	1	0
1965	mpneu01254	9296	236614	236712	+	98	32	orfs	0				7.05615		0	0								0.142	0	3	0	0	1	n7-14c19/20o	1	0	0	0	1	54	0.462217	0.370114	0	0	0	0.0577062	1	0	0	0	0.219189	1	0
1966	mpneu01255	9304	236809	236898	+	89	29	orfs	0				6.86672		0	0								0.07	0	3	0	0	0	o	1	0	0	0	1	3	0.420197	0.343083	0	0	0	0.0524602	1	0	0	0	0.199263	1	0
1967	mpneu01256	9308	236917	236925	+	8	2	orfs	-1																							0	0	0	0	0	0.0420197	1	0	0	0	0.00524602	1	0	0	0	0.0199263	1	0
1968	mpneu01257	9310	236950	236976	+	26	8	orfs	-1																							0	0	0	1	3	0.126059	0.118437	0	0	0	0.0157381	1	0	0	0	0.0597788	1	0
1969	mpneu01258	9315	237019	237042	+	23	7	orfs	-1																							0	0	0	1	2	0.112053	0.106003	0	0	0	0.0139894	1	0	0	0	0.0531367	1	0
1970	mpneu01259	9317	237094	237204	+	110	36	orfs	0				6.46629		0	0								0.047	0	3	0	0	0	i	1	0	0	0	0	0	0.518244	1	0	0	0	0.0647009	1	0	0	0	0.245757	1	0
1971	mpneu01260	9324	237232	237243	+	11	3	orfs	-1																							0	0	0	0	0	0.0560263	1	0	0	0	0.00699469	1	0	0	0	0.0265684	1	0
1972	mpneu01261	9326	237262	237366	+	104	34	orfs	0				7.02843		0	0								0.032	0	3	0	0	1	n10-18c26/27o	1	0	0	0	0	0	0.49023	1	0	0	0	0.0612035	1	0	0	0	0.232473	1	0
1973	mpneu01262	9331	237445	237495	+	50	16	orfs	-1																							0	0	0	0	0	0.238112	1	0	0	0	0.0297274	1	0	0	0	0.112916	1	0
1974	mpneu01263	9334	237508	237528	+	20	6	orfs	-1																							0	0	0	0	0	0.0980461	1	0	0	0	0.0122407	1	0	0	0	0.0464946	1	0
1975	mpneu01264	9340	237643	237666	+	23	7	orfs	-1																							0	0	0	0	0	0.112053	1	0	0	0	0.0139894	1	0	0	0	0.0531367	1	0
1976	mpneu01265	9341	237679	237840	+	161	53	orfs	0				7.14631		0	0								0.097	0	3	0	1	0	o20-44i	1	0	0	0	0	0	0.756355	1	0	0	0	0.0944283	1	0	0	0	0.358673	1	0
1977	mpneu01266	9352	237874	237897	+	23	7	orfs	-1																							0	0	0	0	0	0.112053	1	0	0	0	0.0139894	1	0	0	0	0.0531367	1	0
1978	mpneu01267	9353	237910	237927	+	17	5	orfs	-1																							0	0	0	0	0	0.0840395	1	0	0	0	0.010492	1	0	0	0	0.0398525	1	0
1979	mpneu01268	9357	237979	238149	+	170	56	orfs	0				7.22061		0	0								0.077	1	3	0	1	1	n6-16c21/22o37-55i	1	0	0	0	1	1	0.798375	0.54994	0	0	0	0.0996743	1	0	0	0	0.378599	1	0
1980	mpneu01269	9363	238150	238236	+	86	28	orfs	0				7.23967		0	0								0.011	0	3	0	0	1	n5-15c20/21o	1	0	0	0	0	0	0.406191	1	0	0	0	0.0507115	1	0	0	0	0.192621	1	0
1981	mpneu01270	9365	238258	238305	+	47	15	orfs	-1																							0	0	0	0	0	0.224105	1	0	0	0	0.0279788	1	0	0	0	0.106273	1	0
1982	mpneu01271	9374	238444	238464	+	20	6	orfs	-1																							0	0	0	1	23	0.0980461	0.0933929	0	0	0	0.0122407	1	0	0	0	0.0464946	1	0
1983	mpneu01272	9377	238480	238485	+	5	1	orfs	-1																							0	0	0	1	54	0.0280132	0.0276244	1	0	0	0.00349735	1	0	0	0	0.0132842	1	0
1984	mpneu01273	9378	238486	238491	+	5	1	orfs	-1																							0	0	0	0	0	0.0280132	1	0	0	0	0.00349735	1	0	0	0	0.0132842	1	0
1985	mpneu01274	9390	238741	238806	+	65	21	orfs	0				4.5084		0	0								0.019	1	3	0	0	0	o	1	0	0	0	1	3	0.308145	0.265191	0	0	0	0.0384708	1	0	1	1	0.146126	0.135951	0
1986	mpneu01275	9395	238840	238860	+	20	6	orfs	-1																							0	0	0	0	0	0.0980461	1	0	0	0	0.0122407	1	0	0	0	0.0464946	1	0
1987	mpneu01276	9398	239005	239088	+	83	27	orfs	0				6.52886		0	0								0.028	0	3	0	0	0	i	1	0	0	0	0	0	0.392184	1	0	0	0	0.0489628	1	0	0	0	0.185979	1	0
1988	mpneu01277	9405	239149	239157	+	8	2	orfs	-1																							0	0	0	0	0	0.0420197	1	0	0	0	0.00524602	1	0	0	0	0.0199263	1	0
1989	mpneu01278	9408	239182	239226	+	44	14	orfs	-1																							0	0	0	0	0	0.210099	1	0	0	0	0.0262301	1	0	0	0	0.0996313	1	0
1990	mpneu01279	9416	239323	239331	+	8	2	orfs	-1																							0	0	0	0	0	0.0420197	1	0	0	0	0.00524602	1	0	0	0	0.0199263	1	0
1991	mpneu01280	9417	239344	239520	+	176	58	orfs	0				6.81663		0	0								0.19	0	3	0	1	0	i30-48o	1	0	0	0	1	1	0.826388	0.562373	0	0	0	0.103172	1	0	0	0	0.391883	1	0
1992	mpneu01281	9442	240049	240057	+	8	2	orfs	-1																							0	0	0	0	0	0.0420197	1	0	0	0	0.00524602	1	0	0	0	0.0199263	1	0
1993	mpneu01282	9446	240208	240240	+	32	10	orfs	-1																							0	0	0	0	0	0.154072	1	0	0	0	0.0192354	1	0	0	0	0.073063	1	0
1994	mpneu01283	9450	240376	240390	+	14	4	orfs	-1																							0	0	0	0	0	0.0700329	1	0	0	0	0.00874336	1	0	0	0	0.0332104	1	0
1995	mpneu01284	9452	240445	240492	+	47	15	orfs	-1																							0	0	0	0	0	0.224105	1	0	0	0	0.0279788	1	0	0	0	0.106273	1	0
1996	mpneu01285	9481	241129	241158	+	29	9	orfs	-1																							0	0	0	0	0	0.140066	1	0	0	0	0.0174867	1	0	0	0	0.0664209	1	0
1997	mpneu01286	9492	241429	241500	+	71	23	orfs	0				5.49039		0	0								0.032	0	3	0	0	0	i	1	0	0	0	0	0	0.336158	1	0	0	0	0.0419681	1	0	0	0	0.15941	1	0
1998	mpneu01287	9496	241654	241683	+	29	9	orfs	-1																							0	0	0	0	0	0.140066	1	0	0	0	0.0174867	1	0	0	0	0.0664209	1	0
[truncated: 28,825 more rows]
[truncated: 341 more columns]
