# Supplementary material for: ProTInSeq: transposon insertion tracking by ultra-deep DNA sequencing to identify translated large and small ORFs
Source: Nat Commun. 2024 Mar 7;15:2091. doi: 10.1038/s41467-024-46112-2 (PMC10920889; doi:10.1038/s41467-024-46112-2)
Supplement: Supplementary file 12 — Supplementary Data 8 [file 41467_2024_46112_MOESM12_ESM.xlsx]

## Sheet: Hoja 1
					Rep	ROC curve			P < 0,05 (Coverage Poisson)					After filtering <thr of insertion + 2 independent samples						Min aa length
									Total			Recall		Thr	Total			Recall
						TPR	FPR	AUC	Ann	New	Neg	Ann (n=689)	Neg (n=1700)		Ann	SEPs	New	Ann (n=689)	Ann SEPs (n=27)
			CmB	5	1	0.9	0.02	0.97	585	928	15	84.91	0.88	4	500	12	138	72.57	44.44	12
					2	0.92	0.01	0.99	598	825	6	86.79	0.35	5	518	13	132	75.18	48.15	9
					3	0.86	0.04	0.93	498	852	12	72.28	0.71	2	415	12	152	60.23	44.44	15
					4	0.88	0.04	0.93	453	678	8	65.75	0.47	2	331	4	118	48.04	14.81	25
				10	1	0.91	0.02	0.98	587	973	7	85.2	0.41	4	506	13	146	73.44	48.15	10
					3	0.9	0.07	0.94	513	1074	12	74.46	0.71	3	332	7	55	48.19	25.93	15
					4	0.81	0.04	0.9	388	490	10	56.31	0.59	3	176	2	27	25.54	7.41	32
				15	1	0.9	0.01	0.97	553	825	9	80.26	0.53	4	426	18	123	61.83	66.67	9
					2	0.92	0.06	0.95	520	876	12	75.47	0.71	3	327	10	92	47.46	37.04	13
					3	0.96	0.08	0.97	595	1586	30	86.36	1.76	3	465	13	122	67.49	48.15	9
					4	0.73	0.03	0.86	320	412	4	46.44	0.24	2	213	5	77	30.91	18.52	25
			CmD	15	1	0.85	0.01	0.96	515	387	9	74.75	0.53	4	370	12	39	53.7	44.44	15
			EryB	0.02	1	0.9	0.01	0.97	562	721	2	81.57	0.12	3	501	12	121	72.71	44.44	12
					2	0.75	0.04	0.87	357	416	8	51.81	0.47	2	218	5	81	31.64	18.52	33
			Mean (rep 1-3)			0.888182	0.0336364	0.954545	534.818	860.273	11.0909	77.6236	0.652727	3.36364	416.182	11.5455	109.182	60.4036	42.7609	13.8182
			Mean (rep 4)			0.806667	0.0366667	0.896667	387	526.667	7.33333	56.1667	0.433333	2.33333	240	3.66667	74	34.83	13.58	27.3333
			Total unique						598	6790	67	86.7925	3.94118		518	18	158	75.1814	66.6667	9
