# Supplementary material for: ProTInSeq: transposon insertion tracking by ultra-deep DNA sequencing to identify translated large and small ORFs
Source: Nat Commun. 2024 Mar 7;15:2091. doi: 10.1038/s41467-024-46112-2 (PMC10920889; doi:10.1038/s41467-024-46112-2)
Supplement: Supplementary file 13 — Supplementary Data 9 [file 41467_2024_46112_MOESM13_ESM.xlsx]

## Sheet: Sheet1
gene	start	end	strand	ntlen	aalen	function	lon_target	pseudogene	split_gene	lipoprotein	transmembrane	signal_peptide	SEP	reference_density	reference_essentiality	repeat	perc_repeat	RNA_expression	CmB5	CmB10	CmB15	EryB1	BarnB1	detected_ProTInSeq	avg_I_selective	avg_R_selective	avg_dens_selective	Ribo_Seq_footprints_R1_frame1	Ribo_Seq_footprints_R1_frame2	Ribo_Seq_footprints_R1_frame3	Ribo_Seq_footprints_R2_frame1	Ribo_Seq_footprints_R2_frame2	Ribo_Seq_footprints_R2_frame3	Ribo_Seq_footprints_R1	Ribo_Seq_footprints_R2	Ribo_Seq_footprints_average	RCV	detected_Ribo_Seq	protein_copies_cell	log_protein_copies_cell	protein_copies_cell_bin	protein_half_life	detected_MS
MPN001	692	1834	+	1142	380	DNA synthesis/modifications/repair/conformation	0	0	0	0	0	0	0	0.4	E	0	0	8.67038	20.21	11.0236	11.811	5.51181	0	1	29.6	7685.33	0.0778947	104	123	134	49	58	57	361	164	262.5	2.23192	1	867.03	9.75994	0.8	8.06	1
MPN002	1838	2767	+	929	309	DNA synthesis/modifications/repair/conformation	1	0	0	0	0	0	0	20.8	F	0	0	7.61013	14.1935	16.4516	8.70968	4.19355	0	1	21.2667	15420.9	0.0688242	76	84	99	43	54	40	259	137	198	2.02512	1	66.62	6.05788	0.4	4.83	1
MPN003	2869	4821	+	1952	650	DNA synthesis/modifications/repair/conformation	0	0	0	0	0	0	0	0.3	E	0	1.07582	9.01455	0.460829	1.68971	1.68971	1.5361	0	1	4.73333	69.6667	0.00728205	271	295	299	152	178	181	865	511	688	3.01916	1	268.72	8.06996	0.6	6.07	1
MPN004	4821	7340	+	2519	839	DNA synthesis/modifications/repair/conformation	0	0	0	0	0	0	0	0.2	E	0	0	8.93113	0.952381	1.78571	2.38095	1.66667	0	0	7.53333	1206.2	0.00897894	312	349	349	178	194	204	1010	576	793	2.91582	1	244.59	7.93422	0.6	7.05	1
MPN005	7312	8574	+	1262	420	tRNA synthases	0	0	0	0	0	0	0	0.2	E	0	0	8.44266	3.08789	1.66271	2.61283	2.85036	0	1	6.6	1375.4	0.0157143	160	154	172	79	101	104	486	284	385	2.56499	1	249.56	7.96324	0.6	7.87	1
MPN006	8549	9211	+	662	220	Nucleotide metabolism/Salvage	0	0	0	0	0	0	0	1.1	E	0	0	8.24746	3.16742	4.0724	1.80995	1.35747	0	1	3.33333	2309.2	0.0151515	73	76	77	32	37	49	226	118	172	2.02355	1	89.86	6.48961	0.4	6.96	1
MPN007	9184	9945	+	761	253	DNA synthesis/modifications/repair/conformation	0	0	0	0	0	0	0	11	E	0	0	7.68727	3.01887	1.13208	1.50943	2.64151	0	1	4.4	627.6	0.0173913	58	67	71	25	31	24	196	80	138	1.70175	1	27.64	4.78869	0.2	5.25	1
MPN008	9947	11275	+	1328	442	tRNA modifications/processing	0	0	0	0	0	0	0	1.3	E	0	0	6.42151	1.33038	3.10421	2.21729	2.66075	0	1	6.4	391.867	0.0144796	63	61	55	23	22	26	179	71	125	1.43364	0	49.86	5.63981	0.4	5.78	1
MPN009	11275	12060	+	785	261	DNA synthesis/modifications/repair/conformation	0	0	0	0	0	0	0	55.4	NE	0	0	6.03867	3.05344	3.05344	2.29008	1.52672	0	1	5.2	907.267	0.0199234	20	15	17	3	4	7	52	14	33	1.47649	0	37.29	5.22072	0.2	5.42	1
MPN010	12392	12652	+	260	86	Conserved hypothetical proteins	0	0	0	0	0	0	0	67	NE	0	20.7595	7.85863	9.84848	6.06061	3.0303	3.0303	0	1	5.73333	5170.4	0.0666667	47	58	52	28	23	35	157	86	121.5	6.84743	1	43.7	5.44956	0.2	-10	0
MPN011	12838	13533	-	695	231	Lipoprotein	0	0	0	1	0	1	0	75.4	NE	0	3.45324	5.36973	5.17241	2.15517	1.72414	1.2931	0	1	4.53333	1284.93	0.0196248	15	4	9	4	4	3	28	11	19.5	1.05556	0	65.17	6.02614	0.4	7.86	1
MPN012	13558	14265	-	707	235	Cytoskeleton	0	0	0	0	0	1	0	73.1	NE	0	3.53607	6.36786	5.08475	2.9661	3.81356	2.9661	0	1	6.66667	7019	0.0283688	34	34	34	11	8	13	102	32	67	1.45392	0	20.47	4.35544	0.2	7.32	1
MPN013	15088	15765	+	677	225	Cytoskeleton	0	0	0	0	0	0	0	66.2	NE	0	24.5796	7.46407	12.0155	8.91473	3.10078	1.55039	0	1	11.7333	3741.6	0.0521481	60	63	65	26	24	35	188	85	136.5	1.46593	0	25.23	4.65707	0.2	6.22	1
MPN014	15939	16505	+	566	188	DNA recombination	0	0	0	0	0	0	0	81.7	NE	0	0	3.28146	3.75587	3.28638	3.28638	3.28638	0.469484	1	5.13333	633.067	0.027305	12	10	15	9	3	6	37	18	27.5	1.2037	0	0	0	0	-10	0
MPN015	16482	17339	-	857	285	rRNA and rProtein modifications/processing	0	0	0	0	0	0	0	45.3	NE	0	0	7.70766	19.2308	17.4825	11.5385	4.1958	0	1	22.1333	17326	0.0776608	73	80	88	35	38	44	241	117	179	1.87705	1	123.43	6.94755	0.4	5.46	1
MPN016	17339	18205	-	866	288	rRNA and rProtein modifications/processing	0	0	0	0	0	0	0	20.8	F	0	0	7.96147	3.11419	3.11419	3.11419	1.38408	0	0	5.66667	707.667	0.0196759	71	64	65	18	26	17	200	61	130.5	1.76222	1	20.22	4.33771	0.2	-10	1
MPN017	18180	18989	-	809	269	Vitamin/Folate metabolism + Redox balance	0	0	0	0	0	0	0	2	E	0	0	7.28283	1.11111	2.59259	0.740741	1.11111	0	1	3.4	213.133	0.0126394	64	77	69	29	40	35	210	104	157	2.22323	1	27.04	4.75702	0.2	5.9	1
MPN018	19325	21196	+	1871	623	Lipid/CoA metabolism	1	0	0	0	0	0	0	9.7	E	0	0	7.42217	5.76923	2.08333	2.24359	1.92308	0	1	17.1333	3094.27	0.0275013	173	188	183	75	88	86	544	249	396.5	2.38387	1	71.66	6.1631	0.4	7.39	1
MPN019	21108	23012	+	1904	634	Lipid/CoA metabolism	0	0	0	0	1	0	0	12.2	E	0	0	7.60765	5.63798	2.37389	1.78042	2.22552	0	1	15.6667	2650.07	0.0247108	189	217	195	93	98	91	601	282	441.5	2.24211	1	183.85	7.52239	0.6	8.14	1
MPN020	23022	26114	+	3092	1030	RNA synthesis + DNA synthesis/modifications/repair/conformation	0	0	0	0	0	0	0	3.8	E	0	0	8.09084	10.2813	6.69253	3.29777	2.13385	0	1	35.7333	11248.2	0.0346926	282	305	299	148	156	159	886	463	674.5	2.57457	1	246.23	7.94386	0.6	6.93	1
MPN021	26160	27332	+	1172	390	Protein homeostasis	0	0	0	0	0	0	0	0.2	E	0	1.70648	8.95226	1.53453	1.79028	1.53453	2.55754	0	0	3.66667	116.2	0.00940171	130	142	140	65	67	81	412	213	312.5	2.07764	1	347.07	8.43908	0.8	8.03	1
MPN022	27316	28245	+	929	309	Proteases	0	0	0	0	0	0	0	48.5	NE	0	0	8.54841	2.58065	1.6129	1.93548	0.967742	0	0	3.86667	420.4	0.0125135	94	110	108	56	38	57	312	151	231.5	2.00605	1	183.32	7.51822	0.6	7.87	1
MPN023	28245	29783	+	1538	512	tRNA synthases	0	0	0	0	0	0	0	0.8	E	0	0	7.21266	4.09357	1.75439	1.16959	1.75439	0	1	6.46667	882.533	0.0126302	59	53	77	27	14	27	189	68	128.5	1.35331	0	73.77	6.20496	0.4	6.96	1
MPN024	29804	30244	+	440	146	RNA synthesis	0	0	0	0	0	0	0	0.6	E	0	0	10.5909	4.7619	3.40136	2.04082	3.40136	0	1	2.66667	350.733	0.0182648	107	118	106	65	73	74	331	212	271.5	5.76447	1	445.95	8.80074	0.8	4.09	1
MPN025	30244	31110	+	866	288	Glycolysis	0	0	0	0	0	0	0	0.3	E	0	0	9.85224	2.76817	2.42215	1.7301	1.38408	0	1	3.6	267.667	0.0125	182	185	181	120	125	128	548	373	460.5	4.90116	1	1183.12	10.2084	0.8	7.77	1
MPN026	31111	32199	+	1088	362	Protein synthesis factors	0	0	0	0	0	0	0	51	NE	0	0	7.72369	4.95868	3.85675	1.92837	1.65289	0	1	7.46667	1838.33	0.0206262	81	94	97	47	55	46	272	148	210	2.48827	1	50.07	5.64587	0.4	5.8	1
MPN027	32202	33026	-	824	274	rRNA and rProtein modifications/processing	0	0	0	0	0	0	0	43	NE	0	0	5.21541	3.27273	1.45455	1.09091	2.54545	0	0	4.33333	1553.13	0.0158151	29	29	36	7	21	9	94	37	65.5	1.37078	0	8.28	3.04963	0.2	-10	1
MPN028	33059	33958	+	899	299	Glycocalyx	1	0	0	0	0	0	0	78.8	NE	0	0	7.45093	13	10.3333	6	2.33333	0	1	15.0667	8007.2	0.0503902	86	71	75	35	40	33	232	108	170	2.25422	1	18.79	4.23189	0.2	-10	1
MPN029	33979	34551	+	572	190	Protein synthesis factors	0	0	0	0	0	0	0	13.9	F	0	0	8.98224	20.4188	23.0366	27.2251	5.2356	0	1	22.1333	18213.7	0.116491	98	98	105	54	60	62	301	176	238.5	3.54069	1	502.66	8.97344	0.8	6.68	1
MPN030	34469	34975	+	506	168	RNA synthesis	0	0	0	0	0	1	0	4	E	0	0	8.45534	3.5503	0.591716	2.36686	1.18343	0	0	1.6	158.267	0.00952381	83	88	82	50	53	41	253	144	198.5	3.34366	1	11.42	3.51349	0.2	4.93	1
MPN031	34975	35586	+	611	203	Conserved hypothetical proteins	0	0	0	0	1	0	0	2.7	E	0	0	7.46798	4.41176	1.96078	2.45098	3.43137	0	1	4.13333	614.267	0.0203612	59	64	55	30	36	38	178	104	141	2.10503	1	93.28	6.5435	0.4	7.06	1
MPN032	35810	36136	-	326	108	Oxidative homeostasis	1	1	0	0	0	0	0	76.2	NE	0	0	7.48226	5.50459	2.75229	3.66972	1.83486	0	1	3	1192.2	0.0277778	33	37	35	19	21	24	105	64	84.5	2.29536	1	0	0	0	-10	1
MPN033	36140	36760	-	620	206	Nucleotide metabolism/Salvage	0	0	0	0	0	0	0	0.4	E	0	0	6.93775	6.28019	1.93237	1.93237	3.38164	0	1	3.73333	790.867	0.018123	33	53	48	18	30	26	134	74	104	1.89152	1	90.28	6.49633	0.4	6.34	1
MPN034	36800	41131	-	4331	1443	DNA synthesis/modifications/repair/conformation	0	0	0	0	0	0	0	0.4	E	0	0	7.67494	0.692521	1.80055	1.7313	1.93906	0	1	13.4	384.333	0.00928621	294	317	317	120	133	145	928	398	663	1.58372	1	170.91	7.41709	0.6	7.3	1
MPN035	41409	43409	+	2000	666	Conserved hypothetical proteins	0	0	0	0	0	1	0	78.4	NE	0	1.09835	4.65142	4.49102	1.49701	2.24551	1.64671	0	1	13.5333	2592.47	0.0203203	25	46	37	14	11	18	108	43	75.5	1.18487	0	15.94	3.99458	0.2	-10	0
MPN036	43581	45602	+	2021	673	Conserved hypothetical proteins	0	0	0	0	1	1	0	75.3	NE	0	5.34389	9.75939	4.1543	2.52226	3.41246	2.22552	0.148368	1	14.8	786767	0.0219911	359	364	375	219	223	243	1098	685	891.5	5.16918	1	35.05	5.13134	0.2	5.98	1
MPN037	45770	46213	+	443	147	Conserved hypothetical proteins	0	0	0	0	0	0	0	90.2	NE	0	70.7158	3.55989	1.94805	1.2987	2.5974	0	0	0	2.06667	273.133	0.014059	21	24	21	4	4	3	66	11	38.5	1.40774	0	0	0	0	-10	0
MPN038	46442	46711	-	269	89	Cytoskeleton	0	0	0	0	0	0	0	81.9	NE	0	34.2857	4.86065	10.2564	5.12821	5.12821	3.4188	0	1	3.93333	529.333	0.0441948	25	28	39	8	12	10	92	30	61	1.85016	1	0	0	0	-10	0
MPN039	47194	48210	+	1016	338	Conserved hypothetical proteins	0	0	0	0	0	1	0	77.9	NE	0	13.4843	6.72625	6.19469	2.0649	3.24484	1.47493	0	1	7.66667	8123.27	0.0226824	36	38	37	11	18	12	111	41	76	1.30001	0	3.87	1.95233	0.2	-10	0
MPN040	48105	48416	-	311	103	Conserved hypothetical proteins	0	1	0	0	0	1	0	82.4	NE	0	0	1.48228	5.35714	0.892857	3.57143	6.25	0	1	3.06667	291.2	0.0297735	3	2	3	0	0	2	8	2	5	0.666667	0	0	0	0	-10	0
MPN041	48670	49230	+	560	186	Conserved hypothetical proteins	0	1	0	0	0	0	0	79.7	NE	0	3.57143	3.69407	3.74332	3.74332	2.13904	4.27807	0	1	3.26667	243.267	0.0175627	3	3	6	1	1	2	12	4	8	1	0	0	0	0	-10	0
MPN042	49292	51310	+	2018	672	Conserved hypothetical proteins	0	0	0	0	0	1	0	72.3	NE	0	10.0595	2.94142	3.41753	1.3373	1.48588	1.63447	0.148588	1	10.9333	1873	0.0162698	23	15	20	9	6	7	58	22	40	1.12214	0	156.5	7.29002	0.6	-10	0
MPN043	51634	52428	+	794	264	Lipid/CoA metabolism	0	0	0	0	1	0	0	52.6	NE	0	0	8.66535	14.3396	12.0755	7.54717	2.64151	0	1	15.8	9871.6	0.0598485	141	153	142	78	79	85	436	242	339	4.65516	1	156.49	7.28993	0.6	-10	1
MPN044	52475	53050	-	575	191	Nucleotide metabolism/Salvage	1	0	0	0	0	0	0	28.7	F	0	0	7.97803	8	6	8	2	0	1	7	4520	0.0366492	79	86	93	49	54	55	258	158	208	4.01917	1	77.67	6.27929	0.4	2.79	1
MPN045	53077	54321	+	1244	414	tRNA synthases	0	0	0	0	0	0	0	0.4	E	0	0	7.54436	0.722892	2.16867	1.68675	0.963855	0	0	3.8	359	0.00917874	114	114	123	51	60	60	351	171	261	2.18664	1	172.17	7.42769	0.6	7.74	1
MPN046	54293	55966	+	1673	557	tRNA synthases	0	0	0	0	0	0	0	0.7	E	0	0	6.92588	1.25448	1.97133	1.6129	3.40502	0	1	7.06667	1048.27	0.012687	117	121	115	55	55	67	353	177	265	1.74429	1	124.3	6.95768	0.4	7.29	1
MPN047	55942	57297	+	1355	451	Vitamin/Folate metabolism	0	0	0	0	0	0	0	0.9	E	0	0	6.65551	1.32743	1.76991	1.10619	1.99115	0	0	4.13333	417.4	0.00916482	56	64	68	26	29	40	188	95	141.5	1.66346	1	32.21	5.00944	0.2	6.31	1
MPN048	57508	59442	+	1934	644	Lipid/CoA metabolism	0	1	0	0	0	0	0	82	NE	0	17.2732	4.84509	4.07166	2.11726	1.79153	1.79153	0.162866	1	11.4	2514	0.0177019	53	51	58	18	24	22	162	64	113	1.51272	1	0	0	0	-10	0
MPN049	59619	61517	+	1898	632	Lipid/CoA metabolism	0	0	0	0	1	1	0	81.4	NE	0	19.5996	3.50302	2.52765	1.89573	2.21169	1.57978	0	1	10.4667	1396.6	0.0165612	34	28	40	9	10	14	102	33	67.5	1.14653	0	2.56	1.35614	0.2	-10	0
MPN050	61977	63503	-	1526	508	Lipid/CoA metabolism	0	0	0	0	0	0	0	13.2	F	0	0	8.49679	9.03733	3.73281	1.37525	2.75049	0	1	16.9333	4950.07	0.0333333	118	111	117	38	42	51	346	131	238.5	1.60175	1	420.96	8.71754	0.8	7.91	1
MPN051	63494	64648	-	1154	384	Lipid/CoA metabolism + Pathogenesis	0	0	0	0	0	0	0	78.2	NE	0	0	8.33967	11.1688	4.93506	2.33766	1.55844	0	1	15.6667	7222.93	0.0407986	86	102	113	29	32	39	301	100	200.5	1.71714	1	843.99	9.72108	0.8	7.85	1
MPN052	64831	66804	+	1973	657	Nucleotide metabolism/Salvage	0	0	0	0	1	0	0	14.9	F	0	0	9.22545	10.1824	8.51064	5.16717	3.49544	0	1	25.2667	11525.9	0.0384576	281	289	305	134	146	154	875	434	654.5	3.84119	1	760.4	9.57061	0.8	8.17	1
MPN053	66822	67088	+	266	88	Glycolysis	0	0	0	0	0	0	1	10.8	E	0	0	11.0952	16.8539	29.2135	32.5843	11.236	0	1	9.86667	16315.6	0.112121	44	49	44	30	30	30	137	90	113.5	4.64258	1	1012.46	9.98365	0.8	7.91	1
MPN054	68627	68998	+	371	123	Lipoprotein	0	0	0	1	0	1	0	84.2	NE	0	7.54717	0.933532	8.06452	4.83871	3.22581	1.6129	0	1	4	683.533	0.0325203	2	0	4	0	1	2	6	3	4.5	0.708333	0	0	0	0	-10	0
MPN055	70404	72086	+	1682	560	DNA synthesis/modifications/repair/conformation	0	0	0	0	0	0	0	0.6	E	0	0	7.65202	1.96078	1.96078	1.06952	1.60428	0	1	6.06667	357.467	0.0108333	103	116	120	46	40	44	339	130	234.5	2.32727	1	229.6	7.84298	0.6	5.96	1
MPN056	72088	72948	+	860	286	DNA synthesis/modifications/repair/conformation	0	0	0	0	1	0	0	0.3	E	0	0	6.61591	2.78746	2.09059	1.39373	1.0453	0	1	3.93333	4725.87	0.0137529	77	67	69	27	40	33	213	100	156.5	1.98633	1	20.28	4.34199	0.2	-10	1
MPN057	72941	73801	+	860	286	DNA synthesis/modifications/repair/conformation	0	0	0	0	1	0	0	0	E	0	0	6.49826	2.43902	2.09059	1.39373	0.696864	0	1	4.13333	2353	0.0144522	50	47	50	25	20	29	147	74	110.5	2.00398	1	20.34	4.34625	0.2	-10	1
MPN058	73786	75243	+	1457	485	DNA synthesis/modifications/repair/conformation	0	0	0	0	1	1	0	1.6	E	0	0	6.38104	2.6749	1.23457	0.823045	2.26337	0	0	7	861	0.014433	71	89	84	23	33	36	244	92	168	1.42265	0	114.28	6.83643	0.4	7.03	1
MPN059	75243	76202	+	959	319	tRNA modifications/processing	0	0	0	0	0	0	0	2.3	E	0	0	7.66597	2.48447	1.5528	1.24224	1.24224	0	0	3.73333	633.8	0.0117032	78	69	85	42	40	34	232	116	174	1.89668	1	70.45	6.13853	0.4	6.68	1
MPN060	76186	77337	+	1151	383	DNA synthesis/modifications/repair/conformation	0	0	0	0	0	0	0	1.4	E	0	0	7.30351	3.38542	1.82292	1.5625	2.34375	0	0	5	533.733	0.0130548	122	124	128	61	52	64	374	177	275.5	2.02336	1	118.62	6.8902	0.4	7.12	1
MPN061	77625	78977	-	1352	450	Protein synthesis factors	0	0	0	0	0	0	0	0.5	E	0	0	7.45606	3.10421	1.77384	1.99557	2.43902	0	1	6.46667	3808.6	0.0143704	210	227	224	116	135	145	661	396	528.5	3.49199	1	276.44	8.11082	0.6	7.24	1
MPN062	79033	79749	+	716	238	Nucleotide metabolism/Salvage	0	0	0	0	0	0	0	9.2	E	0	0	8.99612	3.76569	2.92887	3.76569	2.09205	0	1	5	2127.07	0.0210084	105	98	109	57	60	63	312	180	246	3.71124	1	618.19	9.27191	0.8	7.7	1
MPN063	79753	80427	+	674	224	Nucleotide metabolism/Salvage	0	0	0	0	0	0	0	0.6	E	0	0	8.88014	2.22222	2.66667	2.22222	3.11111	0	1	3.66667	2438.53	0.016369	88	100	104	53	55	60	292	168	230	3.7915	1	380.07	8.57012	0.8	7.54	1
MPN064	80414	81679	+	1265	421	Nucleotide metabolism/Salvage	0	0	0	0	0	0	0	48.9	NE	0	0	9.2419	11.6114	8.05687	2.8436	3.31754	0	1	17.7333	17249.8	0.0421219	175	166	171	95	102	110	512	307	409.5	2.93266	1	318.96	8.31723	0.8	8.47	1
MPN065	81690	82091	+	401	133	Nucleotide metabolism/Salvage	0	0	0	0	0	0	0	63	NE	0	0	9.53734	16.4179	7.46269	9.70149	2.98507	0	1	7.46667	12627.4	0.0561404	49	55	58	24	35	30	162	89	125.5	4.20781	1	90.73	6.50351	0.4	6.01	1
MPN066	82081	83745	+	1664	554	Pentose Pathway	0	0	0	0	0	0	0	0.6	E	0	0	8.60326	7.38739	2.88288	2.34234	1.26126	0	1	11.8667	2235	0.02142	197	198	211	94	91	123	606	308	457	3.31454	1	241.19	7.91403	0.6	7.54	1
MPN067	83713	84675	-	962	320	RNA synthesis	0	0	0	0	0	0	0	0.3	E	0	0	9.02008	4.36137	1.86916	2.18069	3.11526	0	1	5	573.2	0.015625	147	160	170	99	107	104	477	310	393.5	3.33049	1	590.76	9.20643	0.8	6.5	1
MPN068	84683	85060	-	377	125	Protein secretion	0	0	0	0	0	0	0	0.3	E	0	0	9.37314	1.3986	2.7972	2.0979	4.1958	0	1	2.33333	131.333	0.0186667	55	68	53	35	36	32	176	103	139.5	3.00656	1	27.37	4.77452	0.2	4.37	1
MPN069	85066	85212	-	146	48	Ribosome	0	0	0	0	0	0	1	3.4	E	0	0	9.31627	11.1111	1.85185	9.25926	1.85185	0	1	2.06667	558.2	0.0430556	21	17	23	15	14	16	61	45	53	6.68303	1	35.81	5.16229	0.2	2.79	1
MPN070	85228	85611	-	383	127	Conserved hypothetical proteins	0	0	0	0	0	0	0	1.3	E	0	0	7.10769	8.59375	7.8125	4.6875	4.6875	0	1	4.93333	2253.07	0.0388451	28	29	28	11	12	12	85	35	60	1.41499	0	35.2	5.1375	0.2	-10	1
MPN071	85598	86428	-	830	276	rRNA and rProtein modifications/processing	0	0	0	0	0	0	0	32.3	F	0	0	5.5661	3.61011	1.44404	0.722022	3.2491	0	1	4.86667	620	0.0176329	29	35	23	12	14	8	87	34	60.5	1.47639	0	50.98	5.67186	0.4	4.98	1
MPN072	86410	86946	-	536	178	RNA degradation	0	0	0	0	0	0	0	16.8	F	0	0	6.66998	6.14525	4.46927	2.23464	1.67598	0	1	4.73333	701.333	0.0265918	21	23	25	12	8	10	69	30	49.5	1.10406	0	36.54	5.1914	0.2	-10	1
MPN073	86925	88091	-	1166	388	Pentose Pathway + Nucleotide metabolism/Salvage	0	0	0	0	0	0	0	2.7	E	0	0	7.41574	4.11311	2.05656	1.54242	1.02828	0	1	6.2	1186.67	0.0159794	106	109	118	49	54	61	333	164	248.5	2.26978	1	275.11	8.10386	0.6	7.87	1
MPN074	87898	88341	-	443	147	Protein synthesis factors + Protein homeostasis	0	0	0	0	0	0	0	4.8	E	0	0	6.67805	2.02703	0.675676	2.02703	2.7027	0	0	1.2	76.6667	0.00816327	17	15	24	2	7	8	56	17	36.5	1.35804	0	25.11	4.65019	0.2	-10	1
MPN075	88348	89247	+	899	299	Glycocalyx	0	0	0	0	0	0	0	39.4	NE	0	0	5.23664	3.66667	1.66667	2.33333	1.66667	0	0	4.6	503.933	0.0153846	37	38	36	11	18	17	111	46	78.5	1.48076	0	24.69	4.62585	0.2	5.6	1
MPN076	89299	90993	-	1694	564	Lipid/CoA metabolism	0	0	0	0	1	0	0	46.7	NE	0	1.15207	9.97297	13.8169	8.80829	3.62694	3.28152	0	1	29.8	41562.2	0.0528369	260	259	260	113	139	131	779	383	581	3.13206	1	647.22	9.33811	0.8	7.71	1
MPN077	91199	92884	-	1685	561	Lipid/CoA metabolism	0	0	0	0	1	0	0	83.2	NE	0	1.18694	9.17643	12.9893	8.36299	2.13523	3.02491	0	1	28.6667	35118.7	0.0510992	136	153	139	46	47	39	428	132	280	1.66678	1	125.58	6.97246	0.4	7.75	1
MPN078	93191	95275	+	2084	694	Glycolysis	0	0	0	0	1	0	0	78.2	NE	0	0	5.82542	10.9353	6.47482	1.8705	3.16547	0	1	29.4	22060.5	0.0423631	85	102	128	43	43	38	315	124	219.5	1.407	0	136.14	7.08895	0.6	7.51	1
MPN079	95268	96170	+	902	300	Glycolysis	0	0	0	0	0	0	0	64.3	NE	0	0	5.87627	4.31894	1.99336	2.65781	1.99336	0	1	6	1786.73	0.02	32	21	28	5	7	9	81	21	51	1.15799	0	99.63	6.63851	0.4	7.21	1
MPN080	96407	100567	+	4160	1386	Cell division	0	0	0	0	1	1	0	1.4	E	0	0	5.53097	2.23504	1.29776	0.865177	2.23504	0	0	15.1333	1427.27	0.0109187	101	123	101	42	52	42	325	136	230.5	1.28678	0	60.84	5.92695	0.4	6.78	1
MPN081	100567	101964	+	1397	465	AA metabolism	0	0	0	0	0	0	0	5	E	0	0	5.89429	3.00429	1.93133	1.50215	3.43348	0	1	7.8	954.533	0.0167742	29	33	31	6	15	13	93	34	63.5	1.11818	0	76.25	6.25267	0.4	7	1
MPN082	101985	103931	+	1946	648	Pentose Pathway	0	0	0	0	0	1	0	33.3	F	0	0	8.61761	15.7165	13.2512	6.62558	2.92758	0	1	40.2	20933.7	0.062037	210	223	224	106	108	102	657	316	486.5	2.3511	1	552.07	9.10871	0.8	8.44	1
MPN083	103941	105542	+	1601	533	Lipoprotein	0	0	0	1	0	1	0	63.1	NE	0	4.93442	9.71382	2.62172	2.05993	1.49813	2.05993	0	0	7.6	9532.47	0.0142589	200	217	221	123	123	122	638	368	503	3.72367	1	59.14	5.88606	0.4	4.61	1
MPN084	105592	107166	+	1574	524	Lipoprotein	0	0	0	1	0	0	0	75	NE	0	5.20966	8.94564	3.61905	3.04762	3.2381	1.33333	0	1	10.2	5361.67	0.0194656	124	135	152	58	53	57	411	168	289.5	2.23028	1	79.58	6.31433	0.4	2.3	1
MPN085	107273	108595	+	1322	440	Conserved hypothetical proteins	0	0	0	0	1	0	0	85.4	NE	0	0	7.18796	12.2449	12.4717	14.966	5.66893	0	1	31.8	80850.5	0.0722727	77	73	74	25	33	23	224	81	152.5	1.51338	1	8.34	3.06005	0.2	-10	1
MPN086	108857	109174	+	317	105	Conserved hypothetical proteins	0	0	0	0	1	0	0	79.9	NE	0	0	3.82902	5.66038	0.943396	4.71698	0	0	1	2.4	267.4	0.0228571	14	11	15	4	5	2	40	11	25.5	1.32266	0	0	0	0	-10	0
MPN087	109346	109798	+	452	150	Conserved hypothetical proteins	0	0	0	0	1	0	0	81.5	NE	0	0	1.65655	3.80435	3.80435	4.8913	1.63043	0	1	4.93333	685.4	0.0328889	11	5	9	2	1	1	25	4	14.5	1.11886	0	0	0	0	-10	0
MPN088	110813	111118	+	305	101	Conserved hypothetical proteins	0	0	0	0	0	0	0	81.6	NE	0	0	4.11917	4.6729	2.80374	3.73832	3.73832	0	1	2.66667	1021.8	0.0264026	6	8	6	1	1	1	20	3	11.5	1.04861	0	0	0	0	-10	0
MPN089	111610	112617	+	1007	335	DNA synthesis/modifications/repair/conformation	0	0	0	0	0	0	0	85.1	NE	0	67.6032	5.34209	4.73684	0.789474	2.10526	0.789474	0	1	7	1212.47	0.0208955	48	38	42	12	21	17	128	50	89	1.65926	1	0	0	0	-10	0
MPN090	112772	113761	+	989	329	Conserved hypothetical proteins	0	0	0	0	1	0	0	84.6	NE	0	0.303337	6.80752	10.6061	6.66667	4.84848	3.0303	0	1	15.0667	7488	0.0457953	62	60	59	16	27	24	181	67	124	1.79206	1	104.09	6.70169	0.4	8.27	1
MPN091	113838	114254	+	416	138	Conserved hypothetical proteins	0	1	0	0	0	0	0	92.2	NE	1	100	1.27962	0.719424	0	0	0	0	0	0.266667	0.266667	0.00193237	7	10	10	7	5	6	27	18	22.5	2.20794	1	0	0	0	-10	0
MPN092	114572	115093	+	521	173	Adhesins/attachment organelle	0	0	0	0	0	0	0	76.3	NE	1	75.2399	3.12604	2.87356	0.574713	1.14943	1.72414	0.574713	0	1.26667	128.133	0.00732177	15	16	16	7	8	4	47	19	33	1.34097	0	12.61	3.6565	0.2	-10	0
MPN093	114948	115853	+	905	301	Adhesins/attachment organelle	0	0	0	0	0	0	0	76.8	NE	1	87.0192	1.74727	0.864553	0.288184	0.864553	0	0.288184	0	1.33333	200.2	0.00442968	11	11	8	6	5	6	30	17	23.5	1.24369	0	0	0	0	-10	0
MPN094	116455	116709	+	254	84	Cytoskeleton	0	0	0	0	0	0	0	91.1	NE	1	94.5498	3.16499	9.92908	3.5461	2.83688	1.41844	0	1	3.13333	1714.8	0.0373016	7	8	12	7	5	8	27	20	23.5	3.26429	1	12.6	3.65535	0.2	-10	1
MPN095	123290	124054	+	764	254	AA metabolism	0	0	0	0	1	0	0	75.9	NE	0	0	7.86622	4.13534	3.38346	2.63158	1.8797	0	1	5.66667	1613.87	0.0223097	67	80	82	30	34	40	229	104	166.5	1.66841	1	41.08	5.36036	0.2	8.44	1
MPN096	124054	124848	+	794	264	AA metabolism	0	0	0	0	1	1	0	79.5	NE	0	0	7.5271	3.77358	3.01887	2.26415	0.377358	0.377358	1	5.73333	1062.67	0.0217172	85	83	76	24	33	41	244	98	171	1.73923	1	51.55	5.6879	0.4	7.67	1
MPN097	125024	126649	+	1625	541	Lipoprotein	0	1	0	1	0	1	0	72.1	NE	0	13.2308	6.74809	3.50554	1.10701	2.95203	2.21402	0	1	9.33333	1346.93	0.017252	82	96	104	38	31	48	282	117	199.5	1.49992	1	10.81	3.43429	0.2	-10	1
MPN098	126947	127390	+	443	147	Lipoprotein	0	1	0	1	0	0	0	66.6	NE	0	5.86907	4.31284	2.02703	1.35135	2.7027	4.05405	0	1	2.6	254.133	0.0176871	2	7	4	2	2	3	13	7	10	1.08333	0	70.27	6.13484	0.4	-10	1
MPN099	128076	129119	+	1043	347	Adhesins/attachment organelle	0	0	0	0	0	0	0	78.6	NE	1	96.2608	0	0.862069	0.862069	0	0.287356	0	0	1.13333	47.2	0.00326609	1	0	1	1	2	1	2	4	3	0.833333	0	0	0	0	-10	0
MPN100	129626	130009	+	383	127	Conserved hypothetical proteins	0	0	0	0	0	0	0	86.7	NE	1	95.2813	2.87309	7.6087	0.543478	1.08696	0.543478	0	1	2.86667	1162.13	0.0225722	9	8	12	4	2	3	29	9	19	1.0625	0	0	0	0	-10	1
MPN101	130466	131752	+	1286	428	Conserved hypothetical proteins	0	0	0	0	0	0	0	78.8	NE	1	96.3453	0	1.1655	0.4662	0.2331	0.4662	0.699301	1	2.33333	201.2	0.00545171	6	0	4	1	1	1	10	3	6.5	1.08333	0	0	0	0	-10	0
MPN102	132568	133386	+	818	272	Adhesins/attachment organelle	0	0	0	0	0	0	0	69.9	NE	0	57.3634	0	2.84698	1.42349	1.06762	0.711744	0.355872	0	3.53333	593.867	0.0129902	0	1	2	1	0	0	3	1	2	0.5	0	0	0	0	-10	0
MPN103	134055	134573	-	518	172	Conserved hypothetical proteins	0	0	0	0	1	0	0	78.3	NE	0	4.6332	0.806958	6.35838	1.15607	2.89017	4.62428	1.15607	1	4.2	680.733	0.0244186	1	2	0	1	0	0	3	1	2	0.5	0	0	0	0	-10	0
MPN104	134583	134897	+	314	104	Cytoskeleton	0	0	0	0	0	0	0	84.9	NE	0	10.6218	9.36203	29.4574	28.6822	19.3798	1.55039	0	1	16.9333	12004.7	0.162821	42	45	56	28	23	28	143	79	111	2.62822	1	49.67	5.6343	0.4	-10	1
MPN105	135731	136756	+	1025	341	tRNA synthases	0	0	0	0	0	0	0	0.5	E	0	0	7.35738	0.877193	1.16959	2.04678	1.75439	0	0	3.33333	140.867	0.00977517	79	85	81	22	39	37	245	98	171.5	1.79346	1	173.95	7.44253	0.6	7.36	1
MPN106	136759	139176	+	2417	805	tRNA synthases	0	0	0	0	0	0	0	1.2	E	0	0	6.91678	1.24069	1.36476	0.992556	1.73697	0	0	6.26667	357.133	0.00778468	126	148	139	51	68	59	413	178	295.5	1.80968	1	191	7.57743	0.6	7.39	1
MPN107	139289	140044	+	755	251	DNA synthesis/modifications/repair/conformation	0	0	0	0	0	0	0	80.5	NE	0	0	5.79113	11.9048	6.34921	7.53968	1.5873	0	1	10.1333	2829	0.0403718	41	36	36	17	26	19	113	62	87.5	2.25116	1	0	0	0	-10	0
MPN108	140046	141260	+	1214	404	DNA synthesis/modifications/repair/conformation	0	0	0	0	0	0	0	84.2	NE	0	20.346	5.2218	6.91358	0.987654	3.7037	2.46914	0	1	11.1333	19888.4	0.0275578	30	42	40	10	12	14	112	36	74	1.34107	0	0	0	0	-10	0
MPN109	141940	142437	+	497	165	DNA synthesis/modifications/repair/conformation	0	0	0	0	0	0	0	83.9	NE	0	0	5.65795	19.2771	13.8554	6.62651	3.61446	0	1	12.6667	16113.6	0.0767677	19	26	22	9	12	15	67	36	51.5	1.78843	1	203.39	7.6681	0.6	7.82	1
MPN110	142361	144517	+	2156	718	DNA synthesis/modifications/repair/conformation	0	0	0	0	0	0	0	81.8	NE	0	0	4.23329	4.72222	2.22222	2.36111	2.22222	0	1	18.2667	3535.13	0.025441	25	27	28	6	13	6	80	25	52.5	1.23356	0	0	0	0	-10	0
MPN111	145021	146289	+	1268	422	DNA synthesis/modifications/repair/conformation	0	0	0	0	0	0	0	76	NE	0	19.4795	4.11415	6.38298	2.12766	3.5461	1.89125	0	1	11.0667	3097.2	0.0262243	16	13	13	2	4	2	42	8	25	1.11058	0	0	0	0	-10	0
MPN112	147149	147541	+	392	130	Fermentation	0	0	1	0	1	0	0	81.6	NE	0	0	6.8121	3.81679	2.29008	2.29008	3.05344	0	0	2.93333	2825.87	0.0225641	21	18	19	5	8	8	58	21	39.5	1.26736	0	0	0	0	-10	0
MPN113	148090	148761	+	671	223	Fermentation	0	0	1	0	1	0	0	82.5	NE	0	0	4.62418	3.38983	1.93705	2.17918	1.69492	0.242131	1	6.8	1382	0.0304933	20	20	23	4	9	4	63	17	40	1.19795	0	0	0	0	-10	0
MPN114	148751	150553	+	1802	600	Signal transduction	0	0	0	0	0	0	0	81.1	NE	0	0	4.61354	2.82862	1.33111	1.66389	1.83028	0	1	8.46667	1150.8	0.0141111	20	22	21	7	4	8	63	19	41	1.08016	0	0	0	0	-10	0
MPN115	150643	151248	+	605	201	Protein synthesis factors	0	0	0	0	0	0	0	1.2	E	0	0	10.8744	2.9703	2.47525	2.9703	2.47525	0	1	3.86667	820.867	0.0192371	135	134	142	95	100	95	411	290	350.5	7.87922	1	232.4	7.86047	0.6	5.98	1
MPN116	151254	151433	+	179	59	Ribosome	0	0	0	0	0	0	1	11.1	E	0	0	10.3032	15	25	43.3333	8.33333	0	1	7.66667	8194.27	0.129944	36	41	43	28	29	20	120	77	98.5	19.4543	1	280.04	8.12949	0.6	4.93	1
MPN117	151444	151827	+	383	127	Ribosome	0	0	0	0	0	0	0	6.5	E	0	0	10.2126	5.46875	9.375	10.9375	5.46875	0	1	5.46667	10563.8	0.0430446	80	85	82	48	55	47	247	150	198.5	7.16111	1	214.09	7.74207	0.6	6.34	1
MPN118	151802	152512	-	710	236	RNA degradation + DNA synthesis/modifications/repair/conformation	0	0	0	0	0	0	0	1.6	E	0	0	6.14036	1.68776	2.1097	0.843882	3.79747	0	1	2.73333	231.667	0.0115819	27	34	33	18	16	16	94	50	72	1.57721	1	81.95	6.35667	0.4	6.62	1
MPN119	152568	155300	+	2732	910	Adhesins/attachment organelle	0	0	0	0	0	0	0	86.4	NE	0	0.732064	8.27336	23.3809	28.3205	29.4182	7.02525	0.109769	1	122.2	236634	0.134286	331	335	370	161	195	229	1036	585	810.5	2.80063	1	306.89	8.26158	0.8	6.04	1
MPN120	155323	155976	+	653	217	Protein homeostasis	0	0	0	0	0	0	0	0.2	E	0	0	8.79212	5.50459	4.12844	2.75229	3.21101	0	1	4.8	706.067	0.0221198	78	69	77	43	42	40	224	125	174.5	2.31529	1	769.34	9.58748	0.8	7.36	1
MPN121	155976	156341	+	365	121	Conserved hypothetical proteins	0	0	0	0	0	0	0	81.2	NE	0	0	8.68059	32.7869	32.7869	30.3279	4.09836	0	1	21.0667	70274.3	0.174105	37	35	40	11	14	14	112	39	75.5	1.77832	1	464.53	8.85963	0.8	6.71	1
MPN122	156467	158374	+	1907	635	DNA synthesis/modifications/repair/conformation	0	0	0	0	0	0	0	0.1	E	0	1.10121	8.18481	0.471698	1.25786	1.10063	1.25786	0	0	4.6	400.933	0.00724409	194	203	208	96	117	124	605	337	471	2.04703	1	68.06	6.08874	0.4	4.35	1
MPN123	158374	160743	+	2369	789	DNA synthesis/modifications/repair/conformation	0	0	0	0	0	1	0	0.7	E	0	0	7.74995	2.02532	1.13924	1.01266	2.02532	0	0	8.6	1382.8	0.0108999	176	189	194	81	69	79	559	229	394	1.75024	1	98.62	6.62381	0.4	4.74	1
MPN124	160730	161785	-	1055	351	Transcription factors	0	0	0	0	0	0	0	0.2	E	0	0	6.7024	1.13636	1.42045	1.70455	1.42045	0	0	3.2	339.067	0.00911681	44	68	51	23	28	24	163	75	119	1.86594	1	158.25	7.30606	0.6	5.18	1
MPN125	161817	163577	+	1760	586	DNA synthesis/modifications/repair/conformation	0	0	0	0	0	0	0	21.1	F	0	0	5.00029	2.38501	1.87394	1.70358	3.2368	0	1	8.73333	1020.53	0.0149033	52	54	54	22	30	22	160	74	117	1.33641	0	32.34	5.01525	0.2	4.6	1
MPN126	163613	164092	+	479	159	Metabolism homeostasis	0	0	0	0	0	0	0	81.8	NE	0	0	8.53269	5.625	3.125	1.25	1.875	0	1	3.66667	819.2	0.0230608	39	46	39	11	6	26	124	43	83.5	1.59077	1	54.13	5.75836	0.4	8.52	1
MPN127	164628	165026	+	398	132	Cytoskeleton	0	0	0	0	0	0	0	79.9	NE	1	77.3063	5.93573	7.73481	3.31492	1.10497	0.552486	0	1	4.13333	1764.33	0.0313131	36	36	37	16	16	14	109	46	77.5	2.65533	1	2.07	1.04963	0.2	-10	0
MPN128	166483	166932	+	449	149	Conserved hypothetical proteins	0	0	0	0	0	0	0	53.6	NE	1	99.2308	0	0.460829	0.460829	0	0	0	0	0.333333	31.1333	0.00223714	0	0	0	1	0	0	0	1	0.5	0.333333	0	6.26	2.64616	0.2	-10	1
MPN129	167632	168081	+	449	149	Conserved hypothetical proteins	0	0	0	0	1	0	0	88.3	NE	0	0	6.94262	6	3.33333	6	1.33333	0	1	4.93333	2454.4	0.0331096	20	31	30	10	13	16	81	39	60	1.59352	1	0	0	0	-10	0
MPN130	169042	169464	+	422	140	Conserved hypothetical proteins	0	0	0	0	0	0	0	83.8	NE	1	96.4455	3.61213	7.80142	4.25532	3.5461	0	0	1	3.46667	3515.27	0.0247619	17	18	19	9	9	11	54	29	41.5	3.2324	1	0	0	0	-10	1
MPN131	170068	170733	+	665	221	Adhesins/attachment organelle	0	0	0	0	0	0	0	55.8	NE	1	80.6015	0	1.8018	0.900901	1.8018	3.15315	0.900901	0	2.66667	387.133	0.0120664	2	0	5	1	1	0	7	2	4.5	0.666667	0	0	0	0	-10	0
MPN132	171049	171819	+	770	256	Adhesins/attachment organelle	0	0	0	0	0	0	0	58.3	NE	1	86.3636	0	0.77821	0.389105	0.77821	0.389105	0.77821	0	1.2	53.2	0.0046875	0	2	0	0	1	1	2	2	2	0.5	0	0	0	0	-10	0
MPN133	172277	173182	+	905	301	Nucleotide metabolism/Salvage	0	0	0	0	0	1	0	48.6	NE	0	0	7.876	3.64238	2.31788	3.64238	2.64901	0	1	5.93333	1585.93	0.0197121	108	101	119	49	46	64	328	159	243.5	2.28073	1	27.42	4.77716	0.2	2.11	1
MPN134	173206	174966	+	1760	586	Nucleotide metabolism/Salvage	0	0	0	0	0	0	0	1.7	E	0	0	7.57688	3.40716	1.36286	1.36286	1.87394	0	0	7	942.867	0.0119454	121	138	136	42	48	62	395	152	273.5	1.87788	1	459.18	8.84292	0.8	7.47	1
MPN135	174959	175948	+	989	329	Nucleotide metabolism/Salvage	0	0	0	0	1	0	0	1.6	E	0	0	8.00965	4.24242	1.81818	1.81818	2.42424	0	0	5	463.067	0.0151976	69	73	59	30	29	36	201	95	148	1.52831	1	61.86	5.95093	0.4	-10	1
MPN136	175920	176879	+	959	319	Nucleotide metabolism/Salvage	0	0	0	0	1	0	0	1.4	E	0	0	8.01748	4.375	1.875	1.5625	2.8125	0	1	5.46667	624.067	0.0171369	94	98	93	42	38	38	285	118	201.5	1.98074	1	71.52	6.16027	0.4	7.21	1
MPN137	177457	178143	-	686	228	Cytoskeleton	0	0	0	0	0	0	0	75.8	NE	0	50.8746	6.1746	10.0437	5.24017	2.18341	1.74672	0	1	7.66667	2092.67	0.0336257	45	50	63	27	20	23	158	70	114	1.53714	1	0	0	0	-10	1
MPN138	178392	178892	-	500	166	Cytoskeleton	0	0	0	0	0	0	0	77.9	NE	0	74.4	6.7741	13.1737	10.7784	3.59281	1.1976	0	1	7.6	4344.73	0.0457831	26	19	30	11	17	13	75	41	58	2.06937	1	0	0	0	-10	1
MPN139	179129	179620	-	491	163	Cytoskeleton	0	0	0	0	0	0	0	79.9	NE	1	85.336	5.8736	7.31707	4.26829	4.26829	0	0	1	4.6	3081.27	0.0282209	37	42	40	14	14	12	119	40	79.5	2.15875	1	20.34	4.34625	0.2	-10	1
MPN140	179871	180845	+	974	324	RNA degradation	0	0	0	0	0	0	0	4.7	E	0	0	7.82961	11.0769	6.15385	7.69231	1.53846	0	1	13.2667	7037	0.0409465	135	142	142	76	81	93	419	250	334.5	2.64448	1	286.9	8.1644	0.6	7.37	1
MPN141	180858	185741	+	4883	1627	Adhesins/attachment organelle	0	0	0	0	1	0	0	44.1	NE	0	65.8202	10.1933	1.78133	2.02703	2.76413	1.35135	0	1	18.5333	12680	0.0113911	501	492	490	324	313	328	1483	965	1224	4.98711	1	712.09	9.47592	0.8	5.93	1
MPN142	185747	189403	+	3656	1218	Adhesins/attachment organelle	0	0	0	0	1	1	0	49.6	NE	0	61.1324	10.3264	1.96883	2.379	3.19934	1.39459	0	1	15.9333	21962.7	0.0130816	360	373	372	235	260	262	1105	757	931	5.68375	1	421.42	8.71911	0.8	5.42	1
MPN143	189520	190047	+	527	175	Conserved hypothetical proteins	0	0	0	0	0	1	0	73.9	NE	0	0	5.83739	2.60417	1.04167	4.16667	1.04167	0.520833	1	3.06667	821.933	0.0175238	11	9	11	6	3	5	31	14	22.5	1.09764	0	0	0	0	-10	1
MPN144	190621	191862	+	1241	413	Adhesins/attachment organelle	0	0	0	0	0	0	0	36.3	F	1	91.7545	1.80531	1.48699	0.371747	0.371747	0.371747	0.743494	0	2.13333	83.4667	0.00516546	18	24	16	13	13	14	58	40	49	1.36855	0	0	0	0	-10	0
MPN145	192349	192753	+	404	134	Cytoskeleton	1	0	0	0	0	0	0	79.1	NE	0	25.2319	5.86012	5	6.11111	6.66667	3.33333	0	1	6.33333	3926.4	0.0472637	23	23	24	6	4	12	70	22	46	1.27597	0	5.43	2.44095	0.2	-10	1
MPN146	193071	193868	+	797	265	Conserved hypothetical proteins	0	0	0	0	0	0	0	78.1	NE	0	10.125	9.56797	2.99625	2.62172	1.87266	1.49813	0	1	5.06667	729.6	0.0191195	78	87	83	40	39	37	248	116	182	2.04038	1	0	0	0	-10	1
MPN147	193875	195332	+	1457	485	Conserved hypothetical proteins	0	0	0	0	0	0	0	72.1	NE	0	6.52025	6.07087	3.90947	2.46914	5.34979	1.44033	0	1	9.73333	1067.07	0.0200687	54	42	44	15	16	21	140	52	96	1.55673	1	0	0	0	-10	0
MPN148	195539	196297	+	758	252	Conserved hypothetical proteins	0	0	0	0	0	1	0	84	NE	0	48.5488	9.82772	11.4625	7.11462	3.55731	3.16206	0	1	9.66667	4983.87	0.0383598	89	84	92	49	30	41	265	120	192.5	3.90803	1	31.87	4.99413	0.2	2.76	1
MPN149	196850	198154	+	1304	434	Adhesins/attachment organelle	0	0	0	0	0	0	0	55.9	NE	1	88.5736	3.43962	1.37931	0.689655	0.229885	0.689655	0	0	1.8	55.9333	0.00414747	36	37	32	18	26	16	105	60	82.5	1.38081	0	0	0	0	-10	0
MPN150	197982	198656	+	674	224	Adhesins/attachment organelle	0	0	0	0	0	0	0	54.7	NE	1	86.5583	3.0164	1.76991	0.442478	2.21239	1.32743	0.442478	0	1.6	63.8667	0.00714286	8	7	14	7	4	5	29	16	22.5	1.14286	0	0	0	0	-10	0
MPN151	199139	199540	+	401	133	Cytoskeleton	0	0	0	0	0	0	0	74.8	NE	1	78.2158	5.15505	11.8012	3.72671	1.86335	1.86335	0	1	5.4	2039.6	0.0406015	50	50	54	22	29	24	154	75	114.5	2.13722	1	0	0	0	-10	1
MPN152	199823	202207	+	2384	794	Lipid/CoA metabolism related + DNA synthesis/modifications/repair/conformation	0	0	0	0	1	1	0	80.7	NE	0	24.2259	6.0423	4.39147	2.133	3.88959	2.50941	0	1	17.2667	5785.87	0.0217464	92	81	114	25	28	29	287	82	184.5	1.45906	0	12.01	3.58616	0.2	7.52	1
MPN153	202383	205724	+	3341	1113	DNA synthesis/modifications/repair/conformation	0	0	0	0	0	0	0	75.1	NE	0	0	8.03303	21.0952	16.7864	8.61759	3.05206	0	1	90.7333	118186	0.0815214	317	333	377	131	169	163	1027	463	745	2.06082	1	394.73	8.62472	0.8	7.79	1
MPN154	205801	207423	+	1622	540	RNA synthesis	0	0	0	0	0	0	0	8.6	E	0	0	7.65991	5.36044	7.7634	7.94824	3.8817	0	1	16.0667	3743.47	0.0297531	306	308	309	174	204	199	923	577	750	4.7168	1	469.21	8.87409	0.8	6.1	1
MPN155	207704	209557	+	1853	617	Protein synthesis factors	0	0	0	0	0	0	0	0.2	E	0	0	8.14948	2.589	1.61812	1.45631	2.26537	0	0	7.53333	601	0.0122096	221	259	226	125	145	151	706	421	563.5	2.96772	1	236	7.88264	0.6	7.09	1
MPN156	209560	209910	+	350	116	Ribosome	0	0	0	0	0	0	0	9.6	E	0	0	8.29434	5.67376	4.25532	5.67376	0.70922	0	1	3.46667	1153.07	0.0298851	39	37	38	19	32	27	114	78	96	2.56466	1	64.43	6.00966	0.4	4.62	1
MPN157	209926	211134	+	1208	402	Conserved hypothetical proteins	0	0	0	0	0	0	0	1.4	E	0	0	9.00986	1.73697	1.98511	0.992556	5.45906	0	1	5.06667	287.733	0.0126036	180	171	181	98	93	116	532	307	419.5	3.09307	1	98.8	6.62644	0.4	5.48	1
MPN158	211147	211956	+	809	269	Vitamin/Folate metabolism	0	0	0	0	0	0	0	2.9	E	0	0	7.62321	4.0293	2.1978	0.732601	2.5641	0	0	4	575.733	0.0148699	65	68	61	27	38	38	194	103	148.5	2.05764	1	42.41	5.40633	0.2	7.06	1
MPN159	211982	213256	+	1274	424	Ions/Phosphate transport + Lipid/CoA metabolism	0	0	0	0	1	0	0	79.5	NE	0	0	7.46801	14.1176	11.5294	9.64706	2.58824	0	1	23.8	18890.1	0.0561321	104	115	117	31	52	55	336	138	237	1.961	1	112.23	6.81031	0.4	6.64	1
MPN160	213243	214376	+	1133	377	Conserved hypothetical proteins	0	0	0	0	1	0	0	1.2	E	0	0	6.83827	3	1.75	1.5	2	0	1	5.13333	1832.47	0.0136163	117	118	115	56	55	55	350	166	258	2.08854	1	34.01	5.08789	0.2	-10	1
MPN161	214530	215867	+	1337	445	Conserved hypothetical proteins	0	0	0	0	0	0	0	58.9	NE	0	0	7.51677	29.148	24.2152	15.0224	2.69058	0	1	53.7333	75935.4	0.120749	107	118	131	62	56	62	356	180	268	2.20043	1	267.07	8.06107	0.6	5.64	1
MPN162	215989	216951	+	962	320	Ions/Phosphate transport	0	0	0	0	0	1	0	69	NE	0	0	9.13515	10.2804	8.72274	3.11526	2.49221	0	1	12.3333	10100	0.0385417	116	129	137	44	65	75	382	184	283	2.95832	1	189.98	7.5697	0.6	4.6	1
MPN163	217150	217536	+	386	128	Conserved hypothetical proteins	0	0	0	0	0	0	0	1.6	E	0	0	7.40595	9.30233	1.55039	4.65116	1.55039	0	1	3	406.333	0.0234375	45	45	41	22	25	18	131	65	98	2.52925	1	122.09	6.9318	0.4	4.89	1
MPN164	217630	217956	+	326	108	Ribosome + RNA synthesis	0	0	0	0	0	0	0	0	E	0	0	8.84248	0	0	1.83486	2.75229	0	0	0.666667	5.8	0.00617284	73	68	75	50	56	47	216	153	184.5	8.12792	1	407.38	8.67023	0.8	6.55	1
MPN165	217970	218833	+	863	287	Ribosome	0	0	0	0	0	0	0	0.6	E	0	0	8.88415	3.125	6.94444	11.8056	2.43056	0	1	9.73333	6480.2	0.0339141	176	167	176	122	126	141	519	389	454	6.20589	1	302.48	8.2407	0.6	6.7	1
MPN166	218833	219471	+	638	212	Ribosome	0	0	0	0	0	0	0	0.4	E	0	0	8.47173	3.75587	2.8169	7.04225	0.469484	0	1	4	8848.47	0.0188679	92	108	105	59	68	66	305	193	249	4.15446	1	369.2	8.52826	0.8	6.47	1
MPN167	219474	220187	+	713	237	Ribosome	0	0	0	0	0	0	0	1.6	E	0	6.73212	8.68418	10.084	15.5462	31.9328	5.46218	0	1	20.8	27862.1	0.0877637	110	107	104	59	54	59	321	172	246.5	4.60425	1	266.55	8.05826	0.6	6.55	1
MPN168	220187	221050	+	863	287	Ribosome	0	0	0	0	0	0	0	0.1	E	0	0	9.09401	1.04167	1.38889	4.16667	3.125	0	1	3.46667	580	0.012079	143	149	150	95	87	101	442	283	362.5	9.9027	1	306.03	8.25753	0.8	6.99	1
MPN169	221050	221313	+	263	87	Ribosome	0	0	0	0	0	0	1	0	E	0	0	9.41032	2.27273	3.40909	2.27273	4.54545	0	0	1.2	95.2667	0.0137931	59	65	63	38	33	33	187	104	145.5	4.16131	1	213.77	7.73992	0.6	6.01	1
MPN170	221240	221794	+	554	184	Ribosome	0	0	0	0	0	0	0	0.9	E	0	0	9.53771	4.86486	4.32432	11.3514	2.16216	0	1	4.93333	712.467	0.0268116	100	113	108	59	71	70	321	200	260.5	5.23086	1	375.88	8.55413	0.8	6.57	1
MPN171	221796	222617	+	821	273	Ribosome	0	0	0	0	0	0	0	4.1	E	0	0	9.46075	2.15054	6.45161	12.1864	1.79211	0	1	7.53333	841.4	0.0275946	154	169	163	94	105	88	486	287	386.5	5.56252	1	454.05	8.82671	0.8	6.42	1
MPN172	222617	223036	+	419	139	Ribosome	0	0	0	0	0	0	0	0	E	0	0	9.66972	1.42857	1.42857	6.42857	4.28571	0	1	2.46667	233	0.0177458	98	102	101	71	72	80	301	223	262	5.93126	1	211.12	7.72192	0.6	6.42	1
MPN173	223036	223371	+	335	111	Ribosome	0	0	0	0	0	0	0	6.3	E	0	0	9.8493	0.892857	4.46429	5.35714	3.57143	0	1	1.86667	56.1333	0.0168168	53	58	63	37	36	40	174	113	143.5	4.66474	1	140.71	7.13658	0.6	6.38	1
MPN174	223371	223628	+	257	85	Ribosome	0	0	0	0	0	0	1	0.5	E	0	0	9.81023	2.32558	4.65116	5.81395	3.48837	0	1	1.8	224.6	0.0211765	52	54	56	30	39	37	162	106	134	5.1741	1	103.16	6.68874	0.4	6.41	1
MPN175	223632	224000	+	368	122	Ribosome	0	0	0	0	0	0	0	0.3	E	0	0	9.91214	0.813008	1.62602	3.25203	1.62602	0	0	1.33333	99.4	0.010929	55	51	50	39	41	42	156	122	139	10.5913	1	175.63	7.4564	0.6	6.77	1
MPN176	224000	224335	+	335	111	Ribosome	0	0	0	0	0	0	0	0.4	E	0	0	9.8386	0.892857	2.67857	2.67857	2.67857	0	0	1.33333	40.6	0.012012	68	70	61	34	35	38	199	107	153	4.40163	1	444.78	8.79695	0.8	6.03	1
MPN177	224338	224880	+	542	180	Ribosome	0	0	0	0	0	0	0	0.2	E	0	0	9.10601	0	1.10497	1.65746	2.20994	0	1	1.46667	488.867	0.00814815	92	90	95	58	67	65	277	190	233.5	4.96847	1	359.48	8.48977	0.8	6.45	1
MPN178	224882	225067	+	185	61	Ribosome	0	0	0	0	0	0	1	0.7	E	0	0	9.70405	0	3.22581	9.67742	8.06452	0	1	1.2	6.6	0.0196721	32	29	30	22	17	17	91	56	73.5	3.86781	1	283.32	8.14629	0.6	-10	1
MPN179	225061	225489	+	428	142	Ribosome	0	0	0	0	0	0	0	0	E	0	0	9.59477	0.699301	1.3986	2.7972	1.3986	0	0	1	49.9333	0.00704225	83	88	83	53	45	45	254	143	198.5	5.20172	1	203.52	7.66903	0.6	6.61	1
MPN180	225496	226050	+	554	184	Ribosome	0	0	0	0	0	0	0	0.7	E	0	0	9.62744	0.540541	1.62162	1.08108	0.540541	0	0	1.13333	21.3333	0.00615942	94	109	114	66	72	72	317	210	263.5	4.86358	1	328.02	8.35764	0.8	6.36	1
MPN181	226051	226401	+	350	116	Ribosome	0	0	0	0	0	0	0	1.1	E	0	0	9.35607	0.854701	2.5641	0.854701	3.4188	0	0	1.13333	29.5333	0.00977011	77	81	77	49	54	60	235	163	199	5.82932	1	336.98	8.39652	0.8	6.7	1
MPN182	226405	227064	+	659	219	Ribosome	0	0	0	0	0	0	0	0.4	E	0	0	9.69351	0.909091	1.36364	1.36364	2.27273	0	0	1.66667	32.8	0.00761035	132	144	146	85	91	101	422	277	349.5	5.97889	1	260.05	8.02265	0.6	6.52	1
MPN183	227068	227523	+	455	151	Ribosome	0	0	0	0	0	0	0	2.2	E	0	0	9.45661	6.57895	7.23684	26.3158	3.94737	0	1	8.06667	759.867	0.0534216	71	78	68	42	49	52	217	143	180	6.65797	1	115.77	6.85512	0.4	6.22	1
MPN184	227523	228956	+	1433	477	Protein secretion	0	0	0	0	1	0	0	0.6	E	0	0	8.44651	1.88285	1.46444	1.25523	1.88285	0	1	4.53333	293.067	0.00950384	193	199	185	104	108	97	577	309	443	3.43914	1	101.85	6.6703	0.4	5.7	1
MPN185	228950	229597	+	647	215	Nucleotide metabolism/Salvage	0	0	0	0	0	1	0	0.6	E	0	0	8.26077	3.24074	2.77778	1.85185	3.7037	0	1	3.2	376.933	0.0148837	30	41	39	14	24	27	110	65	87.5	1.67089	1	163.48	7.35297	0.6	6.45	1
MPN186	229597	230343	+	746	248	Protein synthesis factors	0	0	0	0	0	0	0	0.3	E	0	0	10.0968	0.401606	2.40964	0.803213	1.60643	0	1	1.53333	10.2667	0.0061828	122	121	122	73	68	82	365	223	294	4.56194	1	52.16	5.70487	0.4	6.29	1
MPN187	230343	230579	+	236	78	Protein synthesis factors	0	0	0	0	0	0	1	0.5	E	0	0	9.18457	3.79747	1.26582	6.32911	1.26582	0	1	1.4	267.133	0.0179487	41	41	47	21	20	36	129	77	103	2.8784	1	110.16	6.78346	0.4	5.08	1
MPN188	230590	230703	+	113	37	Ribosome	0	0	0	0	0	0	1	1.1	E	0	0	9.76191	2.63158	2.63158	5.26316	0	0	0	0.333333	5.4	0.00900901	22	20	21	14	7	14	63	35	49	4.91573	1	0	0	0	-10	0
MPN189	230703	231077	+	374	124	Ribosome	0	0	0	0	0	0	0	0	E	0	0	9.44553	2.4	0.8	3.2	4	0	0	1.66667	135.533	0.0134409	83	85	77	53	63	58	245	174	209.5	7.78241	1	206.25	7.68825	0.6	6.49	1
MPN190	231077	231442	+	365	121	Ribosome	0	0	0	0	0	0	0	0.7	E	0	0	9.35112	2.45902	2.45902	2.45902	0.819672	0	0	1.13333	788.4	0.00936639	88	89	89	64	63	57	266	184	225	10.3973	1	281.22	8.13556	0.6	6.57	1
MPN191	231448	232431	+	983	327	RNA synthesis	0	0	0	0	0	0	0	0.3	E	0	0	9.89316	0.884956	1.17994	1.47493	1.47493	0	0	2.4	117	0.00733945	262	251	252	182	195	191	765	568	666.5	10.8871	1	861.38	9.75051	0.8	6.78	1
MPN192	232434	232808	+	374	124	Ribosome	0	0	0	0	0	0	0	0	E	0	0	9.3481	3.2	1.6	4.8	3.2	0	1	1.6	66.8667	0.0129032	35	38	41	16	17	20	114	53	83.5	2.34906	1	86.65	6.43713	0.4	6.94	1
MPN193	232792	233616	+	824	274	Unassigned transporters	0	0	0	0	0	0	0	0.5	E	0	0	8.32609	1.09091	1.45455	1.09091	1.81818	0	1	2.33333	286.267	0.00851582	103	103	108	58	60	64	314	182	248	2.5024	1	204.58	7.67652	0.6	7.2	1
MPN194	233604	234515	+	911	303	Unassigned transporters	1	0	0	0	0	0	0	0.3	E	0	0	7.76638	0.328947	1.64474	2.30263	0.986842	0	0	2.06667	59.6667	0.00682068	107	98	112	55	57	55	317	167	242	2.4632	1	174.77	7.44931	0.6	7.03	1
MPN195	234508	235812	+	1304	434	Unassigned transporters	0	0	0	0	0	0	0	0.3	E	0	0	7.98709	0.229885	1.14943	0.91954	1.14943	0	1	2	21.0667	0.00460829	122	146	121	63	74	64	389	201	295	1.88159	1	92.52	6.53169	0.4	7.88	1
MPN196	235805	236536	+	731	243	tRNA modifications/processing	0	0	0	0	0	0	0	38.2	NE	0	0	7.63996	2.45902	3.68852	2.04918	3.27869	0	1	3.73333	463.533	0.0153635	62	62	59	18	22	26	183	66	124.5	2.03043	1	32.07	5.00315	0.2	5.71	1
MPN197	236529	238364	+	1835	611	Proteases	0	0	0	0	0	0	0	22.9	F	0	0	7.49789	20.2614	23.8562	34.1503	2.94118	0	1	71.6667	56679	0.117294	180	175	187	70	75	87	542	232	387	2.76196	1	509.55	8.99308	0.8	7.71	1
MPN198	238364	239323	+	959	319	DNA synthesis/modifications/repair/conformation	0	0	0	0	0	0	0	10.8	E	0	0	6.40507	2.8125	2.5	1.5625	2.5	0	1	4.93333	539.533	0.015465	64	60	82	29	28	24	206	81	143.5	1.43847	0	19.53	4.28762	0.2	5.28	1
MPN199	239417	241699	+	2282	760	Lipoprotein	0	0	0	1	0	1	0	4.5	E	0	1.84049	6.67195	2.62812	1.18265	1.83968	2.49671	0	0	10.6667	1528.53	0.0140351	94	119	115	28	43	50	328	121	224.5	1.54623	1	21.81	4.44692	0.2	6.05	1
MPN200	241983	244379	+	2396	798	Lipoprotein	0	0	0	1	1	1	0	47.6	NE	0	9.09468	7.13294	4.73225	2.98879	2.49066	1.4944	0	1	15.4	4367.67	0.0192982	176	200	215	60	71	83	591	214	402.5	1.82924	1	210.01	7.71431	0.6	6.88	1
MPN201	244853	245569	+	716	238	DNA synthesis/modifications/repair/conformation	0	0	0	0	0	0	0	88.3	NE	1	92.8111	1.7771	2.20994	0.828729	1.38122	0	0	1	3.2	637.8	0.0134454	18	12	14	4	8	7	44	19	31.5	2.19213	1	0	0	0	-10	0
MPN202	246049	246990	+	941	313	Adhesins/attachment organelle	0	0	0	0	0	0	0	40.8	NE	1	83.0534	2.56367	1.14416	0.457666	0.457666	0.686499	0.228833	0	1.73333	89.8	0.00553781	11	11	17	10	7	4	39	21	30	1.15761	0	0	0	0	-10	0
MPN203	246909	247292	+	383	127	Adhesins/attachment organelle	0	1	0	0	0	0	0	42.2	NE	1	98.4615	0.719744	0.460829	0.460829	0.921659	0	0.921659	0	0.6	119.733	0.00472441	4	6	6	2	3	1	16	6	11	1.09722	0	0	0	0	-10	0
MPN204	247655	248101	+	446	148	Cytoskeleton	0	0	0	0	0	0	0	82.4	NE	1	99.1031	2.59748	8.72483	0.671141	2.68456	0	0	1	2.6	768	0.0175676	10	7	11	5	7	6	28	18	23	2.24221	1	0	0	0	-10	1
MPN205	248562	249878	+	1316	438	Conserved hypothetical proteins	0	0	0	0	0	0	0	41.1	NE	1	85.3343	0	2.05011	0.455581	1.36674	0.455581	0.22779	0	3.06667	257.2	0.00700152	3	6	1	3	2	0	10	5	7.5	1.25	0	0	0	0	-10	0
MPN206	249933	250274	-	341	113	Conserved hypothetical proteins	0	1	0	0	0	0	0	27.7	F	0	0	0.396826	2.11268	1.40845	3.52113	2.11268	0	0	1.66667	151.467	0.0147493	2	0	2	2	0	1	4	3	3.5	0.75	0	0	0	0	-10	0
MPN207	250326	253148	+	2822	940	Glycolysis	0	0	0	0	1	0	0	21	F	0	0	10.4735	9.45802	5.20723	5.10096	3.29437	0	1	29.4667	55989.3	0.0313475	379	411	415	186	200	185	1205	571	888	3.28089	1	1476.5	10.528	0.8	8.44	1
MPN208	253758	254642	+	884	294	Ribosome	0	0	0	0	0	0	0	0.8	E	0	0	9.91844	1.9544	2.9316	3.90879	1.30293	0	1	5.13333	256.6	0.0174603	197	199	206	137	130	138	602	405	503.5	5.60385	1	291.12	8.18547	0.6	5.32	1
MPN209	254635	257253	+	2618	872	Ions/Phosphate transport	0	0	0	0	0	0	0	0.3	E	0	0	8.29052	1.14548	1.71821	1.26002	1.03093	0	1	6.73333	1724.67	0.00772171	293	293	293	162	168	162	879	492	685.5	2.82343	1	70.41	6.13771	0.4	5.93	1
MPN210	257240	259666	+	2426	808	Protein secretion	0	0	0	0	0	0	0	0.4	E	0	0	8.60624	2.22497	2.47219	3.83189	2.22497	0	1	13.5333	2395.67	0.0167492	379	403	414	218	254	274	1196	746	971	3.52979	1	399.28	8.64126	0.8	6.86	1
MPN211	259641	261614	+	1973	657	DNA synthesis/modifications/repair/conformation	0	0	0	0	0	0	0	14.9	F	0	0	7.73207	5.47112	3.34347	2.27964	1.67173	0	1	13.9333	3359.87	0.0212075	132	118	134	60	68	66	384	194	289	1.73313	1	110.29	6.78516	0.4	6.16	1
MPN212	261617	262024	+	407	135	Conserved hypothetical proteins	0	0	0	0	0	0	0	21.2	F	0	0	9.44007	8.82353	11.0294	21.3235	5.14706	0	1	7.6	2781.87	0.0562963	89	93	98	68	76	69	280	213	246.5	8.96861	1	0	0	0	-10	0
MPN213	262129	265221	+	3092	1030	Conserved hypothetical proteins	0	0	0	0	1	1	0	0.5	E	0	0	9.58344	0.872939	1.3579	1.3579	1.93986	0	0	8.26667	811.8	0.00802589	377	391	385	172	183	193	1153	548	850.5	2.7724	1	245.7	7.94075	0.6	3.33	1
MPN214	265218	265634	-	416	138	Conserved hypothetical proteins	0	0	0	0	0	0	0	3	E	0	0	6.2223	5.16129	2.58065	2.58065	0.645161	0	1	2.53333	267.2	0.0183575	38	44	34	16	18	22	116	56	86	1.90813	1	46.36	5.53481	0.2	7.8	1
MPN215	265865	267079	+	1214	404	AA metabolism	0	0	0	0	1	0	0	2.3	E	0	0	7.63036	9.1358	7.90123	10.1235	1.7284	0	1	17.4	43946.3	0.0430693	220	238	248	131	135	121	706	387	546.5	4.96466	1	340.73	8.41249	0.8	6.3	1
MPN216	267072	268202	+	1130	376	AA metabolism	0	0	0	0	1	0	0	0.1	E	0	0	7.84286	1.85676	2.12202	2.38727	1.32626	0	1	4.2	842.4	0.0111702	203	230	223	125	122	123	656	370	513	4.95592	1	427.53	8.73988	0.8	6.64	1
MPN217	268204	269475	+	1271	423	AA metabolism	0	0	0	0	0	0	0	0.1	E	0	0	7.82457	3.06604	3.06604	6.13208	2.83019	0	1	9.86667	30934.8	0.0233255	207	198	213	121	129	119	618	369	493.5	3.973	1	258.62	8.01469	0.6	6.98	1
MPN218	269438	271993	+	2555	851	AA metabolism	0	0	0	0	0	0	0	0.1	E	0	0	7.8222	2.11268	2.34742	3.52113	2.8169	0	1	13.9333	17606.9	0.0163729	273	299	302	128	160	147	874	435	654.5	2.44805	1	483.79	8.91824	0.8	6.78	1
MPN219	272049	272462	+	413	137	Ribosome	0	0	0	0	0	0	0	10.5	E	0	0	9.95312	2.17391	4.34783	7.97101	2.17391	0	1	3.33333	405.6	0.0243309	84	93	89	62	64	61	266	187	226.5	8.77476	1	203.71	7.67037	0.6	5.5	1
MPN220	272462	273142	+	680	226	Ribosome	0	0	0	0	0	0	0	1.5	E	0	0	9.18917	11.0132	23.348	43.1718	5.28634	0	1	21.8667	5799	0.0967552	130	135	132	82	89	87	397	258	327.5	6.40963	1	546.84	9.09497	0.8	6.55	1
MPN221	273142	273708	+	566	188	Protein synthesis factors	0	0	0	0	0	0	0	2	E	0	0	7.79621	5.82011	1.5873	1.5873	3.1746	0	1	3.53333	858.4	0.0187943	64	66	73	33	34	38	203	105	154	2.33712	1	76.97	6.26622	0.4	7.26	1
MPN222	273701	274570	+	869	289	tRNA modifications/processing	0	0	0	0	0	0	0	1.1	E	0	0	7.64298	7.24138	3.10345	1.72414	2.06897	0	1	6	1318.07	0.0207612	97	90	90	46	57	48	277	151	214	2.89838	1	58.63	5.87357	0.4	3.38	1
MPN223	274571	275509	+	938	312	Glycolysis	0	0	0	0	0	0	0	39.5	NE	0	0	7.3713	11.8211	9.26518	6.70927	0.638978	0	1	13	4348.07	0.0416667	74	82	85	30	38	51	241	119	180	1.76401	1	66.76	6.06091	0.4	6.89	1
MPN224	275499	276668	+	1169	389	Protein secretion	0	0	0	0	1	0	0	0.5	E	0	0	8.92293	5.12821	2.82051	2.30769	2.30769	0	1	7.93333	8626.13	0.0203942	194	200	185	119	112	123	579	354	466.5	3.57131	1	47.41	5.56712	0.2	5.03	1
MPN225	276697	277116	+	419	139	Ribosome	0	0	0	0	0	0	0	0	E	0	0	10.5285	1.34228	0.671141	3.3557	2.01342	0	0	1.46667	180	0.0105516	96	95	98	75	75	73	289	223	256	10.8469	1	216.19	7.75616	0.6	6.27	1
MPN226	277170	277637	+	467	155	Ribosome	0	0	0	0	0	0	0	0.3	E	0	0	9.55565	1.28205	0.641026	5.12821	2.5641	0	1	2.06667	113.267	0.0133333	117	114	117	82	89	83	348	254	301	12.2847	1	405.5	8.66356	0.8	6.33	1
MPN227	277660	279726	+	2066	688	Protein synthesis factors	0	0	0	0	0	0	0	0.4	E	0	0	10.1848	1.30624	2.03193	2.03193	2.75762	0	1	7.6	492.467	0.0110465	448	413	446	285	306	303	1307	894	1100.5	6.74984	1	675.75	9.40035	0.8	6.17	1
MPN228	279783	280430	+	647	215	Ribosome	0	0	0	0	0	0	0	2.1	E	0	0	9.70051	2.31481	7.40741	14.3519	2.77778	0	1	7.46667	1418.93	0.0347287	90	94	90	58	49	52	274	159	216.5	5.467	1	451.34	8.81807	0.8	6.31	1
MPN229	280430	280930	+	500	166	DNA recombination + DNA synthesis/modifications/repair/conformation	0	0	0	0	0	0	0	6.2	E	0	0	9.25948	11.3772	16.1677	23.3533	1.1976	0	1	10.5333	2933	0.0634538	75	81	80	43	49	51	236	143	189.5	11.9961	1	248.7	7.95826	0.6	6.32	1
MPN230	280920	281234	+	314	104	Ribosome	0	0	0	0	0	0	0	0	E	0	0	9.23454	2.83019	5.66038	5.66038	2.83019	0	1	2.46667	475.933	0.0237179	55	52	49	39	31	33	156	103	129.5	17.4006	1	160.46	7.32607	0.6	8.03	1
MPN231	281237	281686	+	449	149	Ribosome	0	0	0	0	0	0	0	11.1	E	0	0	9.37341	6.66667	4.66667	10.6667	1.33333	0	1	6.66667	11434.9	0.0447427	70	71	71	35	32	34	212	101	156.5	3.05363	1	18.84	4.23573	0.2	5.3	1
MPN232	281673	283094	+	1421	473	DNA synthesis/modifications/repair/conformation	0	0	0	0	0	0	0	0.5	E	0	0	8.01519	1.26582	1.26582	0.632911	1.89873	0	0	3.46667	232.8	0.00732911	124	130	151	66	71	77	405	214	309.5	2.63358	1	127.94	6.99932	0.4	6.61	1
MPN233	283098	284462	+	1364	454	Lipoprotein	0	0	0	1	0	1	0	0.2	E	0	0	7.18864	1.53846	1.53846	1.97802	1.97802	0	0	4	1180.47	0.00881057	62	56	77	19	17	23	195	59	127	1.45679	0	243.93	7.93032	0.6	5.68	1
MPN234	285190	286443	+	1253	417	Conserved hypothetical proteins	0	0	0	0	1	0	0	80.2	NE	0	2.47238	6.65487	3.15457	2.83912	1.73502	2.05047	0	1	11.9333	5117.4	0.0286171	122	127	124	51	48	65	373	164	268.5	1.80257	1	7.34	2.87578	0.2	-10	1
MPN235	286468	287190	+	722	240	DNA synthesis/modifications/repair/conformation	0	0	0	0	0	0	0	66.1	NE	0	0	5.99814	2.90456	1.24481	3.3195	2.07469	0	1	3.53333	539.667	0.0147222	30	39	31	14	11	8	100	33	66.5	1.40145	0	26.36	4.72028	0.2	6.14	1
MPN236	287388	288827	+	1439	479	tRNA synthases/unassigned transporter	0	0	0	0	1	0	0	0.8	E	0	0	7.53064	1.25	1.25	1.04167	2.91667	0	1	4.2	481.667	0.00876827	164	167	165	76	93	78	496	247	371.5	2.7129	1	97.2	6.60288	0.4	7.36	1
MPN237	288830	290266	+	1436	478	tRNA synthases	0	0	0	0	0	0	0	0.4	E	0	0	7.16769	0.208768	1.67015	0.626305	0.835073	0	0	2.2	108.2	0.00460251	126	129	127	50	61	54	382	165	273.5	1.80125	1	310.08	8.2765	0.8	7.19	1
MPN238	290256	291692	+	1436	478	tRNA synthases	0	0	0	0	0	0	0	0.3	E	0	0	7.32138	0.831601	1.8711	1.4553	1.2474	0	0	4.2	303.2	0.00878661	66	71	74	27	34	20	211	81	146	1.4257	0	180.24	7.49378	0.6	7.13	1
MPN239	291667	292335	+	668	222	Transcription factors	0	0	0	0	0	0	0	0	E	0	0	8.18997	0.436681	1.74672	0.873362	0.873362	0	0	1.4	141.667	0.00630631	88	90	90	37	44	46	268	127	197.5	2.75907	1	293.72	8.1983	0.6	6.03	1
MPN240	292328	293275	+	947	315	Nucleotide metabolism/Salvage + Redox balance	0	0	0	0	0	0	0	0.4	E	0	0	7.8037	0.949367	0.949367	1.26582	2.21519	0	0	2.6	359	0.00825397	103	116	108	47	53	55	327	155	241	2.14404	1	301.3	8.23506	0.6	7.05	1
MPN241	293265	294107	+	842	280	Transcription factors	0	0	0	0	0	0	0	51.3	NE	0	0	6.36906	4.96454	3.90071	1.41844	2.12766	0	1	4.86667	864.8	0.017381	16	18	18	5	5	8	52	18	35	1.22894	0	44.29	5.46891	0.2	5.61	1
MPN242	294140	294370	+	230	76	Protein secretion	0	0	0	0	1	0	1	21.1	F	0	0	8.38402	1.2987	3.8961	2.5974	3.8961	0	0	1.06667	162.667	0.0140351	33	34	37	22	19	23	104	64	84	2.4921	1	0	0	0	-10	0
MPN243	294381	296561	+	2180	726	RNA degradation	0	0	0	0	0	0	0	2.3	E	0	0	9.82025	11.5543	12.5172	6.46492	1.23796	0	1	35.1333	11358.5	0.048393	395	425	426	224	225	259	1246	708	977	3.91074	1	368	8.52356	0.8	4.73	1
MPN244	296561	297169	+	608	202	DNA synthesis/modifications/repair/conformation + Signal transduction	0	0	0	0	0	0	0	0.6	E	0	0	8.99355	4.92611	4.4335	1.47783	1.47783	0	1	3.26667	999.533	0.0161716	64	76	70	31	39	37	210	107	158.5	2.55852	1	147.67	7.20623	0.6	6.43	1
MPN245	297138	297719	-	581	193	Protein synthesis factors	0	0	0	0	0	0	0	0.6	E	0	0	6.88089	3.79747	2.95359	2.1097	1.26582	0	0	3.53333	606.867	0.0183074	43	54	55	18	21	33	152	72	112	2.03288	1	141.96	7.14934	0.6	6.33	1
MPN246	297760	298329	+	569	189	Nucleotide metabolism/Salvage	0	0	0	0	0	1	0	0.2	E	0	0	8.12121	1.65289	0.826446	2.89256	2.89256	0.413223	1	3.33333	2671.73	0.0176367	80	92	94	49	50	53	266	152	209	3.00334	1	335.42	8.38982	0.8	7.03	1
MPN247	298329	299108	+	779	259	Signal transduction	0	0	0	0	0	0	0	40.4	NE	0	0	7.23767	8.84615	4.61538	3.46154	2.30769	0	1	8.4	2725.27	0.0324324	64	69	70	36	34	27	203	97	150	2.09688	1	135.71	7.08438	0.6	7.56	1
MPN248	299099	300268	+	1169	389	Signal transduction	0	0	0	0	1	0	0	61.2	NE	0	0	7.14434	4.35897	3.07692	2.5641	2.5641	0	1	7.8	2393.6	0.0200514	71	77	80	27	32	37	228	96	162	1.45621	0	90.06	6.49281	0.4	6.72	1
MPN249	300255	301091	+	836	278	Ribosome	0	0	0	0	0	0	0	17.3	F	0	0	6.17148	1.79211	2.15054	1.43369	1.07527	0	0	2.66667	192.733	0.00959233	19	13	22	6	6	5	54	17	35.5	1.6478	1	5.8	2.53605	0.2	-10	0
MPN250	301113	302405	+	1292	430	Glycolysis	0	0	0	0	0	0	0	3	E	0	0	8.68134	8.58469	3.01624	1.62413	2.78422	0	1	9.66667	4407.07	0.0224806	148	166	169	70	70	76	483	216	349.5	2.13314	1	390.09	8.60766	0.8	8.03	1
MPN251	302383	303030	+	647	215	Pentose Pathway	0	0	0	0	0	0	0	45.4	NE	0	0	8.13461	2.77778	1.85185	1.85185	1.38889	0	0	2.33333	479.667	0.0108527	39	34	37	14	19	14	110	47	78.5	1.78472	1	66.56	6.05658	0.4	5.56	1
MPN252	303037	304404	+	1367	455	tRNA synthases	0	0	0	0	0	0	0	0.4	E	0	0	7.99041	1.31579	1.31579	1.09649	1.53509	0	1	3.8	244.6	0.00835165	131	132	124	61	74	68	387	203	295	2.59929	1	241.21	7.91415	0.6	7.55	1
MPN253	304361	305044	+	683	227	Lipid/CoA metabolism	0	0	0	0	1	0	0	0.2	E	0	0	6.88671	2.97872	2.97872	2.55319	2.55319	0	0	3.8	1833.33	0.0167401	38	36	29	16	15	22	103	53	78	1.9279	1	59.9	5.90448	0.4	6.92	1
MPN254	305066	305539	+	473	157	Vitamin/Folate metabolism	0	0	0	0	0	0	0	22.4	F	0	0	8.07414	15.8228	15.8228	10.7595	1.26582	0	1	10.5333	44054.1	0.0670913	100	92	104	71	70	72	296	213	254.5	5.73239	1	382.3	8.57856	0.8	8.08	1
MPN255	305565	306320	+	755	251	Conserved hypothetical proteins	0	0	0	0	0	0	0	63.6	NE	0	0	8.9623	14.6825	12.3016	9.12698	1.98413	0	1	14.9333	18757.1	0.0594954	109	126	118	73	81	64	353	218	285.5	3.50116	1	407.51	8.67069	0.8	7.36	1
MPN256	306313	306984	+	671	223	Conserved hypothetical proteins	0	0	0	0	0	0	0	59.3	NE	0	0	8.64072	28.5714	27.2321	28.125	3.57143	0	1	30.3333	81933.2	0.136024	83	77	91	32	36	41	251	109	180	2.46209	1	338.21	8.40178	0.8	6.93	1
MPN257	306965	307981	+	1016	338	Lipid/CoA metabolism + Glycocalyx	0	0	0	0	0	1	0	20	F	0	0	7.5142	5.29412	3.52941	0.882353	2.64706	0	1	6	3622.33	0.0177515	74	81	87	29	40	42	242	111	176.5	1.93263	1	68.86	6.10559	0.4	7.29	1
MPN258	307996	309714	+	1718	572	Nucleotide metabolism/Salvage	1	0	0	0	0	0	0	3.9	E	0	0	9.15658	11.1304	16.6957	19.4783	3.47826	0	1	36.6	8215.6	0.063986	256	262	267	142	154	138	785	434	609.5	3.69903	1	296.75	8.2131	0.6	6.85	1
MPN259	309731	311284	+	1553	517	Nucleotide metabolism/Salvage	0	0	0	0	1	0	0	3.9	E	0	0	8.75471	5.59846	4.2471	1.73745	1.35135	0	1	10.6	1782.07	0.0205029	211	214	191	103	113	92	616	308	462	2.54738	1	173.9	7.44211	0.6	8.04	1
MPN260	311284	312219	+	935	311	Nucleotide metabolism/Salvage	0	0	0	0	1	0	0	4.5	E	0	0	9.21504	6.41026	3.84615	2.24359	1.92308	0	1	7	1951.47	0.022508	134	143	139	75	75	73	416	223	319.5	2.66094	1	384.27	8.58598	0.8	-10	1
MPN261	312256	314391	+	2135	711	DNA synthesis/modifications/repair/conformation	0	0	0	0	0	0	0	0.4	E	0	0	8.74643	2.24719	3.79213	1.68539	2.10674	0	1	10.3333	3472.13	0.0145335	265	262	282	155	143	164	809	462	635.5	3.37508	1	441.84	8.78738	0.8	6.15	1
MPN262	314381	315808	+	1427	475	Conserved hypothetical proteins	0	0	0	0	1	0	0	0.1	E	0	0	8.14536	6.09244	1.89076	1.47059	3.15126	0	1	8	1220.53	0.0168421	88	89	96	26	41	39	273	106	189.5	1.57208	1	140.21	7.13145	0.6	7.82	1
MPN263	315874	316182	+	308	102	Nucleotide metabolism/Salvage + Redox balance	0	0	0	0	0	0	0	13.4	F	0	0	9.88794	11.6505	5.82524	6.79612	2.91262	0	1	4.66667	15495.9	0.0457516	76	81	79	50	54	49	236	153	194.5	16.4543	1	1164.11	10.185	0.8	7.25	1
MPN264	316194	317039	+	845	281	Metabolism homeostasis	0	0	0	0	0	0	0	0.3	E	0	0	9.54235	2.12766	2.12766	1.06383	1.77305	0	0	2.93333	811.067	0.0104389	110	113	118	61	75	60	341	196	268.5	4.72538	1	161.4	7.3345	0.6	6.15	1
MPN265	317047	318087	-	1040	346	tRNA synthases	0	0	0	0	0	0	0	0.4	E	0	0	6.42855	2.59366	3.7464	1.72911	0.864553	0	1	4.33333	1981	0.0125241	100	103	100	41	44	40	303	125	214	1.84009	1	157.72	7.30122	0.6	8.42	1
MPN266	318144	318581	+	437	145	Transcription factors	0	0	0	0	0	0	0	0.3	E	0	0	8.98131	11.6438	5.47945	5.47945	6.16438	0	1	5.6	896.333	0.0386207	58	69	69	32	35	29	196	96	146	2.15856	1	419.47	8.71242	0.8	5.21	1
MPN267	318581	319360	+	779	259	Phosphate metabolism	0	0	0	0	0	0	0	0.2	E	0	0	8.67626	4.61538	4.23077	3.07692	1.92308	0	1	5.06667	4751.73	0.0195624	98	106	84	51	65	59	288	175	231.5	3.17732	1	583.58	9.18879	0.8	7.96	1
MPN268	319360	319713	+	353	117	Glycolysis + Glycocalix	0	0	0	0	0	0	0	0.4	E	0	0	8.21776	9.32203	6.77966	5.08475	6.77966	0	1	4.26667	1575.67	0.0364672	28	34	35	24	14	18	97	56	76.5	2.72818	1	104.48	6.70708	0.4	5.89	1
MPN269	319703	321184	+	1481	493	RNA degradation	0	0	0	0	1	0	0	0.4	E	0	0	7.01808	4.83871	1.6129	1.41129	1.20968	0	1	7.33333	1368.8	0.0148749	71	98	103	26	40	40	272	106	189	1.55036	1	127.36	6.99277	0.4	8.05	1
MPN270	321187	321474	+	287	95	Conserved hypothetical proteins	0	0	0	0	1	0	1	0.4	E	0	0	6.1748	3.125	2.08333	2.08333	2.08333	0	0	1.06667	869.267	0.0112281	12	17	15	3	9	4	44	16	30	1.54308	1	0	0	0	-10	0
MPN271	321736	322491	+	755	251	Lipoprotein	0	0	0	1	1	1	0	81.1	NE	0	69.8013	6.77554	4.36508	3.57143	2.77778	1.5873	0	1	5.06667	730.333	0.0201859	43	36	37	16	10	20	116	46	81	1.80882	1	97.73	6.61073	0.4	4.63	1
MPN272	324197	324478	+	281	93	Conserved hypothetical proteins	0	0	0	0	0	0	1	90.7	NE	0	0	8.09168	28.7234	25.5319	34.0426	15.9574	0	1	15.0667	66806.9	0.162007	44	44	41	29	28	24	129	81	105	3.51537	1	225.74	7.81852	0.6	7.54	1
MPN273	324455	324889	-	434	144	Signal transduction	0	0	0	0	0	0	0	2	E	0	0	8.26779	19.3103	15.8621	9.65517	2.75862	0	1	10.6	19105.9	0.0736111	78	78	83	49	40	46	239	135	187	3.80831	1	481.67	8.9119	0.8	7.76	1
MPN274	324858	325658	-	800	266	Conserved hypothetical proteins	0	0	0	0	1	0	0	0.8	E	0	0	6.57462	1.1236	1.87266	1.87266	1.49813	0	0	2.46667	251.933	0.00927318	76	77	80	35	33	44	233	112	172.5	2.01903	1	5.92	2.5656	0.2	-10	1
MPN275	325680	325982	+	302	100	DNA synthesis/modifications/repair/conformation	0	0	0	0	0	0	1	53.1	NE	0	0	7.86376	7.92079	7.92079	10.8911	4.9505	0	1	4.46667	1791.33	0.0446667	39	35	38	23	26	29	112	78	95	5.01396	1	421.34	8.71884	0.8	6.39	1
MPN276	325954	326811	-	857	285	Conserved hypothetical proteins	0	0	0	0	1	0	0	34.7	F	0	2.15285	7.65203	5.16129	4.19355	3.87097	2.58065	0	1	8.06667	2751	0.0283041	73	74	75	38	48	36	222	122	172	2.57378	1	173.14	7.4358	0.6	7.93	1
MPN277	326856	328325	+	1469	489	tRNA synthases	0	0	0	0	0	0	0	0.2	E	0	0	6.58296	3.0426	2.23124	2.43408	1.82556	0	1	7.46667	3785.47	0.0152693	99	115	131	43	64	55	345	162	253.5	1.90873	1	305.63	8.25564	0.8	7.71	1
MPN278	328285	331281	+	2996	998	Glycocalyx	0	0	0	0	0	1	0	75.7	NE	0	0	6.0601	3	1.25	3.25	0.5	0	1	6.4	905	0.00641283	33	47	42	10	10	14	122	34	78	1.25116	0	49.93	5.64184	0.4	7.22	1
MPN279	329484	331229	+	1745	581	Protein synthesis factors	0	0	0	0	0	0	0	31.5	F	0	0	6.56703	4.12371	2.06186	1.89003	2.06186	0	1	9.86667	2212	0.0169822	103	115	108	37	46	60	326	143	234.5	1.55376	1	95.12	6.57168	0.4	7.03	1
MPN280	331360	333069	+	1709	569	RNA degradation	0	0	0	0	0	0	0	0.3	E	0	0	8.99998	2.63158	1.22807	1.40351	1.57895	0	1	6.46667	1786	0.011365	306	323	321	172	191	198	950	561	755.5	3.81018	1	385.21	8.5895	0.8	7.04	1
MPN281	333280	334413	+	1133	377	Unassigned transporters	0	0	0	0	1	1	0	88.2	NE	0	11.3857	8.2236	5.82011	4.49735	2.38095	1.0582	0	1	8.86667	9356.87	0.023519	115	120	145	51	51	62	380	164	272	2.20053	1	12.52	3.64616	0.2	-10	1
MPN282	334768	335268	+	500	166	Conserved hypothetical proteins	0	1	0	0	0	0	0	87.8	NE	0	0	7.10415	5.06329	5.06329	2.95359	2.1097	0	1	5.8	1555	0.0349398	17	27	36	9	9	13	80	31	55.5	1.3221	0	0	0	0	-10	0
MPN283	336626	336826	+	200	66	Cytoskeleton	0	0	0	0	0	0	0	75.8	NE	0	28.2421	6.59784	8.62069	6.89655	2.58621	3.44828	0	1	3.8	840	0.0575758	9	11	16	4	9	7	36	20	28	1.32934	0	15.1	3.91648	0.2	-10	0
MPN284	337770	340154	+	2384	794	Lipid/CoA metabolism related + DNA synthesis/modifications/repair/conformation	0	0	0	0	0	1	0	83.3	NE	0	14.5134	6.79003	4.27673	2.38994	3.52201	2.26415	0	1	18.6	8439.07	0.0234257	167	170	181	63	69	70	518	202	360	1.77053	1	437.71	8.77383	0.8	7.86	1
MPN285	341207	341533	+	326	108	DNA synthesis/modifications/repair/conformation	0	0	0	0	0	0	0	83.5	NE	0	68.9682	3.67996	4.4186	1.16279	1.39535	0.465116	0	1	5.2	1936.6	0.0481481	19	19	15	7	4	7	53	18	35.5	1.23634	0	0	0	0	-10	1
MPN286	341636	343033	+	1397	465	Adhesins/attachment organelle	0	0	0	0	0	0	0	62.5	NE	0	72.7273	3.18881	1.07296	1.07296	0.643777	0.429185	0.643777	1	3.46667	79.0667	0.0074552	32	28	30	15	12	13	90	40	65	1.13626	0	0	0	0	-10	0
MPN287	343764	344120	+	356	118	Cytoskeleton	1	0	0	0	0	0	0	84.9	NE	0	62.9771	6.10112	17.7143	14.8571	15.4286	2.28571	0	1	13.8667	9860.73	0.117514	36	45	45	11	13	13	126	37	81.5	2.03596	1	22.25	4.47573	0.2	6.31	1
MPN288	344716	347079	+	2363	787	Lipid/CoA metabolism related + DNA synthesis/modifications/repair/conformation	0	0	0	0	1	1	0	85.8	NE	0	35.8019	5.87212	3.93401	1.77665	2.53807	1.39594	0	1	13.2	17549.9	0.0167726	128	140	155	45	52	64	423	161	292	2.06	1	213.48	7.73796	0.6	7.35	1
MPN289	347169	347732	+	563	187	DNA synthesis/modifications/repair/conformation	0	0	1	0	0	0	0	83	NE	0	67.1403	4.45229	2.65957	1.59574	2.12766	0.531915	0	1	2.93333	208.333	0.0156863	18	26	20	7	6	5	64	18	41	1.60694	1	0	0	0	-10	0
MPN290	347871	348308	+	437	145	DNA synthesis/modifications/repair/conformation	0	0	1	0	0	0	0	73.4	NE	1	83.524	1.96161	4.10959	0.684932	0.684932	0.684932	0	0	0.866667	154	0.00597701	6	4	8	2	2	1	18	5	11.5	1.30556	0	0	0	0	-10	0
MPN291	348301	348891	-	590	196	Glycocalyx + Proteases	0	0	0	0	0	0	0	4.7	E	0	0	6.2477	6.93069	0.990099	1.48515	0.990099	0	1	3.33333	708.467	0.0170068	45	43	51	27	15	12	139	54	96.5	1.5076	1	39	5.2854	0.2	6.34	1
MPN292	348875	349804	-	929	309	rRNA and rProtein modifications/processing	1	0	0	0	0	0	0	23.1	F	0	0	6.35305	7.09677	1.29032	1.93548	1.93548	0	1	7.33333	1352.07	0.0237325	36	49	49	17	21	22	134	60	97	1.42275	0	39.92	5.31904	0.2	3.41	1
MPN293	349804	350358	-	554	184	Protein secretion	0	0	0	0	1	0	0	11.3	E	0	0	7.11147	8.10811	5.40541	2.16216	2.7027	0	1	5.33333	2765.47	0.0289855	61	61	59	24	12	26	181	62	121.5	2.04426	1	33.1	5.04876	0.2	7.68	1
MPN294	350397	351017	+	620	206	Protein homeostasis + Oxidative homeostasis	0	0	0	0	0	0	0	95.6	NE	0	0	8.46878	5.31401	2.89855	2.89855	2.41546	0	1	5	4607.73	0.0242718	116	114	117	76	73	68	347	217	282	4.82538	1	364.41	8.50942	0.8	8.62	1
MPN295	351066	351728	+	662	220	Glycocalyx + Proteases	0	0	0	0	0	0	0	76.3	NE	0	0	10.0491	17.1946	26.2443	34.3891	7.69231	0	1	25.8	120209	0.117273	134	142	144	97	109	105	420	311	365.5	11.4585	1	1050.08	10.0363	0.8	7.99	1
MPN296	351728	351910	+	182	60	Ribosome	0	0	0	0	0	0	1	6.8	E	0	0	10.2429	9.83607	4.91803	8.19672	0	0	1	2.2	485.867	0.0366667	29	27	27	21	20	21	83	62	72.5	11.4016	1	120.19	6.90917	0.4	4.49	1
MPN297	351935	352384	+	449	149	Cell division	0	0	0	0	0	0	0	63.1	NE	0	0	10.018	11.3333	10.6667	21.3333	4	0	1	9.93333	9110.4	0.0666667	88	88	95	46	57	59	271	162	216.5	5.321	1	159.75	7.31967	0.6	5.95	1
MPN298	352387	352746	+	359	119	Lipid/CoA metabolism	1	0	0	0	0	0	0	2.8	E	0	0	8.9294	5	1.66667	1.66667	0.833333	0	0	1.66667	592.933	0.0140056	51	47	55	25	24	24	153	73	113	2.45996	1	0	0	0	-10	1
MPN299	352734	353534	+	800	266	Lipid/CoA metabolism	0	0	0	0	1	1	0	0	E	0	0	8.01233	2.62172	2.99625	1.87266	1.1236	0	0	3.6	751.133	0.0135338	73	76	85	40	47	54	234	141	187.5	2.25377	1	301.64	8.23668	0.6	7.11	1
MPN300	353535	355055	+	1520	506	Cell division	0	0	0	0	1	0	0	11.4	E	0	0	7.11656	5.12821	1.77515	0.591716	1.97239	0	1	8.73333	1652.13	0.0172596	82	84	95	22	39	40	261	101	181	1.39382	0	103.56	6.69432	0.4	5.97	1
MPN301	355039	355665	+	626	208	Cell division	0	0	0	0	0	0	0	0.8	E	0	0	6.84558	9.09091	3.82775	3.34928	0.956938	0	1	5.2	845.6	0.025	69	65	71	22	24	25	205	71	138	1.53686	1	149.07	7.21985	0.6	6.03	1
MPN302	355685	356671	+	986	328	Glycolysis	0	0	0	0	0	0	0	1.1	E	0	0	9.21053	7.90274	6.38298	4.25532	1.82371	0	1	9.2	12105.3	0.0280488	159	163	156	84	80	102	478	266	372	4.81185	1	369.23	8.52838	0.8	8.37	1
MPN303	356677	358203	+	1526	508	Glycolysis	0	0	0	0	0	0	0	0.3	E	0	0	9.09812	3.33988	2.94695	1.96464	2.75049	0	1	6.4	1329.6	0.0125984	191	207	186	94	108	107	584	309	446.5	2.51542	1	719.07	9.48999	0.8	8.24	1
MPN304	359183	359899	+	716	238	Arg metabolism	0	0	1	0	0	0	0	65.1	NE	0	0	9.84135	8.3682	2.09205	3.34728	1.67364	0	1	6.93333	13014.1	0.0291317	133	146	141	93	85	81	420	259	339.5	4.69567	1	14.58	3.86592	0.2	-10	1
MPN305	359800	360396	+	596	198	Arg metabolism	0	0	1	0	0	0	0	66.9	NE	0	0	8.62244	3.01508	2.51256	2.01005	2.01005	0	0	3.33333	1625.47	0.016835	84	90	88	47	57	58	262	162	212	2.81721	1	0	0	0	-10	0
MPN306	360644	361465	+	821	273	Arg metabolism	0	1	0	0	0	0	0	74.5	NE	0	0	6.51839	2.58065	1.29032	1.93548	1.6129	0	1	4.33333	819.467	0.015873	88	102	112	44	50	53	302	147	224.5	1.84316	1	0	0	0	-10	0
MPN307	361468	362397	+	929	309	Arg metabolism	0	0	0	0	0	0	0	77.6	NE	0	0	8.5661	2.25806	1.29032	1.93548	2.25806	0	0	4.46667	785.267	0.0144552	85	94	96	46	53	44	275	143	209	2.54962	1	26.22	4.7126	0.2	5.81	1
MPN308	362400	364097	+	1697	565	AA metabolism	0	0	0	0	1	0	0	83.7	NE	0	0	8.18119	6.5371	3.00353	2.65018	2.12014	0	1	14.8	160169	0.0261947	178	176	184	93	97	85	538	275	406.5	2.26308	1	29.69	4.89191	0.2	8.05	1
MPN309	364231	365448	+	1217	405	Adhesins/attachment organelle	0	0	0	0	0	0	0	63.9	NE	0	23.9934	9.63343	13.5468	21.4286	33.7438	5.91133	0	1	42.9333	137485	0.106008	207	208	235	131	126	137	650	394	522	3.95189	1	147.69	7.20643	0.6	4.95	1
MPN310	365468	370924	+	5456	1818	Adhesins/attachment organelle	0	0	0	0	0	0	0	45.9	NE	0	0	9.18672	15.9428	24.5739	31.061	7.09181	0	1	200.2	98313.2	0.110121	462	504	512	201	239	264	1478	704	1091	2.23442	1	453.4	8.82464	0.8	7.26	1
MPN311	370939	372012	+	1073	357	Adhesins/attachment organelle	0	0	0	0	0	0	0	63.4	NE	0	0	8.79506	17.3184	25.1397	27.933	3.07263	0	1	37.4	28263.9	0.104762	108	98	113	46	49	47	319	142	230.5	1.95804	1	401.41	8.64893	0.8	6.84	1
MPN312	372002	372658	+	656	218	Adhesins/attachment organelle	0	0	0	0	0	0	0	73	NE	0	0	8.81677	21.9178	30.5936	15.5251	5.47945	0	1	20.3333	28406.1	0.0932722	51	55	66	21	18	25	172	64	118	2.3272	1	197.67	7.62695	0.6	5.21	1
MPN313	372741	373013	-	272	90	DNA recombination	0	0	0	0	1	0	0	82.6	NE	0	0	3.58847	3.73832	1.86916	2.80374	1.86916	0	0	1.86667	171.8	0.0207407	11	7	7	2	2	4	25	8	16.5	1.30952	0	0	0	0	-10	0
MPN314	373414	373839	+	425	141	Cell division	0	0	0	0	0	0	0	55.9	NE	0	0	11.3247	24.8276	33.7931	39.3103	6.89655	0	1	22.9333	83754.5	0.162648	115	110	107	86	84	89	332	259	295.5	19.1787	1	1480.49	10.5319	0.8	8.56	1
MPN315	373829	374755	+	926	308	Cell division	1	0	0	0	0	0	0	39.1	NE	0	0	9.90336	11.3269	11.6505	7.11974	2.26537	0	1	15.7333	12173.5	0.0510823	186	188	185	114	110	127	559	351	455	4.92177	1	435.3	8.76587	0.8	7.35	1
MPN316	374758	376017	+	1259	419	Cell division	1	0	0	0	0	0	0	70.2	NE	0	0	9.88158	28.0952	32.8571	47.8571	3.33333	0	1	70.4	505482	0.168019	208	233	223	121	134	140	664	395	529.5	5.72885	1	27.9	4.80219	0.2	2.89	1
MPN317	376023	377165	+	1142	380	Cell division	1	0	0	0	0	0	0	69.4	NE	0	0	9.80224	19.1601	23.622	26.7717	3.67454	0	1	41.4667	66306.2	0.109123	166	167	167	76	90	98	500	264	382	3.44922	1	29.12	4.86394	0.2	3.65	1
MPN318	377208	378683	+	1475	491	AA metabolism	0	0	0	0	1	0	0	0.4	E	0	0	8.28092	3.65854	2.64228	2.03252	3.25203	0	1	7.46667	4003.4	0.0152071	181	191	187	88	93	90	559	271	415	2.77252	1	134.08	7.06695	0.6	7.41	1
MPN319	378658	380169	+	1511	503	AA metabolism	0	0	0	0	1	0	0	84.6	NE	0	0	8.29559	8.98662	7.64818	4.97132	3.82409	0	1	20.8667	20008.2	0.0414844	241	250	254	120	142	132	745	394	569.5	3.23067	1	98.27	6.61868	0.4	6.69	1
MPN320	380664	381527	+	863	287	Nucleotide metabolism/Salvage	0	0	0	0	0	0	0	75.1	NE	0	0	8.84059	14.8936	13.9818	8.51064	1.82371	0	1	24.2667	169083	0.0845528	124	131	129	72	70	73	384	215	299.5	4.38562	1	254.37	7.99078	0.6	8.45	1
MPN321	381529	382011	+	482	160	Nucleotide metabolism/Salvage + Redox balance	0	0	0	0	0	0	0	5.9	E	0	0	9.45736	9.93789	3.72671	3.10559	1.24224	0	1	5.86667	3991.8	0.0366667	52	51	51	27	31	24	154	82	118	2.3231	1	335.27	8.38918	0.8	8.38	1
MPN322	382018	383037	+	1019	339	Nucleotide metabolism/Salvage + Redox balance	0	0	0	0	0	0	0	84.3	NE	0	0	9.96551	20.5882	20.2941	17.9412	2.94118	0	1	33.1333	77553.7	0.0977384	156	163	169	71	75	90	488	236	362	3.39544	1	961.33	9.90889	0.8	7.93	1
MPN323	383040	383501	+	461	153	Nucleotide metabolism/Salvage + Redox balance	0	0	0	0	0	0	0	84.1	NE	0	0	9.90314	18.8679	12.5786	8.80503	1.25786	0	1	12.3333	176082	0.08061	64	82	78	26	46	41	224	113	168.5	2.82632	1	182.02	7.50795	0.6	4.84	1
MPN324	383525	385690	+	2165	721	Nucleotide metabolism/Salvage + Redox balance	0	0	0	0	0	0	0	80.5	NE	0	0	9.22087	17.4515	12.8809	9.27978	2.49307	0	1	53.4	126349	0.0740638	227	240	249	96	122	116	716	334	525	2.36942	1	737.94	9.52736	0.8	7.84	1
MPN325	385837	386139	+	302	100	Ribosome	0	0	0	0	0	0	0	2.1	E	0	0	11.0874	7.76699	4.85437	5.82524	2.91262	0	1	2.6	2476.6	0.026	70	61	74	49	49	59	205	157	181	15.8838	1	264.02	8.0445	0.6	6.47	1
MPN326	386132	386434	+	302	100	Ribosome	0	0	0	0	0	0	0	0.8	E	0	0	10.3625	5.82524	5.82524	6.79612	3.8835	0	1	3.46667	9157.4	0.0346667	62	65	65	51	45	46	192	142	167	7.64218	1	71.73	6.1645	0.4	5.4	1
MPN327	386427	386741	+	314	104	Ribosome	0	0	0	0	0	0	0	0.4	E	0	0	10.0555	3.84615	2.30769	7.69231	3.07692	0	1	3.26667	48941.4	0.0314103	86	82	79	59	70	62	247	191	219	17.3643	1	313.92	8.29425	0.8	-10	1
MPN328	386734	387594	+	860	286	DNA synthesis/modifications/repair/conformation	0	0	0	0	0	0	0	0.3	E	0	0	9.34551	4.52962	4.18118	0.696864	0.696864	0	1	4.06667	534.4	0.0142191	159	165	161	110	119	120	485	349	417	7.02211	1	279.71	8.12779	0.6	6.71	1
MPN329	387548	388024	+	476	158	Transcription factors	0	0	0	0	0	0	0	78.5	NE	0	0	8.10822	8.1761	5.03145	3.14465	1.25786	0	1	5.26667	1840	0.0333333	60	57	64	31	28	27	181	86	133.5	2.91768	1	66.86	6.06307	0.4	5.75	1
MPN330	388014	388898	+	884	294	Conserved hypothetical proteins	0	0	0	0	0	0	0	63.5	NE	0	0	7.17916	8.41751	5.72391	2.6936	1.0101	0	1	9.93333	8477.87	0.0337868	52	58	63	28	36	34	173	98	135.5	1.83245	1	40.35	5.3345	0.2	5.66	1
MPN331	388923	390257	+	1334	444	Protein synthesis factors	0	0	0	0	0	0	0	34	F	0	0	9.9801	25.8427	31.6854	52.809	6.29213	0	1	76.8	160024	0.172973	191	200	200	100	123	118	591	341	466	3.37666	1	630.6	9.30058	0.8	6.31	1
MPN332	390328	392715	+	2387	795	Proteases + Protein homeostasis	0	0	0	0	0	0	0	0.2	E	0	0	10.3102	1.93705	1.21065	1.69492	1.81598	0	0	8.4	767.733	0.010566	449	435	462	242	272	293	1346	807	1076.5	4.58122	1	498.78	8.96226	0.8	5.27	1
MPN333	392910	395162	+	2252	750	Unassigned transporters	0	0	0	0	1	0	0	76.2	NE	0	0	7.77761	5.10204	2.55102	1.91327	1.53061	0	1	17	4460.87	0.0226667	219	223	244	93	131	122	686	346	516	3.3107	1	45.03	5.49281	0.2	3.96	1
MPN334	395165	396145	+	980	326	Unassigned transporters	0	0	0	0	0	0	0	77.7	NE	0	0	6.89954	3.66972	1.22324	1.83486	1.52905	0.30581	0	5.46667	988.267	0.0167689	47	59	53	25	20	23	159	68	113.5	1.58005	1	0	0	0	-10	1
MPN335	396132	398357	+	2225	741	Unassigned transporters	0	0	0	0	1	0	0	77.6	NE	0	0.877578	6.46701	3.81579	1.71053	1.84211	1.84211	0	1	14	3177.87	0.0188934	116	110	130	45	42	66	356	153	254.5	1.70885	1	2.98	1.57531	0.2	-10	1
MPN336	398358	399392	-	1034	344	Vitamin/Folate metabolism	0	0	0	0	0	1	0	0.7	E	0	0	6.17199	4	1.71429	1.42857	2.85714	0	0	5.46667	977.533	0.0158915	51	52	58	18	19	20	161	57	109	1.58015	1	142.63	7.15613	0.6	6.9	1
MPN337	399477	401342	+	1865	621	Conserved hypothetical proteins	0	0	0	0	1	0	0	0.5	E	0	0	6.52114	2.39234	2.39234	1.75439	0.956938	0	0	8.13333	2044.47	0.0130972	125	146	143	38	53	55	414	146	280	1.65849	1	198.01	7.62943	0.6	7.61	1
MPN338	401345	403243	+	1898	632	Conserved hypothetical proteins	0	0	0	0	1	0	0	1.1	E	0	0	6.72631	0.789889	1.10585	0.947867	1.73776	0	0	5.2	505.533	0.00822785	123	139	130	45	54	51	392	150	271	2.01194	1	241.57	7.9163	0.6	7.67	1
MPN339	403243	403917	+	674	224	Conserved hypothetical proteins	0	0	0	0	1	0	0	8.2	E	0	0	6.36749	7.55556	4.44444	1.33333	3.55556	0	1	6.8	2857.93	0.0303571	29	35	38	9	7	11	102	27	64.5	1.54305	1	76.89	6.26472	0.4	6.74	1
MPN340	403921	405510	+	1589	529	DNA synthesis/modifications/repair/conformation	0	0	0	0	1	0	0	82.2	NE	0	0	5.9525	6.22642	3.77358	2.45283	2.45283	0.377358	1	14.1333	5716.4	0.0267171	83	86	107	22	38	43	276	103	189.5	1.69184	1	71.8	6.16591	0.4	5.3	1
MPN341	405573	407720	+	2147	715	DNA synthesis/modifications/repair/conformation	1	0	0	0	0	0	0	74.8	NE	0	0	5.78888	4.18994	2.09497	2.3743	2.3743	0.139665	1	13.2667	4500.07	0.0185548	93	83	89	21	28	27	265	76	170.5	1.35981	0	12.75	3.67243	0.2	-10	1
MPN342	407861	409492	+	1631	543	DNA synthesis/modifications/repair/conformation	1	0	0	0	0	0	0	85.8	NE	0	0	8.39797	34.1912	37.1324	47.7941	7.35294	0	1	106.933	417394	0.196931	193	205	201	101	117	108	599	326	462.5	3.0001	1	40.23	5.3302	0.2	5.16	1
MPN343	409871	410863	+	992	330	DNA synthesis/modifications/repair/conformation	0	0	0	0	0	0	0	68.4	NE	0	70.7148	4.70859	4.60829	1.15207	2.07373	0.691244	0	1	6.4	1149.6	0.0193939	28	36	31	18	6	18	95	42	68.5	1.52197	1	0.9	-0.152003	0	-10	0
MPN344	411383	411736	+	353	117	Cytoskeleton	0	0	0	0	0	0	0	78.9	NE	0	26.4615	8.60402	9.67742	12.9032	7.37327	4.14747	0	1	11.2	10753.2	0.0957265	62	66	85	39	28	39	213	106	159.5	2.57929	1	5.25	2.39232	0.2	-10	1
MPN345	412681	413301	+	620	206	DNA synthesis/modifications/repair/conformation	0	0	1	0	1	0	0	76.7	NE	0	1.41767	5.27693	2.28758	1.30719	3.59477	1.30719	0	1	4.26667	548	0.020712	48	52	54	17	22	24	154	63	108.5	1.72686	1	0	0	0	-10	0
MPN346	413431	413778	+	347	115	Conserved hypothetical proteins	0	0	1	0	0	0	0	90.3	NE	0	0	5.50825	6.03448	0.862069	3.44828	1.72414	0	1	2.06667	314.6	0.017971	10	7	13	4	3	1	30	8	19	1.41868	0	0	0	0	-10	0
MPN347	413985	415115	+	1130	376	DNA synthesis/modifications/repair/conformation	0	0	1	0	0	0	0	81.1	NE	0	0	3.53669	4.77454	1.32626	2.91777	0.795756	0.265252	1	6.06667	1015.73	0.0161348	11	6	18	1	1	1	35	3	19	1.08923	0	0	0	0	-10	0
MPN348	416070	416564	+	494	164	Vitamin/Folate metabolism	0	0	0	0	0	0	0	45.3	NE	0	0	5.41993	6.06061	1.21212	4.24242	1.81818	0	1	3.13333	297.933	0.0191057	15	15	16	10	8	5	46	23	34.5	1.44861	0	57.53	5.84624	0.4	6.89	1
MPN349	416554	417399	+	845	281	Signal transduction	0	0	0	0	0	0	0	1.2	E	0	0	6.32024	3.19149	1.06383	1.06383	1.77305	0	0	3.33333	330.4	0.0118624	72	77	74	45	51	44	223	140	181.5	2.72169	1	112.51	6.81391	0.4	8.22	1
MPN350	417391	418110	-	719	239	Lipid/CoA metabolism	0	0	0	0	1	1	0	0.9	E	0	0	6.78297	4.58333	3.33333	2.5	0.833333	0	1	4.8	2344.27	0.0200837	39	35	38	23	20	12	112	55	83.5	1.77334	1	1.79	0.83996	0	-10	1
MPN351	418116	418757	-	641	213	tRNA modifications/processing	0	0	0	0	0	0	0	9.1	E	0	0	7.39169	4.20561	1.40187	1.86916	1.40187	0	1	4	618.8	0.0187793	68	61	65	28	31	28	194	87	140.5	1.91997	1	5.34	2.41684	0.2	-10	1
MPN352	418741	420240	-	1499	499	RNA synthesis	0	0	0	0	0	0	0	0.3	E	0	0	9.57725	2.15686	2.94118	3.13725	1.17647	0	1	6.66667	14615.7	0.0133601	266	285	271	164	174	188	822	526	674	4.40314	1	309.74	8.27491	0.8	4.52	1
MPN353	420293	422155	-	1862	620	DNA synthesis/modifications/repair/conformation	0	0	0	0	0	0	0	0.3	E	0	1.15546	6.5414	2.3622	1.88976	0.472441	1.5748	0	0	6.6	850.8	0.0106452	90	100	101	37	54	45	291	136	213.5	2.42136	1	94.75	6.56605	0.4	6.68	1
MPN354	422139	423488	-	1349	449	tRNA synthases	0	0	0	0	0	0	0	0.6	E	0	0	7.62828	1.77778	1.33333	1.11111	1.77778	0	0	3.6	235.6	0.00801782	117	130	132	54	54	65	379	173	276	1.93522	1	122.08	6.93168	0.4	7.79	1
MPN355	423510	424238	-	728	242	rRNA and rProtein modifications/processing	0	0	0	0	0	0	0	73.9	NE	0	0	6.75869	7.40741	4.11523	1.23457	2.05761	0	1	5.8	4466.2	0.0239669	37	40	42	16	17	14	119	47	83	1.42328	0	100.37	6.64918	0.4	5.91	1
MPN356	424241	425440	-	1199	399	tRNA synthases	0	0	0	0	0	0	0	0.3	E	0	0	6.94028	1.55556	0.888889	1.11111	1.33333	0	0	2.46667	61.6667	0.00618212	71	89	80	24	32	43	240	99	169.5	1.75889	1	79.74	6.31723	0.4	5.74	1
MPN357	425535	427511	-	1976	658	DNA synthesis/modifications/repair/conformation	0	0	0	0	0	0	0	0.8	E	0	0	7.76631	3.49014	3.33839	1.97269	1.51745	0	1	11.1333	3391.27	0.01692	208	211	216	105	112	122	635	339	487	2.46804	1	125.55	6.97212	0.4	6.46	1
MPN358	427679	429283	+	1604	534	Conserved hypothetical proteins	0	0	0	0	1	0	0	88.4	NE	0	0	6.3251	12.1818	8.18182	4.18182	1.81818	0	1	24.5333	16483.1	0.0459426	104	123	108	28	46	51	335	125	230	1.64403	1	173.61	7.43971	0.6	8.45	1
MPN359	429513	430289	+	776	258	Conserved hypothetical proteins	0	0	0	0	1	0	0	85.5	NE	0	0	8.81444	18.8462	23.0769	23.8462	5.76923	0	1	28.8	69060.3	0.111628	115	118	123	76	73	71	356	220	288	5.06454	1	691.8	9.43421	0.8	7.47	1
MPN360	429602	429700	+	98	32	Ribosome	0	0	0	0	0	0	1	4.2	E	0	0	9.79406	4.08163	3.06122	10.2041	5.10204	0	1	3.13333	163.4	0.0979167	44	45	43	31	34	33	132	98	115	10.6016	1	190.3	7.57213	0.6	3.95	1
MPN361	430628	431707	+	1079	359	Protein synthesis factors	0	0	0	0	0	0	0	0.2	E	0	0	8.21126	1.94444	4.16667	1.66667	1.94444	0	1	5.33333	1973.6	0.0148561	211	210	219	129	130	159	640	418	529	6.06871	1	122.74	6.93946	0.4	6.77	1
MPN362	431707	433068	+	1361	453	Protein synthesis factors	0	0	0	0	0	0	0	7	E	0	1.46951	5.72109	4.18502	1.98238	1.76211	1.54185	0	1	7.2	1306.13	0.015894	75	61	71	32	34	28	207	94	150.5	1.70724	1	45.41	5.50494	0.2	5.45	1
MPN363	433200	435580	+	2380	793	Lipoprotein	0	0	0	1	0	1	0	78.1	NE	0	24.4582	7.17994	6.48148	6.48148	4.62963	6.48148	0.925926	1	4.46667	14905.1	0.00563262	32	24	26	9	16	16	82	41	61.5	2.35065	1	0	0	0	-10	0
MPN365	435924	436730	+	806	268	DNA synthesis/modifications/repair/conformation	0	0	0	0	0	0	0	50.7	NE	0	65.7374	4.6811	8.08625	2.15633	1.34771	1.07817	0	1	8.53333	2426.07	0.0318408	29	28	37	14	15	12	94	41	67.5	1.44644	0	0	0	0	-10	0
MPN366	436814	437632	+	818	272	Adhesins/attachment organelle	0	0	0	0	0	0	0	39.8	NE	1	94.8655	3.16605	1.0989	0.3663	0	0.732601	0.3663	0	0.733333	51.1333	0.00269608	9	13	6	8	13	9	28	30	29	1.44658	0	0	0	0	-10	0
MPN367	437563	438531	+	968	322	Adhesins/attachment organelle	0	0	0	0	0	0	0	22.5	F	1	97.8565	0	0.27933	0	0	0	0	0	0.2	36.7333	0.000621118	12	8	6	7	5	11	26	23	24.5	1.50234	1	4.54	2.18269	0.2	-10	1
MPN368	439388	439762	+	374	124	Cytoskeleton	1	0	0	0	0	0	0	78.6	NE	0	68.2657	4.96067	8.83978	3.31492	0.552486	0.552486	0	1	4	1281.8	0.0322581	26	29	27	13	8	13	82	34	58	2.02162	1	122.34	6.93475	0.4	4.47	1
MPN369	439894	440655	-	761	253	Lipoprotein	0	0	0	1	1	1	0	89.7	NE	1	88.8743	4.01628	3.52941	1.17647	1.96078	0.392157	0	1	3.33333	337.067	0.0131752	14	10	9	2	2	4	33	8	20.5	1.38598	0	11.77	3.55704	0.2	-10	1
MPN370	441296	443509	+	2213	737	Adhesins/attachment organelle	0	0	0	0	1	0	0	49.5	NE	1	82.1057	0.202427	1.21951	0	0.271003	0.542005	0.271003	0	3.06667	278.4	0.00416101	13	13	10	6	7	8	36	21	28.5	1.26987	0	0	0	0	-10	0
MPN371	443552	444187	-	635	211	Conserved hypothetical proteins	0	1	0	0	0	0	0	47.6	NE	1	99.8425	0	0.471698	0.943396	0.943396	0	0	0	0.466667	2.33333	0.00221169	1	0	1	1	1	0	2	2	2	0.666667	0	0	0	0	-10	0
MPN372	444341	446116	+	1775	591	Pathogenesis	0	0	0	0	0	0	0	77.4	NE	0	0	7.5321	22.6351	21.2838	30.2365	2.7027	0	1	67.9333	268113	0.114946	327	345	352	200	205	201	1024	606	815	6.29905	1	506.94	8.98567	0.8	6.93	1
MPN373	446127	446606	-	479	159	Conserved hypothetical proteins	0	1	0	0	1	0	0	81.5	NE	0	0	4.41117	3.39806	2.18447	1.69903	1.69903	0.242718	0	6.2	2047.67	0.0389937	22	25	24	3	6	4	71	13	42	1.11336	0	0	0	0	-10	0
MPN374	447770	448459	-	689	229	Conserved hypothetical proteins	0	1	0	0	0	0	0	87.9	NE	0	3.19303	4.90752	4.34783	3.04348	3.04348	0.869565	1.73913	0	4.33333	499.667	0.0189229	7	5	4	3	1	1	16	5	10.5	1.05556	0	0	0	0	-10	0
MPN375	448805	449194	-	389	129	Conserved hypothetical proteins	0	0	0	0	0	0	0	77.6	NE	0	0	7.60504	4.61538	3.07692	2.30769	2.30769	0	1	2.53333	1622.4	0.0196382	34	38	33	18	19	19	105	56	80.5	1.92873	1	0	0	0	-10	0
MPN376	449573	452995	-	3422	1140	Conserved hypothetical proteins	0	0	0	0	1	1	0	83.1	NE	0	0	11.9584	4.82033	4.55741	4.73269	2.54163	0	1	30	126343	0.0263158	666	684	679	415	446	429	2029	1290	1659.5	7.69129	1	603.49	9.23719	0.8	6.7	1
MPN377	453422	453646	+	224	74	Conserved hypothetical proteins	0	0	0	0	0	0	1	47	NE	0	0	10.6834	32	24	62.6667	14.6667	0	1	18	861993	0.243243	61	56	62	45	47	49	179	141	160	6.27058	1	1678.48	10.7129	0.8	6.54	1
MPN378	453650	456268	+	2618	872	DNA synthesis/modifications/repair/conformation	0	0	0	0	0	0	0	0.8	E	0	0	7.28929	2.4055	1.48912	1.26002	1.60367	0	0	10.1333	1557.4	0.0116208	138	147	137	55	57	63	422	175	298.5	1.63418	1	154.38	7.27034	0.6	5.76	1
MPN379	456272	457147	+	875	291	DNA synthesis/modifications/repair/conformation	0	0	0	0	0	0	0	0.9	E	0	0	7.69331	3.42466	1.36986	1.0274	1.36986	0	0	3.93333	797.667	0.0135166	83	79	97	27	40	49	259	116	187.5	2.04787	1	217.16	7.76261	0.6	5.93	1
MPN380	457147	457980	+	833	277	DNA synthesis/modifications/repair/conformation	0	0	0	0	0	0	0	66.6	NE	0	0	6.89108	15.4676	16.5468	6.83453	2.51799	0	1	19.2667	16162.4	0.0695548	32	48	57	17	9	17	137	43	90	1.77649	1	119.27	6.89809	0.4	6.82	1
MPN381	458126	459004	+	878	292	Metabolism homeostasis	0	0	0	0	0	0	0	21.2	F	0	0	7.821	19.1126	26.6212	22.1843	2.73038	0	1	28.5333	14812.9	0.0977169	135	144	152	74	95	93	431	262	346.5	6.31145	1	240.39	7.90923	0.6	7.71	1
MPN382	458998	459600	+	602	200	Lipid/CoA metabolism	0	0	0	0	0	0	0	55.5	NE	0	0	7.14632	1.49254	0.497512	0.995025	0.995025	0	0	2	455.867	0.01	54	58	56	21	28	30	168	79	123.5	2.58386	1	5.88	2.55582	0.2	3.18	1
MPN383	459530	460378	-	848	282	Metabolism homeostasis	0	0	0	0	0	0	0	11	E	0	0	8.39121	16.2544	8.83392	8.12721	0.353357	0	1	15.1333	9422.33	0.0536643	68	84	92	35	40	36	244	111	177.5	2.33887	1	362.65	8.50243	0.8	7.22	1
MPN384	460381	462762	-	2381	793	tRNA synthases	0	0	0	0	0	0	0	0.3	E	0	0	8.05737	1.63728	1.38539	1.00756	1.25945	0	0	6.93333	993.933	0.00874317	263	270	296	131	142	151	829	424	626.5	2.34023	1	261.1	8.02846	0.6	7.32	1
MPN385	462763	463107	-	344	114	Conserved hypothetical proteins	0	0	0	0	1	0	0	12.6	F	0	0	7.95509	6.95652	5.21739	10.4348	2.6087	0	1	4.46667	821.067	0.0391813	55	63	54	33	33	29	172	95	133.5	3.79271	1	75.44	6.23726	0.4	5.78	1
MPN386	463142	463831	-	689	229	Nucleotide metabolism/Salvage	0	0	0	0	0	0	0	43.3	NE	0	0	9.09826	13.5802	11.9342	12.3457	3.29218	0	1	15.6667	38870	0.0684134	142	142	144	91	83	78	428	252	340	4.5083	1	591.53	9.20831	0.8	8.5	1
MPN387	463979	465055	-	1076	358	Conserved hypothetical proteins	0	0	0	0	0	0	0	39.4	NE	0	0	9.87194	17.8273	22.5627	29.2479	1.94986	0	1	36.7333	87270.6	0.102607	107	127	139	44	59	80	373	183	278	2.50938	1	274.28	8.09951	0.6	5.65	1
MPN388	465048	465449	-	401	133	Conserved hypothetical proteins	0	0	0	0	0	0	0	32.9	F	0	0	10.1771	25.3731	26.1194	23.1343	3.73134	0	1	14.3333	46730.5	0.107769	78	81	79	48	51	51	238	150	194	4.25004	1	221.19	7.78914	0.6	7.58	1
MPN389	465427	466446	-	1019	339	Fermentation	0	0	0	0	0	0	0	49.5	NE	0	0	10.5939	16.4706	22.0588	22.9412	2.94118	0	1	33.2	62553.1	0.0979351	191	200	182	103	111	123	573	337	455	4.50746	1	1295.78	10.3396	0.8	7.96	1
MPN390	466473	467846	-	1373	457	Fermentation	0	0	0	0	0	0	0	39	NE	0	0	10.5965	14.6288	19.4323	17.4672	0.655022	0	1	34.0667	45671.3	0.0745441	252	262	258	184	188	192	772	564	668	4.91056	1	1462.68	10.5144	0.8	7.6	1
MPN391	467847	469055	-	1208	402	Fermentation	0	0	0	0	0	0	0	51.4	NE	0	0	10.3849	16.6253	26.0546	44.4169	4.4665	0	1	45.2667	24208.5	0.112604	268	265	267	204	192	204	800	600	700	8.17957	1	1407.22	10.4586	0.8	7.86	1
MPN392	469374	470357	-	983	327	Fermentation	0	0	0	0	0	0	0	31.5	F	0	0	12.1833	13.7195	15.5488	21.3415	2.7439	0	1	22.1333	9418.13	0.067686	220	235	234	163	176	174	689	513	601	11.6105	1	2548.41	11.3154	0.8	7.71	1
MPN393	470379	471455	-	1076	358	Fermentation	0	0	0	0	0	0	0	43.4	NE	0	0	11.5721	18.3844	23.3983	31.4763	3.34262	0	1	36.5333	27452.9	0.102048	282	281	276	197	205	199	839	601	720	9.48098	1	4033.19	11.9777	0.8	7.35	1
MPN394	471476	472915	-	1439	479	Fermentation	0	0	0	0	0	0	0	66.7	NE	0	1.38985	10.852	13.5417	15.625	21.4583	3.125	0	1	34	67593.7	0.0709812	307	325	317	224	230	234	949	688	818.5	9.12804	1	1867.23	10.8667	0.8	7.93	1
MPN395	472983	473516	-	533	177	Nucleotide metabolism/Salvage	0	0	0	0	0	0	0	0.6	E	0	0	8.08494	2.80899	0.561798	2.80899	0.561798	0	0	1.46667	1306.6	0.00828625	73	85	91	44	51	51	249	146	197.5	3.53947	1	122.31	6.9344	0.4	7.57	1
MPN396	473551	476466	-	2915	971	Protein secretion	0	0	0	0	1	0	0	0.3	E	0	0	8.34337	1.23457	1.74897	1.02881	1.95473	0	1	9	539.667	0.0092688	396	402	407	224	212	214	1205	650	927.5	2.95885	1	156.97	7.29435	0.6	5.45	1
MPN397	476509	478671	+	2162	720	Signal transduction	0	0	0	0	0	0	0	86.2	NE	0	0	6.03623	9.80926	5.04087	2.45232	1.77112	0	1	26.1333	11759.1	0.0362963	75	75	88	22	23	29	238	74	156	1.40369	0	145.41	7.18398	0.6	7.79	1
MPN398	478668	479324	-	656	218	Conserved hypothetical proteins	0	0	0	0	0	1	0	87	NE	0	0	9.20799	8.6758	13.242	14.1553	4.10959	0	1	11.8667	10075.1	0.0544343	70	70	69	34	32	34	209	100	154.5	2.18261	1	253.62	7.98652	0.6	6.69	1
MPN399	479324	480187	-	863	287	Conserved hypothetical proteins	0	0	0	0	1	0	0	85	NE	0	0	10.0997	9.375	8.33333	7.29167	3.125	0	1	12.2667	19658.2	0.042741	129	135	135	75	77	80	399	232	315.5	6.76949	1	217.08	7.76208	0.6	5.82	1
MPN400	480249	481997	-	1748	582	Pathogenesis	0	0	0	0	1	0	0	75.5	NE	0	0	11.9115	10.9777	16.4666	20.9262	2.5729	0	1	43.2	52370.7	0.0742268	422	429	442	308	334	344	1293	986	1139.5	13.3649	1	123.31	6.94615	0.4	4.9	1
MPN401	482765	483247	-	482	160	Protein synthesis factors	0	0	0	0	0	0	0	2.6	E	0	0	9.27441	11.8012	9.93789	20.4969	5.59006	0	1	10	6751.4	0.0625	93	78	95	54	58	58	266	170	218	6.12295	1	685.43	9.42087	0.8	4.74	1
MPN402	483529	484980	+	1451	483	tRNA synthases	0	0	0	0	0	0	0	0.3	E	0	0	7.31982	3.71134	0.824742	1.03093	1.64948	0	0	5.26667	693.133	0.0109041	123	129	144	61	68	77	396	206	301	2.06587	1	78.49	6.29444	0.4	7.23	1
MPN403	485125	485493	+	368	122	Conserved hypothetical proteins	0	0	0	0	0	0	0	82.7	NE	0	0	6.29146	11.3821	2.43902	1.62602	3.25203	0	1	4	787.333	0.0327869	24	29	35	13	17	16	88	46	67	1.59836	1	0	0	0	-10	0
MPN404	485474	486514	+	1040	346	Conserved hypothetical proteins	0	0	0	0	0	0	0	75.9	NE	0	0	5.66988	2.1978	1.64835	2.74725	2.1978	0	1	5.93333	2216.4	0.0171484	63	65	76	26	33	36	204	95	149.5	1.42506	0	0	0	0	-10	0
MPN405	486521	487114	+	593	197	Conserved hypothetical proteins	0	0	0	0	1	0	0	76.9	NE	0	0	5.20966	2.5	1.5	1.5	3.5	0	0	3	4083.6	0.0152284	14	14	13	7	5	4	41	16	28.5	1.3054	0	0	0	0	-10	0
MPN406	487149	487403	+	254	84	Lipid/CoA metabolism	0	0	0	0	0	0	1	6.9	E	0	0	9.5511	11.236	7.86517	5.61798	0	0	1	2.93333	760.667	0.0349206	37	43	42	28	26	29	122	83	102.5	5.26712	1	42.21	5.39951	0.2	7.34	1
MPN407	487508	490147	-	2639	879	Lipid/CoA metabolism	0	0	0	0	1	0	0	83.8	NE	0	0.757863	6.45716	3.18182	2.61364	3.29545	2.5	0	1	18.2	7470.33	0.0207053	152	180	169	60	70	79	501	209	355	1.77466	1	39.9	5.31832	0.2	7.98	1
MPN408	490375	492657	+	2282	760	Lipoprotein	0	0	0	1	0	1	0	79.5	NE	0	4.51358	7.05218	4.07359	1.83968	2.75953	1.70828	0	1	15.9333	6232.2	0.0209649	146	182	201	65	85	87	529	237	383	1.77168	1	185.33	7.53395	0.6	7.44	1
MPN409	492730	494331	+	1601	533	Adhesins/attachment organelle	0	0	0	0	0	0	0	52	NE	1	83.0731	3.52131	2.05993	0.561798	0.93633	0.561798	0.187266	0	4.2	246.733	0.00787992	33	45	49	27	27	33	127	87	107	1.49084	1	0	0	0	-10	1
MPN410	494694	495140	+	446	148	Cytoskeleton	0	0	0	0	0	0	0	74.2	NE	1	96.6368	3.48992	13.4228	0.671141	1.34228	1.34228	0	1	3.66667	1012.27	0.0247748	15	21	20	4	5	12	56	21	38.5	2.08373	1	348.56	8.44526	0.8	5.63	1
MPN411	495282	496040	-	758	252	Lipoprotein	0	0	0	1	1	1	0	90.8	NE	0	33.3771	3.52888	6.69291	3.54331	3.14961	2.75591	0	1	5.86667	2047.33	0.0232804	3	6	6	2	2	2	15	6	10.5	1	0	0	0	0	-10	0
MPN412	496634	497470	+	836	278	Conserved hypothetical proteins	0	0	0	0	1	0	0	45.7	NE	1	84.9198	1.2112	0.320513	0.641026	1.28205	0.641026	0	0	1.2	35.0667	0.00431655	4	4	11	3	4	6	19	13	16	1.125	0	0	0	0	-10	0
MPN413	497547	497966	+	419	139	Conserved hypothetical proteins	0	0	0	0	0	0	0	48.8	NE	1	100	0	0	0	0	0	0	0	0	0	0	0	0	0	1	0	0	0	1	0.5	0.166667	0	0	0	0	-10	0
MPN414	498076	499557	+	1481	493	Adhesins/attachment organelle	0	0	0	0	0	0	0	62.3	NE	1	96.1512	0	1.21457	0.809717	0	0	0.607287	0	1.06667	80.9333	0.00216362	3	3	6	3	0	4	12	7	9.5	0.888889	0	0	0	0	-10	0
MPN415	499808	500950	+	1142	380	Vitamin/Folate metabolism	0	0	0	0	0	1	0	42.5	NE	0	0	5.07561	3.93701	2.09974	2.88714	1.5748	0	1	7.13333	824.933	0.0187719	21	13	21	3	5	4	55	12	33.5	1.22161	0	109.93	6.78044	0.4	7.74	1
MPN416	500943	501677	+	734	244	Vitamin/Folate metabolism	0	0	0	0	0	0	0	21.6	F	0	0	5.29938	3.26531	1.63265	1.63265	2.44898	0	0	3.93333	396.333	0.0161202	16	22	19	12	6	9	57	27	42	1.29278	0	19.93	4.31687	0.2	4.34	1
MPN417	501670	503298	+	1628	542	Vitamin/Folate metabolism	0	0	0	0	1	0	0	19.7	F	0	0	4.55995	2.76243	1.84162	1.84162	2.57827	0	0	8.6	896.267	0.0158672	27	33	18	8	10	8	78	26	52	1.08043	0	3.56	1.83188	0.2	-10	1
MPN418	503299	503721	-	422	140	tRNA synthases	0	0	0	0	0	0	0	2.1	E	0	0	6.86426	4.25532	0.70922	0.70922	0.70922	0	0	1.53333	132.667	0.0109524	5	5	7	5	2	3	17	10	13.5	1.06667	0	6.26	2.64616	0.2	-10	1
MPN419	503721	506423	-	2702	900	DNA synthesis/modifications/repair/conformation + DNA recombination	0	0	0	0	0	0	0	0.4	E	0	0	7.71668	2.40437	1.20219	1.74863	1.63934	0	1	10.2667	2269.13	0.0114074	304	307	331	152	156	165	942	473	707.5	2.55138	1	257.49	8.00837	0.6	7.2	1
MPN420	506475	507200	-	725	241	Lipid/CoA metabolism	0	0	0	0	0	0	0	29.7	F	0	0	9.08468	4.95868	4.95868	1.65289	1.23967	0	1	6.4	1804.27	0.026556	96	93	94	47	57	49	283	153	218	2.33821	1	335.78	8.39137	0.8	7.75	1
MPN421	507193	508620	-	1427	475	Lipid/CoA metabolism	0	0	0	0	1	0	0	32.2	F	0	0	8.967	5.67227	4.83193	3.57143	3.57143	0	1	12.9333	5055.87	0.0272281	229	220	227	122	137	131	676	390	533	3.1928	1	247.41	7.95076	0.6	7.94	1
MPN422	508751	509863	-	1112	370	tRNA modifications/processing	0	0	0	0	0	0	0	0.4	E	0	0	6.73393	2.42588	0.808625	1.61725	1.61725	0	1	3.53333	342.4	0.00954955	63	59	72	30	31	29	194	90	142	1.57823	1	84.64	6.40327	0.4	7.14	1
MPN423	509864	510253	-	389	129	Conserved hypothetical proteins	0	0	0	0	0	0	0	16.7	F	0	0	7.4089	7.69231	3.07692	0.769231	2.30769	0	1	3.26667	1185.33	0.025323	29	39	37	19	14	21	105	54	79.5	1.92244	1	78.86	6.30122	0.4	5.9	1
MPN424	510253	510561	-	308	102	Signal transduction	0	0	0	0	0	0	0	70.4	NE	0	0	7.54022	4.85437	1.94175	2.91262	1.94175	0	0	2.26667	425.867	0.0222222	5	5	7	3	2	2	17	7	12	1.05714	0	32.75	5.03342	0.2	6.29	1
MPN425	510542	511588	-	1046	348	Protein secretion	0	0	0	0	0	0	0	0.6	E	0	0	7.64192	3.4384	2.29226	1.43266	2.29226	0	1	5.26667	1630.6	0.0151341	54	56	60	25	15	18	170	58	114	1.46195	0	171.83	7.42484	0.6	6.67	1
MPN426	511594	514542	-	2948	982	Cell division + DNA synthesis/modifications/repair/conformation	0	0	0	0	0	0	0	1.1	E	0	0	7.50358	3.35707	1.93286	1.11902	2.84842	0	1	13.9333	1297.33	0.0141887	270	323	299	140	148	149	892	437	664.5	2.1384	1	196.86	7.62103	0.6	6.72	1
MPN427	514727	515599	+	872	290	Metabolism homeostasis	0	0	0	0	0	0	0	74.2	NE	0	0	7.1183	9.62199	7.90378	5.15464	2.4055	0	1	12	9099.2	0.0413793	72	79	70	47	42	36	221	125	173	1.95339	1	304.64	8.25096	0.6	7.86	1
MPN428	515605	516567	-	962	320	Glycolysis	0	0	0	0	0	0	0	40.6	NE	0	0	10.3291	20.2492	25.5452	29.2835	2.80374	0	1	31.8	13438.2	0.099375	188	190	193	131	144	150	571	425	498	6.2889	1	1077.26	10.0732	0.8	7.86	1
MPN429	516605	517834	-	1229	409	Glycolysis	0	0	0	0	0	0	0	1.1	E	0	0	10.6775	7.93269	3.60577	3.125	2.40385	0	1	9.6	7386.07	0.0234719	205	210	217	114	133	121	632	368	500	4.77971	1	1072	10.0661	0.8	7.7	1
MPN430	517837	518850	-	1013	337	Glycolysis	0	0	0	0	0	0	0	0.9	E	0	0	11.1593	3.84615	1.77515	3.25444	2.95858	0	1	5.06667	433.533	0.0150346	246	249	266	177	188	199	761	564	662.5	11.7268	1	3359.35	11.714	0.8	8.55	1
MPN431	518881	519834	-	953	317	Unassigned transporters	0	0	0	0	1	0	0	3.3	E	0	0	6.34349	4.29448	1.53374	1.53374	1.84049	0	1	5.33333	769.8	0.0168244	59	81	77	26	28	33	217	87	152	1.83596	1	24.13	4.59276	0.2	5.94	1
MPN432	519824	520972	-	1148	382	Unassigned transporters	0	0	0	0	0	0	0	0.9	E	0	0	7.95812	3.91645	2.61097	0.78329	1.56658	0	0	4.6	542.267	0.0120419	95	110	93	66	58	53	298	177	237.5	3.63065	1	48.48	5.59932	0.2	5.86	1
MPN433	520867	521679	-	812	270	Unassigned transporters	1	0	0	0	0	0	0	1.2	E	0	0	5.86552	2.21402	2.21402	2.21402	2.21402	0	0	4.46667	592.267	0.0165432	38	42	46	14	16	17	126	47	86.5	1.50498	1	17.76	4.15056	0.2	5.79	1
MPN434	521837	523624	-	1787	595	Protein homeostasis	0	0	0	0	0	0	0	0.2	E	0	0	11.2444	0.671141	1.00671	1.84564	2.01342	0	1	5.66667	6191.87	0.00952381	439	464	464	333	352	364	1367	1049	1208	13.7944	1	2467.69	11.2689	0.8	8.56	1
MPN435	523680	524867	-	1187	395	Pathogenesis + Lipid/CoA metabolism	0	0	0	0	1	0	0	1.8	E	0	0	7.10943	3.0303	2.52525	1.26263	3.53535	0	1	6.93333	2304.27	0.0175527	86	80	81	37	40	27	247	104	175.5	1.87073	1	86.82	6.43996	0.4	7.97	1
MPN436	524877	528611	-	3734	1244	Lipoprotein	0	0	0	1	0	1	0	3.9	E	0	6.21318	7.72032	1.20482	1.76707	1.28514	1.28514	0	0	9.26667	562.533	0.00744909	274	310	313	140	121	163	897	424	660.5	2.13722	1	192.7	7.59021	0.6	4.76	1
MPN437	528920	530638	-	1718	572	Conserved hypothetical proteins	0	1	0	0	0	0	0	93.4	NE	0	11.236	4.41975	5.66616	3.21593	2.90965	2.14395	0	1	15.2	2780.53	0.0265734	13	22	14	4	7	9	49	20	34.5	1.11359	0	0.67	-0.577767	0	-10	0
MPN438	530856	531893	-	1037	345	Conserved hypothetical proteins	0	0	0	0	0	0	0	86	NE	0	2.4108	3.46772	4.04624	2.89017	2.60116	2.60116	0	1	7.4	9190.53	0.0214493	12	9	14	7	4	7	35	18	26.5	1.07143	0	0	0	0	-10	1
MPN439	531949	532662	-	713	237	Lipoprotein	0	0	0	1	0	1	0	81.1	NE	0	0	4.26853	2.94118	3.78151	2.10084	2.10084	0	1	4.93333	613.733	0.0208158	4	6	8	2	2	1	18	5	11.5	1	0	0	0	0	-10	0
MPN440	532818	534998	-	2180	726	Conserved hypothetical proteins	0	0	0	0	0	0	0	76.6	NE	0	13.3486	3.59188	3.57634	2.88858	2.47593	1.65062	0	1	12.4	3011.4	0.0170799	28	28	29	6	19	13	85	38	61.5	1.12657	0	0	0	0	-10	0
MPN441	535468	535776	+	308	102	Conserved hypothetical proteins	0	0	0	0	0	1	0	66	NE	0	0	0	4.22535	2.11268	2.8169	2.11268	0	1	2.93333	505.533	0.0287582	2	1	0	0	0	0	3	0	1.5	0.333333	0	0	0	0	-10	0
MPN442	536089	536541	-	452	150	Lipoprotein	0	0	0	1	0	1	0	66.9	NE	0	0	7.42888	3.31126	2.64901	3.31126	1.3245	0	1	2.86667	759.533	0.0191111	25	22	26	13	5	10	73	28	50.5	1.26345	0	0	0	0	-10	0
MPN443	536526	537755	-	1229	409	RNA synthesis	1	0	0	0	0	0	0	4	E	0	0	7.76428	5.12195	2.92683	1.70732	1.21951	0	1	6.73333	2120.27	0.0164629	51	66	62	31	21	27	179	79	129	1.51838	1	32.09	5.00405	0.2	5.31	1
MPN444	537762	541739	-	3977	1325	Lipoprotein	0	0	0	1	1	1	0	0.5	E	0	0	8.42098	0.754148	0.980392	1.88537	2.18703	0	1	10.0667	417.467	0.00759748	447	452	496	220	241	250	1395	711	1053	3.04642	1	156.97	7.29435	0.6	4.05	1
MPN445	541794	542603	+	809	269	Lipid/CoA metabolism	1	0	0	0	1	0	0	46	NE	0	0	7.92397	2.59366	2.30548	2.01729	2.30548	0	1	5.73333	977.267	0.0213135	128	130	127	71	88	81	385	240	312.5	6.50453	1	126.81	6.98652	0.4	6.68	1
MPN446	542664	543281	-	617	205	Ribosome	0	0	0	0	0	0	0	0	E	0	0	10.5205	1.45631	1.94175	3.39806	4.36893	0	1	2.66667	991.133	0.0130081	153	151	153	110	118	122	457	350	403.5	13.0149	1	804.64	9.6522	0.8	6.66	1
MPN447	543304	546360	-	3056	1018	Adhesins/attachment organelle	0	0	0	0	0	0	0	31	F	0	6.28272	9.60536	12.2669	23.945	39.9411	7.16389	0	1	109.133	42569.6	0.107204	598	614	654	390	376	439	1866	1205	1535.5	5.23445	1	593.85	9.21395	0.8	7.19	1
MPN448	546424	547281	-	857	285	Vitamin/Folate metabolism	0	0	0	0	1	0	0	4.5	E	0	0	7.69047	1.3986	1.04895	2.44755	1.74825	0	0	3.46667	288.2	0.0121637	96	107	108	55	69	52	311	176	243.5	3.65584	1	0	0	0	-10	0
MPN449	547332	548678	-	1346	448	Conserved hypothetical proteins	0	0	0	0	0	0	0	0.4	E	0	0	8.38724	1.3363	2.22717	1.78174	1.78174	0	0	4.46667	951.267	0.00997024	170	171	181	104	103	111	522	318	420	3.49848	1	119.67	6.90292	0.4	2.37	1
MPN450	548690	549589	-	899	299	DNA synthesis/modifications/repair/conformation	0	0	0	0	0	1	0	9	E	0	0	7.18168	2.22222	1.5873	1.26984	1.90476	0	0	3.33333	391.4	0.0111483	72	64	71	30	36	38	207	104	155.5	1.90585	1	38.2	5.2555	0.2	5.79	1
MPN451	549513	550622	-	1109	369	Nucleotide metabolism/Salvage	0	0	0	0	1	1	0	77.8	NE	0	0	5.06182	4.86486	2.97297	4.05405	2.7027	0.27027	1	8	2522.2	0.0216802	37	37	38	18	16	17	112	51	81.5	1.27396	0	0	0	0	-10	0
MPN452	550662	552680	-	2018	672	Adhesins/attachment organelle	0	0	0	0	0	0	0	15.6	F	0	4.55897	10.0209	13.5215	24.2199	37.2957	7.42942	0	1	67.8667	24638.4	0.100992	336	342	359	197	198	227	1037	622	829.5	4.27534	1	820.2	9.67983	0.8	5.47	1
MPN453	552694	553518	-	824	274	Adhesins/attachment organelle	0	0	0	0	0	0	0	18.3	F	0	30.5825	9.26542	7.27273	9.45455	19.2727	4.72727	0	1	15.2	14190.8	0.0554745	121	110	126	78	79	90	357	247	302	4.34082	1	45.55	5.50938	0.2	-10	1
MPN454	553539	554120	-	581	193	Conserved hypothetical proteins	0	0	0	0	1	0	0	20	F	0	0	9.81282	3.60825	11.8557	16.4948	4.63918	0	1	9.4	1026.8	0.0487047	133	132	129	82	92	95	394	269	331.5	8.34687	1	439.1	8.77841	0.8	6.82	1
MPN455	554209	555072	-	863	287	Lipid/CoA metabolism	0	0	0	0	1	0	0	53.8	NE	0	0	9.6479	11.4583	8.33333	9.72222	5.20833	0	1	14.4667	13175.1	0.0504065	176	171	183	114	101	114	530	329	429.5	4.76897	1	130.98	7.0332	0.6	4.09	1
MPN456	555398	558415	-	3017	1005	AA metabolism	0	0	0	0	0	1	0	10.7	E	0	34.7033	8.10068	1.49105	1.29225	1.09344	0.497018	0	0	7.06667	371.667	0.00703151	442	451	467	251	231	305	1360	787	1073.5	5.15952	1	365.82	8.51499	0.8	7	1
MPN457	558798	559787	-	989	329	AA metabolism	0	0	1	0	0	0	0	77	NE	0	19.4135	5.00673	2.42424	2.42424	1.21212	3.0303	0	0	4.66667	532.4	0.0141844	73	59	61	37	34	38	193	109	151	1.66356	1	0	0	0	-10	0
MPN458	559729	560202	-	473	157	AA metabolism	0	0	1	0	0	0	0	70.8	NE	0	31.6888	6.87818	2.84091	2.27273	2.84091	2.27273	0	0	3.26667	427.6	0.0208068	44	44	48	25	21	24	136	70	103	1.92523	1	0	0	0	-10	0
MPN459	560123	561898	-	1775	591	AA metabolism	0	0	1	0	0	1	0	58.2	NE	0	48	7.17892	3.71622	2.36486	2.19595	1.18243	0	1	8.13333	2659.33	0.013762	260	268	268	148	150	183	796	481	638.5	4.48709	1	28.3	4.82273	0.2	5.91	1
MPN460	562658	564355	-	1697	565	Ions/Phosphate transport	0	0	0	0	1	0	0	0.8	E	0	0	7.90225	1.23675	1.94346	2.12014	2.12014	0	1	6.26667	439.267	0.0110914	177	176	162	93	95	88	515	276	395.5	2.79604	1	21.14	4.4019	0.2	7.08	1
MPN461	564390	565085	+	695	231	Ions/Phosphate transport	0	0	0	0	0	0	0	0.7	E	0	0	7.39391	5.60345	4.74138	3.01724	0.862069	0	1	5.26667	3112.4	0.0227994	64	84	85	33	38	35	233	106	169.5	1.85457	1	79.31	6.30943	0.4	7.69	1
MPN462	565237	566049	+	812	270	Conserved hypothetical proteins	0	0	0	0	1	0	0	40.9	NE	1	83.8074	3.69582	0.983607	1.63934	0.983607	0.655738	0.327869	0	2.13333	206.067	0.00790123	24	22	16	12	16	13	62	41	51.5	1.62269	1	0	0	0	-10	0
MPN463	566124	566597	+	473	157	Conserved hypothetical proteins	0	0	0	0	0	0	0	48.4	NE	1	98.3087	0	1.26582	0.632911	0.632911	0	0	0	0.4	15	0.00254777	4	3	2	0	1	2	9	3	6	0.875	0	0	0	0	-10	0
MPN464	566891	568228	+	1337	445	Adhesins/attachment organelle	0	0	0	0	0	0	0	51.9	NE	1	92.2856	0	2.44253	0.431034	0.287356	0.431034	0.287356	0	2.93333	128.4	0.00659176	14	15	17	8	9	5	46	22	34	1.14405	0	0	0	0	-10	0
MPN465	568645	569244	-	599	199	Conserved hypothetical proteins	0	0	0	0	0	0	0	76	NE	1	88.6477	0.687621	3.5	1	1.5	1	0.5	0	2.33333	120	0.0117253	5	4	3	1	0	1	12	2	7	0.866667	0	0	0	0	-10	0
MPN466	569288	569710	-	422	140	Conserved hypothetical proteins	0	0	0	0	0	0	0	85.3	NE	1	76.3033	5.22303	2.12766	1.41844	2.12766	0.70922	0	1	2.06667	160.467	0.0147619	17	15	13	3	2	3	45	8	26.5	1.1999	0	0.45	-1.152	0	-10	0
MPN467	569740	570045	-	305	101	Lipoprotein	0	0	0	1	1	1	0	76.6	NE	1	98.3607	3.87101	4.90196	0.980392	0.980392	0.980392	0	0	1.13333	200.8	0.0112211	6	6	3	1	1	1	15	3	9	1.22222	0	0	0	0	-10	0
MPN468	570782	571408	+	626	208	Adhesins/attachment organelle	0	0	0	0	0	0	0	40.9	NE	0	64.6965	1.61954	1.43541	1.43541	1.43541	2.39234	0.956938	0	2.06667	175.067	0.0099359	6	11	11	6	6	8	28	20	24	1.19192	0	0	0	0	-10	0
MPN469	572254	573063	-	809	269	Conserved hypothetical proteins	0	0	0	0	1	0	0	30.2	F	0	0	8.77314	8.88889	9.25926	4.07407	2.96296	0	1	10.3333	4199.6	0.0384139	132	131	135	64	74	65	398	203	300.5	3.37339	1	70.17	6.13278	0.4	7.02	1
MPN470	573026	574090	-	1064	354	Proteases	0	0	0	0	0	0	0	0.5	E	0	0	10.181	3.22581	1.07527	4.03226	1.6129	0	1	5.73333	507.267	0.0161959	209	223	212	143	155	153	644	451	547.5	5.45866	1	1050.79	10.0373	0.8	8.06	1
MPN471	574090	574251	-	161	53	Ribosome	0	0	0	0	0	0	1	5.4	E	0	0	10.1333	22.2222	37.037	61.1111	16.6667	0	1	9.6	11161.3	0.181132	43	44	43	32	33	33	130	98	114	9.2901	1	0	0	0	-10	1
MPN472	574270	575151	-	881	293	Lipid/CoA metabolism	0	0	0	0	0	0	0	1.1	E	0	0	8.11089	3.7415	2.38095	3.06122	1.70068	0	0	4.46667	1397.93	0.0152446	98	107	97	55	61	66	302	182	242	3.21863	1	121.69	6.92707	0.4	7.33	1
MPN473	575157	575963	-	806	268	Lipid/CoA metabolism	0	0	0	0	0	0	0	2.6	E	0	0	7.72455	2.97398	1.85874	2.23048	1.48699	0	0	3.4	365.333	0.0126866	54	68	70	25	33	31	192	89	140.5	2.15134	1	34.22	5.09677	0.2	5.48	1
MPN474	575950	576942	-	992	330	Conserved hypothetical proteins	0	0	0	0	0	0	0	78.1	NE	0	0	8.78031	29.7272	36.4064	41.5804	11.2888	0.0940734	1	183.667	953117	0.556566	319	320	350	135	159	149	989	443	716	2.41419	1	783.54	9.61386	0.8	7.68	1
MPN475	579408	580757	-	1349	449	Ribosome	0	0	0	0	0	0	0	1.2	E	0	0	6.44077	3.55556	1.33333	2.22222	0.666667	0	0	5.06667	497	0.0112843	78	78	78	32	31	44	234	107	170.5	1.36837	0	87.41	6.44973	0.4	6.47	1
MPN476	580759	581412	-	653	217	Nucleotide metabolism/Salvage	0	0	0	0	0	0	0	0.2	E	0	0	6.87639	2.75229	1.83486	0.917431	1.37615	0	0	2.73333	900.333	0.012596	74	71	84	40	38	31	229	109	169	2.41501	1	113.5	6.82655	0.4	7.11	1
MPN477	581439	582068	-	629	209	Conserved hypothetical proteins	0	0	0	0	0	0	0	79.8	NE	0	0	7.80358	10.9524	3.80952	3.33333	1.90476	0.47619	1	7.6	3809.2	0.0363636	68	73	77	38	37	33	218	108	163	2.05317	1	17.75	4.14975	0.2	8.28	1
MPN478	582071	582778	-	707	235	Transcription factors	0	0	0	0	0	0	0	26.5	F	0	0	9.03678	16.1017	11.4407	5.08475	3.81356	0	1	11.9333	4192.47	0.0507801	75	81	90	45	34	39	246	118	182	2.6397	1	196.67	7.61963	0.6	6.43	1
MPN479	582782	583375	-	593	197	Lipid/CoA metabolism	0	0	0	0	0	0	0	3.6	E	0	0	8.90142	9.09091	3.53535	3.0303	1.0101	0	1	7.2	7285	0.0365482	120	125	116	74	80	82	361	236	298.5	6.41996	1	581.76	9.18428	0.8	8	1
MPN480	583403	585919	-	2516	838	tRNA synthases	0	0	0	0	0	0	0	0.2	E	0	0	6.65886	1.53846	0.710059	1.06509	2.24852	0	0	7.2	401.333	0.00859189	126	127	122	48	59	60	375	167	271	1.61148	1	110.97	6.79403	0.4	6.85	1
MPN481	585903	586484	-	581	193	Ribosome	0	0	0	0	0	0	0	4.3	E	0	0	7.40075	5.6701	1.54639	1.03093	2.57732	0	1	4.06667	667.867	0.0210708	52	58	53	26	32	31	163	89	126	2.82902	1	54.06	5.75649	0.4	6.73	1
MPN482	586492	586713	-	221	73	Conserved hypothetical proteins	0	0	0	0	0	0	1	2.2	E	0	0	8.51601	8.10811	2.7027	2.7027	1.35135	0	1	1.26667	118.133	0.0173516	30	29	24	13	14	18	83	45	64	3.302	1	211.67	7.72567	0.6	7.09	1
MPN483	586772	587797	+	1025	341	Glycocalyx	0	0	0	0	0	0	0	22.6	F	0	0	6.53723	7.01754	2.63158	3.21637	1.46199	0	1	8.2	1664.87	0.0240469	68	77	77	32	44	41	222	117	169.5	2.06686	1	89.44	6.48285	0.4	4.73	1
MPN484	588302	588613	-	311	103	Cytoskeleton	0	0	0	0	0	0	0	84	NE	0	34.8341	5.98328	17.0213	9.92908	9.92908	3.5461	0	1	9.46667	6023.93	0.0919094	27	30	37	12	22	22	94	56	75	2.21119	1	83.59	6.38526	0.4	4.02	1
MPN485	589030	589980	-	950	316	Conserved hypothetical proteins	0	0	0	0	0	0	0	46.6	NE	1	91.8339	0	0.829876	0.622407	0.414938	0.622407	0	0	1.66667	127.8	0.00527426	2	3	3	3	0	1	8	4	6	0.916667	0	0	0	0	-10	0
MPN486	589922	590365	+	443	147	Conserved hypothetical proteins	0	0	0	0	0	0	0	57.9	NE	1	98.1557	0	1.22699	0.613497	0.613497	0	0	0	0.4	31.4	0.00272109	0	0	0	1	0	0	0	1	0.5	0.166667	0	0	0	0	-10	0
MPN487	590569	591795	+	1226	408	Protein homeostasis/pathogenesis	0	0	0	0	0	0	0	1	E	0	0	5.60188	4.15648	1.22249	1.46699	2.44499	0	1	5.93333	675.533	0.0145425	40	59	58	22	21	20	157	63	110	1.49778	1	126.83	6.98675	0.4	7.62	1
MPN488	591798	592220	+	422	140	Protein homeostasis	0	0	0	0	0	0	0	18.6	F	0	0	6.54084	9.92908	4.25532	2.83688	4.25532	0	1	5.46667	1615	0.0390476	44	47	47	23	24	21	138	68	103	1.95395	1	50.07	5.64587	0.4	7.77	1
MPN489	592398	596300	-	3902	1300	Lipoprotein	0	0	0	1	1	1	0	2	E	0	34.0082	8.09079	0.38432	0.538048	0.922367	1.30669	0	0	7.06667	288.667	0.0054359	373	395	408	197	217	218	1176	632	904	2.62445	1	148.91	7.2183	0.6	4.18	1
MPN490	596816	597826	-	1010	336	DNA recombination	1	0	0	0	0	0	0	52.7	NE	0	0	6.13737	2.67062	1.78042	2.07715	1.48368	0	1	4.93333	614.8	0.0146825	60	65	73	25	25	31	198	81	139.5	1.42211	0	31.03	4.95559	0.2	4.49	1
MPN491	597900	599324	+	1424	474	Nucleotide metabolism/Salvage	0	0	0	0	1	1	0	71.6	NE	0	0	10.0519	4	3.57895	4.63158	4	0	1	13.5333	17880.1	0.0285513	302	292	298	191	199	205	892	595	743.5	7.41632	1	384.01	8.585	0.8	4.56	1
MPN492	599463	600380	-	917	305	Pentose Pathway	0	0	0	0	0	0	0	79.7	NE	0	0	5.91799	4.47284	2.23642	2.23642	0.638978	0	1	5.66667	1078.93	0.0185792	35	48	38	11	13	13	121	37	79	1.34454	0	39.95	5.32012	0.2	6.72	1
MPN493	600316	600972	-	656	218	Pentose Pathway	0	0	0	0	0	0	0	64	NE	0	0	6.47019	0.913242	1.36986	1.36986	1.82648	0	0	2.2	132.267	0.0100917	38	28	43	17	21	20	109	58	83.5	1.63217	1	86	6.42626	0.4	7.62	1
MPN494	600974	601453	-	479	159	Pentose Pathway	0	0	0	0	0	0	0	66.9	NE	0	0	6.6731	4.375	3.125	3.125	1.875	0	1	3	766	0.0188679	50	58	60	24	32	25	168	81	124.5	2.52106	1	164.96	7.36597	0.6	7.59	1
MPN495	601455	601742	-	287	95	Pentose Pathway	0	0	0	0	0	0	1	77.4	NE	0	0	7.35556	8.33333	8.33333	7.29167	5.20833	0	1	4.26667	1871.73	0.0449123	30	43	40	13	19	17	113	49	81	3.07939	1	229.77	7.84405	0.6	7.64	1
MPN496	601745	603727	-	1982	660	Pentose Pathway	0	0	0	0	1	0	0	73.5	NE	0	0	5.74902	3.63086	2.87443	1.81543	1.81543	0.151286	1	13.2667	1590.27	0.020101	89	92	98	39	37	30	279	106	192.5	1.39595	0	20.79	4.37782	0.2	8.35	1
MPN497	604155	604586	-	431	143	Pentose Pathway	0	0	0	0	0	0	0	76.6	NE	0	0	10.638	2.08333	2.08333	2.08333	0.694444	0	0	2.06667	256.933	0.0144522	91	92	88	58	63	64	271	185	228	5.01061	1	2.87	1.52105	0.2	-10	0
MPN498	604897	605625	+	728	242	Pentose Pathway	1	0	0	0	0	0	0	80.3	NE	0	0	7.91825	3.7037	3.7037	2.88066	2.88066	0	1	5.53333	1290	0.022865	76	84	83	39	39	49	243	127	185	2.37364	1	96.49	6.59231	0.4	7.78	1
MPN499	605579	606070	+	491	163	Conserved hypothetical proteins	0	0	0	0	0	1	0	83.2	NE	0	0	7.2646	7.31707	1.82927	1.82927	1.21951	0	1	3.4	508.867	0.0208589	54	66	57	20	35	25	177	80	128.5	1.9668	1	37.57	5.23151	0.2	7.57	1
MPN500	606218	607801	+	1583	527	Adhesins/attachment organelle	0	0	0	0	0	0	0	47.3	NE	1	85.3443	3.25568	1.70455	0.94697	1.32576	0.94697	0.378788	0	3.73333	187.933	0.00708412	18	27	27	15	17	16	72	48	60	1.26429	0	0	0	0	-10	0
MPN501	608335	608757	+	422	140	Cytoskeleton	0	0	0	0	0	0	0	85.5	NE	1	100	1.88244	9.64467	3.04569	2.03046	0.507614	0	1	4.2	956.4	0.03	3	4	6	2	2	0	13	4	8.5	1.08333	0	0	0	0	-10	1
MPN502	609202	610470	+	1268	422	Conserved hypothetical proteins	0	0	0	0	0	0	0	39	NE	1	98.5016	0.534739	0.70922	0.236407	0.236407	0.472813	0.236407	0	0.666667	13	0.00157978	4	3	3	2	3	1	10	6	8	1.20833	0	0	0	0	-10	1
MPN503	611025	612170	+	1145	381	Adhesins/attachment organelle	0	0	0	0	0	0	0	45.7	NE	1	96.5284	0.299045	0.761421	0.253807	0.253807	0.253807	0.507614	0	0.866667	36.1333	0.00227472	3	1	2	1	0	1	6	2	4	0.833333	0	0	0	0	-10	0
MPN504	612887	613120	+	233	77	Cytoskeleton	0	0	0	0	0	0	0	86.2	NE	1	80	6.90265	13.3858	5.51181	5.51181	2.3622	0	1	5.6	2964.8	0.0727273	15	15	15	7	5	6	45	18	31.5	4.33254	1	55.61	5.79727	0.4	6.77	1
MPN505	613188	613949	-	761	253	Conserved hypothetical proteins	0	0	0	0	1	1	0	84.3	NE	1	77.2251	5.18577	5.88235	1.17647	1.96078	0.392157	0	1	5.06667	888.2	0.0200264	11	13	15	4	3	7	39	14	26.5	1.29936	0	4.49	2.16672	0.2	-10	0
MPN506	614865	617246	+	2381	793	Lipid/CoA metabolism related + DNA synthesis/modifications/repair/conformation	0	0	0	0	1	1	0	83.2	NE	0	35.3163	7.29064	5.15075	2.76382	4.14573	2.13568	0	1	21.6667	88285.6	0.0273224	165	193	190	66	77	85	548	228	388	2.59519	1	74.26	6.21451	0.4	7.54	1
MPN507	617366	618457	+	1091	363	DNA synthesis/modifications/repair/conformation	0	0	0	0	0	0	0	87.1	NE	0	4.30797	5.29086	4.12088	1.92308	2.47253	0.824176	0	1	6.13333	1454.07	0.0168962	21	25	33	10	6	12	79	28	53.5	1.23696	0	17.62	4.13914	0.2	-10	1
MPN508	618485	619735	-	1250	416	Conserved hypothetical proteins	0	0	0	0	0	0	0	79.5	NE	0	1.48387	6.03375	3.67505	1.93424	2.32108	1.54739	0	1	8.26667	1403.13	0.0198718	67	69	78	20	17	22	214	59	136.5	1.54424	1	12.68	3.66448	0.2	-10	1
MPN509	620561	621844	-	1283	427	Conserved hypothetical proteins	0	0	0	0	1	1	0	74.6	NE	0	7.22767	7.42703	3.25077	2.32198	3.09598	1.39319	0	1	9.46667	1179.4	0.0221702	137	143	157	61	63	63	437	187	312	1.97765	1	20.2	4.33628	0.2	3.18	1
MPN510	622874	624250	-	1376	458	Conserved hypothetical proteins	0	0	0	0	0	0	0	75.4	NE	0	5.37791	5.70762	2.61438	1.96078	1.30719	1.30719	0	0	6.53333	1084.8	0.0142649	64	68	71	30	29	49	203	108	155.5	1.50422	1	22.57	4.49633	0.2	-10	0
MPN511	624862	625644	-	782	260	Conserved hypothetical proteins	0	0	0	0	0	0	0	76.4	NE	0	0	8.16759	5.74713	3.44828	4.98084	1.91571	0.766284	1	7.13333	1498.2	0.0274359	55	52	54	27	24	34	161	85	123	2.69985	1	43.75	5.45121	0.2	-10	0
MPN512	625675	626139	-	464	154	Conserved hypothetical proteins	0	0	0	0	1	1	0	77.5	NE	0	0	7.75025	3.2967	3.57143	4.67033	1.37363	0	1	7.93333	6629.07	0.0515152	63	62	67	21	23	28	192	72	132	1.39499	0	4.52	2.17632	0.2	-10	1
MPN513	626917	627369	-	452	150	Conserved hypothetical proteins	0	0	0	0	0	0	0	75.2	NE	0	0	3.30448	2.54777	1.91083	1.27389	3.82166	0	1	2.26667	1778.6	0.0151111	6	2	6	2	1	5	14	8	11	1.08333	0	0	0	0	-10	0
MPN514	627886	628248	-	362	120	Conserved hypothetical proteins	0	0	0	0	0	0	0	72.2	NE	0	0	5.37323	4.95868	4.13223	2.47934	3.30579	0	1	2.86667	809.933	0.0238889	19	22	21	12	7	11	62	30	46	1.43171	0	0	0	0	-10	0
MPN515	628410	632282	-	3872	1290	RNA synthesis	0	0	0	0	0	0	0	0.1	E	0	0	10.0041	0.542215	1.54919	1.31681	1.62665	0	1	9.93333	343.333	0.00770026	659	698	691	390	459	448	2048	1297	1672.5	4.4651	1	817.6	9.67525	0.8	6.52	1
MPN516	632286	636461	-	4175	1391	RNA synthesis	0	0	0	0	0	0	0	0.3	E	0	0	9.13639	1.2931	2.01149	1.43678	2.15517	0	0	12.5333	779.2	0.0090103	708	747	759	426	459	470	2214	1355	1784.5	3.99639	1	789.19	9.62423	0.8	6.69	1
MPN517	636554	637054	-	500	166	Vitamin/Folate metabolism	0	0	0	0	0	0	0	2.2	E	0	0	8.28001	16.1677	9.58084	4.79042	1.1976	0	1	9.33333	8398.87	0.0562249	64	60	74	26	32	33	198	91	144.5	2.836	1	277.28	8.1152	0.6	7.92	1
MPN518	638147	639193	-	1046	348	Conserved hypothetical proteins	0	0	0	0	0	0	0	81.1	NE	0	0	8.34972	13.1805	15.1862	10.6017	4.29799	0	1	24.4	24233.7	0.0701149	68	70	73	25	32	29	211	86	148.5	1.90842	1	496.1	8.95449	0.8	7.75	1
MPN519	639196	640014	-	818	272	Lipid/CoA metabolism	0	0	0	0	0	0	0	15.4	F	0	0	6.70786	2.5641	2.9304	1.4652	2.1978	0	0	4.6	527.533	0.0169118	31	44	36	12	13	18	111	43	77	1.49754	1	32.75	5.03342	0.2	7.32	1
MPN520	640132	642828	-	2696	898	tRNA synthases	0	0	0	0	0	0	0	0.4	E	0	0	7.1948	1.74014	1.16009	0.696056	1.62413	0	0	6.86667	470.6	0.00764662	162	185	196	69	68	80	543	217	380	1.79249	1	205.22	7.68103	0.6	7.69	1
MPN521	642760	643260	+	500	166	tRNA modifications/processing	0	0	0	0	0	0	0	69.3	NE	0	0	6.28127	4.79042	2.99401	2.39521	1.1976	0	1	3.33333	420.933	0.0200803	37	43	42	11	14	13	122	38	80	1.47357	0	29.99	4.90641	0.2	4.5	1
MPN522	643251	643883	+	632	210	tRNA modifications/processing	1	0	0	0	0	0	0	61.9	NE	0	0	5.65209	3.79147	2.36967	1.89573	0.947867	0.473934	0	3.46667	620.867	0.0165079	19	21	18	5	6	6	58	17	37.5	1.22172	0	49.99	5.64357	0.4	-10	1
MPN523	644038	644955	-	917	305	Lipoprotein	0	0	0	1	0	1	0	0.7	E	0	0	10.1365	0.607903	2.73556	1.82371	0.911854	0	0	3.4	756.333	0.0111475	117	138	134	60	69	75	389	204	296.5	3.30057	1	214.51	7.7449	0.6	4.1	1
MPN524	645545	645904	-	359	119	Cytoskeleton	0	0	0	0	0	0	0	89.9	NE	1	83.2016	5.90693	12.426	7.10059	7.10059	1.77515	0	1	8.6	5741.27	0.0722689	42	40	40	11	15	14	122	40	81	2.15406	1	63.79	5.99526	0.4	-10	1
MPN525	646644	647885	+	1241	413	DNA synthesis/modifications/repair/conformation + Adhesins/attachment organelle	0	0	0	0	0	0	0	0.1	E	0	0	6.05006	0.966184	1.69082	1.44928	1.20773	0	0	2.33333	59.2	0.00564972	55	64	70	14	19	21	189	54	121.5	1.29481	0	3.18	1.66903	0.2	-10	1
MPN526	647866	648852	+	986	328	Conserved hypothetical proteins	0	0	0	0	0	0	0	0.4	E	0	0	6.4472	4.25532	2.73556	3.03951	1.51976	0	0	5.53333	1346.87	0.0168699	31	41	43	11	12	14	115	37	76	1.42139	0	148.83	7.21752	0.6	6.55	1
MPN527	649107	649784	-	677	225	Conserved hypothetical proteins	0	0	0	0	1	0	0	17.3	F	0	0	6.05563	5.30973	5.30973	3.9823	2.65487	0	1	5.33333	783.4	0.0237037	30	36	43	14	16	10	109	40	74.5	1.28138	0	11.17	3.48156	0.2	-10	1
MPN528	649839	650393	+	554	184	Phosphate metabolism	0	0	0	0	0	0	0	0.7	E	0	0	8.21889	3.24324	3.24324	4.32432	1.62162	0	1	3.53333	6689.13	0.0192029	94	98	101	45	52	57	293	154	223.5	3.88747	1	477.84	8.90038	0.8	7.3	1
MPN529	650917	651246	-	329	109	DNA synthesis/modifications/repair/conformation	0	0	0	0	0	0	0	51.5	NE	0	0	8.26021	26.3636	30.9091	43.6364	7.27273	0	1	16.7333	36610.5	0.153517	44	43	46	26	28	16	133	70	101.5	3.59513	1	229.98	7.84536	0.6	6.56	1
MPN530	651395	651805	+	410	136	Conserved hypothetical protein	0	0	0	0	0	0	0	4	E	0	0	9.39422	17.5182	17.5182	24.0876	9.48905	0	1	13.6667	3200.2	0.10049	67	70	63	33	32	38	200	103	151.5	4.29569	1	876.51	9.77563	0.8	8.34	1
MPN531	651802	653949	-	2147	715	Protein homeostasis	0	0	0	0	0	0	0	68.5	NE	0	0	7.1944	14.5251	10.4749	2.93296	1.95531	0	1	38.2	19151.1	0.0534266	143	153	169	52	51	63	465	166	315.5	1.58134	1	482.35	8.91394	0.8	7.33	1
MPN532	654125	654973	-	848	282	Lipid/CoA metabolism	0	0	0	0	0	0	0	2.5	E	0	0	9.15106	6.00707	3.88693	1.41343	2.4735	0	1	7.4	1465.4	0.0262411	88	99	98	45	47	43	285	135	210	2.28082	1	212.43	7.73084	0.6	7.58	1
MPN533	654981	656153	-	1172	390	Fermentation	0	0	0	0	0	0	0	15.5	F	0	0	9.62451	16.1125	20.7161	24.2967	2.30179	0	1	33.4	10750.6	0.085641	235	240	249	129	139	147	724	415	569.5	4.51232	1	1302.18	10.3467	0.8	8.22	1
MPN534	656494	656916	+	422	140	DNA recombination	0	0	0	0	0	0	0	81.7	NE	0	0	5.59229	6.38298	2.83688	0.70922	1.41844	0	1	3.2	388.8	0.0228571	18	28	33	6	11	15	79	32	55.5	1.63438	1	0	0	0	-10	1
MPN535	656922	657542	+	620	206	DNA recombination + DNA synthesis/modifications/repair/conformation	0	0	0	0	0	0	0	76.5	NE	0	0	5.2397	7.24638	3.86473	1.44928	1.93237	0	1	4.8	743.8	0.023301	24	20	28	12	12	8	72	32	52	1.30258	0	0	0	0	-10	1
MPN536	657517	658440	+	923	307	DNA recombination + DNA synthesis/modifications/repair/conformation	0	0	0	0	0	0	0	75.9	NE	0	0	5.36732	3.24675	1.94805	2.92208	1.94805	0	0	5.26667	507.533	0.0171553	39	39	42	9	20	10	120	39	79.5	1.2464	0	0	0	0	-10	0
MPN537	658426	659664	-	1238	412	DNA synthesis/modifications/repair/conformation	0	0	0	0	0	0	0	52.2	NE	0	0	6.16532	1.45278	1.93705	0.968523	1.69492	0	1	5	544.2	0.0121359	85	105	105	41	44	36	295	121	208	2.45491	1	7.92	2.9855	0.2	-10	1
MPN538	659782	660267	+	485	161	Ribosome	0	0	0	0	0	0	0	0	E	0	0	9.63124	1.85185	4.32099	4.93827	3.08642	0	1	3	253.467	0.0186335	108	102	109	78	81	78	319	237	278	18.0324	1	410.18	8.68011	0.8	6.62	1
MPN539	660305	660673	+	368	122	Ribosome	0	0	0	0	0	0	0	0	E	0	0	9.98922	0.813008	0.813008	2.43902	1.62602	0	0	0.8	16.2667	0.00655738	113	111	110	96	98	94	334	288	311	41.8635	1	613.13	9.26005	0.8	6.39	1
MPN540	660680	660853	+	173	57	Ribosome	0	0	0	0	0	0	1	7.1	E	0	0	10.2925	6.89655	8.62069	10.3448	6.89655	0	1	2.06667	239.867	0.0362573	43	44	44	36	31	43	131	110	120.5	15.2167	1	140.73	7.13679	0.6	5.03	1
MPN541	660863	661126	-	263	87	Ribosome	0	0	0	0	0	0	1	11.3	E	0	0	8.88651	13.6364	12.5	20.4545	4.54545	0	1	6.93333	4539.47	0.0796935	39	43	37	24	26	24	119	74	96.5	4.04034	1	432.6	8.75689	0.8	5.87	1
MPN542	661187	661843	+	656	218	Conserved hypothetical protein	0	0	0	0	0	0	0	0.6	E	0	0	7.85342	5.47945	6.39269	4.56621	2.73973	0	1	6.4	4599.4	0.0293578	73	77	82	35	40	30	232	105	168.5	2.44775	1	75.26	6.23381	0.4	4.68	1
MPN543	661848	662783	+	935	311	tRNA synthases	0	0	0	0	0	0	0	4.5	E	0	0	5.92062	3.52564	2.5641	1.60256	0.641026	0	1	5.46667	1562.33	0.0175777	38	51	56	20	21	18	145	59	102	1.35836	0	48.33	5.59485	0.2	5.38	1
MPN544	662783	664777	+	1994	664	Conserved hypothetical protein	0	0	0	0	0	0	0	1.6	E	0	0	4.75412	4.96241	1.35338	1.35338	2.10526	0	1	10.9333	1041.4	0.0164659	54	46	62	12	21	23	162	56	109	1.41826	0	31.31	4.96855	0.2	5.52	1
MPN545	664761	665609	-	848	282	RNA degradation + Ribosome	0	0	0	0	0	0	0	59.1	NE	0	0	6.83393	18.7279	20.4947	6.71378	3.53357	0	1	24.4667	18769.8	0.0867612	37	40	45	6	16	14	122	36	79	1.47109	0	130.12	7.0237	0.6	7.44	1
MPN546	665599	666585	-	986	328	Lipid/CoA metabolism	0	0	0	0	0	0	0	0.3	E	0	0	7.29883	4.55927	0.911854	1.21581	2.43161	0	1	3.93333	2469.47	0.0119919	55	83	73	30	29	29	211	88	149.5	1.67508	1	180.34	7.49458	0.6	7.62	1
MPN547	666585	668261	-	1676	558	Lipid/CoA metabolism	0	0	0	0	0	0	0	0.2	E	0	0	7.47062	2.32558	1.43113	1.25224	2.32558	0	0	6	1350.93	0.0107527	160	163	159	59	80	96	482	235	358.5	2.47132	1	336.01	8.39236	0.8	7.45	1
MPN548	668316	669296	-	980	326	rRNA and rProtein modifications/processing	0	0	0	0	0	0	0	83.1	NE	0	0	6.56401	7.64526	6.11621	3.36391	1.22324	0	1	11.4	3005.07	0.0349693	35	34	29	14	17	20	98	51	74.5	1.36777	0	15.97	3.99729	0.2	4.34	1
MPN549	669283	670260	-	977	325	DNA recombination/Signal Transduction	0	0	0	0	0	0	0	1.2	E	0	0	6.93327	3.58209	2.68657	1.49254	2.38806	0	1	5.73333	923.933	0.017641	86	96	99	45	45	40	281	130	205.5	2.03436	1	230.6	7.84925	0.6	7.35	1
MPN550	670253	671416	-	1163	387	tRNA modifications/processing	0	0	0	0	0	0	0	47.5	NE	0	0	6.76671	3.60825	1.80412	1.80412	1.54639	0	1	7.2	2095.8	0.0186047	57	65	76	24	22	36	198	82	140	1.6809	1	59.97	5.90617	0.4	6.89	1
MPN551	671403	672248	-	845	281	DNA recombination	1	0	0	0	0	0	0	15.8	F	0	0	6.29466	4.25532	3.5461	1.06383	3.19149	0	1	4.8	914.4	0.0170819	29	39	32	6	11	10	100	27	63.5	1.44588	0	50.22	5.65019	0.4	4.67	1
MPN552	672255	673064	-	809	269	Conserved hypothetical proteins	0	0	0	0	0	0	0	0.3	E	0	0	6.86987	3.76712	1.36986	1.71233	1.71233	0	0	3.66667	417.2	0.0136307	40	32	31	10	14	14	103	38	70.5	1.65973	1	58.31	5.86567	0.4	7.34	1
MPN553	673057	674751	-	1694	564	tRNA synthases	0	0	0	0	0	0	0	0.4	E	0	0	7.88177	2.0339	2.20339	1.52542	2.71186	0	0	6.06667	911.933	0.0107565	142	165	148	56	70	63	455	189	322	1.74669	1	270.18	8.07778	0.6	7.6	1
MPN554	674751	675065	-	314	104	DNA recombination + DNA synthesis/modifications/repair/conformation	0	0	0	0	0	0	0	3.2	E	0	0	9.43817	9.52381	5.71429	4.7619	0.952381	0	1	4.06667	1406.33	0.0391026	32	34	32	15	19	17	98	51	74.5	3.77021	1	84.66	6.40361	0.4	6.44	1
MPN555	675067	675648	-	581	193	Ribosome	0	0	0	0	0	0	0	0.2	E	0	0	10.2289	1.54639	2.06186	4.12371	2.57732	0	1	2.66667	544.867	0.0138169	126	130	118	71	85	77	374	233	303.5	5.97353	1	1216.59	10.2486	0.8	7.88	1
MPN556	675691	677304	-	1613	537	tRNA synthases	0	0	0	0	0	0	0	0.6	E	0	0	8.18029	2.97398	3.15985	1.85874	1.48699	0	1	7.13333	1384.73	0.0132837	173	182	176	75	109	99	531	283	407	2.56533	1	674.45	9.39757	0.8	8.08	1
MPN557	677332	679170	+	1838	612	tRNA modifications/processing	0	0	0	0	0	0	0	2.2	E	0	0	5.97584	3.58891	2.93638	1.30506	1.46819	0	1	10.8	2983.2	0.0176471	74	80	93	31	32	31	247	94	170.5	1.43321	0	121.21	6.92136	0.4	6.91	1
MPN558	679163	679738	+	575	191	rRNA and rProtein modifications/processing	0	0	0	0	0	0	0	86.3	NE	0	0	6.22559	11.4583	7.29167	2.08333	2.60417	0	1	6.86667	1651.87	0.0359511	34	34	39	11	11	15	107	37	72	1.39451	0	156.74	7.29223	0.6	7.85	1
MPN559	679692	680399	+	707	235	Conserved hypothetical protein	0	0	0	0	0	1	0	0.5	E	0	0	5.96504	2.3622	1.5748	1.1811	3.54331	0.393701	1	3.53333	223.267	0.0150355	20	19	25	12	13	11	64	36	50	1.28635	0	41.25	5.36632	0.2	5.19	1
MPN560	680477	681793	-	1316	438	Arg metabolism	0	0	0	0	0	0	0	69.8	NE	0	0	7.53769	19.8178	15.0342	5.46697	4.32802	0	1	31.2	22215.1	0.0712329	129	137	140	76	70	78	406	224	315	3.33734	1	253.12	7.98368	0.6	7.4	1
MPN561	681847	682488	+	641	213	Nucleotide metabolism/Salvage	0	0	0	0	0	1	0	42	NE	0	0	5.358	3.73832	1.86916	2.33645	3.27103	0	1	3.6	383.933	0.0169014	30	41	33	10	19	18	104	47	75.5	1.24632	0	42.75	5.41785	0.2	7.68	1
MPN562	682485	683231	-	746	248	Vitamin/Folate metabolism	0	0	0	0	0	0	0	1.8	E	0	0	7.27748	3.21285	1.20482	2.00803	0.803213	0	1	3	279.067	0.0120968	82	91	89	45	50	49	262	144	203	2.36941	1	105.81	6.72533	0.4	7.17	1
MPN563	683224	684525	-	1301	433	Signal transduction	0	0	0	0	0	0	0	2.6	E	0	0	7.35829	4.37788	3.22581	1.38249	2.07373	0	1	7.8	1454.47	0.0180139	121	139	126	70	87	81	386	238	312	2.14673	1	57.86	5.85449	0.4	6.45	1
MPN564	684729	685784	-	1055	351	Fermentation + Redox balance + Nucleotide metabolism/Salvage	1	0	0	0	0	0	0	74.1	NE	0	0	10.1454	17.3295	16.7614	15.9091	5.11364	0	1	30.5333	167387	0.0869896	223	233	235	154	147	158	691	459	575	7.73667	1	31.19	4.96301	0.2	-10	1
MPN565	685998	686456	-	458	152	Conserved hypothetical protein	0	0	0	0	1	0	0	6	E	0	0	6.41213	3.82775	1.43541	1.91388	2.39234	0	1	3.6	244.067	0.0236842	20	17	21	4	10	2	58	16	37	1.15458	0	24.2	4.59694	0.2	6.06	1
MPN566	686626	687339	-	713	237	Lipid/CoA metabolism	0	0	0	0	0	0	0	79	NE	0	2.80505	8.0373	9.2437	2.10084	2.52101	1.68067	0	1	6.93333	4901.53	0.0292546	29	35	34	8	15	17	98	40	69	1.47441	0	246.14	7.94334	0.6	7.89	1
MPN567	687343	690453	-	3110	1036	Adhesins/attachment organelle	0	0	0	0	0	0	0	74.4	NE	0	1.47625	7.98871	24.7353	29.5476	25.5053	10.1059	0	1	131.133	108831	0.126577	284	293	336	106	143	152	913	401	657	2.06375	1	173.53	7.43904	0.6	6.46	1
MPN568	690553	691428	-	875	291	Ribosome	0	0	0	0	0	0	0	63.9	NE	0	0	6.28823	4.12979	2.35988	0.589971	1.47493	0	1	5.33333	804.133	0.0183276	43	45	43	12	22	20	131	54	92.5	1.28345	0	65.84	6.04089	0.4	5.19	1
MPN569	691416	691880	-	464	154	RNA degradation + rRNA and rProtein modifications/processing	0	0	0	0	0	0	0	33	F	0	0	6.31545	6.45161	3.87097	2.58065	3.22581	0	1	4.06667	4428.87	0.0264069	25	20	24	11	9	10	69	30	49.5	1.69906	1	10.4	3.37851	0.2	-10	1
MPN570	691864	692253	-	389	129	Conserved hypothetical protein	0	0	0	0	0	1	0	79.8	NE	0	0	3.30948	7.69231	3.84615	3.84615	0.769231	0	1	3.73333	623.667	0.0289406	9	9	13	5	8	6	31	19	25	2.27895	1	0	0	0	-10	0
MPN571	692255	694237	-	1982	660	Protein secretion + DNA recombination	0	0	0	0	1	0	0	80.4	NE	0	0	2.91331	3.93343	2.118	1.81543	1.96672	0.151286	1	13	1820.53	0.019697	20	25	21	7	11	9	66	27	46.5	1.09341	0	0	0	0	-10	0
MPN572	694341	695678	-	1337	445	Proteases	0	0	0	0	0	0	0	0.7	E	0	0	10.6107	4.03587	3.81166	2.24215	3.36323	0	1	8.6	1734.53	0.0193258	313	308	325	200	208	220	946	628	787	9.56248	1	1749.87	10.773	0.8	7.42	1
MPN573	695692	697323	-	1631	543	Protein homeostasis	0	0	0	0	0	0	0	0.7	E	0	1.22624	9.81305	3.67647	2.57353	1.65441	2.02206	0	1	8.2	1056.47	0.0151013	340	358	362	214	231	232	1060	677	868.5	7.05245	1	2188.95	11.096	0.8	8.38	1
MPN574	697326	697676	-	350	116	Protein homeostasis	0	0	0	0	0	0	0	5	E	0	0	9.73323	10.2564	11.1111	13.6752	4.2735	0	1	7.2	48291.6	0.062069	51	57	61	38	38	40	169	116	142.5	8.8783	1	1389.42	10.4403	0.8	8.47	1
MPN575	697864	698193	-	329	109	Conserved hypothetical proteins	0	0	0	0	1	0	0	85.2	NE	0	0	5.16142	3.87597	2.32558	3.10078	1.55039	0	1	2.8	427.8	0.0256881	19	21	17	13	10	9	57	32	44.5	1.28508	0	1.82	0.863938	0.2	4.46	1
MPN576	698685	699905	-	1220	406	Vitamin/Folate metabolism	0	0	0	0	0	0	0	5.1	E	0	0	8.50222	14.2506	7.61671	5.89681	3.4398	0	1	21.4	5847.27	0.0527094	216	227	222	123	124	124	665	371	518	4.68294	1	556.19	9.11943	0.8	8	1
MPN577	700067	701107	-	1040	346	Conserved hypothetical protein	0	0	0	0	0	0	0	80.9	NE	0	2.41379	4.17796	2.06718	2.58398	2.84238	3.35917	0	1	7	691.867	0.0202312	25	22	28	5	8	13	75	26	50.5	1.21289	0	0	0	0	7.74	0
MPN578	701545	701847	+	302	100	Conserved hypothetical protein	0	0	0	0	0	0	1	84	NE	0	0	0.418159	4.9505	0.990099	1.9802	0.990099	0	0	1.66667	251.067	0.0166667	1	2	0	0	1	0	3	1	2	0.5	0	0	0	0	-10	0
MPN579	701863	702192	-	329	109	Conserved hypothetical protein	0	0	0	0	0	0	0	87.9	NE	0	0	6.27377	12.7273	4.54545	3.63636	3.63636	0	1	5.46667	1609.8	0.0501529	28	21	22	6	12	10	71	28	49.5	1.43027	0	0	0	0	-10	0
MPN580	702334	702756	-	422	140	Membrane Protease	0	0	0	0	0	0	0	81.1	NE	0	11.1374	4.4656	4.25532	1.41844	2.83688	2.83688	0	0	2.33333	461.4	0.0166667	9	9	6	2	5	3	24	10	17	1.10185	0	0	0	0	-10	0
MPN581	702824	703621	-	797	265	Conserved hypothetical protein	0	0	0	0	0	0	0	86.1	NE	0	0	8.59092	3.38346	2.63158	1.50376	1.8797	0	0	4.53333	810.4	0.0171069	53	65	65	32	30	32	183	94	138.5	1.81475	1	0	0	0	-10	0
MPN582	703797	705116	-	1319	439	Lipoprotein	0	0	0	1	0	1	0	83.7	NE	0	6.21683	4.5905	3.86364	1.81818	2.72727	2.5	0	1	8.73333	1434.33	0.0198937	21	27	32	6	4	6	80	16	48	1.10469	0	13.55	3.76022	0.2	-10	1
MPN583	705554	706231	-	677	225	Conserved hypothetical protein	0	0	0	0	0	0	0	84.7	NE	0	3.10192	6.18668	3.09735	2.65487	2.21239	3.09735	0	1	5	740.2	0.0222222	11	16	18	3	3	6	45	12	28.5	1.17024	0	0	0	0	-10	0
MPN584	706735	707142	-	407	135	Conserved hypothetical protein	0	0	0	0	0	0	0	81.6	NE	0	8.35381	5.14846	2.94118	1.47059	2.20588	2.20588	0	0	2.53333	519.733	0.0187654	16	13	18	6	6	8	47	20	33.5	1.66774	1	0	0	0	-10	0
MPN585	707204	708112	-	908	302	Lipoprotein	0	0	0	1	0	1	0	82	NE	0	7.59912	5.28875	5.28053	1.65017	1.9802	1.32013	0	1	6	1435.6	0.0198675	28	24	27	6	6	10	79	22	50.5	1.21049	0	15.93	3.99367	0.2	-10	1
MPN586	708186	709229	-	1043	347	Lipoprotein	0	0	0	1	0	0	0	76.6	NE	0	10.5465	5.1637	3.16092	3.44828	2.01149	1.43678	0	1	6.6	1115.6	0.0190202	45	40	43	10	22	15	128	47	87.5	1.35087	0	0	0	0	-10	0
MPN587	709105	709557	-	452	150	Lipoprotein	0	0	0	1	0	1	0	81.3	NE	0	4.42478	6.74009	4.63576	2.64901	3.31126	1.3245	0	0	2.46667	210.467	0.0164444	38	43	39	19	16	26	120	61	90.5	2.18279	1	0	0	0	-10	0
MPN588	709615	711210	-	1595	531	Lipoprotein	0	0	0	1	0	1	0	73.7	NE	0	0	7.89645	4.13534	2.25564	3.94737	1.12782	0	1	11.4667	9921.07	0.0215945	170	165	164	62	74	88	499	224	361.5	2.33034	1	13.77	3.78346	0.2	6.29	1
MPN589	711423	711896	-	473	157	Conserved hypothetical protein	0	0	0	0	0	0	0	76.6	NE	0	19.6617	3.47536	2.53165	1.26582	1.89873	1.26582	0	0	2.2	271.067	0.0140127	9	10	7	1	2	3	26	6	16	1.11614	0	0	0	0	-10	0
MPN590	712037	712690	-	653	217	Lipoprotein	0	0	1	1	1	1	0	78.6	NE	0	3.82848	5.35972	4.12844	3.21101	3.66972	1.83486	0	1	4.93333	556.333	0.0227343	21	14	26	11	8	9	61	28	44.5	1.56025	1	1.6	0.678072	0	-10	0
MPN591	712847	713908	-	1061	353	Lipoprotein	0	0	1	1	0	0	0	69.2	NE	0	15.2686	8.21226	1.9774	1.69492	2.82486	1.69492	0	0	4.53333	394.867	0.0128423	136	134	141	74	65	71	411	210	310.5	3.14513	1	44.71	5.48253	0.2	7.53	1
MPN592	714431	715996	-	1565	521	Membrane Protease	0	0	0	0	0	1	0	71.6	NE	0	5.94249	10.0221	7.66284	9.1954	9.00383	3.06513	0	1	25.6	37362.1	0.0491363	248	263	270	143	151	183	781	477	629	4.83818	1	86.41	6.43313	0.4	6.74	1
MPN593	716097	716465	-	368	122	Conserved hypothetical protein	0	0	0	0	0	0	0	91.9	NE	0	0	8.05766	34.1463	30.0813	37.3984	12.1951	0	1	21.4	267591	0.17541	47	45	49	19	24	23	141	66	103.5	2.88513	1	34.08	5.09085	0.2	-10	1
MPN594	716691	717059	-	368	122	Conserved hypothetical protein	0	0	0	0	1	0	0	71.9	NE	0	0	7.45122	11.3821	7.31707	7.31707	4.87805	0	1	7.46667	23592.7	0.0612022	44	35	39	18	16	19	118	53	85.5	2.92056	1	0	0	0	-10	0
MPN595	716977	717435	-	458	152	Pentose Pathway	0	0	0	0	0	0	0	29.7	F	0	0	7.55517	6.53595	4.57516	3.92157	3.26797	0	1	3.53333	271.467	0.0232456	61	54	54	19	29	13	169	61	115	2.92531	1	133.44	7.06005	0.6	5.82	1
MPN596	717435	718649	-	1214	404	Cell Division	0	0	0	0	1	0	0	79.2	NE	0	0	6.63101	6.14035	2.45614	2.10526	2.2807	0	1	15.4667	3424.4	0.0382838	54	62	56	21	20	24	172	65	118.5	1.33918	0	36.17	5.17672	0.2	-10	1
MPN597	719144	719545	-	401	133	ATPase	0	0	0	0	0	0	0	21.7	F	0	0	8.49975	2.98507	0	0.746269	4.47761	0	1	1.4	71	0.0105263	39	41	44	13	28	22	124	63	93.5	1.96773	1	93.74	6.55059	0.4	8.09	1
MPN598	719548	720975	-	1427	475	ATPase	0	0	0	0	0	0	0	0.4	E	0	0	9.16918	3.57143	2.73109	2.31092	2.10084	0	1	6.2	30710.3	0.0130526	205	240	224	102	111	128	669	341	505	2.42303	1	642.89	9.32843	0.8	8.49	1
MPN599	720975	721814	-	839	279	ATPase	0	0	0	0	0	0	0	0.1	E	0	0	8.71695	2.14286	1.07143	1.42857	1.07143	0	0	2.86667	352.2	0.0102748	63	69	76	39	38	44	208	121	164.5	2.76573	1	136.68	7.09466	0.6	8.19	1
MPN600	721814	723370	-	1556	518	ATPase	0	0	0	0	0	0	0	0.6	E	0	0	8.87964	2.31214	2.31214	1.54143	2.89017	0	1	6.06667	429.667	0.0117117	219	235	238	151	141	145	692	437	564.5	3.29247	1	411.77	8.68569	0.8	8.22	1
MPN601	723373	723909	-	536	178	ATPase	0	0	0	0	0	0	0	0.7	E	0	0	8.34866	2.7933	1.67598	2.23464	2.23464	0	1	3	542.667	0.0168539	66	67	60	29	36	36	193	101	147	2.43235	1	98.9	6.6279	0.4	8.19	1
MPN602	723902	724525	-	623	207	ATPase	0	0	0	0	0	1	0	0.4	E	0	0	9.35353	1.92308	2.88462	2.88462	2.40385	0	1	3.2	3656.4	0.0154589	85	97	92	34	48	52	274	134	204	2.30451	1	190.25	7.57175	0.6	8.07	1
MPN603	724528	724845	-	317	105	ATPase	0	0	0	0	1	0	0	0	E	0	0	9.49563	2.83019	0.943396	4.71698	4.71698	0	1	1.93333	757.067	0.0184127	65	67	66	39	43	40	198	122	160	5.3387	1	6.14	2.61824	0.2	8.59	1
MPN604	724848	725729	-	881	293	ATPase	0	0	0	0	1	0	0	1	E	0	0	9.1383	2.86624	3.82166	2.86624	0.636943	0	1	5.46667	6574.33	0.0186576	124	133	134	65	56	70	391	191	291	3.45074	1	120.58	6.91385	0.4	7.93	1
MPN605	725695	726168	-	473	157	ATPase	0	0	0	0	1	0	0	1.6	E	0	0	8.67607	1.26582	1.89873	1.26582	0	0	0	1.73333	147.8	0.0110403	46	51	43	18	19	18	140	55	97.5	1.90916	1	20.72	4.37295	0.2	-10	1
MPN606	726174	727544	-	1370	456	Glycolysis	0	0	0	0	0	0	0	0.4	E	0	0	9.95483	4.15755	2.62582	1.96937	3.28228	0	1	8.06667	11387.2	0.0176901	229	242	235	128	139	144	706	411	558.5	4.59942	1	1530.03	10.5793	0.8	8.27	1
MPN607	727599	728072	+	473	157	Protein homeostasis	0	0	0	0	0	0	0	82.9	NE	0	0	6.96353	20.2532	19.6203	5.6962	5.6962	0	1	13.4667	12900.3	0.0857749	32	28	30	7	11	13	90	31	60.5	1.4826	0	234.02	7.87049	0.6	6.77	1
MPN608	728069	728746	-	677	225	Ions/Phosphate transport + Phosphate metabolism	0	0	0	0	0	0	0	46.5	NE	0	0	6.62589	2.21239	3.09735	0	1.32743	0	1	2.4	243.4	0.0106667	40	45	49	20	17	22	134	59	96.5	1.60156	1	167.94	7.3918	0.6	6.39	1
MPN609	728749	729738	-	989	329	Ions/Phosphate transport + Phosphate metabolism	0	0	0	0	0	0	0	33.5	F	0	0	6.64312	13.3333	7.57576	1.21212	3.33333	0	1	15.6667	4888.73	0.047619	24	35	28	10	8	19	87	37	62	1.94684	1	140.33	7.13268	0.6	7.43	1
MPN610	729723	731678	-	1955	651	Ions/Phosphate transport + Phosphate metabolism	0	0	0	0	1	0	0	34.5	F	0	0	5.9463	4.44785	3.83436	1.68712	2.30061	0	1	14.3333	2887.53	0.0220174	83	91	91	27	44	31	265	102	183.5	1.36472	0	51.23	5.67892	0.4	7.26	1
MPN611	731678	732796	-	1118	372	Ions/Phosphate transport + Phosphate metabolism	0	0	0	0	1	1	0	36.3	F	0	0	7.04845	2.59067	2.84974	2.33161	2.59067	0	0	7.26667	997.933	0.0195341	47	65	56	21	35	22	168	78	123	1.64806	1	227.37	7.8289	0.6	8.5	1
MPN612	733077	736070	-	2993	997	DNA recombination	0	0	0	0	0	1	0	84.4	NE	0	0	3.20973	3.50701	1.70341	2.20441	2.10421	0.200401	1	19.4	3314.73	0.0194584	8	17	15	4	2	2	40	8	24	1.03203	0	16.59	4.05224	0.2	-10	1
MPN613	736185	737219	-	1034	344	DNA recombination	0	0	0	0	1	0	0	84.6	NE	0	3.09478	1.78174	3.18841	1.15942	2.6087	1.15942	0.57971	0	6.33333	1497.8	0.0184109	2	1	5	0	1	1	8	2	5	0.833333	0	0	0	0	-10	0
MPN614	737155	738159	-	1004	334	DNA recombination	0	0	0	0	0	1	0	83.9	NE	0	0	2.63378	3.81232	3.22581	2.05279	2.05279	0	1	6.6	837.867	0.0197605	6	9	4	2	5	1	19	8	13.5	1.01852	0	0	0	0	-10	0
MPN615	738245	738994	-	749	249	DNA synthesis/modifications/repair/conformation	0	0	0	0	0	0	0	49.7	NE	1	79.0235	5.41893	6.23306	2.71003	1.08401	0.542005	0	1	6.2	1042.67	0.0248996	46	45	50	28	25	30	141	83	112	4.41554	1	34.09	5.09128	0.2	-10	1
MPN616	739424	739822	-	398	132	Ribosome	0	0	0	0	0	0	0	5	E	0	0	9.17344	3.7594	2.25564	6.01504	1.50376	0	1	2.53333	93.8	0.0191919	90	87	91	58	64	59	268	181	224.5	7.57212	1	486.02	8.92487	0.8	6.25	1
MPN617	739828	740268	-	440	146	Ribosome	0	0	0	0	0	0	0	0.3	E	0	0	10.0877	4.08163	2.72109	7.48299	2.04082	0	1	3.6	2011.67	0.0246575	102	101	105	78	88	78	308	244	276	10.1865	1	41.48	5.37434	0.2	6.42	1
MPN618	740299	742344	-	2045	681	DNA synthesis/modifications/repair/conformation	0	0	0	0	0	0	0	1.7	E	0	0	6.76226	5.71848	2.34604	1.17302	1.75953	0	1	13.7333	1986.87	0.0201664	122	142	138	49	49	59	402	157	279.5	1.66764	1	184.6	7.52826	0.6	5.79	1
MPN619	742353	745199	-	2846	948	DNA synthesis/modifications/repair/conformation	0	0	0	0	0	0	0	18.7	F	0	0	6.67767	5.16333	2.95047	1.58061	1.89673	0	1	17.8667	3593.2	0.0188467	187	213	207	79	103	106	607	288	447.5	1.53996	1	153.78	7.26472	0.6	6.66	1
MPN620	745177	747696	-	2519	839	Conserved hypothetical proteins	0	0	0	0	0	0	0	13.7	F	0	0.793966	6.41349	6.66667	1.90476	1.54762	2.14286	0	1	20.2667	3277.33	0.0241557	102	105	89	33	50	37	296	120	208	1.38104	0	106.76	6.73823	0.4	7.18	1
MPN621	747742	749427	-	1685	561	RNA degradation	0	0	0	0	0	0	0	0.3	E	0	0	8.62924	4.09253	1.77936	1.24555	2.66904	0	1	7.26667	1128.93	0.0129531	226	256	236	129	148	132	718	409	563.5	3.3472	1	340.96	8.41346	0.8	6.72	1
MPN622	749432	749692	-	260	86	Ribosome	0	0	0	0	0	0	1	8.6	E	0	0	10.3039	10.3448	13.7931	22.9885	3.44828	0	1	6.86667	4168.13	0.079845	43	43	43	36	32	32	129	100	114.5	6.54775	1	96.09	6.58631	0.4	6.06	1
MPN623	749850	751202	+	1352	450	RNA synthesis	0	0	0	0	0	0	0	44.4	NE	0	0	7.77285	20.1774	21.9512	26.1641	4.43459	0	1	46.4667	36455.5	0.103259	154	155	148	75	71	73	457	219	338	2.50191	1	60.01	5.90713	0.4	3.69	1
MPN624	751224	751421	+	197	65	Ribosome	1	0	0	0	0	0	1	44.9	NE	0	0	9.96699	29.1667	34.7222	51.3889	12.5	0	1	14	83657.5	0.215385	43	45	38	25	28	28	126	81	103.5	4.46883	1	124.84	6.96394	0.4	6.51	1
MPN625	751465	751890	+	425	141	Oxidative homeostasis	0	0	0	0	0	0	0	72.4	NE	0	0	9.26692	28.169	28.8732	35.9155	1.40845	0	1	20.8	91894.6	0.147518	74	82	86	44	54	52	242	150	196	6.86763	1	818.72	9.67723	0.8	7.21	1
MPN626	752121	752543	+	422	140	DNA recombination + Transcription factor	0	0	0	0	0	0	0	82	NE	0	0	2.67068	4.04624	1.7341	1.7341	2.31214	0	0	3.33333	893.6	0.0238095	15	19	20	4	6	6	54	16	35	1.26287	0	0	0	0	-10	0
MPN627	752540	754258	-	1718	572	Glycolysis	0	0	0	0	0	0	0	6.4	E	0	0	8.35584	4.53752	4.363	3.31588	2.44328	0	1	9.46667	2621.67	0.0165501	213	245	223	87	100	117	681	304	492.5	2.25367	1	439.33	8.77916	0.8	8.03	1
MPN628	754263	755789	-	1526	508	Glycolysis	0	0	0	0	0	0	0	0.1	E	0	0	7.97274	4.12574	2.55403	1.17878	1.96464	0	1	7.06667	6198.6	0.0139108	143	164	171	61	89	86	478	236	357	2.14814	1	277.98	8.11884	0.6	7.21	1
MPN629	755782	756516	-	734	244	Glycolysis	0	0	0	0	0	0	0	0.3	E	0	0	8.19278	10.2041	4.4898	2.44898	1.22449	0	1	6.4	8118.93	0.0262295	83	87	90	46	51	55	260	152	206	3.04147	1	535.5	9.06474	0.8	7.93	1
MPN630	756569	757783	-	1214	404	Lipid/CoA metabolism	0	0	0	0	1	0	0	1.1	E	0	0	6.24535	4.56731	3.60577	1.68269	1.92308	0	1	9.13333	4343.6	0.0226073	140	141	153	81	85	75	434	241	337.5	5.85105	1	79.78	6.31796	0.4	7.29	1
MPN631	757870	758766	+	896	298	Protein synthesis factors	0	0	0	0	0	0	0	0.4	E	0	0	9.03065	5.35117	3.67893	2.34114	3.67893	0	1	6.93333	18572.5	0.0232662	161	164	162	97	98	94	487	289	388	3.83059	1	842.06	9.71778	0.8	7.27	1
MPN632	758747	759475	+	728	242	Nucleotide metabolism/Salvage	0	0	0	0	0	1	0	0.5	E	0	0	8.12585	2.05761	1.23457	1.23457	1.64609	0	0	2.33333	488	0.00964187	56	64	61	25	21	24	181	70	125.5	1.83039	1	61.88	5.9514	0.4	6.96	1
MPN633	759578	760321	+	743	247	Conserved hypothetical proteins	1	0	1	0	0	0	0	90.9	NE	0	8.47914	7.20254	11.6935	5.64516	2.41935	2.01613	0	1	11.9333	4484.27	0.0483131	87	92	92	44	49	38	271	131	201	2.50702	1	0	0	0	-10	1
MPN634	760403	760948	+	545	181	Conserved hypothetical proteins	0	0	1	0	0	0	0	88.3	NE	0	0	5.5175	3.2967	2.74725	1.64835	2.1978	0	1	3.93333	681.8	0.0217311	27	26	23	10	8	12	76	30	53	1.4129	0	0	0	0	-10	0
MPN635	761504	762562	+	1058	352	Conserved hypothetical proteins	0	1	0	0	0	0	0	89.8	NE	0	2.01401	3.85148	4.46194	3.14961	1.5748	2.09974	0	1	8.2	1680.6	0.0232955	25	23	20	6	7	11	68	24	46	1.14118	0	0	0	0	-10	0
MPN636	762639	763193	+	554	184	Protein synthesis factors	0	0	0	0	0	0	0	0.9	E	0	0	7.77918	14.5161	2.68817	4.83871	4.30108	0	1	7.06667	1426.93	0.0384058	69	74	86	40	38	45	229	123	176	2.76199	1	666.38	9.3802	0.8	7.11	1
MPN637	763193	764380	+	1187	395	Lipid/CoA metabolism	0	0	0	0	1	0	0	0.3	E	0	0	5.84652	1.76768	1.26263	1.76768	2.52525	0	1	3.86667	342.867	0.00978903	38	41	48	11	13	13	127	37	82	1.4675	0	56.38	5.81711	0.4	-10	1
MPN638	764400	765527	+	1127	375	DNA synthesis/modifications/repair/conformation	0	0	0	0	0	0	0	82.6	NE	0	0	8.78637	34.0426	31.383	16.4894	3.7234	0	1	58.1333	104525	0.155022	142	139	159	57	56	79	440	192	316	2.77395	1	766.73	9.58257	0.8	8.33	1
MPN639	765524	766387	-	863	287	Lipoproteins	0	0	0	1	1	1	0	84.7	NE	0	0	5.52213	5.11945	5.11945	2.38908	1.70648	0	1	6.26667	1486.47	0.0218351	20	18	17	7	5	7	55	19	37	1.10747	0	33.13	5.05007	0.2	6.36	1
MPN640	766395	767297	-	902	300	Lipoproteins	0	0	0	1	1	1	0	84.4	NE	0	18.4035	5.32703	4.65116	3.32226	2.65781	1.99336	0	1	6.93333	60364.7	0.0231111	31	32	29	14	12	12	92	38	65	1.80693	1	10.28	3.36177	0.2	-10	1
MPN641	767297	768127	-	830	276	Lipoproteins	0	0	0	1	0	1	0	78.5	NE	0	5.3012	5.75612	7.58123	2.88809	3.61011	3.2491	0	1	8.06667	1710.67	0.0292271	16	23	21	7	7	6	60	20	40	1.12422	0	56.93	5.83112	0.4	4.04	1
MPN642	768130	768969	-	839	279	Lipoproteins	0	0	0	1	0	1	0	87.4	NE	0	20.2622	5.97703	4.28571	3.57143	2.85714	1.42857	0	1	6.46667	861.867	0.023178	30	28	37	12	9	8	95	29	62	1.31578	0	22.05	4.46271	0.2	5.41	1
MPN643	768969	769877	-	908	302	Lipoproteins	0	0	0	1	0	1	0	88.3	NE	0	3.4141	5.83214	5.94059	4.9505	3.63036	2.64026	0	1	9.2	2125.07	0.0304636	25	23	26	7	5	8	74	20	47	1.19903	0	47.55	5.57137	0.2	5.79	1
MPN644	769798	770649	-	851	283	Lipoproteins	0	0	0	1	0	1	0	89.3	NE	0	7.40306	4.87206	4.57746	2.8169	3.52113	2.46479	0	1	7.13333	1605.33	0.0252061	10	12	19	2	0	5	41	7	24	0.934649	0	10.73	3.42358	0.2	-10	1
MPN645	770652	771503	-	851	283	Lipoproteins	0	0	0	1	0	1	0	91.2	NE	0	3.40776	5.31857	4.92958	2.46479	2.46479	1.76056	0	1	6	1012.87	0.0212014	10	17	18	6	6	7	45	19	32	1.15512	0	15.9	3.99095	0.2	5.68	1
MPN646	771503	772336	-	833	277	Lipoproteins	0	0	0	1	0	1	0	91.5	NE	0	0	5.32976	4.67626	2.15827	1.79856	2.8777	0	1	6.13333	1949.8	0.022142	13	14	17	4	2	2	44	8	26	1.04433	0	36.69	5.19731	0.2	5.24	1
MPN647	772359	773231	-	872	290	Lipoproteins	0	0	0	1	0	1	0	90.8	NE	0	0	5.92842	3.43643	3.09278	1.37457	1.03093	0	0	4.86667	696.333	0.0167816	28	31	37	5	11	5	96	21	58.5	1.17592	0	31.41	4.97315	0.2	4.13	1
MPN648	773342	773752	-	410	136	Lipoproteins	0	0	0	1	1	1	0	94.8	NE	0	0	6.26045	21.8978	11.6788	4.37956	2.91971	0	1	9	5551.73	0.0661765	27	12	20	10	11	10	59	31	45	2.0392	1	0	0	0	-10	0
MPN649	774639	775049	-	410	136	Lipoproteins	0	0	0	1	0	0	0	86.6	NE	0	0	4.08963	4.37956	2.91971	2.91971	2.18978	0	0	2.86667	514.467	0.0210784	6	7	4	2	2	4	17	8	12.5	1.19444	0	0	0	0	-10	0
MPN650	775034	775339	-	305	101	Lipoproteins	0	0	0	1	0	1	0	84.4	NE	0	0	6.05846	7.84314	9.80392	2.94118	3.92157	0	1	3.06667	794.2	0.030363	37	27	36	15	15	13	100	43	71.5	2.14197	1	0	0	0	-10	0
MPN651	776337	777476	+	1139	379	Glycolysis	0	0	0	0	1	1	0	80	NE	0	0	1.80672	4.41176	2.94118	2.45098	1.71569	0	1	10.4	2374.73	0.0274406	1	4	4	2	1	3	9	6	7.5	1	0	0	0	0	-10	0
MPN652	777481	778557	+	1076	358	Glycolysis	0	0	0	0	0	0	0	86.9	NE	0	0	3.92124	5.67568	3.51351	3.51351	1.62162	0	1	9.46667	3171	0.0264432	19	13	6	1	4	2	38	7	22.5	1.04937	0	28.02	4.80839	0.2	7.92	1
MPN653	778538	778969	+	431	143	Glycolysis	0	0	0	0	0	0	0	78.3	NE	0	4.64037	5.35242	11.1111	4.86111	2.77778	0.694444	0.694444	1	5.33333	1753.87	0.037296	11	10	14	4	6	7	35	17	26	1.5689	1	50.9	5.66959	0.4	7.53	1
MPN654	779342	779731	-	389	129	Lipoproteins	0	0	0	1	1	1	0	78.5	NE	0	27.7635	3.44579	6.15385	2.30769	1.53846	0.769231	0	1	2.66667	441.133	0.0206718	4	4	2	1	0	1	10	2	6	0.833333	0	0	0	0	-10	0
MPN655	780338	780622	+	284	94	Cytoskeleton	0	0	0	0	0	0	0	76	NE	0	22.9642	6.67562	7.80488	5.85366	2.92683	4.87805	0	1	6.93333	1235.27	0.0737589	34	36	39	14	15	17	109	46	77.5	1.4002	0	75.8	6.24413	0.4	5.75	1
MPN656	781095	781910	-	815	271	Ribosome	0	0	0	0	0	0	0	1.5	E	0	0	5.74276	3.67647	1.47059	1.47059	2.57353	0	0	3.8	452.067	0.0140221	35	28	43	13	11	13	106	37	71.5	1.48028	0	6.6	2.72247	0.2	5.36	1
MPN657	781879	783084	-	1205	401	Oxidative homeostasis	0	0	0	0	1	0	0	61.8	NE	0	0	7.37421	7.71144	5.47264	2.98507	2.48756	0	1	12.8667	6177.6	0.0320865	113	123	124	61	65	61	360	187	273.5	2.5924	1	22.96	4.52105	0.2	-10	1
MPN658	783100	783459	-	359	119	Ribosome	0	0	0	0	0	0	0	2.4	E	0	0	8.51925	1.66667	0.833333	3.33333	1.66667	0	1	1.4	16.5333	0.0117647	65	67	76	51	50	53	208	154	181	6.25776	1	335.92	8.39197	0.8	6.5	1
MPN659	783443	784138	-	695	231	tRNA modifications/processing	0	0	0	0	0	0	0	0	E	0	0	9.33443	1.72414	3.01724	3.44828	1.2931	0	1	2.6	126.4	0.0112554	125	130	133	67	67	81	388	215	301.5	5.50715	1	25	4.64386	0.2	3.94	1
MPN660	784141	784407	-	266	88	Ribosome	0	0	0	0	0	0	1	6.1	E	0	0	9.65952	4.21053	6.31579	9.47368	2.10526	0	1	3.8	851.8	0.0431818	62	60	64	41	45	51	186	137	161.5	10.2933	1	192.07	7.58549	0.6	6.45	1
MPN661	784489	786138	-	1649	549	Ions/Phosphate transport	0	0	0	0	1	0	0	30.2	F	0	0	7.26125	3.63636	1.81818	2.54545	1.63636	0	1	11.3333	1513.8	0.0206436	111	110	116	38	45	58	337	141	239	2.25481	1	49.95	5.64241	0.4	7.21	1
MPN662	786139	786594	-	455	151	Oxidative homeostasis	0	0	0	0	0	0	0	45.1	NE	0	0	9.27274	19.7368	28.9474	41.4474	2.63158	0	1	19.5333	48541.5	0.12936	76	81	75	41	39	46	232	126	179	4.11896	1	284.36	8.15157	0.6	-10	1
MPN663	786558	787262	-	704	234	Protein synthesis factors	0	0	0	0	0	0	0	23	F	0	0	8.91709	2.97872	2.97872	2.97872	2.55319	0	1	5	1037.93	0.0213675	107	114	98	67	76	71	319	214	266.5	4.9517	1	158.05	7.30424	0.6	6.77	1
MPN664	787269	788141	-	872	290	Lipid/CoA metabolism	0	0	0	0	0	0	0	1.1	E	0	0	10.4749	3.78007	2.4055	2.06186	2.4055	0	1	3.8	473	0.0131034	168	177	183	113	119	127	528	359	443.5	5.54387	1	167.52	7.38819	0.6	6.57	1
MPN665	788141	789325	-	1184	394	Protein synthesis factors	0	0	0	0	0	0	0	0.2	E	0	0	11.6462	0.759494	2.53165	1.77215	1.51899	0	1	4.06667	160273	0.0103215	335	339	348	291	286	282	1022	859	940.5	21.0428	1	2648.77	11.3711	0.8	8.09	1
MPN666	789410	790165	+	755	251	Conserved hypothetical proteins	0	0	0	0	1	0	0	61.4	NE	0	0	8.68902	10.3175	7.93651	4.7619	1.5873	0	1	10.8667	6056.67	0.0432935	57	56	57	25	30	23	170	78	124	2.63074	1	101.68	6.66789	0.4	8.02	1
MPN667	790153	791028	+	875	291	Lipid/CoA metabolism + Glycocalyx	0	0	0	0	0	1	0	14.6	F	0	0	7.71428	8.21918	2.39726	1.36986	1.71233	0	1	6	3388.2	0.0206186	73	83	70	23	35	41	226	99	162.5	1.84472	1	99.43	6.63561	0.4	7.77	1
MPN668	791025	791447	-	422	140	Oxidative homeostasis	0	0	0	0	0	0	0	62.2	NE	0	0	9.39547	22.695	21.9858	23.4043	4.96454	0	1	16.1333	34881.3	0.115238	63	71	81	49	48	56	215	153	184	7.49543	1	125.31	6.96936	0.4	7.71	1
MPN669	791473	792672	+	1199	399	tRNA synthases	0	0	0	0	0	0	0	0.2	E	0	0	5.87845	1.25	2.25	1.5	1.75	0	0	4.66667	217.133	0.0116959	108	105	111	60	53	51	324	164	244	1.79306	1	162.12	7.34092	0.6	8.03	1
MPN670	792712	793749	-	1037	345	Conserved hypothetical proteins	0	0	0	0	1	0	0	9.5	E	0	0	8.7205	18.75	13.8021	8.85417	3.125	0	1	27.6	49964.3	0.08	115	130	130	59	58	68	375	185	280	3.06243	1	371.44	8.53699	0.8	7.85	1
MPN671	794302	796431	-	2129	709	Proteases	0	0	0	0	1	0	0	0.4	E	0	0	9.19883	1.5493	3.38028	4.22535	2.25352	0	1	12.8	63256.1	0.0180536	335	355	374	210	210	219	1064	639	851.5	3.44064	1	625.29	9.28838	0.8	7.42	1
MPN672	796612	797181	-	569	189	Nucleotide metabolism/Salvage	1	0	0	0	0	0	0	0	E	0	0	9.67586	1.57895	1.57895	1.05263	2.63158	0	1	1.86667	70.1333	0.00987654	109	113	110	55	67	60	332	182	257	3.53298	1	8.45	3.07895	0.2	4.06	1
MPN673	797139	797648	-	509	169	Conserved hypothetical proteins	0	0	0	0	0	0	0	0.7	E	0	0	9.84312	1.17647	1.76471	1.76471	2.35294	0	1	2	88.4667	0.0118343	97	91	95	57	67	65	283	189	236	4.76233	1	96.19	6.58782	0.4	8.05	1
MPN674	797819	798757	+	938	312	Fermentation + Oxidative homeostasis + Redox balance	0	0	0	0	1	0	0	41.7	NE	0	0	9.82593	22.3565	18.7311	6.94864	2.1148	0	1	28.8	100757	0.0923077	143	161	173	65	84	82	477	231	354	3.80021	1	1850.3	10.8535	0.8	7.96	1
MPN675	799162	799467	-	305	101	Conserved hypothetical proteins	0	0	0	0	0	0	0	73	NE	0	40.1442	7.00788	13.6691	12.9496	5.03597	2.15827	0	1	8.53333	2780.07	0.0844884	44	51	47	25	28	29	142	82	112	2.32349	1	22.72	4.50589	0.2	-10	1
MPN676	799858	800178	+	320	106	Conserved hypothetical proteins	0	0	0	0	0	0	0	69.3	NE	0	0	3.37145	4.87805	1.62602	2.43902	3.25203	0	1	2.2	418.667	0.0207547	0	0	1	2	0	0	1	2	1.5	0.333333	0	0	0	0	-10	0
MPN677	800735	802012	-	1277	425	Nucleotide metabolism/Salvage	0	0	0	0	0	0	0	0.6	E	0	0	7.41152	0.938967	0.938967	1.87793	1.87793	0	0	3.4	102.8	0.008	90	103	95	43	45	52	288	140	214	1.67385	1	176.38	7.46254	0.6	7.96	1
MPN678	801993	803447	-	1454	484	tRNA synthases	0	0	0	0	0	0	0	0.1	E	0	0	8.55619	1.03093	1.64948	1.23711	2.68041	0	1	5.8	781.867	0.0119835	166	162	158	77	77	76	486	230	358	2.26457	1	266.3	8.05691	0.6	8.26	1
MPN679	803434	804225	-	791	263	rRNA and rProtein modifications/processing	0	0	0	0	0	0	0	71.3	NE	0	0	7.94687	3.0303	2.65152	3.40909	2.27273	0	1	5	552.333	0.0190114	45	47	47	23	15	24	139	62	100.5	1.94773	1	58.04	5.85898	0.4	5.95	1
MPN680	804218	805375	-	1157	385	Protein secretion	0	0	0	0	1	0	0	1.1	E	0	0	7.77114	2.07254	0.777202	1.03627	1.29534	0	0	2.66667	182.333	0.00692641	141	142	140	70	65	72	423	207	315	2.31534	1	81.87	6.35526	0.4	6.46	1
MPN681	805356	805712	-	356	118	RNA degradation	0	0	0	0	0	1	0	0.4	E	0	0	9.0871	0	3.36134	1.68067	1.68067	0	1	1.06667	4.6	0.00903955	61	56	61	35	30	32	178	97	137.5	3.45145	1	0	0	0	-10	1
MPN682	805702	805848	-	146	48	Ribosome	0	0	0	0	0	0	1	1.7	E	0	0	9.09265	4.08163	2.04082	6.12245	2.04082	0	0	1.2	1361.93	0.025	21	22	20	10	17	11	63	38	50.5	1.87634	1	53.88	5.75168	0.4	-10	1
MPN683	805871	806890	-	1019	339	Unassigned transporters	0	0	0	0	0	0	0	5.1	E	0	0	8.01943	4.41176	2.05882	1.17647	1.47059	0	1	4.86667	1069.2	0.0143559	76	103	100	35	48	49	279	132	205.5	2.57091	1	118.54	6.88923	0.4	7.12	1
MPN684	806892	812540	-	5648	1882	Unassigned transporters	0	0	0	0	1	0	0	0.7	E	0	0	7.86662	1.32767	1.22146	1.16835	1.85874	0	1	18.1333	1076.13	0.00963514	310	351	330	127	162	140	991	429	710	2.07441	1	174.74	7.44907	0.6	5.97	1
MPN685	812546	813400	-	854	284	Unassigned transporters	0	0	0	0	0	0	0	1	E	0	0	10.1872	3.15789	2.45614	2.45614	1.75439	0	1	4.53333	529.867	0.0159624	124	132	130	75	83	78	386	236	311	4.3113	1	222.27	7.79617	0.6	4.86	1
MPN686	813468	814787	-	1319	439	DNA synthesis/modifications/repair/conformation	0	0	0	0	0	0	0	0.6	E	0	0	7.27181	1.59091	1.81818	1.59091	1.81818	0	0	4.26667	315.067	0.00971906	99	118	121	49	46	60	338	155	246.5	1.8421	1	282.85	8.14389	0.6	7.7	1
MPN687	814787	815539	-	752	250	Conserved hypothetical proteins	0	0	0	0	0	0	0	11.1	E	0	0	7.87541	15.5378	25.0996	44.2231	8.76494	0	1	28.8	13501.1	0.1152	61	68	68	26	20	30	197	76	136.5	1.71607	1	102.16	6.67469	0.4	3.99	1
MPN688	815526	816338	-	812	270	DNA synthesis/modifications/repair/conformation + Cell Division	0	0	0	0	0	0	0	23.3	F	0	0	8.04003	22.5092	25.4613	46.1255	5.53506	0	1	40.4667	185267	0.149877	117	126	131	51	66	62	374	179	276.5	4.29204	1	593.26	9.21252	0.8	8.13	1
