# Supplementary material for: ProTInSeq: transposon insertion tracking by ultra-deep DNA sequencing to identify translated large and small ORFs
Source: Nat Commun. 2024 Mar 7;15:2091. doi: 10.1038/s41467-024-46112-2 (PMC10920889; doi:10.1038/s41467-024-46112-2)
Supplement: Supplementary file 14 — Supplementary Data 10 [file 41467_2024_46112_MOESM14_ESM.xlsx]

## Sheet: Sheet1
locus_id	start	end	strand	ntlen	aalen	aa_seq	avgR_ps_sel	avgI_ps_sel	avg_dens_ps_sel	Ribo_Seq_footprints_R1_frame1	Ribo_Seq_footprints_R1_frame2	Ribo_Seq_footprints_R1_frame3	Ribo_Seq_footprints_R2_frame1	Ribo_Seq_footprints_R2_frame2	Ribo_Seq_footprints_R2_frame3	Ribo_Seq_footprints_R1	Ribo_Seq_footprints_R2	Ribo_Seq_footprints_average	RCV	MS	ProTInSeq	RanSEPs	Ribo-Seq	Validated	Function	SmProt2
mpneu00054	12250	12279	+	29	9	MLNGLLAFA	13.3333	0.133333	0.45977	0	0	0	0	0	0	0	0	0	0	0	1	0	0	0	0	0
mpneu00056	12364	12411	+	47	15	MIKRSFWRNRENTWH	2985.47	3.73333	7.94326	9	7	11	5	4	5	27	14	20.5	4.36822	0	1	1	0	0	0	0
mpneu09884	12381	12491	+	110	36	MKKSWKHLALGTSPISNLMKSSKILSLKQNLKSSKL	6802	2.53333	2.30303	20	17	14	10	13	10	51	33	42	14.0062	0	1	0	0	0	0	0
mpneu00123	22912	22962	+	50	16	MWLMMEKFWKWVTMNN	901.533	2.53333	5.06667	12	10	13	6	4	9	35	19	27	3.00178	0	1	1	0	0	0	0
mpneu00268	44119	44223	+	104	34	MRTIRLVTLRWTLPVNVTLSNTTSSVLVMSLTLV	1311.2	2.26667	2.17949	23	20	20	14	17	10	63	41	52	10.6514	0	1	0	0	0	0	0
mpneu00272	44572	44625	+	53	17	MKNKNELKQNGNKKKQS	9344.53	2.66667	5.03145	16	16	14	5	14	9	46	28	37	4.15341	0	1	1	0	0	0	0
mpneu24872	45736	46068	-	332	110	MEFSGNFNRQFKLNKPVIPVNTEYVTRKEFNEYKKSKDQRLTKIETELKSQVQRIQVVEDKVDRLTEVVIVQGQQIKELQVEQKNQGETLRLILKALEGINRRLDNLESK	1930.6	3.6	1.08434	16	19	21	6	12	10	56	28	42	1.45705	1	0	0	0	0	1	0
mpneu19790	46178	46294	-	116	38	MHRNNFAYWSIKQLILVDNKVAISSYFLNFTEKKGGMA	205.333	1.06667	0.91954	7	5	6	3	0	2	18	5	11.5	5.05635	0	0	0	1	0	0	0
mpneu05241	51377	51496	+	119	39	MADKFTNNCICPFYKSAKSRALFENWPVKKLINGRISKL	134.6	1.06667	0.896359	3	3	2	1	2	1	8	4	6	4.47222	0	0	0	1	0	1	0
mpneu24822	52399	52533	-	134	44	MVILKLMNHVVSCTNPVQGKPVTVKTKQFKERFKELNDNSHKHT	10423.5	3.53333	2.63682	13	15	16	8	7	8	44	23	33.5	2.75078	0	1	1	0	0	0	0
mpneu19673	61589	61693	-	104	34	MNFWFSSRSVYYHLQPILKRVREEKIYSNRVFFV	577.867	2.6	2.5	2	0	0	0	0	0	2	0	1	0.166667	0	1	0	0	0	0	0
mpneu00353	61729	61956	+	227	75	MLNWFKKIFFSDWGGAEDKQNKNKKNEQAVFVDKVMSRTDLTDEEKTNSSWLLSDVRWLFGRWLRLTKTTPWGSF	774.933	4.73333	2.08517	17	21	20	8	6	9	58	23	40.5	1.50938	0	1	1	0	0	0	0
mpneu10182	64770	64826	+	56	18	MKINDLISYYYAYFLERV	34.8	0.533333	0.952381	7	8	8	6	7	8	23	21	22	50.2698	0	0	0	1	0	0	0
mpneu00379	67165	67392	+	227	75	MLYYDDEDEYDTSNSGGVVDLAFLALIVVFLFTAFISWFGAWTCYKTRRFWKVINKPINVIATAFFNLGNLTFSL	4425.47	5.8	2.55507	24	28	22	13	14	12	74	39	56.5	2.54884	0	1	1	0	0	0	0
mpneu10191	67545	67796	+	251	83	MLKSTHNFLDKNIPLRKKWIEEKIASDELEGWEYTQIYPFLRKLSRRKRYHFLRALENGDKPTSVLTDRENQLSENQISQAHA	215.933	1.53333	0.61089	9	11	12	3	4	6	32	13	22.5	2.25758	0	0	1	0	0	0	0
mpneu10249	77280	77594	+	314	104	MRTTKWTWLAAMFNQKFPIKAPKAPFFKKKTPPVPPKNPVVTSTTPELKKTKIKKVKEAGDTNLWDKIKAKVKKHPYLFAVLVSFILLIALLGWLFAIPISQIP	884.733	5.13333	1.63482	39	34	38	21	20	15	111	56	83.5	1.76037	1	0	0	0	0	1	0
mpneu29543	91020	91079	-	59	19	MKQFKNKLTKESLRLCKRL	135.533	0.733333	1.24294	10	11	11	8	6	8	32	22	27	5.44533	0	0	0	1	0	1	0
mpneu00542	96178	96339	+	161	53	MSTKELAKQPKVNQERESILLPVLLAVFSMLFFMLLLALVLLYAIPGKVNNLN	16480.3	6.8	4.2236	20	15	18	8	8	6	53	22	37.5	1.6213	0	1	1	0	0	1	0
mpneu00599	108121	108237	+	116	38	MSNKTCFAFSNDRYVCQLLNYLQKSNKQRMISNKRRTN	244.733	2.13333	1.83908	4	4	3	0	0	2	11	2	6.5	0.791667	0	1	0	0	0	0	0
mpneu10454	108300	108395	+	95	31	MKIMNQMNEIVFKFINNIHLWCQKQRENKVA	14674.3	5.26667	5.54386	5	6	7	4	3	2	18	9	13.5	1.46111	0	1	0	0	0	0	0
mpneu19335	108239	108385	-	146	48	MFSLCFWHHRWMLLINLKTISFIWFMIFKRIHVFGWLLSHININIHCR	53.9333	2	1.36986	1	3	2	1	0	1	6	2	4	0.888889	0	1	0	0	0	0	0
mpneu05609	108650	108685	+	35	11	MHLHEKWIFLD	42	0.266667	0.761905	8	9	8	7	7	7	25	21	23	4.49041	0	0	0	1	0	0	0
mpneu00609	109846	110133	+	287	95	MEKETKKDLLSEVKNSFHSSNKNIKSEIILKNTSGNNIYLRSDARRLLPRIPYNTKSALLFTLLFAFLSGLSYGLASLCINFSFTSPQIFIVLIY	733.533	2.93333	1.02207	1	3	0	0	0	0	4	0	2	0.333333	0	1	1	0	0	1	0
mpneu19320	110096	110200	-	104	34	MNLINHIKVIIPKTRPTIKKRTPNKLRQWKFVAK	1038.47	3.73333	3.58974	5	2	8	2	0	2	15	4	9.5	1.525	0	1	0	0	0	1	0
mpneu00621	113257	113484	+	227	75	MMDDWLFCCLIYPTFSRFLNLFTSLQCWSSLKFKFIFFILCLKFTFTSRARSQWLFFLRFDFCIYGFNHNSTPSY	695.133	3.46667	1.52717	9	14	12	1	2	4	35	7	21	1.47487	0	1	0	0	0	0	0
mpneu00637	116917	117174	+	257	85	MKVLFTFQTLQRKEDLNMKKVKALRNLFLEKAEEKLKYPKIASMVAYFDPKEDGTCEFIMKIKTVNEVTDNEVKSEEKPLGTWKS	170.467	1.4	0.544747	5	6	8	3	3	3	19	9	14	2.38472	0	0	1	0	0	0	0
mpneu24364	117784	117918	-	134	44	MTNTGMLPNRPRRNSWARCALFLLVNDSAFGQSAVGVRLGGRLV	0	0	0	4	7	10	2	5	6	21	13	17	4.03016	0	0	0	1	0	1	0
mpneu10529	118206	118346	+	140	46	MHSLNINKKFFCIIFRLLTTLSTPKMFFQNWMQSVNFSESLILAQD	33.7333	0.933333	0.666667	18	14	14	15	14	13	46	42	44	83.1728	0	0	0	1	0	1	0
mpneu00648	118810	118932	+	122	40	MTTNYVPAVAVIHRSQALSGFIGRKASAGGLKSLVLKAAA	1.26667	0.2	0.163934	0	0	0	0	0	0	0	0	0	0	0	0	0	0	0	0	1
mpneu05667	119771	119833	+	62	20	MELSRNKVPLRERGGGSPPF	0	0	0	2	3	3	2	3	2	8	7	7.5	68.8333	0	0	0	1	0	0	0
mpneu10546	119808	120029	+	221	73	MGVDHLLSNGVFYFFFSSLIKINTKQNIKIHLFIGGKLNPNPCLVSQLTYLVRLYPVLKEHFRFFQNWKRQSF	6.8	0.4	0.180995	63	63	63	52	50	55	189	157	173	520.357	0	0	0	1	0	1	0
mpneu05686	121958	122014	+	56	18	MNGGRNYNGPKVAKFLVG	0.8	0.0666667	0.119048	0	0	0	0	0	0	0	0	0	0	0	0	0	0	0	0	1
mpneu05693	122405	122692	+	287	95	MTVRHTGRTGEKSGHSDPVVQYGMAIAQRIKATPGITGWYCPRVHIDGSVWHLDVDSSHPRAEAGSKGSAVRRLKRYVSWVQTVVRQVGPYLLCP	2.6	0.466667	0.162602	0	0	0	0	0	0	0	0	0	0	0	0	0	0	0	1	1
mpneu00679	122884	122973	+	89	29	MTLIGYRCKHSDMLSWVILIARGLIGSLW	3.6	0.333333	0.374532	3	4	3	3	4	3	10	10	10	699.028	0	0	0	1	0	0	0
mpneu05696	122942	123130	+	188	62	MLEDLLEAFGRKYAGLSFLFGAHVAVETPGSISNPAVKHSGAECSCFSENRKAPSVKKIKET	31.3333	0.466667	0.248227	7	5	6	7	5	6	18	18	18	994.494	0	0	0	1	0	0	0
mpneu10574	122967	123119	+	152	50	MVGNTQDCRFCLVPMSLWKHLVPFRTQQLSTVEPNVAVSVRIGKHQASRR	24.8	0.333333	0.219298	5	5	5	5	5	5	15	15	15	1138.43	0	0	0	1	0	0	0
mpneu29284	126213	126296	-	83	27	MNFHQQTHKHNQKRRKCCRLTGETSGS	51.4	0.266667	0.321285	13	12	16	8	11	10	41	29	35	4.19964	0	0	0	1	0	0	0
mpneu10617	129186	129458	+	272	90	MNEYPKSMKLVKLTRLHRFLKQVQLQLVPLFSQNFLQVLLALLNKPVNLFSENTTMKTNKKYAFAALLMQAQAKLPNSFKFFLSKKGGMA	1.53333	0.533333	0.196078	0	0	0	0	0	0	0	0	0	0	0	0	1	0	0	0	0
mpneu00722	134041	134307	+	266	88	MAPFFYLCNSFIRRATNGLFELISCCLALFKKWWVKINSLPLLKNSTGSLHAIKLNFFLRSNAPKRKRVNVGSKYFSKSRINQNHQLK	341.667	2.53333	0.952381	9	10	9	6	4	2	28	12	20	2.52593	0	1	1	0	0	1	0
mpneu10646	134994	135248	+	254	84	MSSLRNNWINLFSGGVIMSNFEFWLILQKGGFDYERWNKYLFSIFKKTFKRRPIDRVFEYLWNNFIWGLCWGYARWQLQNLYTC	2597.2	5.33333	2.09974	46	43	44	22	25	21	133	68	100.5	7.19094	0	1	1	0	0	1	0
mpneu00732	135088	135360	+	272	90	MIMKDETNICSQSLKRPLSEDQLIEYLSTYEITLFEVYAEDMLDGNCKIYIHAKGRPKDPDWKRKTDKKSLEIERYVKKFIKFLKREQKK	3049	5.4	1.98529	38	41	47	21	17	19	126	57	91.5	3.23127	1	1	1	0	1	0	0
mpneu05798	141638	141922	+	284	94	MLNLLEFALIVIVVAYLTTNKFEVENVFLYMKTKFFRFFVEIFKATINISSHNFKYVPIQDFSRPWNDRELYQKYNLTQEEWQYIENNISSYED	983.2	2.26667	0.798122	1	1	1	0	0	0	3	0	1.5	0.5	0	0	1	0	0	1	0
mpneu19077	146786	146938	-	152	50	MGVFVLIAFFEVLKVVLKTLKNKTLINSISGNLVLVSTYVRLDVLLFFEC	4193.73	2.8	1.84211	4	1	0	0	1	0	5	1	3	0.833333	0	1	0	0	0	1	0
mpneu05862	152090	152179	+	89	29	MQAGEFLRVLGEQFDISKLINANVTLLCC	86	0.533333	0.599251	19	19	16	11	14	14	54	39	46.5	4.47686	0	0	0	1	0	0	0
mpneu00824	152881	153006	+	125	41	MSLTPKRKRRLKLRRRVGFGANPNRKNLPAILLNMPMLTLV	488.8	1.93333	1.54667	26	22	19	16	16	14	67	46	56.5	3.30043	0	1	0	0	0	0	0
mpneu05870	153437	153598	+	161	53	MNSKLSTRASWCRNSSRIATGNWTRTNYYLKFRASGSTSFCCDWTYPWNWGNN	404.467	1.93333	1.20083	29	27	29	27	11	13	85	51	68	2.14145	0	1	0	0	0	1	0
mpneu00858	156124	156156	+	32	10	MSLLPTRFLI	1646.6	1.46667	4.58333	2	6	4	0	1	2	12	3	7.5	3.01389	0	1	0	0	1	0	0
mpneu00861	156295	156354	+	59	19	MAKKMMTIIIRHQNHKRKY	9447.87	2.53333	4.29379	3	3	3	1	2	0	9	3	6	1.5	0	1	0	0	1	0	0
mpneu24100	156280	156402	-	122	40	MVRIREQFDSVIRHQLLIFPLMILMTNYYRHHFFCHLWYC	1375.47	2.13333	1.74863	7	4	4	3	1	1	15	5	10	1.04167	0	1	0	0	0	0	0
mpneu00888	163345	163620	+	275	91	MTKIRLCLLILPPFKKRSIALPNTMPLSELVALASKIHSYKLKGLGEKLSKYYLIIFKQMQNIEAASLSELSQFIPANLAQKIKTFLKEND	372.067	2.6	0.945455	3	6	1	2	2	1	10	5	7.5	1.11111	0	0	1	0	0	1	0
mpneu10820	165516	165797	+	281	93	MSNTKKLRITSIEETIEIIVNSKLLAFGFYPVGLEDGTYELNVRIIFKEKTADSEKSSSVHPLQKEYYVREFLRFLERHKDSLAQQLLVVEDN	222.4	2.2	0.782918	10	7	10	4	0	3	27	7	17	0.988095	0	1	1	0	0	0	0
mpneu00915	167080	167235	+	155	51	MVTRGMETTAKSIDCKELGLSVTTKQQLHKLTLATIWLWDSLFFVFSYFCL	501.8	2.6	1.67742	20	14	15	4	9	3	49	16	32.5	1.54815	0	1	0	0	0	0	0
mpneu05966	169730	169936	+	206	68	MKKVKALRNLFLEKASEKLEYPKIASMVAYFDPKEDGTCEFIMKIKTVNEVADTETTNKEKPLGTWKS	1.33333	0.2	0.0970874	3	5	2	1	0	1	10	2	6	0.988889	0	0	1	0	0	0	0
mpneu10843	171798	171965	+	167	55	MNSIKTLANANFGRFNPLSFELLKFVFFLTLLKKQFKEACNEQVSTAKLVSARTK	589.133	1.8	1.07784	0	0	1	0	0	0	1	0	0.5	0.166667	0	0	1	0	0	0	0
mpneu23980	174913	175143	-	230	76	MSSLWLNPFCNVRKNGTKVKRKVVNKAGQNSKNGFQKETFWSKIPSSNGVGLERCFNNHLNMFYLHPLRCLGIKEV	57.6	0.733333	0.318841	1	2	2	0	2	0	5	2	3.5	0.666667	0	0	1	0	0	1	0
mpneu10922	190050	190190	+	140	46	MHKIKHYKPLKRKTWLNKVSKQRRERMSAKCYQPPKREVMQPTWKS	239.467	1.46667	1.04762	1	0	1	0	0	0	2	0	1	0.5	0	0	1	0	0	1	0
mpneu06080	192938	193081	+	143	47	MYVPNYFWHIKSNIIFYHSPKFQGYLSMRFKYGAVAFSGFLGLGDVG	3504.8	3.6	2.51748	13	11	15	4	8	9	39	21	30	3.48936	0	1	0	0	0	0	0
mpneu10933	192942	193061	+	119	39	MCQIIFDTSNQILFFIIPLNFRGIWVCDLNMVQLLLVAF	226	2.13333	1.79272	4	8	7	4	4	2	19	10	14.5	2.75893	0	1	0	0	0	0	0
mpneu01051	195502	195585	+	83	27	MMHKKKFLSRTSFASLVFAFRNSIECL	6677.93	4.4	5.3012	13	12	12	7	10	5	37	22	29.5	2.36658	0	1	1	0	0	1	0
mpneu01052	195787	195921	+	134	44	MKTELWRRWNRYCGSWFWNSLSQNPRSFYNGAKGWSFPNDIPKF	1911.27	1.93333	1.44279	20	18	19	18	15	12	57	45	51	7.41467	0	1	0	0	0	0	0
mpneu10947	196569	196823	+	254	84	MTIKKVKVTEKASVERMIEVLSDSEILSYLLSNKYTADGVNEIYVTMNIKDKDSNTQRKPDKMSLELELFLNQFIEFLKEQRKS	450.133	3.06667	1.20735	15	16	12	5	7	6	43	18	30.5	4.18403	0	0	1	1	0	1	0
mpneu01113	207448	207717	+	269	89	MQSWRQCLVTRKSFAKPLLLRLVKLEHQLRVDLAQTLPGRGYYLSVAALKLERKNFKALLQKRLKVSCSDAELDHIIACLKERESDVKA	262.867	1	0.371747	43	43	39	26	22	22	125	70	97.5	4.05826	1	0	1	0	1	1	0
mpneu28747	213879	214064	-	185	61	MTKLLVIDNRSGLFDFGLKDVVVKEIEYSQNYQVIAHVKNGTNRGMNGVKEEVNPWSNNRN	29.1333	0.466667	0.252252	21	17	23	10	11	13	61	34	47.5	9.42563	0	0	1	1	0	0	0
mpneu01149	215251	215448	+	197	65	MRAILTKRLTLSSRYLIPIMTKNPSFQFAVKWKQSLLKARVALKTKIMSKNWLPTLSALSANTVF	917.867	2.53333	1.28596	21	20	17	8	5	9	58	22	40	1.6452	0	1	1	0	0	1	0
mpneu23629	229606	229659	-	53	17	MENLTCLADLFDLTRRL	1.66667	0.0666667	0.125786	9	10	10	7	6	7	29	20	24.5	4.91376	0	0	0	1	0	0	0
mpneu28657	229602	229886	-	284	94	MPISNVSLSLTPKTRLSAMPWITVSFNERQLNPGKFWYLWKAQVAPLLSINCFNAWSIAVKDLPSSLSIVKYAFASWKILHAWRICSTSRADFK	54.8	0.666667	0.234742	11	11	10	6	7	7	32	20	26	4.63968	0	0	0	1	0	1	0
mpneu11154	241575	241853	+	278	92	MMVHRTKVRRAMELKMVRMIKQSTMVFVDIAVSQFLNGSVAKFVEPADFLGIRLRDAVKSTFNAAINNTSINFDKFIQYINDSLGSDFKQRQ	147.2	1	0.359712	9	10	8	4	3	2	27	9	18	1.4463	1	0	1	0	1	1	0
mpneu01305	243223	243384	+	161	53	MLIRLLDKIPNVLNLLMMVLLLSILVIQLKLMHQKVIMAMMESNKVKVIKETF	385.2	1.86667	1.15942	8	9	6	4	2	2	23	8	15.5	1.54167	0	1	0	0	0	0	0
mpneu01314	243967	244020	+	53	17	MLILKKMKRLRNLLTGF	1996.8	1.93333	3.6478	6	5	5	2	1	3	16	6	11	2.07778	0	1	1	0	0	1	0
mpneu11174	247404	247655	+	251	83	MKLIKLARFHRFLKQDQLQLVSLFSQNFLQVLLTPLNKPVNLFSENTTMKTNKKYAFAALLMQAQAKLPNSFKFFLSKKGGIT	4.33333	0.333333	0.132802	2	2	3	1	0	0	7	1	4	0.805556	0	0	1	0	0	1	0
mpneu01348	250000	250293	+	293	97	MRKGCIRMENARVLLIVFGIVLIFVGIGFLFWALRITLKRQKGGEATTSLTTNDPALKNFGRPSWWQRNNQLVLFLLATVFLMLGIGGLSSIPSMFK	6018.33	2.33333	0.796359	62	66	54	38	40	35	182	113	147.5	4.06882	0	0	1	0	1	1	0
mpneu01391	253156	253227	+	71	23	MANKEVIGKPMAFLFIMKVRGRL	31.5333	0.4	0.56338	6	6	6	7	5	5	18	17	17.5	6.79286	0	0	0	1	0	1	0
mpneu01393	253291	253347	+	56	18	MFLHACSKHLLSFFILQL	1522.87	2.26667	4.04762	13	14	15	9	7	9	42	25	33.5	7.67983	0	1	1	1	0	0	0
mpneu01394	253408	253512	+	104	34	MPLFLKQLHLSSYSYFSFSYLDIGCVKGFLGLSM	369.933	0.933333	0.897436	19	20	21	15	14	18	60	47	53.5	16.6819	0	0	0	1	0	0	0
mpneu01439	265573	265698	+	125	41	MLTINPPYSRGFEFVVCVPNMYLLVSFFCRMFWTTNNVFSD	69.6	1	0.8	5	5	9	4	4	7	19	15	17	19.4299	0	0	0	1	0	0	0
mpneu06430	265682	265750	+	68	22	MFLATKMLFDSEWKPIINRVSL	10336	5	7.35294	20	19	18	18	19	19	57	56	56.5	27.3405	0	1	1	1	0	0	0
mpneu01440	265717	265797	+	80	26	METDYKSRFPVAICTFSWTGYIKSFR	17.9333	0.266667	0.333333	22	26	23	18	21	18	71	57	64	10.3221	0	0	0	1	0	0	0
mpneu23373	266158	266406	-	248	82	MEANKKLPKLKLASSKLIKRGGKRNKPAALSKPKPTTKEGIETNKTTSTLITASINLPRNNPEIIPKIMPNKEPIKKEIKTT	91.4	0.8	0.322581	0	2	1	0	0	0	3	0	1.5	0.333333	0	0	1	0	0	1	0
mpneu23009	315244	315420	-	176	58	MCDFKKKSLLLTHCKLLNKAVSTSKRSFNSHLQCSFKKRTKTAIERLKSSKLSRFVPK	6.6	0.266667	0.151515	0	0	0	0	0	0	0	0	0	0	0	0	1	0	0	1	0
mpneu17903	324083	324139	-	56	18	MMTKKNLKQSLKMTFKRN	753.667	1.2	2.14286	3	3	3	0	0	0	9	0	4.5	0.666667	0	1	1	0	0	0	0
mpneu06742	326018	326077	+	59	19	MSCIKVGMLTRTVNNTMAK	70.6667	0.466667	0.79096	15	15	12	7	6	7	42	20	31	4.06905	0	0	0	1	0	0	0
mpneu17858	330404	330619	-	215	71	MVNNTLYRTEGGAEINLRLYSRSNRSLITSMCNNPKKPQRTPKPNACDVSYSYSKATSLKIIFSMAILRFW	289.333	1.53333	0.713178	0	0	0	1	0	0	0	1	0.5	0.333333	0	0	1	0	0	0	0
mpneu01832	331150	331281	+	131	43	MAGMSRGKRSCWKKQKEGKKRLKAIGSVELPQELFSHLLKDED	317.133	1.13333	0.86514	14	15	14	8	9	8	43	25	34	2.36369	0	0	1	0	0	1	1
mpneu06790	333107	333322	+	215	71	MEINTFIRLFLPVVGFSFVCSWDLINAYKKPLIAQKSDSFYFLKNIFLRFAIFFRLGRWNLSMERLFWAVF	1444.27	3	1.39535	15	16	20	11	9	11	51	31	41	3.17473	0	1	1	0	0	1	0
mpneu06798	334007	334093	+	86	28	MALILPLTKRIKIPKLVMIKLNKLEVIM	359.8	1.33333	1.55039	8	13	8	3	7	4	29	14	21.5	2.96284	0	1	0	0	0	1	0
mpneu01838	335362	335637	+	275	91	MPLKENFEKVQINDKGEKNENDTKGNTYTAKALELFKKVSQNEIVSYSDPSDFRSGKFRDAIGSNFNAIINSKGDFNKFISSFTASLGSDF	39.3333	1.06667	0.387879	16	19	23	11	10	12	58	33	45.5	1.79397	0	0	1	0	0	1	0
mpneu17824	336182	336460	-	278	92	MRWFKKELELGALLPTGINTIVDLFKKFNILIFVSSLNKLKDLFRNANKTCKKFWLNKETSCDWACFKKRWYLVNLMNLILFRYSWSKLPKK	238.6	1.66667	0.59952	0	0	0	0	0	2	0	2	1	0.166667	0	0	1	0	0	1	0
mpneu01851	337264	337512	+	248	82	MKKVKVLEKPSVERMIEVLSDSEILKFDFSCYYLPDGTNETLIRIFFQEKVSSSVVTKDKNSLRLDEYLKDFISFLKTQRKN	151.333	1.73333	0.698925	12	15	20	2	8	1	47	11	29	1.31944	1	0	0	0	0	1	0
mpneu01854	337783	337830	+	47	15	MEPLFSVVFWEFPPF	1139.47	1.6	3.40426	4	1	6	2	2	2	11	6	8.5	1.23611	0	1	1	0	0	1	0
mpneu17742	350720	350980	-	260	86	MRASSIPESSSITLKENLVKPQELAQLIMFLSTCTGCLMKFFPKSLTISFSFWTVTNWSGAIKSNSFKTQAPLPLLNNQRIGPLGL	124.8	1.13333	0.435897	1	2	2	0	1	2	5	3	4	0.916667	0	0	1	0	0	0	0
mpneu11743	352356	352445	+	89	29	MVTSMMISFKNDSRHRDWFSRNQTLWTIS	960.933	1.2	1.34831	23	23	23	15	14	15	69	44	56.5	3.87836	0	1	0	0	0	0	0
mpneu11763	358257	358385	+	128	42	MDSRPGAATSISSVRIWQAPPCTWTINPLQGENPCMCKREVA	2.86667	0.466667	0.364583	11	10	10	7	7	8	31	22	26.5	8.61028	0	0	0	1	0	0	0
mpneu06935	358319	358393	+	74	24	MHMNNKSTTRWEPLHVQTGSSLVW	1609.47	1.33333	1.8018	10	11	10	8	7	7	31	22	26.5	8.61028	0	0	1	1	0	0	0
mpneu11767	359109	359237	+	128	42	MPFFLGLLCGRVTIKAVSLALLHVIWSTTSTFIPKLVNCKPF	688.8	1.33333	1.04167	12	14	11	4	7	5	37	16	26.5	2.47215	0	1	0	0	0	1	0
mpneu01992	360424	360687	+	263	87	MPINLKGRSLDSALNFTTAQINYLIDLAIDLKRSKYQVAHPEPSLSGEEHCFTVPKRFYPYPLCLWSGCLWLGYGLHLHRPFWFQFW	193.6	1.8	0.684411	35	29	36	11	12	17	100	40	70	2.37108	0	0	1	0	0	1	0
mpneu06963	362363	362425	+	62	20	MRARLVLKLSSSYETTKTQN	134.733	1.46667	2.36559	7	7	6	2	3	1	20	6	13	1.31349	0	1	0	0	0	0	0
mpneu22682	364960	365127	-	167	55	MVDLSTNLFRVSITCKPLGLLFFELAFKVLLHNLQVSAVFLDSINRFAHRKDGVI	90.9333	1.93333	1.15768	2	0	0	0	0	2	2	2	2	0.416667	0	1	0	0	0	0	0
mpneu06979	365384	365464	+	80	26	MKNRSPLRSAVVVTVVMNFTNKHWLF	6651.6	2	2.5	24	26	24	19	24	19	74	62	68	4.66352	0	1	0	0	0	0	0
mpneu22641	373420	373599	-	179	59	MGGGKAVELLKVLLEVLWFTHFQAVFKATVDNNATFKESPQLRWQTDPVFCIKGNVEGS	163.333	2.33333	1.30354	2	1	2	0	0	1	5	1	3	0.666667	0	1	1	0	0	0	0
mpneu22637	374146	374433	-	287	95	MRDLYFSKLLAAALTVSATSTVVGFLVLLMSVFKALAIGLGWAISPNFFKTCVNSSSDNLSKISKAVGTRSLWCMRMSNGPACLKLKPRSGLSSW	98.1333	1.13333	0.39489	0	0	1	0	0	0	1	0	0.5	0.166667	0	0	1	0	0	1	0
mpneu11879	374655	374765	+	110	36	MNSLLKNPFCQLNKKLKRTPVFEVPNCLSLKRNNYV	3037.07	2.06667	1.87879	20	24	23	8	9	5	67	22	44.5	2.06117	0	1	0	0	0	0	0
mpneu07008	374804	374926	+	122	40	MKLTWWYRTTTISFMSCMKTRLLTMSFTRTRALLIRQSSR	7446.6	3.4	2.78689	32	29	29	23	21	19	90	63	76.5	8.4319	0	1	0	0	0	0	0
mpneu07011	375008	375151	+	143	47	MMILKLTALKQMSFSLVMTLTTRTCWAVKRTASCSKTVISTPMKFWT	7322.27	3.46667	2.42424	28	33	26	21	18	21	87	60	73.5	6.65503	0	1	0	0	0	1	0
mpneu07019	375536	375652	+	116	38	MVTRARLAWLTPMVLLIRKLELLRLMTSFKVLMKKRST	23096.8	3.33333	2.87356	27	24	21	18	17	14	72	49	60.5	10.0762	0	1	0	0	0	1	0
mpneu07021	375824	375964	+	140	46	MWVANTYWTVKQLRFLEDKTKLMLIPLALPYRFTQTKLKSSLKSRF	2759.2	4.13333	2.95238	27	20	24	8	6	9	71	23	47	1.88858	0	1	0	0	0	0	0
mpneu02048	376753	376833	+	80	26	MTRTIQLSTLATNWKTLSMKVFLTIR	14878	1.53333	1.91667	14	14	9	6	9	7	37	22	29.5	2.96693	0	1	0	0	0	0	0
mpneu07046	379475	379564	+	89	29	MVMALMVKKRMKKRLTPLVRFTFKQAVSI	3561.33	3.46667	3.89513	10	11	10	5	2	5	31	12	21.5	1.43182	0	1	1	0	0	0	0
mpneu17487	381191	381268	-	77	25	MLKGIPRKISPLRWYNWQLNCPSCT	67.6	0.533333	0.692641	0	0	0	0	0	0	0	0	0	0	0	0	0	0	0	0	1
mpneu07078	382877	383047	+	170	56	MTHRLQKKKRGLNQKFLPNCQPEPMKTTISFLVMVRHMWWELVKRPKIRIETFNNA	3306.2	2.53333	1.4902	38	40	39	13	17	14	117	44	80.5	3.12963	0	1	0	0	0	0	0
mpneu11903	383724	383888	+	164	54	MIITMRTSSTCTALSSLRKLHVRLTLTVFVMLTLWGHLSFTTLMHWKPLMGSGI	2518.67	2.66667	1.62602	19	28	16	4	9	5	63	18	40.5	1.81016	0	1	0	0	0	0	0
mpneu11910	384426	384524	+	98	32	MRRWPCLVRMMCMRSMANPCQTFQSRKCITNC	3212.87	1.8	1.83673	14	15	14	13	11	4	43	28	35.5	3.1032	0	1	0	0	0	0	0
mpneu02137	390061	390207	+	146	48	MWKKSRLITKRFTAKSNRLLMLNTPLLMPSWKNKCSTTWNNKRTLWNR	1791.47	2.86667	1.96347	15	17	15	11	15	9	47	35	41	3.41246	0	1	0	0	0	0	0
mpneu12010	408102	408200	+	98	32	MLPLQVKAFLLSHLSFFKMLLKVFVKIKITKI	1206.33	2.13333	2.17687	7	7	6	6	7	3	20	16	18	2.36905	0	1	0	0	0	1	0
mpneu12014	408453	408602	+	149	49	MHKMLEKVGVSFLHPKIYLNFSLELRLAKRTPLMMFMTWLVAVVLYFYK	340.133	2.4	1.61074	31	32	29	19	20	19	92	58	75	3.38219	0	1	0	0	0	0	0
mpneu17308	408440	408499	-	59	19	MGCKKLTPTFSSILCIHGN	97.9333	1.66667	2.82486	0	0	0	0	0	0	0	0	0	0	0	1	0	0	0	1	0
mpneu12016	408789	408866	+	77	25	MKMGLKLWFPIHHIPLVELVIKNPI	3942.8	2.26667	2.94372	9	10	7	2	4	3	26	9	17.5	1.51812	0	1	0	0	0	0	0
mpneu17300	409421	409507	-	86	28	MLYYQLVININVVKIYFDILNNILNFSS	10.2667	1.93333	2.24806	0	2	0	0	2	0	2	2	2	0.333333	0	1	0	0	0	0	0
mpneu12044	411978	412187	+	209	69	MEKLDFLKIKKDWTVPVEYQPSDQKIEWQSSRKIVQNLKNKLLSLGYEDISKGFDEIPKFLREKFKKST	16489.6	10.9333	5.23126	16	13	19	12	4	8	48	24	36	2.14444	0	1	1	0	0	0	0
mpneu02279	412117	412161	+	44	14	MKILARVLTKFLNS	2793.07	2	4.54545	3	3	1	0	1	1	7	2	4.5	1.61111	0	1	0	0	1	0	0
mpneu07215	412319	412354	+	35	11	MKMTESLKMFV	1131.93	2.13333	6.09524	1	0	1	0	0	0	2	0	1	0.333333	0	1	0	0	1	0	0
mpneu12046	412395	412472	+	77	25	MPRWKEWGYYIHQWPSFCFNKYLWI	19.5333	0.466667	0.606061	3	7	7	3	3	2	17	8	12.5	4.4881	0	0	0	1	0	0	0
mpneu02301	415099	415275	+	176	58	MLKLDSFKLLSINQVFNHRLLWKRKIKKIPQPFLPKNNWMACLNLLKKKRTMMSLFKS	5429.6	3.6	2.04545	22	21	14	5	18	7	57	30	43.5	2.13754	0	1	0	0	0	1	0
mpneu12057	415161	415295	+	134	44	MEKKNKKNTATVPTKEQLDGMFKSLEKEENYDVFVQVIKALGKM	61212	11.7333	8.75622	20	27	28	12	11	24	75	47	61	3.46714	0	1	1	0	0	0	0
mpneu27372	415044	415268	-	224	74	MNKDIIVLFFFKRFKHAIQLFFGRNGCGIFFIFLFHSNLWLKTWFIDNNLKLSNFNKADKSFEVIFKSFRDICN	69.8	3	1.33929	3	8	4	2	1	1	15	4	9.5	1.05556	0	1	1	0	0	1	0
mpneu22344	415360	415452	-	92	30	MQDWQSFSFSKNVTRLFLKREPSTKSSSIK	6830.33	4.4	4.78261	5	5	4	2	2	2	14	6	10	1.775	0	1	0	0	0	0	0
mpneu12063	415581	415637	+	56	18	MQNSYLLKTLMTKKKTKF	934.933	2.86667	5.11905	12	11	6	4	7	3	29	14	21.5	2.06277	0	1	1	0	0	0	0
mpneu07256	417593	417805	+	212	70	MIAKIKKVTKLAKETYLVIKVTSNHKTKQITNHHSEIASKEPPVVAMALPPLNLKYSGKIWPMVAAKQLK	94.1333	0.866667	0.408805	5	7	1	1	1	0	13	2	7.5	0.961905	0	0	1	0	0	1	0
mpneu02331	419686	419733	+	47	15	MVSTELMDVLFHIMW	0.0666667	0.0666667	0.141844	1	1	2	1	0	1	4	2	3	32.75	0	0	0	1	0	0	0
mpneu02387	429937	430029	+	92	30	MPLLSLISTTVWLVVCLSLTLLIMSILRVN	1174	2	2.17391	19	19	18	14	13	14	56	41	48.5	9.92614	0	1	0	0	0	0	0
mpneu02389	430234	430308	+	74	24	MWNINSKKLSRLSSLSWPKKAINI	966.867	2.93333	3.96396	2	6	4	1	0	1	12	2	7	0.944444	0	1	0	0	0	0	0
mpneu02393	430456	430560	+	104	34	MSPVLHWWINQTNSPRSCGKAFWKVQCWQSLFRE	10.2667	0.266667	0.25641	18	18	18	14	14	14	54	42	48	15.1349	0	0	0	1	0	0	0
mpneu12177	430506	430553	+	47	15	MRKSFLESSMLAKPF	12	0.0666667	0.141844	12	11	10	9	8	8	33	25	29	10.7347	0	0	0	1	0	1	0
mpneu12223	438525	438827	+	302	100	MVENTAGLNGPINGLFTLLDTFAYVTPVSGMKGGSQNNEEVQTTYPVKSDQKATAKIASLINASPLNSYGDDGDKKAIYPEVRGRQLQNIFDDWKTNKSC	72.5333	0.466667	0.154525	1	3	1	0	0	0	5	0	2.5	0.5	0	0	1	0	0	1	0
mpneu02442	442789	443091	+	302	100	MDPNQVRTKLRQSFGTDHSTQAKPQSLKTTTPVFGTNSGNIGSVLSGGGAGGADSTNSVDLSPVERVSGWLVGQLPSGGGGNSSEDIKSVQDTPIYIYIH	22.2	0.6	0.198675	6	8	5	4	2	2	19	8	13.5	1.23194	0	0	1	0	0	1	0
mpneu02449	444922	445053	+	131	43	MIANTRNSYSCTFINSPSSFRCWCFGRYFRFAIVCVPWLKSTF	287.267	2.06667	1.57761	23	21	21	14	11	11	65	36	50.5	3.00825	0	1	0	0	0	0	0
mpneu22145	447634	447834	-	200	66	MKTMKTKLNALANENKAEIIVNAIGFQDGGWRDNDFLDRLEVKEDKVVSVAKTLLKKEDNKLVFRY	168	1.8	0.9	1	3	2	3	0	1	6	4	5	0.888889	0	0	1	0	0	0	0
mpneu17012	449207	449341	-	134	44	MRIKRLRNYSLLLCAGLAGFGWLVGGSSFSKLSNKFPGIKEVNI	10675.1	3.6	2.68657	24	21	23	11	12	15	68	38	53	3.11143	0	1	1	0	0	1	0
mpneu22122	449704	449778	-	74	24	MITSPLIYTKTFSIKKTSIRLTDH	446.467	1.73333	2.34234	7	5	6	0	1	3	18	4	11	1.90159	0	1	0	0	0	0	0
mpneu22115	450352	450588	-	236	78	MIVVAFMWKMCPRMQLSKPSKTKTFISILITGTLLWRLTSPTLNLLCLQQVLTIQLNYLHLTLRMMRVFWVKMSVVRS	4477.13	2.8	1.18644	47	47	45	27	29	17	139	73	106	4.15094	0	1	0	0	0	1	0
mpneu22108	450922	450963	-	41	13	MSANASKRTLTTI	3215.6	1.73333	4.22764	12	12	9	5	5	7	33	17	25	2.95357	0	1	0	0	0	0	0
mpneu22092	452284	452400	-	116	38	MMNIILTSVFQNQLPENGIKTNLYGVIFARRFSTVLSG	6964.47	2.26667	1.95402	27	25	30	21	23	21	82	65	73.5	17.5383	0	1	0	0	0	0	0
mpneu12337	453573	453632	+	59	19	MSHVPELKLNVKSKSWNVN	418.067	2.13333	3.61582	12	16	13	11	12	12	41	35	38	5.01841	0	1	0	0	0	0	0
mpneu22023	463228	463332	-	104	34	MITLPKIRTTLRTCTRFMVNLLKTFVMTLVLAIA	1157.27	1.86667	1.79487	17	20	17	12	11	11	54	34	44	4.72868	0	1	0	0	0	0	0
mpneu27081	463890	463928	-	38	12	MSGQKWSSIKTI	0.0666667	0.0666667	0.175439	13	10	11	10	10	10	34	30	32	1932.09	0	0	0	1	0	0	0
mpneu22016	463900	463968	-	68	22	MLEFRAVTSLRSNHVRPEMEQH	50.2667	0.266667	0.392157	18	18	16	13	14	15	52	42	47	1301.02	0	0	0	1	0	0	0
mpneu27076	465639	465806	-	167	55	MLKRFIWMKAALRWWKNVHRNTSNPGIETLVKQLTTTLKTRNGLRVRASLNVTCR	1368.4	2.33333	1.39721	49	42	49	28	30	31	140	89	114.5	5.0899	0	1	1	0	0	0	0
mpneu16891	468998	469102	-	104	34	MHYFCFKSKIKTVFISWQMSLSSPMLVRAYMRVK	1109.33	3.66667	3.52564	14	12	12	8	9	10	38	27	32.5	8.08783	0	1	0	0	0	0	0
mpneu07561	469169	469267	+	98	32	MAAFATATVAFTAVSCFGFATTAFLVFHLNMK	411.8	2.6	2.65306	1	2	1	0	2	1	4	3	3.5	0.833333	0	1	0	0	0	0	0
mpneu27066	469131	469199	-	68	22	MQLWRLQMLPKIRRNFSKFRFR	723.067	2	2.94118	13	13	13	10	12	5	39	27	33	22.6353	0	0	1	1	0	1	0
mpneu27065	469209	469238	-	29	9	MLWLQNRNS	7742.27	2.4	8.27586	8	6	8	6	5	7	22	18	20	64.9486	0	1	0	0	0	0	0
mpneu16890	469163	469252	-	89	29	MEDKKCCGCKTETANCSKCNCGGCKCCQK	2.24728e+06	8.66667	9.73783	22	24	25	21	19	20	71	60	65.5	64.0504	0	1	1	1	0	1	0
mpneu21997	469147	469290	-	143	47	MRRLGNTIYFILRWKTRNAVVAKPKQLTAVNATVAVANAAKNKAKFL	453.733	2.93333	2.05128	41	39	36	29	31	30	116	90	103	56.1418	0	1	0	1	0	1	0
mpneu27064	469278	469316	-	38	12	MHLVFLTKSWEG	0.0666667	0.0666667	0.175439	8	10	8	7	8	8	26	23	24.5	76.8024	0	0	0	1	0	0	0
mpneu21996	469294	469335	-	41	13	MGFVRIIAPSFFN	37.8	0.333333	0.813008	8	8	10	4	3	4	26	11	18.5	18.4569	0	0	0	1	0	0	0
mpneu02624	470647	470733	+	86	28	MEGSSEVVWGPWRQEKNSINTGPLPLLA	3.26667	0.2	0.232558	22	21	19	15	14	17	62	46	54	14.3806	0	0	0	1	0	0	0
mpneu12459	470670	470705	+	35	11	MGTLTSREELN	0	0	0	10	12	12	9	7	6	34	22	28	5.73399	0	0	0	1	0	0	0
mpneu07587	472037	472240	+	203	67	MEVFINLNRTVTVKLKLPVFRDKLGVWAEPNRLDDKVSIHPTLIGFNTFNDIFVRINNKALNGTTHH	0.733333	0.4	0.197044	1	3	7	2	3	1	11	6	8.5	1.07937	0	0	1	0	0	0	0
mpneu27018	476475	476516	-	41	13	MAILLNLYNLSQL	7.2	0.133333	0.325203	2	2	3	1	2	2	7	5	6	9.80556	0	0	0	1	0	0	0
mpneu16838	478646	478696	-	50	16	MFMTKYLKVKGTFKRS	5158.67	1.53333	3.06667	3	5	4	0	0	2	12	2	7	1.19167	0	1	1	0	0	1	0
mpneu21939	479530	479646	-	116	38	MLWKIFKSSLHKQMTSLNSTKKLKTKFQQKNSLMNITP	22515.9	5.26667	4.54023	7	5	7	5	7	1	19	13	16	1.38095	0	1	0	0	0	0	0
mpneu21938	479677	479754	-	77	25	MVKLVKMAHLLRLFQLLRFLVQQLV	8504.8	3.2	4.15584	13	11	11	6	4	5	35	15	25	2.85051	0	1	0	0	0	0	0
mpneu21934	479950	479997	-	47	15	MEVPVSLVLNPLINK	2205.6	1.26667	2.69504	2	2	3	1	0	0	7	1	4	1.02778	0	1	1	0	0	0	0
mpneu16826	480488	480658	-	170	56	MAATRCTGWTKITIRVPVLTKRNALPVTVSSKRKLYNALNLLGLSLNMEWKTSVRV	10051.7	3.06667	1.80392	50	48	48	42	43	31	146	116	131	7.37424	0	1	0	0	0	0	0
mpneu16825	480695	480841	-	146	48	MLLVTFTFVVVLNDKCKVTELVVTLTVIWWKTLMKKMSIKTTTPFTLL	57932	3.93333	2.69406	33	35	30	25	22	19	98	66	82	12.1918	0	1	0	0	0	1	0
mpneu16823	480896	480937	-	41	13	MTFLLPSRLITLI	41629.5	2.93333	7.15447	8	7	7	4	5	3	22	12	17	3.35972	0	1	0	0	0	0	0
mpneu16821	481019	481072	-	53	17	MVTTTRLMLLSKFLKTC	5044.53	2.33333	4.40252	13	14	12	9	10	8	39	27	33	9.57745	0	1	1	0	0	0	0
mpneu16816	481613	481747	-	134	44	MGDTAVKSILVMVPTSVRISVILPITYQKQLLMHQKTYFDQCLR	3933.13	3.6	2.68657	40	42	38	31	34	32	120	97	108.5	11.2285	0	1	0	0	0	0	0
mpneu16811	482003	482044	-	41	13	MSKNCFSSAILNY	67.0667	0.4	0.97561	8	6	7	3	3	1	21	7	14	4.50496	0	0	0	1	0	0	0
mpneu02689	482053	482220	+	167	55	MNYLNDNGKFNWTPIKDIVFFSILDLVIPKGENLRQMCTKKREIFGDYVIHFFPK	293.467	1.53333	0.918164	1	4	3	3	4	0	8	7	7.5	1.48611	0	1	1	0	0	1	0
mpneu27001	482058	482171	-	113	37	MVHIWRKFSPLGITKSKIEKNTISLIGVQLNFPLSLR	144.533	1	0.884956	12	14	12	7	8	9	38	24	31	13.1683	0	0	0	1	0	0	0
mpneu07684	483260	483406	+	146	48	MFKVKLNLLFFPNICQKNAKFYLQFDLTALVKATACWMTDDNERQFWH	66.6667	0.866667	0.593607	19	18	17	13	14	10	54	37	45.5	5.52245	0	0	0	1	0	0	0
mpneu02697	483364	483432	+	68	22	MLDDRWQRKTILALKVKDGFVF	65	0.666667	0.980392	21	18	19	12	13	13	58	38	48	5.65316	0	0	0	1	0	0	0
mpneu12547	483378	483518	+	140	46	MTTKDNSGIKSKRRIRFLALGIIILILVIAVITILFVTGVITRANQ	4116.27	4	2.85714	26	28	23	15	15	11	77	41	59	4.50637	0	1	1	1	0	1	0
mpneu21846	490105	490203	-	98	32	MQLLLFNKNNSLMNRNKPIWKNAQSTDTDSIL	2876.93	4.13333	4.21769	12	8	5	2	1	3	25	6	15.5	1.425	0	1	0	0	0	0	0
mpneu02739	494422	494694	+	272	90	MNEYPKSMKLVKLASFHRFLKQDQLQLVPLFSPNFLQVLLALFNKPVNLFSENTTMKTNKKYAFAVLLMQAQAKLPNSFKFFLSKKGGMA	1.46667	0.533333	0.196078	0	0	0	0	0	0	0	0	0	0	0	0	1	0	0	1	0
mpneu02743	495235	495267	+	32	10	MIKFYSNTNK	1394.27	2.53333	7.91667	1	0	0	0	0	0	1	0	0.5	0.333333	0	1	0	0	0	0	0
mpneu02748	495862	496149	+	287	95	MFFLPSVVLIDLDKSMSLPVASLIRFLRSAWIPVQALKIVPHNKNKEPKANLDKNFFLRINSKNSSSILLFLEKHAQKRTSLKFSVDFFLKKELF	164.333	2	0.696864	3	1	2	0	1	0	6	1	3.5	0.666667	0	0	1	0	0	1	0
mpneu21811	495940	496200	-	260	86	MAFFIYVNKNVKSKFSKLKKFFFKKKINRKFQWSSFLSVLFQKKQNWWTIFTVDAQKEIFVKVCFWFFIFVMWNNFKRLHWYPSWS	275	2.66667	1.02564	0	0	0	0	0	1	0	1	0.5	0.166667	0	1	1	0	0	1	0
mpneu16706	499673	499780	-	107	35	MKLLLFLFFELNKCWIFYMQKTIKSFFNFALKNGL	2490.47	2.93333	2.74143	7	6	6	2	2	4	19	8	13.5	2.51389	0	1	0	0	0	1	0
mpneu16695	501362	501646	-	284	94	MVSLFVAWSKTNALFFRAIIRSLYLSANSTSWVTKIKVIAFWRANWIISSMILCALIKSSPVVGSSTNKTWELAKNNLATSTRCFWPPDKSLIM	553.933	2.66667	0.938967	28	29	22	17	18	15	79	50	64.5	3.86725	0	0	1	0	0	0	0
mpneu21709	515125	515160	-	35	11	MKACESGAWIW	3.93333	0.0666667	0.190476	9	9	9	6	4	6	27	16	21.5	4.53241	0	0	0	1	0	0	0
mpneu26792	516255	516410	-	155	51	MKYQLVLTPPSSTMWLRKWTWQSTLTSFMKSASTRAWKCVKHKSLSVMPVP	1060.67	2.46667	1.5914	29	30	24	20	21	19	83	60	71.5	6.30002	0	1	1	0	0	0	0
mpneu12842	530292	530468	+	176	58	MFLTNSWTFFWMSSKILSLILLTSSVLVLSLLMLLSLDNEASSLPTFFHMYLTIKKVK	1075.93	3	1.70455	0	3	3	1	3	2	6	6	6	1.11111	0	1	0	0	0	1	0
mpneu16481	535577	535774	-	197	65	MPFRFLLQRMKLLGVKMSAINAENNWLKVKKRLKKSQSNNKMAVKQKEFKKKALPSMYGEPTEAK	51.2667	0.866667	0.439932	9	10	9	8	2	3	28	13	20.5	1.34074	0	0	1	0	0	1	0
mpneu26709	542514	542567	-	53	17	MEKLLGLLKESGVGRVG	27.4667	0.266667	0.503145	16	13	13	12	13	13	42	38	40	4.95085	0	0	0	1	0	0	0
mpneu16422	542471	542599	-	128	42	MFNLFKNCSTSWRNCWGCSKKVVWAVLDKPTSSIKGLCKDSR	59.1333	0.533333	0.416667	30	27	31	21	24	21	88	66	77	4.1085	0	0	0	1	0	1	0
mpneu26673	546081	546257	-	176	58	MAKSRLPMTVMAMVITLPLTVKLEFTMILMVTRNTTLACCLTPMVIRSCLLMHQQWKF	728.733	2.46667	1.40152	38	48	38	30	36	27	124	93	108.5	4.67209	0	1	0	0	0	0	0
mpneu12975	549093	549332	+	239	79	MSCNSAGLSRVNLRNSCSMTPKLKGRIVAKWSIKSGFKLSLSVLAALLITWWMVLAVTGLQAYLVIARSLMRALAGLSL	11.4667	0.666667	0.27894	68	62	61	51	56	45	191	152	171.5	11.0903	0	0	0	1	0	0	0
mpneu08091	549245	549370	+	125	41	MDGFSCDWFTSILGNCPVINEGISGTVAVNGDHHISIFKCF	22.6667	0.4	0.32	22	25	22	16	20	20	69	56	62.5	8.20777	0	0	0	1	0	1	0
mpneu08094	549497	549544	+	47	15	MKPDLFTSGWVEQLV	40.9333	0.2	0.425532	7	12	10	7	8	9	29	24	26.5	4.5746	0	0	0	1	0	0	0
mpneu03078	549664	549729	+	65	21	MGRFKKTVVFKAHWLNQGSGQ	231.733	0.466667	0.717949	11	14	10	11	10	11	35	32	33.5	5.66082	0	0	0	1	0	1	0
mpneu16357	553526	553636	-	110	36	MPSSKSAVKQNGHNKVVLMITTMMKHPVAAAVSVSL	436.267	2.13333	1.93939	21	22	22	16	19	10	65	45	55	4.63658	0	1	0	0	0	0	0
mpneu08212	568625	569155	+	530	176	MKEKIPFYNEKEFHDMVKKTKKGTFSGWYIINPENNSVEFSGKFNRQFKLNKPVIPVNTEYVTRKEFNEYKNSNNQRLTKIETTLAAQGEQINKLTQTVEKQGEQINQLVQVVLLHGEQINKLTQTVEKQGEQIRELQVEQKFQGEQIKAQGKTLKSILQALGGINKRLDKIDPPK	1678	3.66667	0.691824	11	8	10	4	3	5	29	12	20.5	1.30972	1	0	0	0	0	1	0
mpneu13108	570441	570647	+	206	68	MKKVKALRNLFLEKASEKLEYPKIASMVAYFDPKEDGTCEFIMKIKTVNEVVDTETTNKEKPLGTWKS	77.8667	0.666667	0.323625	5	4	4	1	4	0	13	5	9	1.50833	0	0	1	0	0	0	0
mpneu26559	571410	571475	-	65	21	MAAFYLKKDLFGSFFYCFIWP	113.067	0.466667	0.717949	4	3	6	3	3	2	13	8	10.5	13.5	0	0	0	1	0	0	0
mpneu16294	571190	571483	-	293	97	MAYWQRSIWKRICLDPFFIALFDLKLIIHQHRDAAQQAAEEQLGALGVVLVGEAQSVRSVGCGGEVGGEVGVVGQVVARCGFLNTDRITTFISLILL	88.4	1.26667	0.432309	10	11	10	8	7	10	31	25	28	6.05038	0	0	1	1	0	0	0
mpneu16293	571532	571567	-	35	11	MVRECYFKKNN	43.7333	0.2	0.571429	9	10	9	3	7	7	28	17	22.5	24.6135	0	0	0	1	0	0	0
mpneu16292	571571	571606	-	35	11	MKRGKLHKQET	0	0	0	10	9	10	6	6	6	29	18	23.5	74.6741	0	0	0	1	0	0	0
mpneu21443	571609	571662	-	53	17	MTMMMSVKYHRDELSEN	0.866667	0.0666667	0.125786	12	14	14	11	11	11	40	33	36.5	30.9031	0	0	0	1	0	0	0
mpneu08225	571751	571834	+	83	27	MQAWTFLYSLSSNWPTAAKIIIWALGM	4.13333	0.133333	0.160643	7	6	9	6	5	6	22	17	19.5	5506.33	0	0	0	1	0	0	0
mpneu26556	571722	571778	-	56	18	MSRGKSMLALAGTQVVFV	0.733333	0.2	0.357143	15	15	16	12	14	13	46	39	42.5	14.8734	0	0	0	1	0	0	0
mpneu13115	571848	571988	+	140	46	MLKGKQLQWGMPLTALGIITDKNNDEVLVDPMLIANQQASINYAFA	1.13333	0.333333	0.238095	46	47	47	41	47	43	140	131	135.5	187.336	0	0	0	1	0	0	0
mpneu08226	571871	571918	+	47	15	MGYAPYSSRYNNRQK	0	0	0	16	16	16	15	14	16	48	45	46.5	88.0887	0	0	0	1	0	0	0
mpneu16290	571733	571972	-	239	79	MILACWLAINIGSTKTSSLFLSVIIPRAVRGIPHCNCFPFNIMSKPLHPQRSNYNFSRCRSVAAQWVEESPCLHLLERK	11.2667	0.466667	0.195258	34	40	34	25	19	21	108	65	86.5	9.63107	0	0	0	1	0	1	0
mpneu13116	572010	572072	+	62	20	MNRHSLVRVTVYGSGLTGST	0.2	0.0666667	0.107527	21	21	21	17	19	20	63	56	59.5	65.3625	0	0	0	1	0	0	0
mpneu03214	572083	572124	+	41	13	MNLSFTCLSYDLK	0.133333	0.0666667	0.162602	14	14	14	13	13	13	42	39	40.5	59.6447	0	0	0	1	0	0	0
mpneu13117	572100	572156	+	56	18	MFVLWSKVSETLKHKTKL	0.666667	0.266667	0.47619	19	19	19	18	18	18	57	54	55.5	1089.22	0	0	0	1	0	0	0
mpneu13118	572178	572288	+	110	36	METGSIPVISTINNASWPNLPSGRFFIAYVCDKKWP	12.1333	0.4	0.363636	6	6	5	7	5	5	17	17	17	24.1429	0	0	0	1	0	0	0
mpneu13144	575676	575972	+	296	98	MPYQYHLFQALLDDKVTHQFNIVFQLQFINTVTLIIAVSRKIKGKERPALFFKQFKHVFKAGILTAKTMEKDKVMALTVWFKGKDWLKGIALTACHWS	98.7333	1.26667	0.427928	0	0	0	0	1	0	0	1	0.5	0.166667	0	0	1	0	0	1	0
mpneu26521	576765	576836	-	71	23	MKLITPSNNSIKHKMNLMLPTNS	1701.2	2.2	3.09859	6	10	9	2	2	1	25	5	15	1.38148	0	1	0	0	0	0	0
mpneu26490	579105	579389	-	284	94	MRSVPFMTAEKELGIHDFDENLNEQSLLKQLMPKTRNITLEPTRETITVPLERNIVERSFFGELDQLEKEQSIRNFFHFMVDMVWSKANPMLMC	73053.8	11.7333	4.13146	43	40	50	23	31	24	133	78	105.5	3.27135	1	1	1	0	1	0	0
mpneu26460	586785	586844	-	59	19	MIWKSDRERAGIGNKEPEC	133.267	0.266667	0.451977	14	13	12	11	11	11	39	33	36	4.94697	0	0	0	1	0	0	0
mpneu21366	586804	586896	-	92	30	MLSLKKITLTPFQSCFKSDLKKRSRKGWDW	41.7333	0.4	0.434783	14	14	14	11	9	10	42	30	36	4.93605	0	0	0	1	0	0	0
mpneu16226	587174	587389	-	215	71	MGFKHNRKPHRNVFNKAVNKLQIQCFEKGGVDDNVPNVLVVILDIVQMIYGVIRIEFYLALKDVFERNVFN	93.1333	1.13333	0.527132	7	4	4	1	2	1	15	4	9.5	1.125	0	0	1	0	0	1	0
mpneu21328	592201	592479	-	278	92	MSYVIQITNEDVNKISASWKTDKNSALGLKKEIFMALLVEQALDAGTQELAFLDLVRANQVQNKRSHQQILVGDKRLYDALGQTLALSAKNL	61.0667	0.933333	0.335731	40	41	37	24	18	17	118	59	88.5	2.46412	1	0	1	0	0	1	0
mpneu26424	596370	596444	-	74	24	MGKRTHKIVKAVWSFSPSPILLAG	207.067	0.466667	0.630631	11	10	9	9	8	6	30	23	26.5	5.28283	0	0	0	1	0	0	0
mpneu21315	596476	596589	-	113	37	MIRGTFTKYKSYEKMKQLYLEENEIVLTVPKSRLNIP	691.067	1.86667	1.65192	17	17	21	11	7	7	55	25	40	2.43481	0	1	0	0	0	0	0
mpneu16164	596561	596614	-	53	17	MGIIKTCMNDKRNVYKI	2716.8	2.93333	5.53459	15	12	13	7	10	9	40	26	33	11.0585	0	1	1	1	0	0	0
mpneu03412	596812	596853	+	41	13	MASSLGVAGCGFA	0.733333	0.133333	0.325203	11	10	12	10	8	8	33	26	29.5	7.01212	0	0	0	1	0	0	0
mpneu03424	598330	598560	+	230	76	MFTTARVSKWRDKVDFMTIPKWTLVTMSVMGVLPKQEHLRKLKLVKRSLLKRKVQKANLPKVVRNKKLPMKVKVKL	13674.4	4.4	1.91304	33	37	34	19	22	19	104	60	82	7.81703	0	1	0	0	0	1	0
mpneu03429	599089	599226	+	137	45	MKRENLHWVQRVVMPTLMTRLLPLTALRIRSWIKLKPTEITLTVT	11530.2	3.26667	2.38443	21	19	18	14	12	10	58	36	47	3.483	0	1	1	0	0	0	0
mpneu13300	599637	599684	+	47	15	MGCTCAKRYFLKLLG	0	0	0	6	7	7	6	4	7	20	17	18.5	4.0873	0	0	0	1	0	1	0
mpneu03434	600007	600300	+	293	97	MRANTQAFSKMVKPCWTVVLFLEPKGKRRWALKHIEFKQKVCACNSLWSWLISVSLQSKRCNLASDSSMLNSIKSKLACLAIAILSFQANLLLIAFS	57	1.93333	0.659841	18	17	17	8	9	11	52	28	40	2.00832	0	0	1	0	0	1	0
mpneu21242	603727	603870	-	143	47	MGVSDAAINTILVENLAEILAFDAPRQFNPKAVHPRVLALKKQLKIE	156.867	0.733333	0.512821	13	13	13	3	5	7	39	15	27	1.51832	0	0	1	0	0	0	0
mpneu16133	603875	603973	-	98	32	MRGGYCTKTLWFRKREGVLWVCISVWTLYSAP	77.6	0.8	0.816327	20	21	16	10	11	14	57	35	46	4.64916	0	0	0	1	0	0	0
mpneu26391	603936	604091	-	155	51	MTLCFDGPDRVKYYPDCLLAKHIKYLVDLGFVKHITLALDAGRVLYQNTMV	196.2	0.733333	0.473118	18	24	23	11	16	13	65	40	52.5	2.5884	0	0	1	0	0	1	0
mpneu21239	604633	604695	-	62	20	MGSGSQRAPWFCDVIEWSCY	3.8	0.8	1.29032	17	17	16	15	10	9	50	34	42	6.36626	0	0	0	1	0	0	0
mpneu26389	604620	604781	-	161	53	MKRFVRTVLGDIDPKDLGICDCHDHLIKNWGPEAKEHPDFVMLSNEAAIKECL	116891	13.9333	8.65424	44	44	49	30	30	41	137	101	119	9.78718	0	1	1	1	0	1	0
mpneu08465	612122	612349	+	227	75	MPMWPRWVGWKGGVRITEEVQTKYPVKDDSKASAKIASLINASPLNSYGDDGDKKAIYPEVRGRQLQNIFWWLEN	80	0.533333	0.234949	0	1	0	0	0	0	1	0	0.5	0.166667	0	0	1	0	0	1	0
mpneu03503	614329	614583	+	254	84	MTIKKVKVTEKASVERMIEVLSDSEILSYLLSNKHTADGVNEIYVTMNIKDKDSNTQRKPDKMSLELELFLNQFIEFLKEQRKS	7.46667	0.6	0.23622	3	1	2	0	0	0	6	0	3	0.75	0	0	1	0	0	1	0
mpneu08491	615491	615523	+	32	10	MEKDRRFCKS	6725.6	2.33333	7.29167	10	9	8	6	4	4	27	14	20.5	2.89398	0	1	0	0	0	1	0
mpneu03513	615535	615597	+	62	20	MKKEKVRRKIIKVQLFRLYN	2842.6	2.8	4.51613	8	10	7	3	4	3	25	10	17.5	3.50337	0	1	0	0	0	1	0
mpneu03514	615619	615687	+	68	22	MIPKTLKIVMIKLKNLEANTKK	2885.8	2.06667	3.03922	3	2	2	2	1	0	7	3	5	1.08333	0	1	0	0	0	0	0
mpneu03519	616150	616269	+	119	39	MVIALLSIRGLLKKLKHHQKMEKMAKQMKEIVPMANKIS	2083.53	2.93333	2.46499	11	7	8	2	4	3	26	9	17.5	1.60471	0	1	0	0	0	1	0
mpneu03520	616288	616443	+	155	51	MTVSLKKKLKVIKIVVKKVAKIRVKNLTITRLFTFMKQKFQMEKLQVIMLS	1662.8	2.86667	1.84946	9	8	6	1	3	1	23	5	14	1.39815	0	1	0	0	0	1	0
mpneu16016	624317	624466	-	149	49	MKTFPSKLTERKTLVNSKNGLPNEQLTQSILHLQMFTTSLVVLNKQHAV	14312.9	6.53333	4.38479	9	13	9	4	6	4	31	14	22.5	2.00748	0	1	1	0	0	0	0
mpneu13445	624489	624740	+	251	83	MRFNKNFLLLCFSKLLLFKLTVCGSVAEPFWEKVGTTKTLKVSVAERSESKNDCVLKWKLLVGFNVKVSVWQKKIGLLLKSEN	164.867	1.6	0.63745	7	4	1	1	1	1	12	3	7.5	1.34524	0	0	1	0	0	1	0
mpneu16015	624479	624682	-	203	67	MKPTKSFHFKTQSFLLSLLSATLTFSVFVVPTFSQNGSATDPQTVSLNSSSFEKHNSKKFLLKRKLL	6244.2	3.93333	1.9376	17	16	23	7	9	7	56	23	39.5	2.06582	0	1	1	0	0	1	0
mpneu21088	624772	624834	-	62	20	MFEPFMLHFPMKPFFVRWKN	3529.93	2.13333	3.44086	1	0	1	1	0	0	2	1	1.5	0.833333	0	1	0	0	0	1	0
mpneu26282	624975	625097	-	122	40	MSKSPITQVRCSSLMIKSNSCYLSSMCEKKLRCKSQNSWN	10527.3	4.86667	3.98907	21	20	24	13	12	14	65	39	52	4.01902	0	1	0	0	0	0	0
mpneu16012	625028	625105	-	77	25	MRDCPKARLPRFVVPVWWSKATAVI	4385.6	3.13333	4.06926	14	17	14	8	9	9	45	26	35.5	2.33543	0	1	0	0	0	0	0
mpneu16003	627374	627637	-	263	87	MFKKIHKEKRRKEILEMKEKGRFQPSNQIFVEKIYEYYTEHVQTIDTKDFENLRENLRELAEIGSIDSNGVGLIDIIKLPRCCFVFH	130.4	1.06667	0.405577	9	10	7	5	2	3	26	10	18	1.3664	0	0	1	0	0	1	0
mpneu21078	627592	627855	-	263	87	MEMFGYNDMVENTKDSAYYWRNKKAILQVLVPLVIAKEGPHNLSFKNLARYCSKGQMKYYYVTLIFLLNLNPVCLKKFTKKNAEKKF	285.467	1.8	0.684411	10	8	6	3	6	3	24	12	18	1.24028	0	0	1	0	0	0	0
mpneu15914	636479	636514	-	35	11	MSLLVAFYCYF	0	0	0	6	4	4	2	3	3	14	8	11	76.4306	0	0	0	1	0	0	0
mpneu26234	637911	638081	-	170	56	MVKKRIWKEFLKKMNIGFKKFKTSKLYYSDVLFLRPYPYLSQAYRLIEICSKDLEV	4294.93	4.93333	2.90196	9	9	7	2	2	0	25	4	14.5	1.07011	0	1	1	0	0	1	0
mpneu21036	638620	638790	-	170	56	MKISEQSFLMKSLKSLKSTVISTNVIAAKTLKRSFLILGTTKSASKKQRITFSLSS	2325.27	2.4	1.41176	6	5	7	3	2	1	18	6	12	2.59921	0	1	1	0	0	0	0
mpneu26219	640017	640304	-	287	95	MQPLNKHVKMVWLLKTTRLYWHWVWILLVQLIQRLVKHLAVWLNVNQVNITNDPNEIKVEHTDQVMCERCWNFQTQIYPKKGHQLCARCFTFLKR	10.2667	0.266667	0.0929152	27	24	23	12	13	13	74	38	56	2.18324	1	0	0	0	0	1	0
mpneu13600	649023	649103	+	80	26	MTTSTTVGVVFLFIKGSLSNEQDSCY	9733.2	2	2.5	4	5	5	4	2	2	14	8	11	5.63333	0	1	0	1	0	1	0
mpneu08735	650402	650584	+	182	60	MISANRGMFLETIVNQTIVRLGDHPDIWLEKRYLPIQPTAFKETRVQGALTAQKKSKTDY	565.2	2.26667	1.24542	15	18	15	6	3	5	48	14	31	2.04444	0	0	1	0	0	1	0
mpneu08736	650720	650920	+	200	66	MLIYFQVQDLLYALHTKDLLQMIEAQKGKSKTIKRDLIDQKAQKINLIYPGVIDLIDVIENFIKDS	157.333	1.2	0.6	9	8	12	6	4	5	29	15	22	1.28472	0	0	1	0	0	1	0
mpneu26086	653955	653999	-	44	14	MLILYNWPINKERG	26	0.266667	0.606061	4	6	6	3	3	5	16	11	13.5	5.04444	0	0	0	1	0	0	0
mpneu08770	656222	656431	+	209	69	MSAKTSYIVAAVSTAVGIILYFISSLMGVIGVSNDKTLIIVFFVLASIIIINACVFWIIYLFKKRNVVK	15974.5	8.4	4.01914	29	30	28	19	16	17	87	52	69.5	2.76561	0	1	1	0	0	1	0
mpneu26043	660627	660743	-	116	38	MHRGNVFCHDGVCLSVVVVLPLLIIWFQQLLQLQRNAF	1.73333	0.4	0.344828	17	17	19	13	15	10	53	38	45.5	4.32366	0	0	0	1	0	0	0
mpneu13729	666756	666983	+	227	75	MVNGVEHALNKLFFTNTNAVISYSNKVTLINFNPIFLVLFRSLSNGCRCKAFDKTAHCFDIGVNVKVTVKNSKRR	57.8667	0.533333	0.234949	0	1	0	0	0	0	1	0	0.5	0.166667	0	0	1	0	0	1	0
mpneu15578	690380	690472	-	92	30	MLSMFVNAKNDKKTEPIEHYITVQKVFRTV	1168.33	2.73333	2.97101	7	4	4	3	2	4	15	9	12	2.2381	0	1	0	0	0	0	0
mpneu13897	691758	691910	+	152	50	MKRKLQAVFNNLQTKLDASFKVFAKKALKQVVRVNTKRRFQTALWTVKES	7.13333	0.2	0.131579	0	0	1	0	0	0	1	0	0.5	0.166667	0	0	1	0	0	1	0
mpneu20711	703612	703695	-	83	27	MCMWRFSVSASLVYLPYRLVDVPRLCN	17765.1	4.2	5.06024	15	18	15	12	10	9	48	31	39.5	3.58704	0	1	0	0	0	0	0
mpneu15517	703670	703705	-	35	11	MSRFVYVAFFC	1108.67	1.26667	3.61905	12	11	12	9	9	8	35	26	30.5	5.63721	0	0	1	1	0	0	0
mpneu20689	706405	706671	-	266	88	MIVAFKRLGFLASIASLTVLSACAAVPLEKWDQFYVSNIPSSGSIHRANYDLTFALTFTNKTTNNGQDNFSAFSGTGWLIDWKGSGGG	342.4	2.26667	0.85213	11	19	18	7	11	6	48	24	36	1.49741	0	0	1	0	0	1	0
mpneu04190	708586	708759	+	173	57	MLPVKLAPLFLIKVGLAGSVKTTNGFSWSIWVVLSICSFLCSVWFKNNDAALFLKKG	1883.6	2.33333	1.34875	29	28	25	15	13	11	82	39	60.5	4.16733	0	1	0	1	0	1	0
mpneu14021	708666	708722	+	56	18	MKYLGSFVHMFLSLFRLI	5049.6	3.06667	5.47619	9	13	14	6	6	6	36	18	27	3.38329	0	1	1	0	0	0	0
mpneu09125	708728	708787	+	59	19	MMPLYFLKKDNPTSNNGYV	5957.07	2.8	4.74576	7	5	6	3	3	5	18	11	14.5	5.55238	0	1	0	1	0	0	0
mpneu14024	708834	708920	+	86	28	MFIGSNGRLDKVIKNFAISRTVRKQKDF	30.1333	0.533333	0.620155	28	28	27	23	22	21	83	66	74.5	7.35507	0	0	0	1	0	1	0
mpneu04191	708850	708939	+	89	29	MAGWIKWLKILRSVELSGNKRISKTAKSA	863.467	1.8	2.02247	28	26	27	23	21	20	81	64	72.5	6.94341	0	1	0	1	0	1	0
mpneu14056	712467	712739	+	272	90	MKLVLNFKSEVYSPKAGSGFNACLSSGWTALTLLLFTGTAGAQAVKTPWTSKSVKKTKPFNLYLRKSGVALVIGKLKKLKQIRKINEKAN	170.467	1.46667	0.539216	1	0	1	0	0	1	2	1	1.5	0.5	0	0	1	0	0	1	0
mpneu25699	714159	714251	-	92	30	MKRYFLFNNYPGTDCFYCLCSGYFCQSQSC	1.53333	0.333333	0.362319	18	18	19	17	17	18	55	52	53.5	18.484	0	0	0	1	0	0	0
mpneu20635	714829	714909	-	80	26	MMKFQVVVWYKIKLTIYPLHKMTLKA	4350.87	2.66667	3.33333	17	15	14	7	9	6	46	22	34	4.3634	0	1	0	0	0	0	0
mpneu20634	714928	715059	-	131	43	MLMIPIIYWVIRYLNVKRRLTETYHRRVIVHHSMKIVIRKFRA	12217.5	2.8	2.1374	15	18	12	9	12	9	45	30	37.5	9.80648	0	1	0	0	0	0	0
mpneu15456	716240	716332	-	92	30	MFLALLLFLVLFLLMFALTMLQYPPVSCTS	5231.53	3.26667	3.55072	12	13	11	5	4	3	36	12	24	2.46774	0	1	0	0	0	1	0
mpneu14118	719157	719441	+	284	94	MESFNSSNIKFCSILMLSFKSFEWFICRSNSALRFKVASRSISSSKTKFSVKILASVFLMSTNPAPMMALRRVLLANRILQKCDCTAAIKGARL	55.1333	1	0.352113	3	0	1	1	0	0	4	1	2.5	0.5	0	0	1	0	0	1	0
mpneu04304	725140	725427	+	287	95	MPHKRSEIENSGANSPKKLNGLGIKVEYFLPLIVMLKVKLLKKDHRWYLIPIMTIPKKVASPKEKVKVSDEVGGEMPPNNPIKLLETRYNSNIKK	76.2	0.866667	0.301974	2	1	1	0	1	3	4	4	4	0.833333	0	0	1	0	0	1	0
mpneu20487	739087	739200	-	113	37	MILMESTSLEQLMEPKLVVFFIVTVNLTQPMFVEFLR	203.533	0.533333	0.471976	20	23	22	12	15	15	65	42	53.5	5.70896	0	0	0	1	0	0	0
mpneu25536	749889	750152	-	263	87	MGVFSKVNKGGFNLFGQFTGRCNYQCLGRTFTWFFKECFNDRNAKNSGFTSAGGGVDNQVLMLEKLGNSQLLNRSWLVNVVIFECGN	94.1333	1.93333	0.735108	1	2	1	0	2	1	4	3	3.5	0.833333	0	1	1	0	0	1	0
mpneu04501	750373	750468	+	95	31	MKSLNKLRFILLVTMKRQLKQLNKLPRMVFS	1677.87	2.66667	2.80702	13	12	13	5	6	5	38	16	27	3.34231	0	1	0	0	0	1	0
mpneu04509	751174	751251	+	77	25	MTVIDKAICKLCYNYLIWQKKTNLL	132.6	1.86667	2.42424	6	5	6	2	3	5	17	10	13.5	1.34444	0	1	0	0	0	0	0
mpneu09411	751184	751318	+	134	44	MTKQYVSFVTIIWYGKKRPTYFKRAFVWQQSFPLQDYYAQKVEC	401.733	3	2.23881	17	20	23	14	14	15	60	43	51.5	2.93602	0	1	1	0	0	0	0
mpneu09416	751913	752044	+	131	43	MLKKYLSLSGIFLCKICPKKRVNLRNWSVVHSGIIFPYETTNF	1119.93	2.6	1.98473	5	3	2	1	1	1	10	3	6.5	1.72778	0	1	0	0	0	0	0
mpneu15169	759734	759967	-	233	77	MNCFGAVFHTFLHSLNRGKSAFTTGKANFDIMTEKNSYGIFETNAKLTNSFFTLNLFPTFVLDKVIGLNTPTIIFNH	124.467	1.8	0.772532	1	0	0	0	0	0	1	0	0.5	0.166667	0	0	1	0	0	0	0
mpneu14402	761115	761216	+	101	33	MFYLDLNIQNILTNWEIADAVRELIANAIDEHI	3146.67	3.4	3.36634	4	7	5	3	5	3	16	11	13.5	1.5869	0	1	1	0	1	0	0
mpneu04595	765061	765249	+	188	62	MSALRMANSLIMVLVLKALALSMNPTPKVILFQWLLTVTPSETFATILFLGLMVLVVLPWKH	652.867	2.46667	1.31206	13	25	13	1	6	7	51	14	32.5	1.56001	0	1	0	0	0	1	0
mpneu14499	773400	773618	+	218	72	MELITSFSMTTTISNLGVSSITSGWLSSSMLGCSIKRPIKLWTWRSIKKTKLFKELKSFLILLQALINRLKV	537.267	2.26667	1.03976	1	0	0	0	0	0	1	0	0.5	0.166667	0	1	1	0	0	0	0
mpneu20291	775483	775734	-	251	83	MFDIQANNKNDFKVVVKMNTTFNADINQKPNQGGLIMSGFGNYLLNFDLIYTYKPFKNKPILETSIVKNSDNKLGNLWYSIDF	647.867	2.66667	1.06242	2	2	10	0	0	1	14	1	7.5	0.716667	0	0	1	0	0	1	0
mpneu09553	776012	776182	+	170	56	MRKKLAKVKVHIQSLDSLLSSMTMPIIGIFIAWGLLASFFIPSGWTPDKNLALMVE	359.8	1.93333	1.13725	5	4	4	1	1	3	13	5	9	1.44444	0	0	1	0	0	1	0
mpneu20289	775963	776190	-	227	75	MDSYSTIKARFLSGVQPDGIKKEAKSPQAIKMPIIGIVIDESNESKDWMWTFTFANFFLIFGLVLILRIKLLFFA	403.733	1.8	0.792952	0	0	0	0	0	0	0	0	0	0	0	0	1	0	0	1	0
mpneu14551	780807	781055	+	248	82	MKYKKIGDIKSKGFFESKEEYKELLKKCELISFEAFSEKLPNGDYEVTKKLKLVEKGPNWKRKTYKQSLENEKILKWLIEHD	742.067	5.26667	2.12366	36	27	37	15	10	16	100	41	70.5	3.55987	0	1	1	0	0	0	0
mpneu04710	781453	781752	+	299	99	MVTPARLATCKWFLFSNKLIKLDLPTLGIPITANRNWCTNKPLAFNWFFFAWNKVCSFLITKRLSCKPCFKVPHKILELATVCAKSAFKAKVSFGLLVK	251.133	1.53333	0.512821	0	0	0	0	0	0	0	0	0	0	0	0	1	0	0	1	0
mpneu25336	784419	784463	-	44	14	MYNYPLYFKRRLDW	1.53333	0.2	0.454545	8	7	7	7	7	6	22	20	21	8.14087	0	0	0	1	0	0	0
mpneu20209	789382	789609	-	227	75	MSNITLLWLVNLSISSIMWPLFCKLMTMSAITKTKQIKNKGITPKKTFCANASLANQVLILQLFCSIWITLLQEL	924.867	2.06667	0.910426	6	4	8	3	1	1	18	5	11.5	1.14583	0	1	0	0	0	0	0
mpneu20193	790759	790815	-	56	18	MFKSCKNTGFKDVTAQNG	1.4	0.2	0.357143	18	14	16	13	14	16	48	43	45.5	7.00777	0	0	0	1	0	1	0
mpneu25274	793737	794318	-	581	193	MKQTVKFASFVDQLLVNLAHLQKQLNHLQPDLGTYSFQCFTTLNDVDKTPQNFIAVLKQHSNLLGCETNAVLTWWEAVEYLLLEENKDVITVVKTLVKHTEKLIQTKAITLGHKRVWDLLYYFCKSFLQLVNRTKRQYKQLDGVLVELYERLCQTRAQFGKAQFLGKRSVGQTTPALCLTYLFLQSFIYACQS	5777.27	7.46667	1.28514	60	59	53	29	26	35	172	90	131	2.39839	1	0	0	0	0	1	0
mpneu14957	796418	796591	-	173	57	MRWFSVLVSLVKKHKKIILITFLTLAGFAAVGVLVTLSVVRIKTSQITQQTTTNEKK	4307.07	3.26667	1.88825	24	14	12	10	9	7	50	26	38	5.06713	0	1	1	0	1	1	0
mpneu14932	799790	799837	-	47	15	MNTRNNISSTENANS	25440.2	3.4	7.23404	4	1	5	0	0	2	10	2	6	1.95	0	1	1	0	0	0	0
mpneu25231	799821	799958	-	137	45	MVDRRFANIEAELRDFKVEVRETFKVVLQSLQAINERLDRFEYKK	3685.93	3.13333	2.2871	35	37	36	31	30	30	108	91	99.5	25.6883	0	1	0	1	0	0	0
mpneu14930	799904	799975	-	71	23	MRNARSWLIEGSQTLKRSWETSK	3821.8	1.46667	2.06573	24	24	24	23	22	22	72	67	69.5	38.8516	0	0	1	1	0	0	0
mpneu20152	799897	800028	-	131	43	MPTKSEKAKNIVRYPERVWGMQGHGWSKVRKHWSGVERLQSRS	8871.6	5.6	4.27481	41	40	41	33	36	38	122	107	114.5	31.7455	0	1	1	1	0	0	0
mpneu25230	799995	800159	-	164	54	MTLNNKWYSEREYKKFRSQCEVLELKSNWIPLPDGTFDVIIKERCQRKVKKPKT	6423	2.6	1.58537	21	21	29	13	13	12	71	38	54.5	2.61928	0	1	0	0	0	1	0
mpneu20149	800146	800247	-	101	33	MVLASTFVVSKRNSVVSTSFSNYLSKKGGFDFE	47.9333	0.333333	0.330033	7	12	9	8	6	5	28	19	23.5	4.47712	0	0	0	1	0	0	0
mpneu20147	800350	800409	-	59	19	MYMEKPPFGVAFILFFNTI	1138.33	1.73333	2.93785	2	5	1	1	3	0	8	4	6	4.35	0	0	0	1	0	0	0
mpneu25228	800337	800441	-	104	34	MGQPIYLVRFLCIWKSHPSGWLLYCSLTLFNYLG	990.267	1.06667	1.02564	15	11	12	12	7	9	38	28	33	47.5606	0	0	0	1	0	0	0
mpneu14765	809160	809324	+	164	54	MQEDRELGFITLVNQDINRFTKELFKGYSANKLEDHKDQQHWSKEGNPVKAVGR	10.1333	0.2	0.121951	0	0	0	0	1	0	0	1	0.5	0.166667	0	0	1	0	0	0	0
mpneu20068	815158	815337	-	179	59	MILDHYSSLAMSLWNPLTSFPNKNHKLQPNQLMCNRNQNQLTLIIRFQPNQFTKLQKCT	243.467	2	1.11732	10	9	10	3	5	4	29	12	20.5	1.33333	0	1	0	0	0	0	0
mpneu20066	815452	815493	-	41	13	MKMMQKLFKKLKR	670.667	1.86667	4.55285	7	13	7	3	4	4	27	11	19	2.61905	0	1	0	0	0	0	0
