# Supplementary material for: ProTInSeq: transposon insertion tracking by ultra-deep DNA sequencing to identify translated large and small ORFs
Source: Nat Commun. 2024 Mar 7;15:2091. doi: 10.1038/s41467-024-46112-2 (PMC10920889; doi:10.1038/s41467-024-46112-2)
Supplement: Supplementary file 15 — Supplementary Data 11 [file 41467_2024_46112_MOESM15_ESM.xlsx]

## Sheet: Sheet1
locus_id	start	end	strand	ntlen	aalen	pred_function	ampred:antibacterial	ampred:antiviral	ampred:antifungal	ampred:count	pfam:evalue	pfam:motif	pfam:accession	pfam:description	eggnog:seed_ortholog	eggnog:evalue	eggnog:score	eggnog:eggNOG_OGs	eggnog:max_annot_lvl	eggnog:COG_category	eggnog:Description	eggnog:Preferred_name	eggnog:GOs	eggnog:EC	eggnog:KEGG_ko	eggnog:KEGG_Pathway	eggnog:KEGG_Module	eggnog:KEGG_Reaction	eggnog:KEGG_rclass	eggnog:BRITE	eggnog:KEGG_TC	eggnog:CAZy	eggnog:BiGG_Reaction	eggnog:PFAMs	deepfri:molecular_function	deepfri:GO	deepfri:score	pannzer_de:desc	pannzer_go:ontology	pannzer_go:desc	signalp:pred	tm:pred	tm:segtm	blastp:hit_type	blast:description
mpneu00054	12250	12279	+	29	9	0	0.465	0.63	0.391	0																																		3	no NCBI, smORF conserved in other genomes
mpneu00056	12364	12411	+	47	15	0	0.433	0.26	0.035	0																																		3	no NCBI, smORF conserved in other genomes
mpneu09884	12381	12491	+	110	36	0	0.648	0.477	0.697	0																															0	0	0	3	no NCBI, smORF conserved in other genomes
mpneu00123	22912	22962	+	50	16	0	0.68	0.698	0.429	0																																		3	no NCBI, smORF conserved in other genomes
mpneu00268	44119	44223	+	104	34	0	0.063	0.087	0.032	0																															0	0	0	3	no NCBI, smORF conserved in other genomes
mpneu00272	44572	44625	+	53	17	0	0.318	0.169	0.162	0																																		3	no NCBI, smORF conserved in other genomes
mpneu24872	45736	46068	-	332	110	1	0.047	0.705	0.054	0	6.3e-32	DUF16	PF01519.20	Protein of unknown function DUF16	722438.MPNE_0163	2.27e-39	135	COG0497@1|root,COG0497@2|Bacteria,3WV2T@544448|Tenericutes	2|Bacteria	L	hmm pf01519	-	-	-	-	-	-	-	-	-	-	-	-	DUF16				DUF16 domain-containing protein			0	0	0	5	potential pseudogene
mpneu19790	46178	46294	-	116	38	0	0.221	0.534	0.225	0																															0	0	0	3	no NCBI, smORF conserved in other genomes
mpneu05241	51377	51496	+	119	39	1	0.868	0.746	0.879	2																															0	0	0	3	no NCBI, smORF conserved in other genomes
mpneu24822	52399	52533	-	134	44	0	0.284	0.42	0.19	0																															0	0	0	3	no NCBI, smORF conserved in other genomes
mpneu19673	61589	61693	-	104	34	0	0.038	0.375	0.021	0																															0	0	0	3	no NCBI, smORF conserved in other genomes
mpneu00353	61729	61956	+	227	75	0	0.194	0.401	0.075	0																															0	0	0	3	no NCBI, smORF conserved in other genomes
mpneu10182	64770	64826	+	56	18	0	0.089	0.388	0.046	0																																		3	no NCBI, smORF conserved in other genomes
mpneu00379	67165	67392	+	227	75	0	0.339	0.633	0.261	0																															0	1	1	3	no NCBI, smORF conserved in other genomes
mpneu10191	67545	67796	+	251	83	0	0.019	0.366	0.117	0																															0	0	0	3	no NCBI, smORF conserved in other genomes
mpneu10249	77280	77594	+	314	104	1	0.836	0.823	0.897	3																									structural constituent of ribosome	GO:0003735	0.65		CC	membrane	0	1	1	3	no NCBI, smORF conserved in other genomes
mpneu29543	91020	91079	-	59	19	1	0.809	0.287	0.872	2																															0	0	0	3	no NCBI, smORF conserved in other genomes
mpneu00542	96178	96339	+	161	53	1	0.115	0.201	0.085	0																													CC	membrane	0	1	1	3	no NCBI, smORF conserved in other genomes
mpneu00599	108121	108237	+	116	38	0	0.234	0.258	0.215	0																															0	0	0	3	no NCBI, smORF conserved in other genomes
mpneu10454	108300	108395	+	95	31	0	0.244	0.476	0.147	0																															0	0	0	3	no NCBI, smORF conserved in other genomes
mpneu19335	108239	108385	-	146	48	0	0.552	0.528	0.224	0																															0	1	1	3	no NCBI, smORF conserved in other genomes
mpneu05609	108650	108685	+	35	11	0	0.689	0.514	0.314	0																																		3	no NCBI, smORF conserved in other genomes
mpneu00609	109846	110133	+	287	95	1	0.412	0.876	0.596	1																													CC	membrane	0	1	1	3	no NCBI, smORF conserved in other genomes
mpneu19320	110096	110200	-	104	34	1	0.645	0.509	0.89	1																															0	0	0	3	no NCBI, smORF conserved in other genomes
mpneu00621	113257	113484	+	227	75	0	0.236	0.482	0.17	0																															0	1	1	3	no NCBI, smORF conserved in other genomes
mpneu00637	116917	117174	+	257	85	0	0.538	0.671	0.539	0																															0	0	0	3	no NCBI, smORF conserved in other genomes
mpneu24364	117784	117918	-	134	44	1	0.029	0.059	0.076	0																															1	0	0	5	potential pseudogene
mpneu10529	118206	118346	+	140	46	1	0.081	0.375	0.144	0																															1	0	0	3	no NCBI, smORF conserved in other genomes
mpneu00648	118810	118932	+	122	40
mpneu05667	119771	119833	+	62	20	0	0.019	0.032	0.028	0																															0	0	0	3	no NCBI, smORF conserved in other genomes
mpneu10546	119808	120029	+	221	73	1	0.378	0.819	0.386	1																															0	1	1	3	no NCBI, smORF conserved in other genomes
mpneu05686	121958	122014	+	56	18	0	0.719	0.308	0.45	0																																		3	no NCBI, smORF conserved in other genomes
mpneu05693	122405	122692	+	287	95	1	0.516	0.746	0.637	0																												RNAase			0	0	0	3	no NCBI, smORF conserved in other genomes
mpneu00679	122884	122973	+	89	29	0	0.176	0.318	0.159	0																															0	0	0	3	no NCBI, smORF conserved in other genomes
mpneu05696	122942	123130	+	188	62	0	0.213	0.306	0.218	0																															0	0	0	3	no NCBI, smORF conserved in other genomes
mpneu10574	122967	123119	+	152	50	0	0.091	0.303	0.105	0																															0	0	0	3	no NCBI, smORF conserved in other genomes
mpneu29284	126213	126296	-	83	27	0	0.708	0.132	0.55	0																															0	0	0	3	no NCBI, smORF conserved in other genomes
mpneu10617	129186	129458	+	272	90	0	0.475	0.59	0.65	0																															0	0	0	5	potential pseudogene
mpneu00722	134041	134307	+	266	88	1	0.856	0.935	0.914	3																															0	0	0	3	no NCBI, smORF conserved in other genomes
mpneu10646	134994	135248	+	254	84	1	0.413	0.858	0.19	1																															0	1	1	3	no NCBI, smORF conserved in other genomes
mpneu00732	135088	135360	+	272	90	0	0.624	0.732	0.748	0																															0	0	0	3	no NCBI, smORF conserved in other genomes
mpneu05798	141638	141922	+	284	94	1	0.223	0.697	0.115	0					1121097.JCM15093_3603	3.13e-12	67.8	COG0286@1|root,COG0286@2|Bacteria,4PMZ5@976|Bacteroidetes,2G0M9@200643|Bacteroidia	976|Bacteroidetes	L	site-specific DNA-methyltransferase (adenine-specific) activity	-	-	-	-	-	-	-	-	-	-	-	-	Eco57I							0	0	0	1	NCBI and function
mpneu19077	146786	146938	-	152	50	1	0.136	0.516	0.188	0																															1	0	0	3	no NCBI, smORF conserved in other genomes
mpneu05862	152090	152179	+	89	29	0	0.079	0.369	0.096	0																															0	0	0	3	no NCBI, smORF conserved in other genomes
mpneu00824	152881	153006	+	125	41	0	0.366	0.561	0.38	0																															0	0	0	3	no NCBI, smORF conserved in other genomes
mpneu05870	153437	153598	+	161	53	1	0.926	0.42	0.569	1																															0	0	0	3	no NCBI, smORF conserved in other genomes
mpneu00858	156124	156156	+	32	10	0	0.157	0.143	0.394	0																																		3	no NCBI, smORF conserved in other genomes
mpneu00861	156295	156354	+	59	19	0	0.528	0.575	0.56	0																															0	0	0	3	no NCBI, smORF conserved in other genomes
mpneu24100	156280	156402	-	122	40	0	0.117	0.284	0.057	0																															0	1	1	3	no NCBI, smORF conserved in other genomes
mpneu00888	163345	163620	+	275	91	1	0.325	0.809	0.763	2																															1	0	0	3	no NCBI, smORF conserved in other genomes
mpneu10820	165516	165797	+	281	93	0	0.046	0.611	0.051	0																															0	0	0	3	no NCBI, smORF conserved in other genomes
mpneu00915	167080	167235	+	155	51	0	0.045	0.09	0.048	0																															0	1	1	3	no NCBI, smORF conserved in other genomes
mpneu05966	169730	169936	+	206	68	0	0.128	0.217	0.183	0																															0	0	0	3	no NCBI, smORF conserved in other genomes
mpneu10843	171798	171965	+	167	55	0	0.31	0.447	0.592	0																															0	0	0	3	no NCBI, smORF conserved in other genomes
mpneu23980	174913	175143	-	230	76	1	0.935	0.917	0.88	3																															0	0	0	3	no NCBI, smORF conserved in other genomes
mpneu10922	190050	190190	+	140	46	1	0.654	0.635	0.841	1																									nucleic acid binding	GO:0003676	0.58				0	0	0	3	no NCBI, smORF conserved in other genomes
mpneu06080	192938	193081	+	143	47	0	0.17	0.561	0.163	0																															0	0	0	3	no NCBI, smORF conserved in other genomes
mpneu10933	192942	193061	+	119	39	0	0.046	0.222	0.039	0																															0	1	1	3	no NCBI, smORF conserved in other genomes
mpneu01051	195502	195585	+	83	27	1	0.308	0.377	0.642	0																															1	0	0	3	no NCBI, smORF conserved in other genomes
mpneu01052	195787	195921	+	134	44	0	0.528	0.357	0.089	0																															0	0	0	3	no NCBI, smORF conserved in other genomes
mpneu10947	196569	196823	+	254	84	1	0.29	0.832	0.262	1																															0	0	0	3	no NCBI, smORF conserved in other genomes
mpneu01113	207448	207717	+	269	89	1	0.611	0.872	0.864	2	7.3e-12	DUF448	PF04296.17	Protein of unknown function (DUF448)	722438.MPNE_0182	5.52e-33	115	COG2740@1|root,COG2740@2|Bacteria,3WV1P@544448|Tenericutes	544448|Tenericutes	K	Nucleic-acid-binding protein implicated in transcription termination	-	-	-	-	-	-	-	-	-	-	-	-	-				YlxR domain-containing protein			0	0	0	2	NCBI no function
mpneu28747	213879	214064	-	185	61	0	0.167	0.522	0.084	0																															0	0	0	3	no NCBI, smORF conserved in other genomes
mpneu01149	215251	215448	+	197	65	1	0.405	0.583	0.767	1																															0	0	0	3	no NCBI, smORF conserved in other genomes
mpneu23629	229606	229659	-	53	17	0	0.017	0.159	0.088	0																																		3	no NCBI, smORF conserved in other genomes
mpneu28657	229602	229886	-	284	94	1	0.536	0.847	0.533	1																															0	0	0	3	no NCBI, smORF conserved in other genomes
mpneu11154	241575	241853	+	278	92	1	0.24	0.721	0.437	0																															1	0	0	2	NCBI no function
mpneu01305	243223	243384	+	161	53	0	0.537	0.419	0.352	0																															0	1	1	3	no NCBI, smORF conserved in other genomes
mpneu01314	243967	244020	+	53	17	1	0.873	0.81	0.897	3																																		3	no NCBI, smORF conserved in other genomes
mpneu11174	247404	247655	+	251	83	1	0.65	0.702	0.87	1																															0	0	0	5	potential pseudogene
mpneu01348	250000	250293	+	293	97	1	0.446	0.846	0.709	1																									transmembrane transporter activity	GO:0022857	0.54	Preprotein translocase subunit SecG	CC	membrane	0	2	2	2	NCBI no function
mpneu01391	253156	253227	+	71	23	1	0.772	0.856	0.839	3																															0	0	0	3	no NCBI, smORF conserved in other genomes
mpneu01393	253291	253347	+	56	18	0	0.716	0.377	0.651	0																																		3	no NCBI, smORF conserved in other genomes
mpneu01394	253408	253512	+	104	34	0	0.145	0.163	0.115	0																															0	1	1	3	no NCBI, smORF conserved in other genomes
mpneu01439	265573	265698	+	125	41	0	0.074	0.113	0.015	0																															0	1	1	3	no NCBI, smORF conserved in other genomes
mpneu06430	265682	265750	+	68	22	0	0.041	0.454	0.109	0																															0	0	0	3	no NCBI, smORF conserved in other genomes
mpneu01440	265717	265797	+	80	26	0	0.043	0.144	0.041	0																															0	0	0	3	no NCBI, smORF conserved in other genomes
mpneu23373	266158	266406	-	248	82	1	0.492	0.525	0.735	0																									structural constituent of ribosome	GO:0003735	0.69				0	0	0	3	no NCBI, smORF conserved in other genomes
mpneu23009	315244	315420	-	176	58	1	0.913	0.615	0.964	2																															0	0	0	3	no NCBI, smORF conserved in other genomes
mpneu17903	324083	324139	-	56	18	0	0.618	0.489	0.628	0																																		3	no NCBI, smORF conserved in other genomes
mpneu06742	326018	326077	+	59	19	0	0.361	0.316	0.193	0																															0	0	0	3	no NCBI, smORF conserved in other genomes
mpneu17858	330404	330619	-	215	71	0	0.344	0.614	0.428	0																															0	0	0	3	no NCBI, smORF conserved in other genomes
mpneu01832	331150	331281	+	131	43	1	0.539	0.374	0.857	1	9.3e-09	LepA_C	PF06421.16	GTP-binding protein LepA C-terminus, back-translocating posttranslocational ribosomes																											0	0	0	1	NCBI and function
mpneu06790	333107	333322	+	215	71	1	0.074	0.752	0.127	1																															0	2	2	3	no NCBI, smORF conserved in other genomes
mpneu06798	334007	334093	+	86	28	1	0.683	0.75	0.774	2																															0	0	0	3	no NCBI, smORF conserved in other genomes
mpneu01838	335362	335637	+	275	91	1	0.862	0.928	0.821	3	8.6e-18	Lipoprotein_10	PF03202.17	utative mycoplasma lipoprotein, C-terminal region	722438.MPNE_0113	5.9e-26	100	COG1653@1|root,COG1653@2|Bacteria	2|Bacteria	G	carbohydrate transport	-	-	-	ko:K02027	-	M00207	-	-	ko00000,ko00002,ko02000	3.A.1.1	-	-	SBP_bac_1,SBP_bac_8				Mycoplasma lipoprotein C-terminal domain-containing protein			0	0	0	2	NCBI no function
mpneu17824	336182	336460	-	278	92	1	0.518	0.806	0.485	1																															0	0	0	5	potential pseudogene
mpneu01851	337264	337512	+	248	82	1	0.276	0.79	0.231	1																															0	0	0	3	no NCBI, smORF conserved in other genomes
mpneu01854	337783	337830	+	47	15	1	0.375	0.758	0.187	1																																		3	no NCBI, smORF conserved in other genomes
mpneu17742	350720	350980	-	260	86	0	0.277	0.643	0.387	0																															0	1	1	3	no NCBI, smORF conserved in other genomes
mpneu11743	352356	352445	+	89	29	0	0.053	0.064	0.035	0																															0	0	0	3	no NCBI, smORF conserved in other genomes
mpneu11763	358257	358385	+	128	42	0	0.064	0.153	0.143	0																															0	0	0	3	no NCBI, smORF conserved in other genomes
mpneu06935	358319	358393	+	74	24	0	0.051	0.032	0.007	0																															0	0	0	3	no NCBI, smORF conserved in other genomes
mpneu11767	359109	359237	+	128	42	1	0.182	0.271	0.5	0																															1	0	0	3	no NCBI, smORF conserved in other genomes
mpneu01992	360424	360687	+	263	87	1	0.096	0.53	0.132	0																															0	0	0	1	NCBI and function
mpneu06963	362363	362425	+	62	20	0	0.018	0.04	0.02	0																															0	0	0	3	no NCBI, smORF conserved in other genomes
mpneu22682	364960	365127	-	167	55	0	0.104	0.531	0.196	0																															0	1	1	3	no NCBI, smORF conserved in other genomes
mpneu06979	365384	365464	+	80	26	0	0.158	0.218	0.047	0																															0	0	0	3	no NCBI, smORF conserved in other genomes
mpneu22641	373420	373599	-	179	59	0	0.238	0.341	0.065	0																															0	0	0	3	no NCBI, smORF conserved in other genomes
mpneu22637	374146	374433	-	287	95	1	0.842	0.784	0.827	3																															1	0	0	3	no NCBI, smORF conserved in other genomes
mpneu11879	374655	374765	+	110	36	0	0.236	0.143	0.092	0																															0	0	0	3	no NCBI, smORF conserved in other genomes
mpneu07008	374804	374926	+	122	40	0	0.267	0.198	0.222	0																															0	0	0	3	no NCBI, smORF conserved in other genomes
mpneu07011	375008	375151	+	143	47	1	0.454	0.275	0.398	0																															1	0	0	3	no NCBI, smORF conserved in other genomes
mpneu07019	375536	375652	+	116	38	1	0.085	0.312	0.194	0																															1	0	0	3	no NCBI, smORF conserved in other genomes
mpneu07021	375824	375964	+	140	46	0	0.075	0.222	0.264	0																															0	0	0	3	no NCBI, smORF conserved in other genomes
mpneu02048	376753	376833	+	80	26	0	0.131	0.089	0.119	0																															0	0	0	3	no NCBI, smORF conserved in other genomes
mpneu07046	379475	379564	+	89	29	0	0.572	0.618	0.731	0																															0	0	0	3	no NCBI, smORF conserved in other genomes
mpneu17487	381191	381268	-	77	25
mpneu07078	382877	383047	+	170	56	0	0.26	0.661	0.472	0																															0	0	0	3	no NCBI, smORF conserved in other genomes
mpneu11903	383724	383888	+	164	54	0	0.12	0.146	0.097	0																															0	1	1	3	no NCBI, smORF conserved in other genomes
mpneu11910	384426	384524	+	98	32	0	0.74	0.469	0.641	0																															0	0	0	3	no NCBI, smORF conserved in other genomes
mpneu02137	390061	390207	+	146	48	0	0.415	0.289	0.324	0																															0	0	0	3	no NCBI, smORF conserved in other genomes
mpneu12010	408102	408200	+	98	32	1	0.918	0.85	0.972	3																															0	1	1	3	no NCBI, smORF conserved in other genomes
mpneu12014	408453	408602	+	149	49	0	0.109	0.47	0.151	0																															0	1	1	3	no NCBI, smORF conserved in other genomes
mpneu17308	408440	408499	-	59	19	1	0.955	0.328	0.884	2																															0	0	0	3	no NCBI, smORF conserved in other genomes
mpneu12016	408789	408866	+	77	25	0	0.383	0.609	0.46	0																															0	0	0	3	no NCBI, smORF conserved in other genomes
mpneu17300	409421	409507	-	86	28	0	0.188	0.386	0.053	0																															0	0	0	3	no NCBI, smORF conserved in other genomes
mpneu12044	411978	412187	+	209	69	0	0.193	0.698	0.202	0																															0	0	0	3	no NCBI, smORF conserved in other genomes
mpneu02279	412117	412161	+	44	14	0	0.377	0.486	0.723	0																																		3	no NCBI, smORF conserved in other genomes
mpneu07215	412319	412354	+	35	11	0	0.665	0.588	0.624	0																																		3	no NCBI, smORF conserved in other genomes
mpneu12046	412395	412472	+	77	25	0	0.658	0.721	0.165	0																															0	0	0	3	no NCBI, smORF conserved in other genomes
mpneu02301	415099	415275	+	176	58	1	0.7	0.79	0.91	2																															0	0	0	3	no NCBI, smORF conserved in other genomes
mpneu12057	415161	415295	+	134	44	0	0.103	0.115	0.077	0																															0	0	0	3	no NCBI, smORF conserved in other genomes
mpneu27372	415044	415268	-	224	74	1	0.715	0.894	0.778	2																															0	1	1	3	no NCBI, smORF conserved in other genomes
mpneu22344	415360	415452	-	92	30	0	0.068	0.354	0.058	0																															0	0	0	3	no NCBI, smORF conserved in other genomes
mpneu12063	415581	415637	+	56	18	0	0.646	0.229	0.587	0																																		3	no NCBI, smORF conserved in other genomes
mpneu07256	417593	417805	+	212	70	1	0.523	0.546	0.775	1																															0	0	0	3	no NCBI, smORF conserved in other genomes
mpneu02331	419686	419733	+	47	15	0	0.539	0.421	0.27	0																																		3	no NCBI, smORF conserved in other genomes
mpneu02387	429937	430029	+	92	30	0	0.005	0.042	0.014	0																															0	1	1	3	no NCBI, smORF conserved in other genomes
mpneu02389	430234	430308	+	74	24	0	0.447	0.606	0.253	0																															0	0	0	3	no NCBI, smORF conserved in other genomes
mpneu02393	430456	430560	+	104	34	0	0.197	0.258	0.019	0																															0	0	0	3	no NCBI, smORF conserved in other genomes
mpneu12177	430506	430553	+	47	15	1	0.457	0.435	0.819	1																																		3	no NCBI, smORF conserved in other genomes
mpneu12223	438525	438827	+	302	100	1	0.361	0.577	0.229	0	4.7e-53	MgpC	PF05220.16	MgpC adhesin																											0	0	0	2	NCBI no function
mpneu02442	442789	443091	+	302	100	1	0.454	0.447	0.115	0	1.6e-25	Adhesin_P1_C	PF03257.17	Mycoplasma adhesin P1, C-terminal																								Attachment protein (P1) (Fragment)			0	0	0	5	potential pseudogene
mpneu02449	444922	445053	+	131	43	0	0.672	0.687	0.389	0																															0	0	0	3	no NCBI, smORF conserved in other genomes
mpneu22145	447634	447834	-	200	66	0	0.351	0.581	0.342	0																															0	0	0	3	no NCBI, smORF conserved in other genomes
mpneu17012	449207	449341	-	134	44	1	0.884	0.902	0.922	3																															1	0	0	3	no NCBI, smORF conserved in other genomes
mpneu22122	449704	449778	-	74	24	0	0.142	0.029	0.102	0																															0	0	0	3	no NCBI, smORF conserved in other genomes
mpneu22115	450352	450588	-	236	78	1	0.074	0.358	0.159	0																															1	0	0	3	no NCBI, smORF conserved in other genomes
mpneu22108	450922	450963	-	41	13	0	0.287	0.092	0.092	0																																		3	no NCBI, smORF conserved in other genomes
mpneu22092	452284	452400	-	116	38	0	0.025	0.222	0.036	0																															0	0	0	3	no NCBI, smORF conserved in other genomes
mpneu12337	453573	453632	+	59	19	0	0.193	0.294	0.024	0																															0	0	0	3	no NCBI, smORF conserved in other genomes
mpneu22023	463228	463332	-	104	34	0	0.146	0.159	0.253	0																															0	0	0	3	no NCBI, smORF conserved in other genomes
mpneu27081	463890	463928	-	38	12	0	0.537	0.398	0.29	0																																		3	no NCBI, smORF conserved in other genomes
mpneu22016	463900	463968	-	68	22	0	0.014	0.021	0.008	0																															0	0	0	3	no NCBI, smORF conserved in other genomes
mpneu27076	465639	465806	-	167	55	0	0.309	0.458	0.57	0																															0	0	0	3	no NCBI, smORF conserved in other genomes
mpneu16891	468998	469102	-	104	34	0	0.277	0.371	0.464	0																															0	1	1	3	no NCBI, smORF conserved in other genomes
mpneu07561	469169	469267	+	98	32	0	0.395	0.415	0.298	0																															0	1	1	3	no NCBI, smORF conserved in other genomes
mpneu27066	469131	469199	-	68	22	1	0.773	0.844	0.66	2																															0	0	0	3	no NCBI, smORF conserved in other genomes
mpneu27065	469209	469238	-	29	9	0	0.346	0.29	0.117	0																																		3	no NCBI, smORF conserved in other genomes
mpneu16890	469163	469252	-	89	29	1	0.997	0.939	0.993	3																									ion binding	GO:0043167	0.79				0	0	0	3	no NCBI, smORF conserved in other genomes
mpneu21997	469147	469290	-	143	47	1	0.89	0.5	0.94	2																															0	0	0	3	no NCBI, smORF conserved in other genomes
mpneu27064	469278	469316	-	38	12	0	0.208	0.285	0.051	0																																		3	no NCBI, smORF conserved in other genomes
mpneu21996	469294	469335	-	41	13	0	0.279	0.726	0.432	0																																		3	no NCBI, smORF conserved in other genomes
mpneu02624	470647	470733	+	86	28	0	0.003	0.069	0	0																															0	0	0	3	no NCBI, smORF conserved in other genomes
mpneu12459	470670	470705	+	35	11	0	0.044	0.11	0.022	0																																		3	no NCBI, smORF conserved in other genomes
mpneu07587	472037	472240	+	203	67	0	0.258	0.687	0.549	0																															0	0	0	3	no NCBI, smORF conserved in other genomes
mpneu27018	476475	476516	-	41	13	0	0.197	0.392	0.12	0																																		3	no NCBI, smORF conserved in other genomes
mpneu16838	478646	478696	-	50	16	1	0.69	0.537	0.782	1																																		3	no NCBI, smORF conserved in other genomes
mpneu21939	479530	479646	-	116	38	0	0.342	0.266	0.492	0																															0	0	0	3	no NCBI, smORF conserved in other genomes
mpneu21938	479677	479754	-	77	25	0	0.24	0.353	0.203	0																															0	0	0	3	no NCBI, smORF conserved in other genomes
mpneu21934	479950	479997	-	47	15	0	0.089	0.184	0.026	0																																		3	no NCBI, smORF conserved in other genomes
mpneu16826	480488	480658	-	170	56	0	0.408	0.584	0.601	0																															0	0	0	3	no NCBI, smORF conserved in other genomes
mpneu16825	480695	480841	-	146	48	1	0.313	0.257	0.214	0																															1	0	0	3	no NCBI, smORF conserved in other genomes
mpneu16823	480896	480937	-	41	13	0	0.1	0.082	0.257	0																																		3	no NCBI, smORF conserved in other genomes
mpneu16821	481019	481072	-	53	17	0	0.461	0.165	0.371	0																																		3	no NCBI, smORF conserved in other genomes
mpneu16816	481613	481747	-	134	44	0	0.045	0.271	0.108	0																															0	1	1	3	no NCBI, smORF conserved in other genomes
mpneu16811	482003	482044	-	41	13	0	0.48	0.404	0.185	0																																		3	no NCBI, smORF conserved in other genomes
mpneu02689	482053	482220	+	167	55	1	0.676	0.752	0.43	1																															0	0	0	3	no NCBI, smORF conserved in other genomes
mpneu27001	482058	482171	-	113	37	0	0.148	0.586	0.535	0																															0	0	0	3	no NCBI, smORF conserved in other genomes
mpneu07684	483260	483406	+	146	48	0	0.262	0.414	0.368	0																															0	0	0	3	no NCBI, smORF conserved in other genomes
mpneu02697	483364	483432	+	68	22	0	0.325	0.432	0.191	0																															0	0	0	3	no NCBI, smORF conserved in other genomes
mpneu12547	483378	483518	+	140	46	1	0.433	0.317	0.664	0																													CC	membrane	0	1	1	3	no NCBI, smORF conserved in other genomes
mpneu21846	490105	490203	-	98	32	0	0.046	0.15	0.09	0																															0	0	0	3	no NCBI, smORF conserved in other genomes
mpneu02739	494422	494694	+	272	90	1	0.632	0.686	0.757	1																															0	0	0	5	potential pseudogene
mpneu02743	495235	495267	+	32	10	0	0.313	0.296	0.063	0																																		3	no NCBI, smORF conserved in other genomes
mpneu02748	495862	496149	+	287	95	1	0.668	0.929	0.815	2																															0	0	0	5	potential pseudogene
mpneu21811	495940	496200	-	260	86	1	0.691	0.905	0.452	1																															1	1	1	3	no NCBI, smORF conserved in other genomes
mpneu16706	499673	499780	-	107	35	1	0.468	0.81	0.552	1																															1	0	0	3	no NCBI, smORF conserved in other genomes
mpneu16695	501362	501646	-	284	94	0	0.42	0.624	0.373	0																															0	0	0	3	no NCBI, smORF conserved in other genomes
mpneu21709	515125	515160	-	35	11	0	0.74	0.733	0.296	0																																		3	no NCBI, smORF conserved in other genomes
mpneu26792	516255	516410	-	155	51	0	0.171	0.133	0.117	0																															0	0	0	3	no NCBI, smORF conserved in other genomes
mpneu12842	530292	530468	+	176	58	1	0.057	0.108	0.044	0																															1	0	0	3	no NCBI, smORF conserved in other genomes
mpneu16481	535577	535774	-	197	65	1	0.67	0.712	0.898	1																															0	0	0	3	no NCBI, smORF conserved in other genomes
mpneu26709	542514	542567	-	53	17	0	0.221	0.235	0.218	0																																		3	no NCBI, smORF conserved in other genomes
mpneu16422	542471	542599	-	128	42	1	0.908	0.745	0.716	1																															0	0	0	3	no NCBI, smORF conserved in other genomes
mpneu26673	546081	546257	-	176	58	0	0.214	0.378	0.31	0																															0	1	1	3	no NCBI, smORF conserved in other genomes
mpneu12975	549093	549332	+	239	79	0	0.428	0.723	0.576	0																															0	1	1	3	no NCBI, smORF conserved in other genomes
mpneu08091	549245	549370	+	125	41	1	0.772	0.512	0.197	1																															0	0	0	3	no NCBI, smORF conserved in other genomes
mpneu08094	549497	549544	+	47	15	0	0.008	0.038	0.003	0																																		3	no NCBI, smORF conserved in other genomes
mpneu03078	549664	549729	+	65	21	1	0.925	0.524	0.792	2																															0	0	0	3	no NCBI, smORF conserved in other genomes
mpneu16357	553526	553636	-	110	36	0	0.168	0.256	0.144	0																															0	0	0	3	no NCBI, smORF conserved in other genomes
mpneu08212	568625	569155	+	530	176	1	0.901	0.966	0.888	3	5.4e-27	DUF16	PF01519.20	Protein of unknown function DUF16	722438.MPNE_0543	3.67e-75	229	COG0497@1|root,COG0497@2|Bacteria	2|Bacteria	L	DNA recombination	-	-	-	-	-	-	-	-	-	-	-	-	DUF16				DUF16 domain-containing protein			0	0	0	5	potential pseudogene
mpneu13108	570441	570647	+	206	68	0	0.104	0.201	0.126	0																															0	0	0	3	no NCBI, smORF conserved in other genomes
mpneu26559	571410	571475	-	65	21	0	0.097	0.678	0.167	0																															0	0	0	3	no NCBI, smORF conserved in other genomes
mpneu16294	571190	571483	-	293	97	0	0.26	0.549	0.078	0																															0	0	0	5	potential pseudogene
mpneu16293	571532	571567	-	35	11	0	0.534	0.195	0.081	0																																		3	no NCBI, smORF conserved in other genomes
mpneu16292	571571	571606	-	35	11	0	0.478	0.183	0.629	0																																		3	no NCBI, smORF conserved in other genomes
mpneu21443	571609	571662	-	53	17	0	0.5	0.541	0.395	0																																		3	no NCBI, smORF conserved in other genomes
mpneu08225	571751	571834	+	83	27	0	0.328	0.355	0.146	0																															0	0	0	3	no NCBI, smORF conserved in other genomes
mpneu26556	571722	571778	-	56	18	0	0.119	0.135	0.156	0																																		3	no NCBI, smORF conserved in other genomes
mpneu13115	571848	571988	+	140	46	0	0.08	0.455	0.084	0																															0	0	0	3	no NCBI, smORF conserved in other genomes
mpneu08226	571871	571918	+	47	15	0	0.249	0.162	0.134	0																																		3	no NCBI, smORF conserved in other genomes
mpneu16290	571733	571972	-	239	79	1	0.25	0.654	0.447	0																															1	0	0	3	no NCBI, smORF conserved in other genomes
mpneu13116	572010	572072	+	62	20	0	0.07	0.057	0.032	0																															0	0	0	3	no NCBI, smORF conserved in other genomes
mpneu03214	572083	572124	+	41	13	0	0.226	0.094	0.261	0																																		3	no NCBI, smORF conserved in other genomes
mpneu13117	572100	572156	+	56	18	0	0.368	0.173	0.271	0																																		3	no NCBI, smORF conserved in other genomes
mpneu13118	572178	572288	+	110	36	0	0.077	0.137	0.034	0																															0	0	0	3	no NCBI, smORF conserved in other genomes
mpneu13144	575676	575972	+	296	98	1	0.905	0.893	0.904	3																															0	1	1	3	no NCBI, smORF conserved in other genomes
mpneu26521	576765	576836	-	71	23	0	0.208	0.206	0.09	0																															0	0	0	3	no NCBI, smORF conserved in other genomes
mpneu26490	579105	579389	-	284	94	0	0.221	0.524	0.205	0																															0	0	0	2	NCBI no function
mpneu26460	586785	586844	-	59	19	0	0.086	0.235	0.054	0																															0	0	0	3	no NCBI, smORF conserved in other genomes
mpneu21366	586804	586896	-	92	30	0	0.649	0.432	0.745	0																															0	0	0	3	no NCBI, smORF conserved in other genomes
mpneu16226	587174	587389	-	215	71	1	0.567	0.793	0.335	1																									organic cyclic compound binding	GO:0097159	0.51				0	0	0	3	no NCBI, smORF conserved in other genomes
mpneu21328	592201	592479	-	278	92	1	0.213	0.787	0.201	1	1.9e-07	DUF3713	PF12506.12	Protein of unknown function (DUF3713)																											0	0	0	2	NCBI no function
mpneu26424	596370	596444	-	74	24	0	0.341	0.342	0.506	0																															0	0	0	3	no NCBI, smORF conserved in other genomes
mpneu21315	596476	596589	-	113	37	0	0.032	0.324	0.037	0																															0	0	0	3	no NCBI, smORF conserved in other genomes
mpneu16164	596561	596614	-	53	17	0	0.574	0.377	0.178	0																																		3	no NCBI, smORF conserved in other genomes
mpneu03412	596812	596853	+	41	13	0	0.5	0.211	0.552	0																																		3	no NCBI, smORF conserved in other genomes
mpneu03424	598330	598560	+	230	76	1	0.843	0.834	0.891	3																									nucleic acid binding	GO:0003676	0.72				0	0	0	3	no NCBI, smORF conserved in other genomes
mpneu03429	599089	599226	+	137	45	0	0.014	0.209	0.07	0																															0	0	0	3	no NCBI, smORF conserved in other genomes
mpneu13300	599637	599684	+	47	15	1	0.888	0.724	0.939	2																																		3	no NCBI, smORF conserved in other genomes
mpneu03434	600007	600300	+	293	97	1	0.762	0.908	0.894	3																															0	1	1	3	no NCBI, smORF conserved in other genomes
mpneu21242	603727	603870	-	143	47	0	0.071	0.426	0.112	0																															0	0	0	2	NCBI no function
mpneu16133	603875	603973	-	98	32	0	0.232	0.458	0.228	0																															0	0	0	3	no NCBI, smORF conserved in other genomes
mpneu26391	603936	604091	-	155	51	1	0.113	0.246	0.155	0																															0	0	0	1	NCBI and function
mpneu21239	604633	604695	-	62	20	0	0.205	0.126	0.073	0																															0	0	0	3	no NCBI, smORF conserved in other genomes
mpneu26389	604620	604781	-	161	53	1	0.246	0.195	0.042	0					722438.MPNE_0580	1.56e-35	120	COG1735@1|root,COG1735@2|Bacteria,3WT2Q@544448|Tenericutes	544448|Tenericutes	S	Phosphotriesterase family	-	GO:0003674,GO:0003824,GO:0016787,GO:0016788,GO:0050490,GO:0052689	-	ko:K07048	-	-	-	-	ko00000	-	-	-	PTE							0	0	0	1	NCBI and function
mpneu08465	612122	612349	+	227	75	1	0.225	0.454	0.088	0	4.9e-22	MgpC	PF05220.16	MgpC adhesin																											0	0	0	2	NCBI no function
mpneu03503	614329	614583	+	254	84	1	0.232	0.797	0.229	1																															0	0	0	3	no NCBI, smORF conserved in other genomes
mpneu08491	615491	615523	+	32	10	1	0.588	0.267	0.774	1																																		3	no NCBI, smORF conserved in other genomes
mpneu03513	615535	615597	+	62	20	1	0.875	0.863	0.863	3																															0	0	0	3	no NCBI, smORF conserved in other genomes
mpneu03514	615619	615687	+	68	22	0	0.622	0.378	0.556	0																															0	0	0	3	no NCBI, smORF conserved in other genomes
mpneu03519	616150	616269	+	119	39	1	0.667	0.735	0.913	1																															0	0	0	3	no NCBI, smORF conserved in other genomes
mpneu03520	616288	616443	+	155	51	1	0.798	0.772	0.829	3																															0	0	0	3	no NCBI, smORF conserved in other genomes
mpneu16016	624317	624466	-	149	49	0	0.031	0.084	0.034	0																															0	0	0	3	no NCBI, smORF conserved in other genomes
mpneu13445	624489	624740	+	251	83	1	0.744	0.858	0.71	1																															1	0	0	3	no NCBI, smORF conserved in other genomes
mpneu16015	624479	624682	-	203	67	1	0.613	0.628	0.363	0																															1	0	0	4	repeated sequence
mpneu21088	624772	624834	-	62	20	1	0.691	0.755	0.591	1																															0	0	0	3	no NCBI, smORF conserved in other genomes
mpneu26282	624975	625097	-	122	40	0	0.306	0.409	0.218	0																															0	0	0	3	no NCBI, smORF conserved in other genomes
mpneu16012	625028	625105	-	77	25	0	0.07	0.169	0.07	0																															0	0	0	3	no NCBI, smORF conserved in other genomes
mpneu16003	627374	627637	-	263	87	1	0.642	0.774	0.584	1																															0	0	0	3	no NCBI, smORF conserved in other genomes
mpneu21078	627592	627855	-	263	87	0	0.707	0.735	0.634	0																															0	1	1	3	no NCBI, smORF conserved in other genomes
mpneu15914	636479	636514	-	35	11	0	0.27	0.305	0.095	0																																		3	no NCBI, smORF conserved in other genomes
mpneu26234	637911	638081	-	170	56	1	0.468	0.767	0.703	1																															0	0	0	3	no NCBI, smORF conserved in other genomes
mpneu21036	638620	638790	-	170	56	0	0.597	0.591	0.51	0																															0	0	0	3	no NCBI, smORF conserved in other genomes
mpneu26219	640017	640304	-	287	95	1	0.688	0.857	0.43	1																															0	1	1	2	NCBI no function
mpneu13600	649023	649103	+	80	26	1	0.027	0.025	0.008	0																															1	0	0	3	no NCBI, smORF conserved in other genomes
mpneu08735	650402	650584	+	182	60	1	0.017	0.172	0.078	0	9.7e-06	RecU	PF03838.18	Recombination protein U	722438.MPNE_0626	3.86e-35	123	COG3331@1|root,COG3331@2|Bacteria,3WTWG@544448|Tenericutes	544448|Tenericutes	L	Endonuclease that resolves Holliday junction intermediates in genetic recombination. Cleaves mobile four-strand junctions by introducing symmetrical nicks in paired strands. Promotes annealing of linear ssDNA with homologous dsDNA. Required for DNA repair, homologous recombination and chromosome segregation	recU	-	-	ko:K03700	-	-	-	-	ko00000,ko03400	-	-	-	RecU				Truncated RecU	BP	DNA repair	0	0	0	2	NCBI no function
mpneu08736	650720	650920	+	200	66	1	0.299	0.648	0.138	0	2.8e-07	RecU	PF03838.18	Recombination protein U	722438.MPNE_0626	6.12e-36	125	COG3331@1|root,COG3331@2|Bacteria,3WTWG@544448|Tenericutes	544448|Tenericutes	L	Endonuclease that resolves Holliday junction intermediates in genetic recombination. Cleaves mobile four-strand junctions by introducing symmetrical nicks in paired strands. Promotes annealing of linear ssDNA with homologous dsDNA. Required for DNA repair, homologous recombination and chromosome segregation	recU	-	-	ko:K03700	-	-	-	-	ko00000,ko03400	-	-	-	RecU							0	0	0	2	NCBI no function
mpneu26086	653955	653999	-	44	14	0	0.33	0.62	0.041	0																																		3	no NCBI, smORF conserved in other genomes
mpneu08770	656222	656431	+	209	69	1	0.283	0.396	0.247	0																													CC	membrane	0	2	2	2	NCBI no function
mpneu26043	660627	660743	-	116	38	0	0.118	0.413	0.064	0																															0	1	1	3	no NCBI, smORF conserved in other genomes
mpneu13729	666756	666983	+	227	75	1	0.916	0.936	0.922	3																															0	0	0	3	no NCBI, smORF conserved in other genomes
mpneu15578	690380	690472	-	92	30	0	0.018	0.076	0.015	0																															0	0	0	3	no NCBI, smORF conserved in other genomes
mpneu13897	691758	691910	+	152	50	1	0.867	0.746	0.875	2																															0	0	0	3	no NCBI, smORF conserved in other genomes
mpneu20711	703612	703695	-	83	27	0	0.144	0.105	0.035	0																															0	0	0	3	no NCBI, smORF conserved in other genomes
mpneu15517	703670	703705	-	35	11	0	0.337	0.379	0.177	0																																		3	no NCBI, smORF conserved in other genomes
mpneu20689	706405	706671	-	266	88	1	0.635	0.68	0.461	0	3.2e-09	Mycop_pep_DUF31	PF01732.20	Mycoplasma peptidase (DUF31)																											1	0	0	5	potential pseudogene
mpneu04190	708586	708759	+	173	57	1	0.759	0.808	0.722	2																															1	1	1	3	no NCBI, smORF conserved in other genomes
mpneu14021	708666	708722	+	56	18	0	0.362	0.517	0.541	0																																		3	no NCBI, smORF conserved in other genomes
mpneu09125	708728	708787	+	59	19	0	0.218	0.106	0.042	0																															0	0	0	3	no NCBI, smORF conserved in other genomes
mpneu14024	708834	708920	+	86	28	1	0.803	0.808	0.855	3																															0	0	0	3	no NCBI, smORF conserved in other genomes
mpneu04191	708850	708939	+	89	29	1	0.781	0.819	0.868	3																															0	0	0	3	no NCBI, smORF conserved in other genomes
mpneu14056	712467	712739	+	272	90	1	0.977	0.887	0.987	3																															1	0	0	3	no NCBI, smORF conserved in other genomes
mpneu25699	714159	714251	-	92	30	0	0.649	0.369	0.39	0																															0	0	0	3	no NCBI, smORF conserved in other genomes
mpneu20635	714829	714909	-	80	26	0	0.471	0.599	0.536	0																															0	0	0	3	no NCBI, smORF conserved in other genomes
mpneu20634	714928	715059	-	131	43	0	0.199	0.483	0.25	0																															0	0	0	3	no NCBI, smORF conserved in other genomes
mpneu15456	716240	716332	-	92	30	1	0.393	0.169	0.251	0																									transmembrane transporter activity	GO:0022857	0.64				1	0	0	3	no NCBI, smORF conserved in other genomes
mpneu14118	719157	719441	+	284	94	1	0.687	0.815	0.855	2																															0	0	0	3	no NCBI, smORF conserved in other genomes
mpneu04304	725140	725427	+	287	95	1	0.567	0.889	0.628	1																															0	0	0	3	no NCBI, smORF conserved in other genomes
mpneu20487	739087	739200	-	113	37	0	0.018	0.1	0.014	0																															0	1	1	3	no NCBI, smORF conserved in other genomes
mpneu25536	749889	750152	-	263	87	1	0.925	0.931	0.919	3																															0	0	0	3	no NCBI, smORF conserved in other genomes
mpneu04501	750373	750468	+	95	31	1	0.482	0.598	0.767	1																															0	0	0	3	no NCBI, smORF conserved in other genomes
mpneu04509	751174	751251	+	77	25	0	0.604	0.43	0.462	0																															0	0	0	3	no NCBI, smORF conserved in other genomes
mpneu09411	751184	751318	+	134	44	0	0.263	0.491	0.116	0																															0	0	0	3	no NCBI, smORF conserved in other genomes
mpneu09416	751913	752044	+	131	43	0	0.481	0.697	0.506	0																															0	0	0	3	no NCBI, smORF conserved in other genomes
mpneu15169	759734	759967	-	233	77	0	0.257	0.294	0.333	0																															0	0	0	3	no NCBI, smORF conserved in other genomes
mpneu14402	761115	761216	+	101	33	0	0.06	0.362	0.04	0																															0	0	0	4	repeated sequence
mpneu04595	765061	765249	+	188	62	1	0.028	0.254	0.042	0																															1	1	1	3	no NCBI, smORF conserved in other genomes
mpneu14499	773400	773618	+	218	72	0	0.299	0.5	0.303	0																															0	0	0	3	no NCBI, smORF conserved in other genomes
mpneu20291	775483	775734	-	251	83	1	0.737	0.887	0.688	1																															0	0	0	3	no NCBI, smORF conserved in other genomes
mpneu09553	776012	776182	+	170	56	1	0.239	0.479	0.382	0					272635.MYPU_7520	3.26e-14	68.6	COG2213@1|root,COG2213@2|Bacteria,3WT5T@544448|Tenericutes	544448|Tenericutes	G	PTS System	mtlA	-	2.7.1.197	ko:K02799,ko:K02800	ko00051,ko02060,map00051,map02060	M00274	R02704	RC00017,RC03206	ko00000,ko00001,ko00002,ko01000,ko02000	4.A.2.1.12,4.A.2.1.2,4.A.2.1.24,4.A.2.1.5	-	-	PTS_EIIC,PTS_IIB							0	1	1	1	NCBI and function
mpneu20289	775963	776190	-	227	75	1	0.676	0.84	0.528	1																													CC	membrane	0	1	1	3	no NCBI, smORF conserved in other genomes
mpneu14551	780807	781055	+	248	82	0	0.548	0.612	0.566	0																															0	0	0	3	no NCBI, smORF conserved in other genomes
mpneu04710	781453	781752	+	299	99	1	0.948	0.915	0.987	3																															0	0	0	3	no NCBI, smORF conserved in other genomes
mpneu25336	784419	784463	-	44	14	0	0.484	0.407	0.197	0																																		3	no NCBI, smORF conserved in other genomes
mpneu20209	789382	789609	-	227	75	0	0.345	0.563	0.598	0																															0	2	2	3	no NCBI, smORF conserved in other genomes
mpneu20193	790759	790815	-	56	18	1	0.872	0.271	0.852	2																																		3	no NCBI, smORF conserved in other genomes
mpneu25274	793737	794318	-	581	193	1	0.969	0.9	0.911	3																									protein binding	GO:0005515	0.5				0	0	0	2	NCBI no function
mpneu14957	796418	796591	-	173	57	1	0.451	0.512	0.482	0																													CC	membrane	0	1	1	3	no NCBI, smORF conserved in other genomes
mpneu14932	799790	799837	-	47	15	0	0.28	0.203	0.104	0																																		3	no NCBI, smORF conserved in other genomes
mpneu25231	799821	799958	-	137	45	0	0.044	0.374	0.035	0																															0	0	0	3	no NCBI, smORF conserved in other genomes
mpneu14930	799904	799975	-	71	23	0	0.025	0.25	0.035	0																															0	0	0	3	no NCBI, smORF conserved in other genomes
mpneu20152	799897	800028	-	131	43	0	0.111	0.177	0.113	0																															0	0	0	3	no NCBI, smORF conserved in other genomes
mpneu25230	799995	800159	-	164	54	1	0.261	0.588	0.284	0																									nucleic acid binding	GO:0003676	0.5				0	0	0	3	no NCBI, smORF conserved in other genomes
mpneu20149	800146	800247	-	101	33	0	0.062	0.199	0.051	0																															0	0	0	3	no NCBI, smORF conserved in other genomes
mpneu20147	800350	800409	-	59	19	0	0.123	0.686	0.112	0																															0	0	0	3	no NCBI, smORF conserved in other genomes
mpneu25228	800337	800441	-	104	34	0	0.03	0.184	0.03	0																															0	0	0	3	no NCBI, smORF conserved in other genomes
mpneu14765	809160	809324	+	164	54	0	0.063	0.265	0.051	0																															0	0	0	3	no NCBI, smORF conserved in other genomes
mpneu20068	815158	815337	-	179	59	0	0.081	0.229	0.142	0																															0	0	0	3	no NCBI, smORF conserved in other genomes
mpneu20066	815452	815493	-	41	13	0	0.736	0.648	0.725	0																																		3	no NCBI, smORF conserved in other genomes
