# Supplementary material for: ProTInSeq: transposon insertion tracking by ultra-deep DNA sequencing to identify translated large and small ORFs
Source: Nat Commun. 2024 Mar 7;15:2091. doi: 10.1038/s41467-024-46112-2 (PMC10920889; doi:10.1038/s41467-024-46112-2)
Supplement: Supplementary file 16 — Supplementary Data 12 [file 41467_2024_46112_MOESM16_ESM.xlsx]

## Sheet: Sheet1
species_code	genome_accession	genome_size	genome_size_kb	nr_CDS	coding_positions	in_frame_positions	coding_ratio	nr_ORFs	nrins_high_selection	nrins_inframe_high_selection
sapis	CP006682.1	1160554	1160.55	989	617044	205681	53.1681	49150	348166	10284.1
gsulfurreducens	CP010430.1	4566144	4566.14	3746	1720413	573471	37.6776	99191	1.36984e+06	28673.5
rprowazekii	CP014865.1	1111769	1111.77	859	452818	150939	40.7295	53296	333531	7546.97
cglutamicum	AP017557.1	3272611	3272.61	2732	1288997	429666	39.3874	100333	981783	21483.3
nostoc	BA000019.2	6413771	6413.77	5232	6412542	2137514	99.9808	287703	1.92413e+06	106876
banthracis	CP014179.1	5226939	5226.94	5273	2033269	677756	38.8998	237706	1.56808e+06	33887.8
pmarinus	NC_005042.1	1751080	1751.08	1754	728086	242695	41.5793	83338	525324	12134.8
psaucreus	CP000253.1	2821361	2821.36	1347	1162847	387616	41.2158	142736	846408	19380.8
pspneumoniae	AE005672.3	2160842	2160.84	1077	930808	310269	43.0762	87183	648253	15513.5
baphidicola	CP013259.1	636266	636.266	558	298367	99455.7	46.8934	29898	190880	4972.78
bmelitensis	NC_003318.1	1177787	1177.79	1067	479769	159923	40.7348	30164	353336	7996.15
mtuberculosis	CP002885.1	4414346	4414.35	4087	2014370	671457	45.6324	88623	1.3243e+06	33572.8
ctepidum	NC_002932.3	2154946	2154.95	2233	1007783	335928	46.766	51508	646484	16796.4
sthermophilum	NC_006177.1	3566135	3566.14	3116	1523419	507806	42.7191	48594	1.06984e+06	25390.3
mflocculare	NZ_CP007585.1	778866	778.866	561	404028	134676	51.8739	30316	233660	6733.8
bjaponicum	NC_004463.1	9105828	9105.83	8018	3879414	1293138	42.6036	174036	2.73175e+06	64656.9
ecoli	AE014075.1	5231428	5231.43	5266	2238903	746301	42.7972	172779	1.56943e+06	37315.1
mhyopneumoniae	NC_017509.1	925576	925.576	652	350564	116855	37.8752	34025	277673	5842.73
mflorum	NC_006055.1	793224	793.224	679	355270	118423	44.7881	35200	237967	5921.17
psynechocystis	BA000022.2	3573470	3573.47	1609	1587952	529317	44.4373	128036	1072041	26465.9
dethenogenes	NC_002936.3	1469720	1469.72	1392	602082	200694	40.9658	44388	440916	10034.7
psmeliloti	AL591688.1	3654135	3654.14	1709	1652083	550694	45.2113	72485	1.09624e+06	27534.7
uurealyticum	NC_011374.1	874478	874.478	636	388393	129464	44.4143	41951	262343	6473.22
sclarkii	CP015819.1	1558445	1558.44	1424	495432	165144	31.7901	69642	467534	8257.2
baphidicolaag	NZ_CP009253.1	628164	628.164	553	286336	95445.3	45.583	29357	188449	4772.27
ssabaudiense	CP006934.1	1075953	1075.95	922	501765	167255	46.6345	43773	322786	8362.75
skunkelii	NZ_CP010899.1	1463926	1463.93	1111	453645	151215	30.9882	65659	439178	7560.75
staiwanense	NC_021846.1	1075140	1075.14	1047	509198	169733	47.3611	46182	322542	8486.63
pspyogenes	CP000017.2	1838562	1838.56	920	811051	270350	44.1133	80674	551569	13517.5
cpneumoniae	AE009440.1	1225935	1225.93	1112	569692	189897	46.47	49703	367780	9494.87
atumefaciens	AE007869.2	2841580	2841.58	2687	1259444	419815	44.322	63707	852474	20990.7
mgallisepticum	AE015450.2	1012800	1012.8	739	455801	151934	45.004	42965	303840	7596.68
mecoli	BA000007.2	5498450	5498.45	2549	2348645	782882	42.7147	183794	1649535	39144.1
sdiminutum	CP005076.1	945296	945.296	834	458761	152920	48.5309	40932	283589	7646.02
spyogenes	AE009949.1	1895017	1895.02	1810	839202	279734	44.2847	82201	568505	13986.7
hinfluenzae	NC_016809.1	1981535	1981.54	1805	827987	275996	41.7851	90399	594460	13799.8
mmycoides	NC_015431.1	1153998	1154	829	442585	147528	38.3523	48608	346199	7376.42
hpylori	NC_017381.1	1562832	1562.83	1387	643282	214427	41.1613	62031	468850	10721.4
bburgdorferi	NZ_CP009656.1	910687	910.687	818	425425	141808	46.7147	37710	273206	7090.42
mbovis	CP002188.1	1003404	1003.4	740	356530	118843	35.532	44485	301021	5942.17
mcapricolum	NC_007633.1	1010023	1010.02	787	448555	149518	44.4104	45049	303007	7475.92
ssonei	NC_016822.1	4988504	4988.5	4366	1902936	634312	38.1464	164638	1.49655e+06	31715.6
mpneumoniae	NC_000912.1	816394	816.394	634	392913	130971	48.1279	29479	244918	6548.55
psenterica	FQ312003.1	4878012	4878.01	2123	2051696	683899	42.0601	150813	1.4634e+06	34194.9
rtyphi	NC_006142.1	1111496	1111.5	823	396362	132121	35.6602	54251	333449	6606.03
ypestis	AE009952.1	4600755	4600.76	3883	1859952	619984	40.4271	176613	1.38023e+06	30999.2
nmeningitidis	NC_017501.1	2277550	2277.55	2133	975798	325266	42.8442	63274	683265	16263.3
saureus	NC_017340.1	2821452	2821.45	2746	1194745	398248	42.345	141509	846436	19912.4
parachlamydia	NC_005861.1	2414465	2414.47	1819	930820	310273	38.5518	113158	724340	15513.7
smirum	CP006720.1	1132608	1132.61	1383	505070	168357	44.5935	49133	339782	8417.83
cburnetii	CP020616.1	1969224	1969.22	1923	860239	286746	43.6842	78118	590767	14337.3
pcacetobutylicum	AE001437.1	3940880	3940.88	1855	1721674	573891	43.6876	178592	1182264	28694.6
sagalactiae	CP018623.1	1835156	1835.16	1626	725577	241859	39.5376	82319	550547	12093
cjejuni	AL111168.1	1641481	1641.48	1614	718706	239569	43.784	75560	492444	11978.4
xaxonopodis	NC_020800.1	5153455	5153.45	4197	2239032	746344	43.4472	94787	1.54604e+06	37317.2
cbotulinum	NC_009697.1	3863450	3863.45	3564	1438657	479552	37.2376	166153	1159035	23977.6
xfastidiosa	NC_002488.3	2679306	2679.31	2209	1092733	364244	40.7842	93690	803792	18212.2
wsuccinogenes	NC_005090.1	2110355	2110.36	2016	1023917	341306	48.5187	71127	633106	17065.3
senterica	CP003278.1	4768352	4768.35	4630	2066160	688720	43.3307	145799	1.43051e+06	34436
vcholerae	NC_012582.1	3024078	3024.08	2634	1268131	422710	41.9345	117701	907223	21135.5
marginini	NZ_AP014657.1	678592	678.592	555	289343	96447.7	42.6387	29285	203578	4822.38
blongum	NC_010816.1	2375792	2375.79	1899	1062416	354139	44.7184	53176	712738	17706.9
ccrescentus	NC_002696.2	4016947	4016.95	3705	1878468	626156	46.7636	62360	1.20508e+06	31307.8
bthetaiotaomicron	NZ_CP012937.1	6487685	6487.69	4837	2952478	984159	45.509	240462	1.94631e+06	49208
twhipplei	NC_004572.3	927303	927.303	831	386084	128695	41.6352	35110	278191	6434.73
paeruginosa	NC_017548.1	6327754	6327.75	5841	3024039	1008013	47.7901	88218	1.89833e+06	50400.7
pputida	CP017073.1	6031212	6031.21	5228	2757805	919268	45.7256	131602	1.80936e+06	45963.4
soneidensis	NC_004347.2	4969811	4969.81	3858	2001342	667114	40.27	208854	1.49094e+06	33355.7
cperfringens	BA000016.3	3031430	3031.43	2617	1111438	370479	36.6638	132980	909429	18524
mgenitalium	NC_000908.2	580076	580.076	506	309041	103014	53.276	24457	174023	5150.68
bparapertusis	CP016342.1	4773708	4773.71	4113	2289218	763073	47.9547	61288	1.43211e+06	38153.6
bsubtilis	CP002468.1	4093599	4093.6	4135	1762512	587504	43.0553	155574	1.22808e+06	29375.2
rsolanacearum	CP015115.1	3949527	3949.53	3438	1786637	595546	45.2367	62902	1.18486e+06	29777.3
xcampestris	CP011256.1	5254865	5254.86	4191	2155127	718376	41.012	94974	1.57646e+06	35918.8
mhominis	NC_013511.1	665445	665.445	547	318715	106238	47.895	29169	199634	5311.92
mfermentans	CP001995.1	977524	977.524	776	417375	139125	42.6972	43938	293257	6956.25
scitri	NZ_CP013197.1	1599709	1599.71	1174	524709	174903	32.8003	71131	479913	8745.15
pbsubtilis	AL009126.3	4215606	4215.61	1998	1837387	612462	43.5854	163797	1.26468e+06	30623.1
phpylori	CP003904.1	1667892	1667.89	756	687991	229330	41.2491	67956	500368	11466.5
baphidicolasc	CP011299.1	607835	607.835	499	257995	85998.3	42.4449	28306	182350	4299.92
magalactiae	NC_013948.1	1006702	1006.7	735	386348	128783	38.3776	44610	302011	6439.13
rxylanophilum	NC_008148.1	3225748	3225.75	3133	1444511	481504	44.7807	33376	967724	24075.2
sculicicola	NZ_CP006681.1	1175131	1175.13	1058	592164	197388	50.3913	52469	352539	9869.4
pecoli	U00096.3	4641652	4641.65	2060	1963900	654633	42.3104	154794	1.3925e+06	32731.7
pirellula	CP011272.1	6534136	6534.14	5106	2869902	956634	43.9217	181309	1.96024e+06	47831.7
savermitilis	NC_003155.5	9025608	9025.61	7369	3851513	1.28384e+06	42.6732	108052	2.70768e+06	64191.9
bpertusis	CP011448.1	4111557	4111.56	3089	1567295	522432	38.1193	57587	1.23347e+06	26121.6
tmaritima	CP010967.1	1859582	1859.58	1856	975293	325098	52.4469	55888	557875	16254.9
psaunreus	NC_002745.2	2814816	2814.82	961	778886	259629	27.6709	143056	844445	12981.4
mbbovisaf	NC_002945.4	4349904	4349.9	3969	1994238	664746	45.8456	87202	1.30497e+06	33237.3
plpneumophila	AE017354.1	3397754	3397.75	1442	1500708	500236	44.1676	155640	1.01933e+06	25011.8
llactis	NZ_CP009472.1	2398091	2398.09	2161	1022751	340917	42.6485	103993	719427	17045.8
bcereus	AP007209.1	5221581	5221.58	5376	2110363	703454	40.4162	236676	1.56647e+06	35172.7
scoelicolor	NC_003888.3	8667507	8667.51	7669	4267572	1422524	49.2364	89193	2.60025e+06	71126.2
sepidermidis	CP018842.1	2572575	2572.57	2360	1113302	371101	43.2758	128940	771772	18555
bsuis	NC_017251.1	2107783	2107.78	2025	926826	308942	43.9716	52957	632335	15447.1
pgingivalis	AP012203.1	2339898	2339.9	2119	986585	328862	42.1636	74030	701969	16443.1
lmonocytogenes	CP019617.1	2989685	2989.68	2898	1311933	437311	43.882	127848	896906	21865.5
mhigh	NC_017502.1	1012027	1012.03	709	436465	145488	43.1278	42963	303608	7274.42
lplantarum	CP017363.1	3099387	3099.39	2665	1208228	402743	38.9828	135616	929816	20137.1
rconorii	NC_003103.1	1268755	1268.76	1271	506645	168882	39.9325	56272	380626	8444.08
mleprae	AL450380.1	3268203	3268.2	1595	866806	288935	26.5224	104421	980461	14446.8
scantharicola	NZ_CP012622.1	1179577	1179.58	1005	551147	183716	46.7241	50774	353873	9185.78
telongatus	NC_004113.1	2593857	2593.86	2393	1141363	380454	44.0025	85838	778157	19022.7
plmonocytogenes	AL591824.1	2944528	2944.53	1380	1289796	429932	43.8031	127234	883358	21496.6
ctetani	NC_004557.1	2799251	2799.25	2596	1107257	369086	39.5555	122327	839775	18454.3
bbronchiseptica	AP014582.1	5191712	5191.71	4696	2539927	846642	48.9227	65392	1.55751e+06	42332.1
mpulmonis	NC_002771.1	963879	963.879	734	449917	149972	46.6777	41939	289164	7498.62
mmobile	NC_006908.1	777079	777.079	647	355444	118481	45.741	33586	233124	5924.07
