# Supplementary material for: ProTInSeq: transposon insertion tracking by ultra-deep DNA sequencing to identify translated large and small ORFs
Source: Nat Commun. 2024 Mar 7;15:2091. doi: 10.1038/s41467-024-46112-2 (PMC10920889; doi:10.1038/s41467-024-46112-2)
Supplement: Supplementary file 18 — Supplementary Data 14 [file 41467_2024_46112_MOESM18_ESM.xlsx]

## Sheet: Sheet1
locus_id	alt_name	ann_type	Ribo_Seq_footprints_R1_frame1	Ribo_Seq_footprints_R1_frame2	Ribo_Seq_footprints_R1_frame3	Ribo_Seq_footprints_R2_frame1	Ribo_Seq_footprints_R2_frame2	Ribo_Seq_footprints_R2_frame3	Ribo_Seq_footprints_R1	Ribo_Seq_footprints_R2	Ribo_Seq_footprints_average	RCV
mpneu04917	NA	putative	0	0	0	0	0	0	0	0	0	0
mpneu30113	NA	putative	0	0	0	0	0	0	0	0	0	0
mpneu00001	NA	putative	2	0	0	0	0	0	2	0	1	0.166667
mpneu09814	NA	putative	0	2	0	0	0	0	2	0	1	0.166667
mpneu04918	NA	putative	0	0	2	0	0	0	2	0	1	0.166667
mpneu25195	NA	putative	0	0	0	0	0	0	0	0	0	0
mpneu20061	NA	putative	0	0	0	1	0	0	0	1	0.5	0.166667
mpneu04919	NA	putative	0	0	0	0	0	0	0	0	0	0
mpneu30112	NA	putative	1	0	0	1	0	0	1	1	1	0.333333
mpneu04920	NA	putative	0	1	0	0	0	0	1	0	0.5	0.166667
mpneu00002	NA	putative	0	0	0	0	0	0	0	0	0	0
mpneu20060	NA	putative	0	0	0	0	0	0	0	0	0	0
mpneu04921	NA	putative	0	0	0	0	0	0	0	0	0	0
mpneu00003	NA	putative	0	1	0	0	0	0	1	0	0.5	0.166667
mpneu09815	NA	putative	0	0	1	0	0	0	1	0	0.5	0.166667
mpneu20059	NA	putative	1	1	0	0	0	0	2	0	1	0.333333
mpneu09816	NA	putative	2	0	2	0	0	0	4	0	2	0.333333
mpneu04922	NA	putative	1	2	0	0	0	0	3	0	1.5	0.333333
mpneu30111	NA	putative	0	4	0	1	1	0	4	2	3	0.5
mpneu00004	NA	putative	0	1	1	0	0	0	2	0	1	0.333333
mpneu20058	NA	putative	3	0	0	1	1	1	3	3	3	0.666667
mpneu30110	NA	putative	0	0	0	0	0	0	0	0	0	0
mpneu25194	NA	putative	1	2	2	1	1	0	5	2	3.5	0.833333
mpneu30109	NA	putative	4	2	2	2	1	1	8	4	6	2.16667
mpneu04923	NA	putative	0	0	0	0	0	0	0	0	0	0
mpneu09817	NA	putative	0	0	0	0	0	0	0	0	0	0
mpneu30108	NA	putative	0	0	0	0	0	0	0	0	0	0
mpneu25193	NA	putative	0	1	1	1	1	0	2	2	2	0.666667
mpneu04924	MPN001	ncbi	104	123	134	49	58	57	361	164	262.5	2.23192
mpneu09818	NA	putative	4	3	2	4	2	1	9	7	8	1.23611
mpneu25192	NA	putative	1	0	0	0	0	0	1	0	0.5	0.166667
mpneu30107	NA	putative	0	0	0	0	0	0	0	0	0	0
mpneu20057	NA	putative	0	1	0	0	0	0	1	0	0.5	0.166667
mpneu09819	NA	putative	3	1	0	1	2	1	4	4	4	1.33333
mpneu00005	NA	putative	4	3	1	2	1	0	8	3	5.5	0.972222
mpneu09820	NA	putative	0	3	3	0	1	1	6	2	4	0.833333
mpneu09821	NA	putative	9	8	7	3	5	1	24	9	16.5	1.66931
mpneu20056	NA	putative	0	0	0	0	0	0	0	0	0	0
mpneu30106	NA	putative	0	0	0	0	0	0	0	0	0	0
mpneu09822	NA	putative	7	7	3	4	2	2	17	8	12.5	1.4246
mpneu20055	NA	putative	0	0	0	0	0	0	0	0	0	0
mpneu09823	NA	putative	12	10	8	3	4	4	30	11	20.5	2.60139
mpneu30105	NA	putative	0	0	0	0	0	0	0	0	0	0
mpneu25191	NA	putative	0	0	1	0	0	0	1	0	0.5	0.166667
mpneu20054	NA	putative	1	0	0	0	0	0	1	0	0.5	0.166667
mpneu09824	NA	putative	7	8	8	2	3	2	23	7	15	1.69444
mpneu20053	NA	putative	0	0	0	0	0	0	0	0	0	0
mpneu30104	NA	putative	0	0	0	0	0	0	0	0	0	0
mpneu20052	NA	putative	0	0	0	0	0	0	0	0	0	0
mpneu25190	NA	putative	0	0	0	0	0	0	0	0	0	0
mpneu09825	NA	putative	3	3	1	0	1	0	7	1	4	1.94444
mpneu30103	NA	putative	0	0	0	0	0	0	0	0	0	0
mpneu09826	NA	putative	2	3	3	2	0	0	8	2	5	1.13889
mpneu20051	NA	putative	0	0	0	0	0	0	0	0	0	0
mpneu09827	NA	putative	3	5	5	3	3	3	13	9	11	2.34444
mpneu30102	NA	putative	0	0	0	0	0	0	0	0	0	0
mpneu20050	NA	putative	0	0	0	0	0	0	0	0	0	0
mpneu09828	NA	putative	2	3	0	0	0	0	5	0	2.5	0.388889
mpneu20049	NA	putative	0	0	0	0	0	0	0	0	0	0
mpneu09829	NA	putative	2	1	0	2	1	0	3	3	3	0.833333
mpneu30101	NA	putative	0	0	0	0	0	0	0	0	0	0
mpneu00006	NA	putative	1	0	1	0	1	1	2	2	2	1.16667
mpneu09830	NA	putative	13	19	14	3	8	7	46	18	32	1.66782
mpneu20048	NA	putative	0	0	0	0	0	0	0	0	0	0
mpneu25189	NA	putative	0	0	0	0	1	0	0	1	0.5	0.166667
mpneu30100	NA	putative	0	0	0	0	0	0	0	0	0	0
mpneu25188	NA	putative	0	0	0	1	0	0	0	1	0.5	0.166667
mpneu04925	MPN002	ncbi	76	84	99	43	54	40	259	137	198	2.02512
mpneu09831	NA	putative	2	2	0	2	1	1	4	4	4	1.41667
mpneu20047	NA	putative	0	0	0	0	0	0	0	0	0	0
mpneu30099	NA	putative	1	1	0	0	0	0	2	0	1	0.333333
mpneu25187	NA	putative	0	1	1	1	0	0	2	1	1.5	0.5
mpneu25186	NA	putative	0	0	0	0	0	0	0	0	0	0
mpneu20046	NA	putative	0	0	0	0	0	0	0	0	0	0
mpneu09832	NA	putative	0	0	0	0	0	0	0	0	0	0
mpneu25185	NA	putative	0	0	0	0	0	0	0	0	0	0
mpneu09833	NA	putative	20	21	13	10	8	9	54	27	40.5	1.64611
mpneu00007	NA	putative	10	6	7	5	5	5	23	15	19	1.63492
mpneu20045	NA	putative	0	0	0	0	1	0	0	1	0.5	0.166667
mpneu20044	NA	putative	0	0	0	0	0	0	0	0	0	0
mpneu30098	NA	putative	0	0	0	0	0	0	0	0	0	0
mpneu25184	NA	putative	0	1	0	1	0	0	1	1	1	0.333333
mpneu09834	NA	putative	6	10	8	4	3	6	24	13	18.5	2.49167
mpneu30097	NA	putative	1	0	0	0	0	0	1	0	0.5	0.166667
mpneu20043	NA	putative	0	0	0	0	0	0	0	0	0	0
mpneu09835	NA	putative	0	1	0	0	0	0	1	0	0.5	0.166667
mpneu25183	NA	putative	0	0	0	0	0	0	0	0	0	0
mpneu00008	NA	putative	5	5	4	2	2	4	14	8	11	1.30833
mpneu25182	NA	putative	0	0	0	0	0	0	0	0	0	0
mpneu09836	NA	putative	1	1	0	0	0	1	2	1	1.5	0.5
mpneu09837	NA	putative	0	0	0	2	0	0	0	2	1	0.166667
mpneu25181	NA	putative	0	0	0	0	1	0	0	1	0.5	0.166667
mpneu20042	NA	putative	0	0	0	0	0	1	0	1	0.5	0.166667
mpneu00009	NA	putative	10	10	9	3	2	1	29	6	17.5	1.31481
mpneu25180	NA	putative	0	0	0	0	0	0	0	0	0	0
mpneu09838	NA	putative	32	37	27	23	18	16	96	57	76.5	2.60301
mpneu00010	NA	putative	15	10	11	10	8	9	36	27	31.5	2.54104
mpneu00011	NA	putative	5	4	4	1	1	1	13	3	8	1.46667
mpneu25179	NA	putative	1	2	1	1	1	1	4	3	3.5	1
mpneu00012	NA	putative	0	0	1	0	0	0	1	0	0.5	0.166667
mpneu30096	NA	putative	0	0	0	0	0	0	0	0	0	0
mpneu20041	NA	putative	0	0	2	0	0	0	2	0	1	0.166667
mpneu09839	NA	putative	0	2	0	0	0	1	2	1	1.5	0.333333
mpneu04926	NA	putative	0	0	1	1	0	0	1	1	1	0.333333
mpneu04927	NA	putative	3	4	4	1	2	1	11	4	7.5	1.47222
mpneu25178	NA	putative	0	0	0	0	0	0	0	0	0	0
mpneu09840	NA	putative	8	4	4	4	1	1	16	6	11	1.25
mpneu04928	NA	putative	11	11	9	1	8	4	31	13	22	1.57492
mpneu20040	NA	putative	0	0	0	0	0	0	0	0	0	0
mpneu00013	NA	putative	0	1	2	0	0	2	3	2	2.5	0.5
mpneu30095	NA	putative	0	0	0	0	0	0	0	0	0	0
mpneu00014	MPN003	ncbi	271	295	299	152	178	181	865	511	688	3.01916
mpneu30094	NA	putative	0	0	0	0	0	0	0	0	0	0
mpneu25177	NA	putative	0	0	0	0	0	0	0	0	0	0
mpneu25176	NA	putative	0	0	0	0	0	0	0	0	0	0
mpneu04929	NA	putative	13	13	9	8	6	6	35	20	27.5	3.77422
mpneu20039	NA	putative	0	0	0	0	0	0	0	0	0	0
mpneu04930	NA	putative	36	36	35	24	27	23	107	74	90.5	4.27113
mpneu30093	NA	putative	0	0	0	0	0	0	0	0	0	0
mpneu25175	NA	putative	0	0	0	0	0	0	0	0	0	0
mpneu09841	NA	putative	14	15	16	13	8	11	45	32	38.5	4.56973
mpneu25174	NA	putative	0	0	0	0	0	0	0	0	0	0
mpneu04931	NA	putative	28	32	28	21	25	19	88	65	76.5	4.14426
mpneu09842	NA	putative	22	17	18	15	12	12	57	39	48	3.51508
mpneu30092	NA	putative	0	0	0	0	0	0	0	0	0	0
mpneu04932	NA	putative	1	1	2	0	0	0	4	0	2	0.833333
mpneu25173	NA	putative	0	0	0	0	0	0	0	0	0	0
mpneu04933	NA	putative	7	9	8	5	6	4	24	15	19.5	2.35106
mpneu25172	NA	putative	0	0	0	0	0	0	0	0	0	0
mpneu09843	NA	putative	12	12	11	8	4	3	35	15	25	2.48737
mpneu25171	NA	putative	0	0	0	0	0	0	0	0	0	0
mpneu04934	NA	putative	23	24	23	16	13	7	70	36	53	2.5237
mpneu30091	NA	putative	0	0	0	0	0	1	0	1	0.5	0.166667
mpneu20038	NA	putative	0	0	0	0	0	0	0	0	0	0
mpneu20037	NA	putative	0	0	0	0	0	0	0	0	0	0
mpneu09844	NA	putative	1	0	0	0	0	0	1	0	0.5	0.166667
mpneu25170	NA	putative	0	0	0	1	0	0	0	1	0.5	0.166667
mpneu04935	NA	putative	6	5	4	1	2	0	15	3	9	1.59722
mpneu04936	NA	putative	9	5	7	6	3	6	21	15	18	1.74444
mpneu20036	NA	putative	0	0	0	0	0	0	0	0	0	0
mpneu04937	NA	putative	7	8	4	4	2	1	19	7	13	2.04762
mpneu25169	NA	putative	0	0	0	0	0	0	0	0	0	0
mpneu04938	NA	putative	8	9	7	6	5	8	24	19	21.5	2.92513
mpneu25168	NA	putative	0	0	0	0	0	0	0	0	0	0
mpneu04939	NA	putative	6	6	5	4	4	2	17	10	13.5	2.47222
mpneu04940	NA	putative	21	22	19	13	16	12	62	41	51.5	3.48134
mpneu20035	NA	putative	0	1	0	0	0	0	1	0	0.5	0.166667
mpneu30090	NA	putative	0	1	1	0	0	1	2	1	1.5	0.5
mpneu25167	NA	putative	0	0	0	0	0	0	0	0	0	0
mpneu20034	NA	putative	0	0	0	0	0	0	0	0	0	0
mpneu04941	NA	putative	16	17	15	7	10	10	48	27	37.5	4.8678
mpneu25166	NA	putative	0	0	0	0	0	0	0	0	0	0
mpneu04942	NA	putative	10	8	9	9	5	3	27	17	22	2.1088
mpneu25165	NA	putative	0	0	0	0	0	0	0	0	0	0
mpneu30089	NA	putative	0	0	0	0	0	0	0	0	0	0
mpneu30088	NA	putative	0	0	0	0	0	0	0	0	0	0
mpneu04943	NA	putative	8	12	8	3	3	2	28	8	18	1.72222
mpneu25164	NA	putative	0	0	0	0	0	0	0	0	0	0
mpneu20033	NA	putative	0	0	0	0	0	0	0	0	0	0
mpneu25163	NA	putative	0	0	0	0	0	0	0	0	0	0
mpneu09845	NA	putative	0	2	2	2	2	0	4	4	4	0.666667
mpneu25162	NA	putative	0	0	0	0	0	0	0	0	0	0
mpneu30087	NA	putative	0	0	0	0	0	0	0	0	0	0
mpneu25161	NA	putative	0	0	0	0	0	0	0	0	0	0
mpneu04944	NA	putative	4	7	2	3	2	3	13	8	10.5	1.27976
mpneu25160	NA	putative	0	0	0	0	0	0	0	0	0	0
mpneu09846	NA	putative	4	4	4	2	2	0	12	4	8	1.125
mpneu04945	NA	putative	2	0	1	0	0	0	3	0	1.5	0.333333
mpneu04946	NA	putative	10	11	9	5	6	3	30	14	22	2.87391
mpneu30086	NA	putative	0	0	0	0	0	0	0	0	0	0
mpneu04947	NA	putative	9	7	8	5	3	3	24	11	17.5	1.28829
mpneu09847	MPN004	ncbi	312	349	349	178	194	204	1010	576	793	2.91582
mpneu30085	NA	putative	0	0	0	0	0	0	0	0	0	0
mpneu00015	NA	putative	5	5	5	1	2	2	15	5	10	1.26667
mpneu30084	NA	putative	0	0	0	0	0	0	0	0	0	0
mpneu25159	NA	putative	0	0	0	0	0	0	0	0	0	0
mpneu00016	NA	putative	2	2	1	2	3	1	5	6	5.5	1.75
mpneu20032	NA	putative	0	0	0	0	0	0	0	0	0	0
mpneu00017	NA	putative	6	6	6	6	5	5	18	16	17	5.47778
mpneu00018	NA	putative	21	19	19	14	17	15	59	46	52.5	7.56921
mpneu30083	NA	putative	0	0	0	0	1	0	0	1	0.5	0.166667
mpneu20031	NA	putative	0	0	0	1	0	0	0	1	0.5	0.166667
mpneu20030	NA	putative	0	0	0	0	0	0	0	0	0	0
mpneu00019	NA	putative	19	21	22	16	15	16	62	47	54.5	5.37971
mpneu30082	NA	putative	1	0	0	0	0	0	1	0	0.5	0.166667
mpneu25158	NA	putative	0	1	0	1	0	0	1	1	1	0.333333
mpneu00020	NA	putative	16	21	18	12	15	12	55	39	47	3.05324
mpneu20029	NA	putative	0	0	0	0	0	0	0	0	0	0
mpneu30081	NA	putative	0	0	0	0	0	0	0	0	0	0
mpneu25157	NA	putative	0	0	0	0	0	0	0	0	0	0
mpneu00021	NA	putative	5	6	6	3	3	5	17	11	14	2.10556
mpneu30080	NA	putative	0	1	0	0	0	0	1	0	0.5	0.166667
mpneu00022	NA	putative	2	4	3	1	2	2	9	5	7	1.66667
mpneu00023	NA	putative	30	26	28	15	17	13	84	45	64.5	2.32103
mpneu20028	NA	putative	2	0	0	0	1	0	2	1	1.5	0.333333
mpneu20027	NA	putative	0	0	0	0	0	0	0	0	0	0
mpneu30079	NA	putative	0	2	0	0	0	1	2	1	1.5	0.333333
mpneu20026	NA	putative	1	0	0	0	0	0	1	0	0.5	0.166667
mpneu00024	NA	putative	5	5	4	0	3	0	14	3	8.5	1.65556
mpneu00025	NA	putative	12	11	11	8	7	4	34	19	26.5	1.58279
mpneu30078	NA	putative	0	0	1	0	0	0	1	0	0.5	0.166667
mpneu25156	NA	putative	1	0	1	0	0	0	2	0	1	0.333333
mpneu00026	NA	putative	0	3	1	2	0	0	4	2	3	1.11111
mpneu25155	NA	putative	0	0	0	0	0	0	0	0	0	0
mpneu20025	NA	putative	0	1	0	0	0	0	1	0	0.5	0.166667
mpneu30077	NA	putative	0	0	0	0	0	0	0	0	0	0
mpneu00027	NA	putative	4	4	1	1	0	1	9	2	5.5	1.16667
mpneu30076	NA	putative	1	0	0	0	0	0	1	0	0.5	0.166667
mpneu00028	NA	putative	2	2	2	2	1	1	6	4	5	2.83333
mpneu00029	NA	putative	6	6	4	4	3	1	16	8	12	2.77778
mpneu00030	NA	putative	0	0	0	1	0	3	0	4	2	0.333333
mpneu30075	NA	putative	0	0	0	0	0	0	0	0	0	0
mpneu00031	NA	putative	13	10	9	6	7	7	32	20	26	3.71042
mpneu30074	NA	putative	0	0	0	0	0	0	0	0	0	0
mpneu25154	NA	putative	0	0	0	0	0	0	0	0	0	0
mpneu00032	NA	putative	2	6	5	2	0	2	13	4	8.5	1.12222
mpneu30073	NA	putative	0	0	0	0	0	0	0	0	0	0
mpneu00033	NA	putative	4	5	3	3	1	2	12	6	9	2.01389
mpneu30072	NA	putative	0	1	0	0	0	0	1	0	0.5	0.166667
mpneu30071	NA	putative	0	0	0	0	0	0	0	0	0	0
mpneu00034	NA	putative	14	17	10	6	8	8	41	22	31.5	2.11658
mpneu25153	NA	putative	0	0	0	0	0	0	0	0	0	0
mpneu20024	NA	putative	1	0	1	0	0	0	2	0	1	0.333333
mpneu20023	NA	putative	0	0	0	0	0	0	0	0	0	0
mpneu00035	NA	putative	2	2	3	1	1	2	7	4	5.5	2.83333
mpneu30070	NA	putative	0	0	0	0	0	0	0	0	0	0
mpneu00036	NA	putative	1	0	0	1	0	0	1	1	1	0.333333
mpneu00037	NA	putative	4	3	4	2	1	1	11	4	7.5	1.59722
mpneu30069	NA	putative	0	0	0	0	0	0	0	0	0	0
mpneu20022	NA	putative	0	0	1	0	0	0	1	0	0.5	0.166667
mpneu30068	NA	putative	0	0	1	1	0	1	1	2	1.5	0.5
mpneu20021	NA	putative	0	1	1	0	1	1	2	2	2	0.666667
mpneu00038	NA	putative	2	1	1	1	0	2	4	3	3.5	1.66667
mpneu00039	NA	putative	0	0	0	1	0	1	0	2	1	0.333333
mpneu30067	NA	putative	0	0	0	0	0	0	0	0	0	0
mpneu04948	NA	putative	0	0	0	0	0	0	0	0	0	0
mpneu00040	NA	putative	36	25	19	13	15	13	80	41	60.5	1.73888
mpneu30066	NA	putative	0	2	1	0	0	0	3	0	1.5	0.416667
mpneu04949	NA	putative	9	5	10	4	5	6	24	15	19.5	2.3713
mpneu30065	NA	putative	0	0	0	0	0	0	0	0	0	0
mpneu00041	NA	putative	1	2	6	2	3	0	9	5	7	1.72222
mpneu25152	NA	putative	0	0	0	0	0	0	0	0	0	0
mpneu00042	NA	putative	2	2	0	0	2	3	4	5	4.5	0.666667
mpneu00043	NA	putative	5	2	4	1	2	2	11	5	8	1.64167
mpneu30064	NA	putative	0	0	0	0	0	0	0	0	0	0
mpneu20020	NA	putative	4	4	1	1	0	0	9	1	5	0.708333
mpneu25151	NA	putative	0	0	0	0	0	0	0	0	0	0
mpneu00044	MPN005	ncbi	160	154	172	79	101	104	486	284	385	2.56499
mpneu04950	NA	putative	2	2	3	1	2	1	7	4	5.5	1.47222
mpneu04951	NA	putative	4	3	3	3	0	2	10	5	7.5	2.375
mpneu04952	NA	putative	12	12	7	8	5	3	31	16	23.5	1.82321
mpneu20019	NA	putative	0	0	0	0	0	0	0	0	0	0
mpneu25150	NA	putative	0	0	0	0	0	0	0	0	0	0
mpneu25149	NA	putative	0	0	0	0	0	0	0	0	0	0
mpneu04953	NA	putative	0	1	1	4	0	0	2	4	3	0.666667
mpneu25148	NA	putative	0	0	0	0	0	0	0	0	0	0
mpneu25147	NA	putative	0	0	0	0	0	0	0	0	0	0
mpneu04954	NA	putative	11	11	9	10	8	8	31	26	28.5	5.62138
mpneu04955	NA	putative	9	11	7	6	5	8	27	19	23	2.40663
mpneu25146	NA	putative	0	0	0	0	0	0	0	0	0	0
mpneu09848	NA	putative	5	2	4	1	2	2	11	5	8	2.78333
mpneu04956	NA	putative	1	1	1	0	0	0	3	0	1.5	0.5
mpneu30063	NA	putative	0	0	0	0	0	1	0	1	0.5	0.166667
mpneu04957	NA	putative	7	5	5	1	4	3	17	8	12.5	2.23056
mpneu20018	NA	putative	0	0	0	0	0	0	0	0	0	0
mpneu04958	NA	putative	14	14	12	10	10	4	40	24	32	2.4619
mpneu09849	NA	putative	8	8	8	8	4	8	24	20	22	2.97917
mpneu30062	NA	putative	0	0	0	0	0	0	0	0	0	0
mpneu25145	NA	putative	0	0	0	0	0	0	0	0	0	0
mpneu04959	NA	putative	18	25	25	14	16	6	68	36	52	2.05558
mpneu30061	NA	putative	1	0	1	1	0	0	2	1	1.5	0.5
mpneu25144	NA	putative	1	1	0	0	1	0	2	1	1.5	0.5
mpneu25143	NA	putative	0	0	0	0	0	0	0	0	0	0
mpneu09850	NA	putative	0	0	0	0	0	0	0	0	0	0
mpneu20017	NA	putative	0	0	0	0	0	0	0	0	0	0
mpneu04960	NA	putative	16	13	12	7	9	10	41	26	33.5	2.94156
mpneu25142	NA	putative	0	0	0	0	0	0	0	0	0	0
mpneu04961	NA	putative	24	27	28	17	18	16	79	51	65	2.78423
mpneu30060	NA	putative	0	0	0	0	0	0	0	0	0	0
mpneu09851	NA	putative	18	17	15	11	9	8	50	28	39	2.21548
mpneu30059	NA	putative	0	0	0	0	0	0	0	0	0	0
mpneu25141	NA	putative	0	0	0	0	0	0	0	0	0	0
mpneu20016	NA	putative	0	0	0	0	0	0	0	0	0	0
mpneu30058	NA	putative	0	0	0	0	0	0	0	0	0	0
mpneu04962	NA	putative	0	1	0	0	0	0	1	0	0.5	0.166667
mpneu04963	NA	putative	2	6	2	1	3	0	10	4	7	1.30556
mpneu30057	NA	putative	0	0	0	0	0	0	0	0	0	0
mpneu25140	NA	putative	0	0	0	0	0	0	0	0	0	0
mpneu04964	MPN006	ncbi	73	76	77	32	37	49	226	118	172	2.02355
mpneu30056	NA	putative	0	0	0	0	0	0	0	0	0	0
mpneu20015	NA	putative	0	0	0	0	0	0	0	0	0	0
mpneu09852	NA	putative	4	4	4	3	4	3	12	10	11	3.20833
mpneu09853	NA	putative	2	3	3	1	0	0	8	1	4.5	1.38889
mpneu20014	NA	putative	0	1	0	0	0	0	1	0	0.5	0.166667
mpneu25139	NA	putative	1	0	0	0	0	0	1	0	0.5	0.166667
mpneu09854	NA	putative	4	5	4	1	2	0	13	3	8	2.03333
mpneu30055	NA	putative	0	0	0	0	0	0	0	0	0	0
mpneu30054	NA	putative	0	0	0	0	0	0	0	0	0	0
mpneu25138	NA	putative	0	0	0	0	0	0	0	0	0	0
mpneu20013	NA	putative	0	0	0	0	0	0	0	0	0	0
mpneu20012	NA	putative	0	0	0	0	0	0	0	0	0	0
mpneu20011	NA	putative	0	0	0	1	0	0	0	1	0.5	0.166667
mpneu09855	NA	putative	2	3	2	1	2	1	7	4	5.5	3
mpneu00045	NA	putative	1	1	1	0	0	0	3	0	1.5	0.666667
mpneu30053	NA	putative	0	0	0	0	0	0	0	0	0	0
mpneu09856	NA	putative	16	17	13	6	9	4	46	19	32.5	1.48266
mpneu00046	NA	putative	16	12	16	9	6	10	44	25	34.5	1.57801
mpneu25137	NA	putative	0	0	0	0	0	0	0	0	0	0
mpneu20010	NA	putative	0	0	0	0	0	0	0	0	0	0
mpneu09857	NA	putative	1	0	0	0	2	1	1	3	2	0.666667
mpneu00047	MPN007	ncbi	58	67	71	25	31	24	196	80	138	1.70175
mpneu09858	NA	putative	0	0	0	0	0	0	0	0	0	0
mpneu20009	NA	putative	0	0	0	0	0	0	0	0	0	0
mpneu20008	NA	putative	0	0	0	0	0	0	0	0	0	0
mpneu20007	NA	putative	0	0	0	0	0	0	0	0	0	0
mpneu25136	NA	putative	0	0	0	0	0	0	0	0	0	0
mpneu25135	NA	putative	0	0	0	0	0	0	0	0	0	0
mpneu09859	NA	putative	5	3	3	0	1	3	11	4	7.5	1.11111
mpneu04965	NA	putative	9	13	9	4	2	4	31	10	20.5	1.38568
mpneu20006	NA	putative	0	0	0	0	0	0	0	0	0	0
mpneu30052	NA	putative	0	0	0	0	0	0	0	0	0	0
mpneu25134	NA	putative	0	0	0	0	0	0	0	0	0	0
mpneu30051	NA	putative	0	0	0	0	0	0	0	0	0	0
mpneu04966	NA	putative	6	6	3	5	0	1	15	6	10.5	1.27778
mpneu25133	NA	putative	0	0	0	0	0	0	0	0	0	0
mpneu25132	NA	putative	0	0	0	0	0	0	0	0	0	0
mpneu25131	NA	putative	0	0	0	0	0	0	0	0	0	0
mpneu04967	NA	putative	1	1	1	0	0	1	3	1	2	1.16667
mpneu04968	NA	putative	3	9	4	1	4	2	16	7	11.5	1.17593
mpneu25130	NA	putative	0	0	0	0	0	0	0	0	0	0
mpneu20005	NA	putative	0	0	0	0	0	0	0	0	0	0
mpneu20004	NA	putative	0	0	0	0	0	0	0	0	0	0
mpneu30050	NA	putative	0	0	0	0	0	0	0	0	0	0
mpneu09860	NA	putative	1	0	1	0	0	0	2	0	1	0.5
mpneu25129	NA	putative	0	0	0	0	0	0	0	0	0	0
mpneu25128	NA	putative	0	0	0	0	0	0	0	0	0	0
mpneu20003	NA	putative	0	0	0	0	0	0	0	0	0	0
mpneu04969	MPN008	ncbi	63	61	55	23	22	26	179	71	125	1.43364
mpneu30049	NA	putative	0	0	0	0	0	0	0	0	0	0
mpneu09861	NA	putative	3	2	1	0	2	2	6	4	5	1.05556
mpneu20002	NA	putative	0	0	1	0	1	0	1	1	1	0.333333
mpneu25127	NA	putative	0	1	0	1	0	0	1	1	1	0.333333
mpneu20001	NA	putative	0	0	0	0	0	0	0	0	0	0
mpneu00048	NA	putative	5	4	4	2	3	2	13	7	10	2.48889
mpneu09862	NA	putative	9	13	9	4	3	3	31	10	20.5	1.9042
mpneu25126	NA	putative	0	0	0	0	0	0	0	0	0	0
mpneu30048	NA	putative	0	0	0	0	0	0	0	0	0	0
mpneu00049	NA	putative	0	0	0	0	0	0	0	0	0	0
mpneu20000	NA	putative	0	0	0	0	0	0	0	0	0	0
mpneu25125	NA	putative	0	0	0	0	0	0	0	0	0	0
mpneu09863	NA	putative	0	0	0	0	0	0	0	0	0	0
mpneu19999	NA	putative	0	0	0	0	0	0	0	0	0	0
mpneu25124	NA	putative	0	0	0	0	0	0	0	0	0	0
mpneu19998	NA	putative	0	0	0	0	0	0	0	0	0	0
mpneu09864	NA	putative	0	0	0	1	0	0	0	1	0.5	0.166667
mpneu09865	NA	putative	0	0	0	0	1	0	0	1	0.5	0.166667
mpneu19997	NA	putative	0	0	0	0	0	0	0	0	0	0
mpneu09866	NA	putative	1	0	3	0	1	1	4	2	3	0.833333
mpneu19996	NA	putative	0	0	0	0	0	0	0	0	0	0
mpneu09867	NA	putative	7	7	7	3	4	1	21	8	14.5	1.6369
mpneu30047	NA	putative	0	0	0	0	0	0	0	0	0	0
mpneu19995	NA	putative	0	0	0	0	0	0	0	0	0	0
mpneu09868	NA	putative	5	6	3	3	3	1	14	7	10.5	1.13889
mpneu19994	NA	putative	0	0	0	0	0	0	0	0	0	0
mpneu19993	NA	putative	0	0	0	0	0	0	0	0	0	0
mpneu19992	NA	putative	0	0	0	0	0	0	0	0	0	0
mpneu09869	NA	putative	3	2	2	1	0	1	7	2	4.5	1.22222
mpneu09870	NA	putative	0	0	3	0	1	0	3	1	2	0.333333
mpneu19991	NA	putative	0	0	0	0	0	0	0	0	0	0
mpneu25123	NA	putative	4	3	0	1	1	0	7	2	4.5	0.666667
mpneu09871	NA	putative	3	1	4	1	2	2	8	5	6.5	1.76389
mpneu19990	NA	putative	0	0	0	0	0	0	0	0	0	0
mpneu25122	NA	putative	0	0	1	0	0	0	1	0	0.5	0.166667
mpneu19989	NA	putative	1	2	0	0	0	0	3	0	1.5	0.333333
mpneu30046	NA	putative	1	1	2	0	0	0	4	0	2	0.5
mpneu09872	NA	putative	0	0	0	0	0	0	0	0	0	0
mpneu19988	NA	putative	0	0	0	0	0	0	0	0	0	0
mpneu19987	NA	putative	0	0	0	0	0	0	0	0	0	0
mpneu09873	NA	putative	0	1	1	0	0	0	2	0	1	0.5
mpneu09874	NA	putative	5	4	3	0	0	2	12	2	7	0.894444
mpneu00050	NA	putative	4	5	3	0	1	1	12	2	7	0.983333
mpneu19986	NA	putative	2	2	0	1	0	0	4	1	2.5	0.5
mpneu30045	NA	putative	0	2	3	0	1	0	5	1	3	0.5
mpneu19985	NA	putative	0	0	0	0	0	0	0	0	0	0
mpneu19984	NA	putative	0	0	0	0	0	0	0	0	0	0
mpneu09875	NA	putative	0	0	0	0	0	0	0	0	0	0
mpneu09876	NA	putative	2	0	1	0	1	2	3	3	3	1
mpneu19983	NA	putative	0	0	0	0	0	0	0	0	0	0
mpneu25121	NA	putative	5	0	3	0	0	1	8	1	4.5	0.533333
mpneu19982	NA	putative	0	0	0	1	1	0	0	2	1	0.333333
mpneu00051	NA	putative	1	0	0	0	0	1	1	1	1	0.333333
mpneu00052	MPN009	ncbi	20	15	17	3	4	7	52	14	33	1.47649
mpneu04970	NA	putative	1	2	2	0	0	0	5	0	2.5	0.583333
mpneu25120	NA	putative	0	0	0	1	0	1	0	2	1	0.333333
mpneu04971	NA	putative	0	2	2	2	0	0	4	2	3	0.5
mpneu25119	NA	putative	0	0	0	0	0	0	0	0	0	0
mpneu04972	NA	putative	0	0	0	0	0	0	0	0	0	0
mpneu04973	NA	putative	1	3	1	0	1	0	5	1	3	0.722222
mpneu25118	NA	putative	0	0	0	0	0	0	0	0	0	0
mpneu04974	NA	putative	0	0	0	0	0	0	0	0	0	0
mpneu25117	NA	putative	0	0	0	0	0	0	0	0	0	0
mpneu25116	NA	putative	0	0	0	0	0	0	0	0	0	0
mpneu04975	NA	putative	0	0	0	0	0	0	0	0	0	0
mpneu25115	NA	putative	0	0	0	0	0	0	0	0	0	0
mpneu19981	NA	putative	0	0	0	0	0	0	0	0	0	0
mpneu30044	NA	putative	0	0	0	0	0	0	0	0	0	0
mpneu09877	NA	putative	1	4	2	0	0	0	7	0	3.5	0.583333
mpneu04976	NA	putative	2	2	5	0	0	0	9	0	4.5	0.583333
mpneu30043	NA	putative	0	0	0	0	0	0	0	0	0	0
mpneu25114	NA	putative	0	0	1	0	0	0	1	0	0.5	0.166667
mpneu04977	NA	putative	4	2	5	1	2	0	11	3	7	3.375
mpneu25113	NA	putative	0	0	0	0	0	0	0	0	0	0
mpneu25112	NA	putative	0	0	0	0	0	0	0	0	0	0
mpneu04978	NA	putative	0	0	1	0	0	0	1	0	0.5	0.166667
mpneu30042	NA	putative	0	1	0	0	0	0	1	0	0.5	0.166667
mpneu04979	NA	putative	2	1	0	0	0	1	3	1	2	0.5
mpneu25111	NA	putative	0	0	0	0	0	0	0	0	0	0
mpneu04980	NA	putative	0	0	0	0	0	0	0	0	0	0
mpneu19980	NA	putative	0	0	1	1	0	0	1	1	1	0.333333
mpneu09878	NA	putative	1	0	0	0	1	0	1	1	1	0.333333
mpneu04981	NA	putative	0	0	0	0	0	1	0	1	0.5	0.166667
mpneu25110	NA	putative	0	0	0	0	1	0	0	1	0.5	0.166667
mpneu04982	NA	putative	0	0	1	0	0	0	1	0	0.5	0.166667
mpneu25109	NA	putative	0	1	0	1	0	0	1	1	1	0.333333
mpneu30041	NA	putative	1	0	0	1	0	1	1	2	1.5	0.5
mpneu09879	NA	putative	0	1	0	0	0	0	1	0	0.5	0.166667
mpneu04983	NA	putative	0	0	0	0	0	0	0	0	0	0
mpneu19979	NA	putative	0	0	0	0	0	0	0	0	0	0
mpneu09880	NA	putative	0	0	0	0	0	0	0	0	0	0
mpneu09881	NA	putative	6	2	1	1	2	0	9	3	6	1.69444
mpneu30040	NA	putative	0	0	0	0	0	0	0	0	0	0
mpneu25108	NA	putative	0	0	0	0	0	0	0	0	0	0
mpneu00053	NA	putative	0	0	1	0	0	0	1	0	0.5	0.166667
mpneu19978	NA	putative	0	0	0	0	0	0	0	0	0	0
mpneu00054	NA	putative	0	0	0	0	0	0	0	0	0	0
mpneu04984	MPN010	ncbi	47	58	52	28	23	35	157	86	121.5	6.84743
mpneu25107	NA	putative	0	1	0	0	0	0	1	0	0.5	0.166667
mpneu09882	NA	putative	1	0	0	0	0	0	1	0	0.5	0.166667
mpneu00055	NA	putative	0	0	2	0	0	0	2	0	1	0.25
mpneu09883	NA	putative	5	5	6	1	3	3	16	7	11.5	1.35
mpneu00056	NA	putative	9	7	11	5	4	5	27	14	20.5	4.36822
mpneu09884	NA	putative	20	17	14	10	13	10	51	33	42	14.0062
mpneu30039	NA	putative	0	0	1	0	0	0	1	0	0.5	0.333333
mpneu09885	NA	putative	19	20	18	7	10	12	57	29	43	2.67562
mpneu19977	NA	putative	2	1	1	0	1	1	4	2	3	0.833333
mpneu25106	NA	putative	4	3	3	1	1	1	10	3	6.5	1.09722
mpneu09886	NA	putative	4	3	2	0	1	0	9	1	5	1.16667
mpneu00057	NA	putative	3	5	3	0	1	0	11	1	6	0.888889
mpneu30038	NA	putative	0	1	0	0	0	0	1	0	0.5	0.166667
mpneu19976	NA	putative	0	1	0	1	0	0	1	1	1	0.333333
mpneu04985	NA	putative	0	3	1	0	0	0	4	0	2	0.388889
mpneu00058	NA	putative	1	0	1	0	0	0	2	0	1	0.5
mpneu30037	NA	putative	0	0	0	0	0	0	0	0	0	0
mpneu25105	NA	putative	2	0	0	0	0	0	2	0	1	0.166667
mpneu19975	NA	putative	0	0	0	0	0	0	0	0	0	0
mpneu30036	NA	putative	0	0	0	0	0	0	0	0	0	0
mpneu00059	NA	putative	2	2	3	0	0	0	7	0	3.5	0.5
mpneu30035	NA	putative	0	0	0	0	0	0	0	0	0	0
mpneu04986	NA	putative	0	2	1	0	0	0	3	0	1.5	0.333333
mpneu04987	NA	putative	1	0	1	0	0	0	2	0	1	0.333333
mpneu30034	NA	putative	1	0	1	0	0	0	2	0	1	0.333333
mpneu19974	NA	putative	3	2	0	0	0	0	5	0	2.5	0.333333
mpneu00060	NA	putative	0	0	0	0	0	0	0	0	0	0
mpneu09887	NA	putative	0	2	1	0	0	0	3	0	1.5	0.75
mpneu09888	NA	putative	5	2	1	0	0	0	8	0	4	0.6
mpneu04988	NA	putative	1	1	1	0	0	0	3	0	1.5	0.5
mpneu00061	NA	putative	3	0	3	1	0	2	6	3	4.5	0.777778
mpneu04989	NA	putative	0	1	2	0	1	1	3	2	2.5	0.833333
mpneu09889	NA	putative	0	0	0	0	0	0	0	0	0	0
mpneu19973	NA	putative	0	1	0	0	0	0	1	0	0.5	0.166667
mpneu04990	NA	putative	0	1	2	0	1	0	3	1	2	0.5
mpneu09890	NA	putative	0	1	0	0	0	0	1	0	0.5	0.166667
mpneu19972	NA	putative	0	0	0	0	0	0	0	0	0	0
mpneu00062	NA	putative	0	0	0	0	0	0	0	0	0	0
mpneu30033	NA	putative	0	3	5	0	1	2	8	3	5.5	0.666667
mpneu00063	NA	putative	0	0	0	0	0	0	0	0	0	0
mpneu04991	NA	putative	1	0	3	0	0	0	4	0	2	0.333333
mpneu19971	NA	putative	1	0	0	0	0	0	1	0	0.5	0.166667
mpneu30032	NA	putative	2	1	1	2	0	0	4	2	3	0.666667
mpneu09891	NA	putative	0	2	1	0	0	0	3	0	1.5	0.333333
mpneu25104	MPN011	ncbi	15	4	9	4	4	3	28	11	19.5	1.05556
mpneu30031	NA	putative	0	0	0	0	0	0	0	0	0	0
mpneu09892	NA	putative	0	0	1	0	0	0	1	0	0.5	0.166667
mpneu00064	NA	putative	0	0	0	0	0	0	0	0	0	0
mpneu04992	NA	putative	1	3	1	2	1	2	5	5	5	1
mpneu00065	NA	putative	1	1	2	2	2	2	4	6	5	1
mpneu09893	NA	putative	0	0	0	0	1	0	0	1	0.5	0.166667
mpneu19970	NA	putative	4	6	7	4	2	0	17	6	11.5	1.1131
mpneu09894	NA	putative	2	1	1	1	1	1	4	3	3.5	1
mpneu19969	NA	putative	1	3	3	0	1	0	7	1	4	1.05556
mpneu30030	NA	putative	4	2	4	1	1	2	10	4	7	1.375
mpneu09895	NA	putative	0	0	0	0	0	0	0	0	0	0
mpneu09896	NA	putative	0	0	0	0	0	1	0	1	0.5	0.166667
mpneu19968	NA	putative	2	2	2	0	1	1	6	2	4	1.08333
mpneu30029	NA	putative	4	5	4	2	1	2	13	5	9	1.11667
mpneu30028	NA	putative	1	1	0	0	2	0	2	2	2	0.916667
mpneu04993	NA	putative	0	1	0	0	0	0	1	0	0.5	0.166667
mpneu09897	NA	putative	0	0	0	0	0	0	0	0	0	0
mpneu30027	NA	putative	1	0	1	0	1	0	2	1	1.5	0.5
mpneu30026	NA	putative	7	6	6	1	0	1	19	2	10.5	1.46032
mpneu09898	NA	putative	1	0	0	0	0	0	1	0	0.5	0.166667
mpneu04994	NA	putative	0	1	0	0	0	0	1	0	0.5	0.166667
mpneu04995	NA	putative	2	1	1	2	0	1	4	3	3.5	1
mpneu30025	NA	putative	0	0	2	1	1	0	2	2	2	0.5
mpneu00066	NA	putative	1	1	1	1	2	0	3	3	3	1
mpneu09899	NA	putative	0	0	0	0	0	1	0	1	0.5	0.166667
mpneu09900	NA	putative	1	0	0	1	0	0	1	1	1	0.333333
mpneu25103	MPN012	ncbi	34	34	34	11	8	13	102	32	67	1.45392
mpneu00067	NA	putative	0	0	0	0	0	0	0	0	0	0
mpneu19967	NA	putative	0	0	0	0	0	0	0	0	0	0
mpneu04996	NA	putative	0	0	0	0	0	0	0	0	0	0
mpneu00068	NA	putative	0	0	0	0	0	0	0	0	0	0
mpneu19966	NA	putative	0	0	0	0	0	0	0	0	0	0
mpneu25102	NA	putative	0	0	0	0	0	0	0	0	0	0
mpneu30024	NA	putative	4	5	2	1	1	1	11	3	7	1.7
mpneu04997	NA	putative	0	0	0	1	1	0	0	2	1	0.5
mpneu09901	NA	putative	8	13	12	2	4	5	33	11	22	2.23868
mpneu04998	NA	putative	1	0	0	0	0	0	1	0	0.5	0.166667
mpneu04999	NA	putative	11	10	11	3	2	5	32	10	21	2.27475
mpneu00069	NA	putative	4	1	4	1	0	0	9	1	5	0.958333
mpneu30023	NA	putative	0	0	0	0	0	0	0	0	0	0
mpneu00070	NA	putative	2	1	2	1	0	0	5	1	3	0.75
mpneu25101	NA	putative	0	0	0	0	0	0	0	0	0	0
mpneu09902	NA	putative	0	1	0	0	1	0	1	1	1	0.333333
mpneu09903	NA	putative	0	0	0	0	0	0	0	0	0	0
mpneu05000	NA	putative	0	0	0	0	0	0	0	0	0	0
mpneu19965	NA	putative	0	0	0	0	0	0	0	0	0	0
mpneu09904	NA	putative	0	0	0	0	0	0	0	0	0	0
mpneu30022	NA	putative	0	0	0	0	0	0	0	0	0	0
mpneu05001	NA	putative	7	6	7	0	1	3	20	4	12	1
mpneu09905	NA	putative	4	1	5	1	1	0	10	2	6	0.9
mpneu00071	NA	putative	1	5	4	1	0	1	10	2	6	0.9
mpneu19964	NA	putative	0	0	1	0	0	0	1	0	0.5	0.166667
mpneu30021	NA	putative	0	0	0	0	0	0	0	0	0	0
mpneu09906	NA	putative	0	1	1	0	1	0	2	1	1.5	0.5
mpneu25100	NA	putative	0	0	0	0	0	0	0	0	0	0
mpneu30020	NA	putative	0	0	0	0	0	0	0	0	0	0
mpneu09907	NA	putative	1	3	1	0	1	0	5	1	3	1.05556
mpneu00072	MPN013	ncbi	60	63	65	26	24	35	188	85	136.5	1.46593
mpneu19963	NA	putative	0	0	0	0	0	0	0	0	0	0
mpneu05002	NA	putative	1	1	4	0	0	0	6	0	3	0.5
mpneu05003	NA	putative	15	25	19	8	15	8	59	31	45	1.4005
mpneu09908	NA	putative	1	2	1	0	1	1	4	2	3	1.08333
mpneu19962	NA	putative	0	1	1	0	0	0	2	0	1	0.333333
mpneu19961	NA	putative	0	1	0	0	0	0	1	0	0.5	0.166667
mpneu25099	NA	putative	9	7	7	5	1	2	23	8	15.5	1.19841
mpneu05004	NA	putative	9	9	10	2	7	5	28	14	21	1.56429
mpneu05005	NA	putative	3	5	3	1	1	1	11	3	7	1.95556
mpneu25098	NA	putative	1	2	0	0	2	1	3	3	3	0.666667
mpneu05006	NA	putative	7	4	6	3	0	4	17	7	12	0.982143
mpneu25097	NA	putative	5	9	7	3	2	0	21	5	13	1.00661
mpneu30019	NA	putative	18	14	16	5	3	8	48	16	32	1.1704
mpneu19960	NA	putative	0	0	0	0	0	0	0	0	0	0
mpneu05007	NA	putative	0	1	0	0	0	0	1	0	0.5	0.166667
mpneu00073	NA	putative	0	0	0	0	0	0	0	0	0	0
mpneu09909	NA	putative	0	0	0	0	0	0	0	0	0	0
mpneu25096	NA	putative	0	0	0	0	0	0	0	0	0	0
mpneu09910	MPN014	ncbi	12	10	15	9	3	6	37	18	27.5	1.2037
mpneu19959	NA	putative	0	1	1	0	1	0	2	1	1.5	0.5
mpneu30018	NA	putative	1	0	2	0	0	1	3	1	2	0.583333
mpneu05008	NA	putative	1	0	0	0	0	0	1	0	0.5	0.166667
mpneu25095	NA	putative	3	2	1	1	1	1	6	3	4.5	1.27778
mpneu19958	NA	putative	2	2	1	1	0	1	5	2	3.5	1.08333
mpneu30017	NA	putative	0	0	0	0	0	0	0	0	0	0
mpneu00074	NA	putative	2	2	0	2	1	1	4	4	4	1
mpneu05009	NA	putative	1	1	0	0	0	0	2	0	1	0.333333
mpneu25094	NA	putative	0	0	1	0	0	0	1	0	0.5	0.166667
mpneu19957	NA	putative	0	0	0	0	0	0	0	0	0	0
mpneu00075	NA	putative	1	1	1	0	1	0	3	1	2	1
mpneu00076	NA	putative	0	0	0	0	0	0	0	0	0	0
mpneu30016	NA	putative	0	0	0	0	0	0	0	0	0	0
mpneu25093	NA	putative	2	0	1	2	0	0	3	2	2.5	0.5
mpneu19956	NA	putative	2	2	0	0	2	1	4	3	3.5	0.666667
mpneu00077	NA	putative	1	1	0	0	0	0	2	0	1	0.333333
mpneu05010	NA	putative	2	1	0	1	1	0	3	2	2.5	1.08333
mpneu00078	NA	putative	1	0	0	0	0	2	1	2	1.5	0.416667
mpneu05011	NA	putative	0	0	0	0	0	0	0	0	0	0
mpneu30015	NA	putative	0	0	0	0	0	0	0	0	0	0
mpneu05012	NA	putative	0	0	0	1	0	0	0	1	0.5	0.166667
mpneu00079	NA	putative	0	0	1	0	1	0	1	1	1	0.333333
mpneu19955	NA	putative	0	0	0	1	0	1	0	2	1	0.333333
mpneu00080	NA	putative	0	0	0	0	0	0	0	0	0	0
mpneu00081	NA	putative	0	0	1	0	0	0	1	0	0.5	0.166667
mpneu09911	NA	putative	0	0	0	0	0	0	0	0	0	0
mpneu05013	NA	putative	0	0	0	0	1	0	0	1	0.5	0.166667
mpneu25092	NA	putative	4	4	5	2	2	1	13	5	9	1.51667
mpneu00082	NA	putative	1	0	2	0	0	0	3	0	1.5	0.333333
mpneu19954	NA	putative	6	4	5	3	3	2	15	8	11.5	1.59167
mpneu09912	NA	putative	0	0	0	0	0	0	0	0	0	0
mpneu19953	NA	putative	1	0	0	0	0	0	1	0	0.5	0.166667
mpneu19952	NA	putative	4	3	2	0	1	0	9	1	5	0.972222
mpneu00083	NA	putative	0	0	0	0	1	0	0	1	0.5	0.166667
mpneu09913	NA	putative	0	0	0	0	0	0	0	0	0	0
mpneu25091	NA	putative	3	2	3	2	1	1	8	4	6	1.38889
mpneu09914	NA	putative	0	0	0	0	0	0	0	0	0	0
mpneu05014	NA	putative	0	0	0	0	0	0	0	0	0	0
mpneu19951	NA	putative	8	13	9	2	2	5	30	9	19.5	1.51122
mpneu05015	NA	putative	0	0	0	0	0	1	0	1	0.5	0.166667
mpneu00084	NA	putative	0	0	0	0	0	0	0	0	0	0
mpneu09915	NA	putative	0	0	0	0	1	0	0	1	0.5	0.166667
mpneu25090	NA	putative	4	4	1	0	0	1	9	1	5	0.916667
mpneu05016	NA	putative	0	0	0	0	0	0	0	0	0	0
mpneu19950	NA	putative	5	9	10	5	4	5	24	14	19	2.03889
mpneu09916	NA	putative	0	0	0	0	0	0	0	0	0	0
mpneu09917	NA	putative	2	2	1	0	0	0	5	0	2.5	0.666667
mpneu00085	NA	putative	2	1	2	0	0	0	5	0	2.5	0.666667
mpneu19949	NA	putative	5	6	1	7	2	5	12	14	13	1.58175
mpneu25089	NA	putative	0	0	0	0	0	0	0	0	0	0
mpneu19948	NA	putative	0	0	1	0	0	0	1	0	0.5	0.166667
mpneu00086	NA	putative	1	2	1	3	0	0	4	3	3.5	0.666667
mpneu09918	NA	putative	0	0	0	0	2	0	0	2	1	0.166667
mpneu09919	NA	putative	0	0	0	0	0	0	0	0	0	0
mpneu19947	NA	putative	6	3	6	2	1	0	15	3	9	1.52778
mpneu09920	NA	putative	0	0	0	0	0	0	0	0	0	0
mpneu19946	NA	putative	3	6	2	1	4	2	11	7	9	1.73611
mpneu19945	NA	putative	7	6	5	6	4	2	18	12	15	2.94722
mpneu05017	NA	putative	1	1	1	0	0	1	3	1	2	0.666667
mpneu09921	NA	putative	1	1	1	0	1	0	3	1	2	0.666667
mpneu19944	NA	putative	11	8	12	5	7	6	31	18	24.5	1.90207
mpneu00087	NA	putative	0	0	0	0	0	0	0	0	0	0
mpneu30014	MPN015	ncbi	73	80	88	35	38	44	241	117	179	1.87705
mpneu05018	NA	putative	0	0	0	0	0	0	0	0	0	0
mpneu09922	NA	putative	0	0	0	0	0	0	0	0	0	0
mpneu25088	NA	putative	3	1	6	0	0	1	10	1	5.5	0.75
mpneu25087	NA	putative	11	10	9	2	6	1	30	9	19.5	2.98754
mpneu30013	NA	putative	11	11	12	6	2	2	34	10	22	2.65025
mpneu05019	NA	putative	0	0	0	1	0	0	0	1	0.5	0.166667
mpneu00088	NA	putative	0	0	0	0	1	0	0	1	0.5	0.166667
mpneu00089	NA	putative	0	0	0	0	0	0	0	0	0	0
mpneu00090	NA	putative	0	0	0	0	0	0	0	0	0	0
mpneu09923	NA	putative	1	1	1	0	0	0	3	0	1.5	0.5
mpneu05020	NA	putative	0	0	0	0	0	0	0	0	0	0
mpneu25086	NA	putative	0	0	1	0	0	0	1	0	0.5	0.5
mpneu05021	NA	putative	0	0	0	0	0	0	0	0	0	0
mpneu25085	NA	putative	0	1	1	1	0	0	2	1	1.5	0.5
mpneu25084	NA	putative	1	2	3	1	0	1	6	2	4	1.38889
mpneu05022	NA	putative	0	1	0	0	0	0	1	0	0.5	0.166667
mpneu25083	NA	putative	3	4	3	1	0	1	10	2	6	1
mpneu05023	NA	putative	0	0	0	0	0	0	0	0	0	0
mpneu30012	NA	putative	7	6	6	1	1	2	19	4	11.5	1.29365
mpneu09924	NA	putative	1	2	4	1	2	1	7	4	5.5	1.16667
mpneu25082	NA	putative	5	6	5	1	1	1	16	3	9.5	1.27222
mpneu05024	NA	putative	0	0	0	0	0	0	0	0	0	0
mpneu30011	NA	putative	4	6	3	0	2	3	13	5	9	1.15278
mpneu00091	NA	putative	0	1	0	0	1	0	1	1	1	0.333333
mpneu25081	NA	putative	5	2	4	1	1	2	11	4	7.5	1.30833
mpneu00092	NA	putative	0	0	0	0	0	0	0	0	0	0
mpneu05025	NA	putative	0	0	0	0	0	0	0	0	0	0
mpneu05026	NA	putative	1	0	1	0	0	0	2	0	1	0.333333
mpneu25080	NA	putative	5	7	4	4	4	2	16	10	13	2.30238
mpneu30010	NA	putative	3	1	1	1	1	1	5	3	4	1
mpneu05027	NA	putative	0	0	0	0	0	0	0	0	0	0
mpneu25079	NA	putative	3	2	2	1	0	1	7	2	4.5	1.13889
mpneu30009	NA	putative	0	0	0	0	0	0	0	0	0	0
mpneu05028	NA	putative	0	1	1	0	0	0	2	0	1	0.333333
mpneu25078	NA	putative	1	1	1	0	0	0	3	0	1.5	0.666667
mpneu05029	NA	putative	0	0	0	0	0	0	0	0	0	0
mpneu05030	NA	putative	1	0	0	0	0	1	1	1	1	0.333333
mpneu19943	MPN016	ncbi	71	64	65	18	26	17	200	61	130.5	1.76222
mpneu00093	NA	putative	0	0	0	0	0	0	0	0	0	0
mpneu05031	NA	putative	0	0	0	0	0	0	0	0	0	0
mpneu25077	NA	putative	14	10	15	8	5	5	39	18	28.5	1.82123
mpneu19942	NA	putative	2	6	5	3	4	4	13	11	12	2.21389
mpneu19941	NA	putative	4	5	3	1	2	2	12	5	8.5	10.225
mpneu25076	NA	putative	4	3	4	3	2	1	11	6	8.5	10.8611
mpneu05032	NA	putative	0	0	0	0	0	0	0	0	0	0
mpneu00094	NA	putative	0	0	0	0	0	0	0	0	0	0
mpneu09925	NA	putative	0	0	0	0	0	0	0	0	0	0
mpneu19940	NA	putative	6	3	4	1	1	1	13	3	8	2.95833
mpneu09926	NA	putative	0	0	0	0	0	0	0	0	0	0
mpneu19939	NA	putative	1	0	2	1	1	1	3	3	3	1.16667
mpneu25075	NA	putative	0	2	3	2	1	1	5	4	4.5	1.11111
mpneu09927	NA	putative	0	0	0	0	0	0	0	0	0	0
mpneu19938	NA	putative	4	2	3	1	2	3	9	6	7.5	1.34722
mpneu00095	NA	putative	0	0	0	0	0	0	0	0	0	0
mpneu09928	NA	putative	0	0	0	0	0	0	0	0	0	0
mpneu19937	NA	putative	5	5	5	6	2	2	15	10	12.5	1.59444
mpneu19936	NA	putative	3	1	0	1	2	1	4	4	4	1
mpneu00096	NA	putative	0	0	0	0	0	0	0	0	0	0
mpneu19935	NA	putative	2	4	0	1	3	1	6	5	5.5	1.77778
mpneu05033	NA	putative	0	0	0	0	0	0	0	0	0	0
mpneu00097	NA	putative	0	0	0	0	0	0	0	0	0	0
mpneu09929	NA	putative	0	0	0	0	0	0	0	0	0	0
mpneu09930	NA	putative	0	0	0	0	0	0	0	0	0	0
mpneu19934	NA	putative	2	4	4	3	0	0	10	3	6.5	0.916667
mpneu09931	NA	putative	0	0	0	0	0	0	0	0	0	0
mpneu19933	NA	putative	1	0	0	0	0	0	1	0	0.5	0.166667
mpneu25074	NA	putative	2	2	1	1	0	2	5	3	4	1.33333
mpneu09932	NA	putative	0	0	0	0	0	0	0	0	0	0
mpneu05034	NA	putative	0	0	0	0	0	0	0	0	0	0
mpneu19932	NA	putative	6	9	7	6	3	3	22	12	17	1.48148
mpneu09933	NA	putative	0	0	0	0	0	0	0	0	0	0
mpneu05035	NA	putative	0	0	0	1	0	0	0	1	0.5	0.166667
mpneu09934	NA	putative	0	0	0	0	0	1	0	1	0.5	0.166667
mpneu00098	NA	putative	0	0	0	0	1	0	0	1	0.5	0.166667
mpneu19931	NA	putative	0	0	0	0	1	0	0	1	0.5	0.166667
mpneu30008	MPN017	ncbi	64	77	69	29	40	35	210	104	157	2.22323
mpneu25073	NA	putative	4	7	6	2	1	4	17	7	12	1.34921
mpneu05036	NA	putative	0	0	0	0	0	0	0	0	0	0
mpneu09935	NA	putative	0	1	0	0	0	0	1	0	0.5	0.166667
mpneu05037	NA	putative	1	0	1	0	0	0	2	0	1	0.333333
mpneu25072	NA	putative	1	0	0	1	1	1	1	3	2	0.666667
mpneu30007	NA	putative	0	0	1	1	1	1	1	3	2	0.666667
mpneu19930	NA	putative	0	0	0	0	0	0	0	0	0	0
mpneu00099	NA	putative	1	1	0	0	0	0	2	0	1	0.333333
mpneu09936	NA	putative	0	1	0	0	0	0	1	0	0.5	0.166667
mpneu30006	NA	putative	0	0	0	0	0	0	0	0	0	0
mpneu19929	NA	putative	3	3	3	1	3	0	9	4	6.5	2.44444
mpneu25071	NA	putative	0	1	0	0	1	0	1	1	1	0.333333
mpneu19928	NA	putative	0	0	0	0	0	0	0	0	0	0
mpneu05038	MPN018	ncbi	173	188	183	75	88	86	544	249	396.5	2.38387
mpneu09937	NA	putative	0	0	0	0	0	0	0	0	0	0
mpneu19927	NA	putative	0	0	0	0	0	0	0	0	0	0
mpneu09938	NA	putative	5	4	3	4	1	0	12	5	8.5	1.18889
mpneu30005	NA	putative	2	0	1	0	0	1	3	1	2	0.666667
mpneu30004	NA	putative	0	0	1	0	0	0	1	0	0.5	0.166667
mpneu09939	NA	putative	10	9	10	8	7	7	29	22	25.5	7.65093
mpneu19926	NA	putative	0	3	2	0	1	0	5	1	3	0.666667
mpneu30003	NA	putative	0	0	0	0	0	0	0	0	0	0
mpneu09940	NA	putative	1	0	1	0	1	0	2	1	1.5	0.5
mpneu19925	NA	putative	2	0	0	0	0	0	2	0	1	0.166667
mpneu30002	NA	putative	0	2	0	0	0	0	2	0	1	0.166667
mpneu09941	NA	putative	1	0	0	1	0	0	1	1	1	0.333333
mpneu09942	NA	putative	0	0	0	0	0	0	0	0	0	0
mpneu00100	NA	putative	16	11	16	11	7	6	43	24	33.5	1.45211
mpneu09943	NA	putative	1	0	0	1	1	0	1	2	1.5	0.5
mpneu25070	NA	putative	4	3	2	1	1	0	9	2	5.5	1
mpneu30001	NA	putative	0	0	0	0	0	0	0	0	0	0
mpneu09944	NA	putative	3	5	2	2	3	3	10	8	9	1.48889
mpneu19924	NA	putative	0	0	0	0	0	0	0	0	0	0
mpneu25069	NA	putative	1	0	0	0	0	0	1	0	0.5	0.166667
mpneu09945	NA	putative	1	3	1	0	1	1	5	2	3.5	1.44444
mpneu09946	NA	putative	1	0	0	1	0	0	1	1	1	0.333333
mpneu09947	NA	putative	2	2	1	1	2	2	5	5	5	1.08333
mpneu30000	NA	putative	0	0	0	0	0	0	0	0	0	0
mpneu09948	NA	putative	6	5	4	1	1	1	15	3	9	1.36389
mpneu09949	NA	putative	19	21	16	8	7	7	56	22	39	1.87359
mpneu25068	NA	putative	1	1	0	0	0	0	2	0	1	0.333333
mpneu19923	NA	putative	0	1	0	0	0	0	1	0	0.5	0.166667
mpneu00101	NA	putative	3	1	1	1	0	1	5	2	3.5	2
mpneu09950	NA	putative	10	10	9	4	4	2	29	10	19.5	2.37685
mpneu29999	NA	putative	0	0	0	0	0	0	0	0	0	0
mpneu00102	NA	putative	2	2	3	1	1	1	7	3	5	3.94444
mpneu29998	NA	putative	0	2	2	0	0	0	4	0	2	0.333333
mpneu19922	NA	putative	0	0	0	0	0	0	0	0	0	0
mpneu09951	NA	putative	3	1	1	0	1	0	5	1	3	0.722222
mpneu25067	NA	putative	5	0	4	0	1	0	9	1	5	0.533333
mpneu29997	NA	putative	0	0	0	0	0	0	0	0	0	0
mpneu09952	NA	putative	5	4	3	2	3	4	12	9	10.5	1.56111
mpneu19921	NA	putative	0	0	1	0	0	0	1	0	0.5	0.166667
mpneu09953	NA	putative	0	0	0	0	0	0	0	0	0	0
mpneu25066	NA	putative	1	2	0	0	0	0	3	0	1.5	0.333333
mpneu19920	NA	putative	0	0	0	0	0	0	0	0	0	0
mpneu09954	NA	putative	10	8	9	3	3	4	27	10	18.5	1.98194
mpneu09955	NA	putative	7	8	8	3	3	2	23	8	15.5	1.84226
mpneu25065	NA	putative	0	0	0	0	0	0	0	0	0	0
mpneu19919	NA	putative	0	0	0	0	0	0	0	0	0	0
mpneu09956	NA	putative	4	4	6	1	1	4	14	6	10	1.47222
mpneu09957	NA	putative	4	7	9	4	0	1	20	5	12.5	1.13823
mpneu00103	NA	putative	7	12	8	1	1	3	27	5	16	1.83333
mpneu25064	NA	putative	0	2	0	0	0	0	2	0	1	0.166667
mpneu19918	NA	putative	0	0	2	0	0	0	2	0	1	0.166667
mpneu09958	NA	putative	8	6	6	1	3	0	20	4	12	1.59028
mpneu29996	NA	putative	0	0	0	0	0	0	0	0	0	0
mpneu19917	NA	putative	0	0	0	0	1	0	0	1	0.5	0.166667
mpneu09959	NA	putative	8	6	4	4	5	2	18	11	14.5	2.20694
mpneu09960	MPN019	ncbi	189	217	195	93	98	91	601	282	441.5	2.24211
mpneu25063	NA	putative	4	2	2	3	0	0	8	3	5.5	0.75
mpneu25062	NA	putative	0	1	0	0	0	0	1	0	0.5	0.166667
mpneu29995	NA	putative	1	0	0	0	1	1	1	2	1.5	0.666667
mpneu05039	NA	putative	0	0	1	0	0	0	1	0	0.5	0.166667
mpneu00104	NA	putative	28	23	21	11	5	14	72	30	51	1.86325
mpneu29994	NA	putative	2	3	1	0	2	0	6	2	4	0.666667
mpneu29993	NA	putative	0	0	0	0	0	0	0	0	0	0
mpneu19916	NA	putative	6	6	5	3	2	0	17	5	11	0.922222
mpneu05040	NA	putative	8	7	7	0	4	1	22	5	13.5	1.20238
mpneu19915	NA	putative	0	0	0	0	0	0	0	0	0	0
mpneu00105	NA	putative	6	6	5	1	2	2	17	5	11	1.25556
mpneu29992	NA	putative	2	0	2	0	0	1	4	1	2.5	0.583333
mpneu19914	NA	putative	2	2	6	0	1	2	10	3	6.5	0.916667
mpneu00106	NA	putative	2	2	1	1	1	1	5	3	4	1.5
mpneu29991	NA	putative	0	2	1	1	0	0	3	1	2	0.75
mpneu25061	NA	putative	3	1	0	0	1	0	4	1	2.5	0.555556
mpneu00107	NA	putative	0	0	0	0	0	0	0	0	0	0
mpneu00108	NA	putative	0	0	0	0	0	0	0	0	0	0
mpneu19913	NA	putative	3	4	4	2	3	5	11	10	10.5	1.075
mpneu00109	NA	putative	0	0	0	0	0	0	0	0	0	0
mpneu00110	NA	putative	0	0	0	0	0	0	0	0	0	0
mpneu00111	NA	putative	2	4	3	0	1	2	9	3	6	1.13889
mpneu25060	NA	putative	4	7	8	5	6	7	19	18	18.5	1.3006
mpneu29990	NA	putative	0	1	0	0	1	0	1	1	1	0.333333
mpneu19912	NA	putative	0	0	0	0	0	0	0	0	0	0
mpneu00112	NA	putative	5	5	6	3	5	3	16	11	13.5	1.81667
mpneu00113	NA	putative	8	7	5	2	7	2	20	11	15.5	1.54226
mpneu29989	NA	putative	1	0	1	0	1	0	2	1	1.5	0.5
mpneu19911	NA	putative	4	3	7	2	2	0	14	4	9	1.97222
mpneu19910	NA	putative	0	0	0	0	0	0	0	0	0	0
mpneu25059	NA	putative	2	0	2	0	1	1	4	2	3	0.916667
mpneu00114	NA	putative	11	8	4	1	2	0	23	3	13	1.04545
mpneu19909	NA	putative	6	7	2	5	3	3	15	11	13	1.36508
mpneu29988	NA	putative	1	1	1	0	1	0	3	1	2	0.666667
mpneu25058	NA	putative	3	3	2	0	1	1	8	2	5	0.888889
mpneu05041	NA	putative	6	8	6	2	2	1	20	5	12.5	1.23611
mpneu00115	NA	putative	2	3	4	0	2	0	9	2	5.5	0.833333
mpneu29987	NA	putative	1	2	2	0	0	1	5	1	3	0.833333
mpneu19908	NA	putative	14	11	15	6	6	6	40	18	29	1.51003
mpneu00116	NA	putative	2	1	1	0	0	0	4	0	2	0.5
mpneu00117	NA	putative	6	4	7	1	3	3	17	7	12	1.71429
mpneu25057	NA	putative	6	6	5	2	2	2	17	6	11.5	1.43889
mpneu00118	NA	putative	4	6	4	1	3	2	14	6	10	1.54167
mpneu19907	NA	putative	15	13	10	7	7	5	38	19	28.5	2.3152
mpneu19906	NA	putative	2	2	1	1	0	0	5	1	3	1
mpneu00119	NA	putative	33	24	22	13	14	10	79	37	58	2.0993
mpneu05042	NA	putative	5	6	8	6	2	2	19	10	14.5	1.725
mpneu05043	NA	putative	9	8	7	1	3	2	24	6	15	1.41766
mpneu19905	NA	putative	13	10	9	5	3	3	32	11	21.5	1.23476
mpneu00120	NA	putative	5	4	6	2	1	3	15	6	10.5	1.42778
mpneu29986	NA	putative	24	33	28	9	13	11	85	33	59	1.8346
mpneu19904	NA	putative	5	1	5	2	0	2	11	4	7.5	0.966667
mpneu29985	NA	putative	10	8	4	4	6	2	22	12	17	1.74306
mpneu00121	NA	putative	6	5	5	3	1	1	16	5	10.5	1.43333
mpneu29984	NA	putative	10	9	9	6	5	4	28	15	21.5	3.66944
mpneu25056	NA	putative	15	18	19	8	11	8	52	27	39.5	2.92137
mpneu25055	NA	putative	4	4	4	1	1	0	12	2	7	1.45833
mpneu19903	NA	putative	31	28	32	14	15	14	91	43	67	2.45344
mpneu00122	NA	putative	5	5	5	4	4	2	15	10	12.5	3.98333
mpneu00123	NA	putative	12	10	13	6	4	9	35	19	27	3.00178
mpneu29983	NA	putative	12	12	14	6	7	9	38	22	30	2.42262
mpneu29982	NA	putative	1	0	1	0	1	0	2	1	1.5	0.5
mpneu00124	NA	putative	4	4	4	4	4	4	12	12	12	7.91667
mpneu09961	MPN020	ncbi	282	305	299	148	156	159	886	463	674.5	2.57457
mpneu00125	NA	putative	3	4	3	3	3	2	10	8	9	3.70833
mpneu00126	NA	putative	20	21	20	14	12	12	61	38	49.5	5.59286
mpneu25054	NA	putative	14	13	14	7	5	10	41	22	31.5	2.61813
mpneu29981	NA	putative	14	20	17	8	9	9	51	26	38.5	2.4007
mpneu00127	NA	putative	3	1	2	3	0	1	6	4	5	1.58333
mpneu05044	NA	putative	1	2	1	1	1	1	4	3	3.5	7
mpneu05045	NA	putative	1	0	1	1	0	1	2	2	2	0.666667
mpneu05046	NA	putative	2	2	2	2	2	3	6	7	6.5	3.11111
mpneu00128	NA	putative	5	7	5	4	3	2	17	9	13	2.43214
mpneu29980	NA	putative	0	0	0	0	0	0	0	0	0	0
mpneu29979	NA	putative	0	0	0	0	0	0	0	0	0	0
mpneu00129	NA	putative	2	4	3	2	0	2	9	4	6.5	2.66667
mpneu00130	NA	putative	8	7	6	6	3	2	21	11	16	2.14385
mpneu05047	NA	putative	3	3	4	1	1	3	10	5	7.5	1.45833
mpneu19902	NA	putative	31	29	24	18	15	14	84	47	65.5	2.5713
mpneu00131	NA	putative	12	14	14	4	6	5	40	15	27.5	1.57341
mpneu05048	NA	putative	10	10	7	4	2	1	27	7	17	1.63214
mpneu29978	NA	putative	0	1	1	0	0	1	2	1	1.5	0.5
mpneu05049	NA	putative	5	4	2	2	1	2	11	5	8	1.2
mpneu29977	NA	putative	0	0	0	0	0	0	0	0	0	0
mpneu00132	NA	putative	1	1	0	0	1	0	2	1	1.5	0.5
mpneu00133	NA	putative	0	0	0	0	0	0	0	0	0	0
mpneu29976	NA	putative	0	0	0	0	0	0	0	0	0	0
mpneu00134	NA	putative	12	14	8	6	5	8	34	19	26.5	1.9875
mpneu05050	NA	putative	3	0	1	0	0	1	4	1	2.5	0.5
mpneu19901	NA	putative	1	0	0	0	1	1	1	2	1.5	0.5
mpneu29975	NA	putative	0	0	0	0	0	0	0	0	0	0
mpneu19900	NA	putative	0	0	0	0	0	0	0	0	0	0
mpneu19899	NA	putative	0	0	0	0	1	0	0	1	0.5	0.166667
mpneu19898	NA	putative	0	0	0	0	0	0	0	0	0	0
mpneu00135	NA	putative	34	28	28	18	16	15	90	49	69.5	1.86573
mpneu29974	NA	putative	0	0	0	0	0	0	0	0	0	0
mpneu25053	NA	putative	0	0	0	0	0	0	0	0	0	0
mpneu19897	NA	putative	0	0	0	0	0	0	0	0	0	0
mpneu19896	NA	putative	0	0	0	0	0	0	0	0	0	0
mpneu29973	NA	putative	0	0	1	0	0	0	1	0	0.5	0.166667
mpneu00136	NA	putative	1	2	2	0	1	1	5	2	3.5	1.33333
mpneu29972	NA	putative	1	0	0	0	0	0	1	0	0.5	0.166667
mpneu00137	NA	putative	3	2	2	0	3	1	7	4	5.5	1.05556
mpneu00138	NA	putative	3	1	0	0	0	1	4	1	2.5	0.833333
mpneu19895	NA	putative	0	0	1	0	0	0	1	0	0.5	0.166667
mpneu29971	NA	putative	0	0	0	0	0	0	0	0	0	0
mpneu00139	NA	putative	5	5	6	2	2	3	16	7	11.5	1.92222
mpneu00140	NA	putative	6	7	6	0	3	3	19	6	12.5	1.55556
mpneu05051	NA	putative	3	2	0	1	0	0	5	1	3	0.694444
mpneu29970	NA	putative	0	0	0	0	0	0	0	0	0	0
mpneu00141	NA	putative	11	17	11	5	4	2	39	11	25	1.38587
mpneu19894	NA	putative	0	0	0	0	0	1	0	1	0.5	0.166667
mpneu29969	NA	putative	1	0	0	0	0	0	1	0	0.5	0.166667
mpneu25052	NA	putative	0	0	0	0	0	0	0	0	0	0
mpneu19893	NA	putative	0	1	0	0	1	0	1	1	1	0.333333
mpneu29968	NA	putative	0	0	1	0	0	1	1	1	1	0.333333
mpneu05052	NA	putative	7	8	7	4	3	2	22	9	15.5	2.84127
mpneu00142	NA	putative	7	8	9	5	4	3	24	12	18	2.46819
mpneu00143	NA	putative	7	9	4	2	3	3	20	8	14	7.39881
mpneu29967	NA	putative	0	0	0	0	0	0	0	0	0	0
mpneu00144	NA	putative	11	13	6	4	9	8	30	21	25.5	1.67591
mpneu29966	NA	putative	0	0	0	0	0	0	0	0	0	0
mpneu00145	NA	putative	9	7	9	8	3	3	25	14	19.5	2.58499
mpneu19892	NA	putative	1	2	0	0	0	0	3	0	1.5	0.333333
mpneu29965	NA	putative	0	0	0	0	0	0	0	0	0	0
mpneu00146	NA	putative	1	0	0	0	0	0	1	0	0.5	0.666667
mpneu00147	NA	putative	8	2	8	1	2	2	18	5	11.5	1.3125
mpneu25051	NA	putative	0	0	0	0	0	0	0	0	0	0
mpneu05053	NA	putative	1	2	3	0	3	1	6	4	5	0.944444
mpneu00148	NA	putative	0	0	0	0	0	0	0	0	0	0
mpneu25050	NA	putative	0	0	0	0	0	0	0	0	0	0
mpneu00149	NA	putative	0	0	0	0	0	1	0	1	0.5	0.166667
mpneu29964	NA	putative	1	0	0	0	0	1	1	1	1	0.333333
mpneu19891	NA	putative	2	0	3	0	1	0	5	1	3	0.5
mpneu25049	NA	putative	0	0	1	0	0	0	1	0	0.5	0.166667
mpneu00150	NA	putative	11	12	8	6	7	5	31	18	24.5	4.28061
mpneu29963	NA	putative	0	0	0	0	0	0	0	0	0	0
mpneu29962	NA	putative	0	0	0	0	0	0	0	0	0	0
mpneu05054	NA	putative	1	2	1	1	0	0	4	1	2.5	1.5
mpneu00151	NA	putative	2	3	2	2	2	1	7	5	6	1.11111
mpneu00152	NA	putative	0	1	2	0	0	0	3	0	1.5	0.333333
mpneu00153	NA	putative	16	12	8	6	7	5	36	18	27	1.63353
mpneu29961	NA	putative	0	0	0	0	0	0	0	0	0	0
mpneu05055	NA	putative	4	3	2	1	2	2	9	5	7	1.26389
mpneu00154	NA	putative	2	1	1	1	0	0	4	1	2.5	0.833333
mpneu00155	NA	putative	4	5	9	3	6	2	18	11	14.5	1.94167
mpneu05056	NA	putative	7	10	5	6	2	4	22	12	17	1.76944
mpneu19890	NA	putative	2	2	2	0	1	0	6	1	3.5	0.666667
mpneu00156	NA	putative	6	2	6	3	3	3	14	9	11.5	1.44444
mpneu29960	NA	putative	0	0	1	0	0	1	1	1	1	0.333333
mpneu00157	NA	putative	2	0	3	0	0	0	5	0	2.5	0.444444
mpneu19889	NA	putative	0	0	0	0	0	0	0	0	0	0
mpneu05057	NA	putative	6	7	5	6	2	5	18	13	15.5	3.58889
mpneu09962	MPN021	ncbi	130	142	140	65	67	81	412	213	312.5	2.07764
mpneu00158	NA	putative	2	0	2	0	1	0	4	1	2.5	0.5
mpneu25048	NA	putative	1	0	0	0	0	0	1	0	0.5	0.166667
mpneu00159	NA	putative	14	17	15	5	8	7	46	20	33	2.07293
mpneu29959	NA	putative	1	0	1	2	0	0	2	2	2	0.5
mpneu00160	NA	putative	6	7	6	3	7	3	19	13	16	1.4127
mpneu29958	NA	putative	0	0	1	0	0	0	1	0	0.5	0.166667
mpneu00161	NA	putative	19	16	17	6	7	8	52	21	36.5	1.73612
mpneu25047	NA	putative	0	0	0	0	0	0	0	0	0	0
mpneu19888	NA	putative	0	2	2	0	0	2	4	2	3	0.5
mpneu29957	NA	putative	0	0	0	0	0	0	0	0	0	0
mpneu00162	NA	putative	5	4	4	3	4	3	13	10	11.5	2.51389
mpneu00163	NA	putative	52	43	39	30	27	27	134	84	109	2.66777
mpneu05058	NA	putative	12	13	12	7	7	9	37	23	30	2.90339
mpneu05059	NA	putative	8	5	13	6	5	6	26	17	21.5	1.92286
mpneu05060	NA	putative	1	0	0	1	1	1	1	3	2	1.5
mpneu05061	NA	putative	0	0	1	1	0	1	1	2	1.5	0.5
mpneu25046	NA	putative	1	0	1	2	1	0	2	3	2.5	0.666667
mpneu19887	NA	putative	1	1	0	0	2	1	2	3	2.5	0.666667
mpneu29956	NA	putative	0	1	1	1	0	2	2	3	2.5	0.666667
mpneu00164	NA	putative	8	10	11	4	3	1	29	8	18.5	1.33258
mpneu29955	NA	putative	0	1	0	0	1	0	1	1	1	0.333333
mpneu00165	NA	putative	7	7	6	2	2	0	20	4	12	1.0754
mpneu29954	NA	putative	0	0	0	0	0	1	0	1	0.5	0.166667
mpneu29953	NA	putative	0	0	1	0	0	0	1	0	0.5	0.166667
mpneu00166	NA	putative	1	0	3	0	0	1	4	1	2.5	0.666667
mpneu00167	NA	putative	6	5	2	0	2	3	13	5	9	1.08889
mpneu00168	NA	putative	2	3	3	3	4	2	8	9	8.5	1.11111
mpneu00169	NA	putative	7	10	7	4	3	2	24	9	16.5	1.61905
mpneu19886	NA	putative	3	4	2	1	3	1	9	5	7	1.125
mpneu25045	NA	putative	0	0	0	0	0	0	0	0	0	0
mpneu29952	NA	putative	3	1	0	1	0	0	4	1	2.5	0.555556
mpneu25044	NA	putative	0	0	0	0	0	0	0	0	0	0
mpneu00170	MPN022	ncbi	94	110	108	56	38	57	312	151	231.5	2.00605
mpneu19885	NA	putative	1	0	1	0	0	0	2	0	1	0.333333
mpneu25043	NA	putative	0	0	0	0	0	0	0	0	0	0
mpneu05062	NA	putative	1	2	1	0	2	0	4	2	3	1.33333
mpneu05063	NA	putative	20	21	21	10	12	10	62	32	47	2.49444
mpneu09963	NA	putative	4	1	2	0	0	0	7	0	3.5	0.916667
mpneu19884	NA	putative	0	0	0	0	0	0	0	0	0	0
mpneu25042	NA	putative	0	0	0	0	0	0	0	0	0	0
mpneu09964	NA	putative	10	11	7	4	4	2	28	10	19	1.54989
mpneu05064	NA	putative	2	1	2	0	1	1	5	2	3.5	1.41667
mpneu29951	NA	putative	0	0	1	0	0	0	1	0	0.5	0.166667
mpneu05065	NA	putative	0	1	0	0	0	0	1	0	0.5	0.166667
mpneu05066	NA	putative	2	3	3	1	2	2	8	5	6.5	2.80556
mpneu25041	NA	putative	0	0	0	0	0	0	0	0	0	0
mpneu25040	NA	putative	0	1	0	0	0	0	1	0	0.5	0.166667
mpneu05067	NA	putative	3	7	6	3	1	3	16	7	11.5	2.71032
mpneu25039	NA	putative	0	0	0	0	0	0	0	0	0	0
mpneu05068	NA	putative	8	11	7	4	5	3	26	12	19	2.01632
mpneu09965	NA	putative	7	4	4	3	2	3	15	8	11.5	1.81548
mpneu09966	NA	putative	27	19	27	15	22	13	73	50	61.5	2.24347
mpneu05069	NA	putative	2	1	2	0	0	1	5	1	3	0.833333
mpneu25038	NA	putative	0	0	0	1	0	0	0	1	0.5	0.166667
mpneu05070	NA	putative	19	18	13	11	12	14	50	37	43.5	2.13166
mpneu29950	NA	putative	1	0	0	0	0	1	1	1	1	0.333333
mpneu25037	NA	putative	0	0	0	0	0	0	0	0	0	0
mpneu29949	NA	putative	1	0	0	0	0	0	1	0	0.5	0.166667
mpneu25036	NA	putative	0	1	0	0	0	0	1	0	0.5	0.166667
mpneu29948	NA	putative	0	0	0	0	0	0	0	0	0	0
mpneu09967	NA	putative	0	0	0	0	0	0	0	0	0	0
mpneu09968	NA	putative	0	0	2	0	1	0	2	1	1.5	0.333333
mpneu19883	NA	putative	0	0	0	0	0	0	0	0	0	0
mpneu05071	NA	putative	8	6	5	1	3	2	19	6	12.5	1.21528
mpneu29947	NA	putative	0	0	0	0	0	0	0	0	0	0
mpneu09969	NA	putative	20	17	26	11	7	4	63	22	42.5	1.4598
mpneu19882	NA	putative	0	0	0	0	0	0	0	0	0	0
mpneu25035	NA	putative	0	0	0	0	0	0	0	0	0	0
mpneu05072	NA	putative	3	3	3	0	3	2	9	5	7	1.30556
mpneu25034	NA	putative	0	0	0	0	0	0	0	0	0	0
mpneu25033	NA	putative	0	0	0	0	0	0	0	0	0	0
mpneu05073	NA	putative	0	0	0	0	0	0	0	0	0	0
mpneu25032	NA	putative	0	0	0	0	0	0	0	0	0	0
mpneu05074	NA	putative	3	2	2	0	0	0	7	0	3.5	0.5
mpneu19881	NA	putative	1	1	0	0	0	1	2	1	1.5	0.5
mpneu05075	NA	putative	2	0	2	0	2	1	4	3	3.5	0.75
mpneu25031	NA	putative	1	2	0	0	0	0	3	0	1.5	0.333333
mpneu19880	NA	putative	0	0	0	0	0	0	0	0	0	0
mpneu25030	NA	putative	0	0	0	0	0	0	0	0	0	0
mpneu09970	MPN023	ncbi	59	53	77	27	14	27	189	68	128.5	1.35331
mpneu05076	NA	putative	0	0	0	0	1	0	0	1	0.5	0.166667
mpneu19879	NA	putative	0	0	0	0	0	0	0	0	0	0
mpneu00171	NA	putative	0	2	1	0	2	0	3	2	2.5	0.583333
mpneu29946	NA	putative	2	1	5	2	0	0	8	2	5	0.666667
mpneu19878	NA	putative	1	1	0	0	0	2	2	2	2	0.5
mpneu00172	NA	putative	2	2	2	2	2	1	6	5	5.5	1.16667
mpneu29945	NA	putative	0	0	0	0	0	0	0	0	0	0
mpneu00173	NA	putative	2	1	0	0	0	0	3	0	1.5	0.5
mpneu29944	NA	putative	0	0	0	0	0	0	0	0	0	0
mpneu19877	NA	putative	0	0	0	0	0	0	0	0	0	0
mpneu00174	NA	putative	2	6	6	2	3	4	14	9	11.5	1.77778
mpneu29943	NA	putative	1	0	0	0	0	0	1	0	0.5	0.166667
mpneu05077	NA	putative	2	2	1	1	0	0	5	1	3	1.16667
mpneu00175	NA	putative	1	0	0	0	1	0	1	1	1	0.333333
mpneu19876	NA	putative	0	0	0	0	0	0	0	0	0	0
mpneu29942	NA	putative	1	2	2	1	1	2	5	4	4.5	1
mpneu19875	NA	putative	0	0	0	0	0	0	0	0	0	0
mpneu00176	NA	putative	4	4	3	0	1	1	11	2	6.5	1.22222
mpneu05078	NA	putative	1	2	2	1	0	0	5	1	3	1.58333
mpneu19874	NA	putative	1	0	1	0	0	0	2	0	1	0.333333
mpneu05079	NA	putative	0	2	2	0	2	0	4	2	3	1.08333
mpneu29941	NA	putative	1	2	1	0	0	0	4	0	2	0.5
mpneu29940	NA	putative	1	1	1	0	0	1	3	1	2	0.666667
mpneu25029	NA	putative	5	4	8	4	2	1	17	7	12	1.6375
mpneu00177	NA	putative	16	13	11	4	2	4	40	10	25	1.32503
mpneu25028	NA	putative	0	0	0	0	1	0	0	1	0.5	0.166667
mpneu00178	NA	putative	0	1	0	0	0	0	1	0	0.5	0.166667
mpneu00179	NA	putative	0	0	0	0	0	0	0	0	0	0
mpneu25027	NA	putative	3	2	1	2	1	1	6	4	5	1.08333
mpneu05080	NA	putative	5	4	2	2	2	0	11	4	7.5	1.525
mpneu00180	NA	putative	0	0	1	0	0	0	1	0	0.5	0.166667
mpneu19873	NA	putative	9	7	6	1	4	3	22	8	15	1.48677
mpneu29939	NA	putative	1	2	0	0	0	0	3	0	1.5	0.333333
mpneu00181	NA	putative	0	6	0	0	0	0	6	0	3	0.25
mpneu05081	NA	putative	3	0	0	0	0	0	3	0	1.5	0.222222
mpneu29938	NA	putative	0	0	0	0	0	1	0	1	0.5	0.166667
mpneu25026	NA	putative	0	0	0	0	0	0	0	0	0	0
mpneu19872	NA	putative	0	2	1	0	1	0	3	1	2	0.5
mpneu25025	NA	putative	0	0	0	0	0	0	0	0	0	0
mpneu29937	NA	putative	0	0	0	0	0	0	0	0	0	0
mpneu00182	NA	putative	13	20	16	3	9	8	49	20	34.5	1.35887
mpneu05082	NA	putative	0	1	0	1	1	0	1	2	1.5	0.666667
mpneu29936	NA	putative	0	0	0	0	0	0	0	0	0	0
mpneu19871	NA	putative	0	0	0	0	0	0	0	0	0	0
mpneu05083	NA	putative	1	0	0	1	1	0	1	2	1.5	0.666667
mpneu19870	NA	putative	0	0	0	0	0	0	0	0	0	0
mpneu29935	NA	putative	0	0	0	0	0	0	0	0	0	0
mpneu25024	NA	putative	0	0	0	0	0	0	0	0	0	0
mpneu29934	NA	putative	0	0	0	0	0	0	0	0	0	0
mpneu29933	NA	putative	0	0	0	0	0	0	0	0	0	0
mpneu00183	NA	putative	0	0	1	0	0	0	1	0	0.5	0.166667
mpneu19869	NA	putative	0	0	0	0	0	0	0	0	0	0
mpneu05084	NA	putative	0	0	0	0	0	0	0	0	0	0
mpneu29932	NA	putative	0	0	0	0	0	0	0	0	0	0
mpneu29931	NA	putative	1	0	0	1	0	0	1	1	1	0.333333
mpneu00184	NA	putative	0	0	0	0	0	0	0	0	0	0
mpneu05085	NA	putative	5	3	2	0	2	1	10	3	6.5	1.08333
mpneu19868	NA	putative	0	0	1	0	0	1	1	1	1	0.333333
mpneu29930	NA	putative	0	0	0	0	0	0	0	0	0	0
mpneu19867	NA	putative	0	0	0	0	0	0	0	0	0	0
mpneu29929	NA	putative	0	0	0	0	0	0	0	0	0	0
mpneu00185	NA	putative	1	2	2	1	0	0	5	1	3	1.08333
mpneu29928	NA	putative	0	1	1	0	0	0	2	0	1	0.5
mpneu00186	NA	putative	0	1	1	0	0	0	2	0	1	0.333333
mpneu29927	NA	putative	0	0	1	0	1	0	1	1	1	0.333333
mpneu29926	NA	putative	1	0	1	0	0	0	2	0	1	0.5
mpneu25023	NA	putative	2	1	0	0	0	0	3	0	1.5	0.416667
mpneu29925	NA	putative	0	0	0	0	0	0	0	0	0	0
mpneu05086	MPN024	ncbi	107	118	106	65	73	74	331	212	271.5	5.76447
mpneu09971	NA	putative	18	16	18	13	13	15	52	41	46.5	8.42993
mpneu00187	NA	putative	8	8	9	8	7	8	25	23	24	5.24636
mpneu25022	NA	putative	0	0	0	0	0	0	0	0	0	0
mpneu19866	NA	putative	0	0	0	0	0	0	0	0	0	0
mpneu19865	NA	putative	0	0	0	0	0	0	0	0	0	0
mpneu09972	NA	putative	2	3	4	2	2	3	9	7	8	6.125
mpneu09973	NA	putative	54	54	48	31	36	27	156	94	125	5.92739
mpneu00188	NA	putative	41	37	46	32	24	28	124	84	104	6.44517
mpneu29924	NA	putative	0	1	0	0	0	0	1	0	0.5	0.166667
mpneu25021	NA	putative	1	0	1	0	0	0	2	0	1	0.333333
mpneu25020	NA	putative	0	0	1	0	0	2	1	2	1.5	0.333333
mpneu19864	NA	putative	3	1	0	2	0	0	4	2	3	0.5
mpneu00189	MPN025	ncbi	182	185	181	120	125	128	548	373	460.5	4.90116
mpneu29923	NA	putative	0	1	0	0	0	0	1	0	0.5	0.166667
mpneu05087	NA	putative	11	6	10	9	8	6	27	23	25	3.12967
mpneu25019	NA	putative	0	0	0	0	0	0	0	0	0	0
mpneu29922	NA	putative	0	0	0	0	0	0	0	0	0	0
mpneu09974	NA	putative	2	3	3	2	2	2	8	6	7	1.83333
mpneu05088	NA	putative	7	6	8	3	2	6	21	11	16	2.98115
mpneu29921	NA	putative	1	2	1	0	0	2	4	2	3	0.666667
mpneu25018	NA	putative	0	0	0	0	0	0	0	0	0	0
mpneu05089	NA	putative	2	2	3	0	1	2	7	3	5	1.88889
mpneu19863	NA	putative	0	0	0	0	0	0	0	0	0	0
mpneu25017	NA	putative	0	0	0	0	0	0	0	0	0	0
mpneu05090	NA	putative	16	18	13	13	15	9	47	37	42	3.20242
mpneu09975	NA	putative	2	1	1	2	2	1	4	5	4.5	5.25
mpneu25016	NA	putative	0	0	1	0	0	0	1	0	0.5	0.166667
mpneu25015	NA	putative	0	0	0	0	0	0	0	0	0	0
mpneu05091	NA	putative	2	3	1	1	1	0	6	2	4	2.02778
mpneu25014	NA	putative	0	0	0	0	0	0	0	0	0	0
mpneu05092	NA	putative	6	6	6	6	6	6	18	18	18	7.19444
mpneu05093	NA	putative	15	14	12	10	8	6	41	24	32.5	2.93532
mpneu09976	NA	putative	12	10	11	7	4	7	33	18	25.5	2.63395
mpneu25013	NA	putative	0	0	0	0	0	0	0	0	0	0
mpneu05094	NA	putative	3	3	3	1	2	2	9	5	7	2.55556
mpneu05095	NA	putative	11	12	11	4	7	8	34	19	26.5	4.45049
mpneu29920	NA	putative	0	0	0	0	0	0	0	0	0	0
mpneu25012	NA	putative	0	0	0	0	0	0	0	0	0	0
mpneu29919	NA	putative	0	0	1	0	0	0	1	0	0.5	0.166667
mpneu05096	NA	putative	3	3	3	1	1	3	9	5	7	6.77778
mpneu05097	NA	putative	6	7	6	2	2	4	19	8	13.5	2.55952
mpneu05098	NA	putative	9	8	6	6	6	5	23	17	20	3.77037
mpneu25011	NA	putative	0	0	0	0	0	0	0	0	0	0
mpneu19862	NA	putative	1	0	0	0	0	0	1	0	0.5	0.166667
mpneu09977	NA	putative	3	3	2	1	1	2	8	4	6	2.5
mpneu25010	NA	putative	0	0	0	0	0	0	0	0	0	0
mpneu05099	NA	putative	14	15	14	12	13	12	43	37	40	10.2943
mpneu25009	NA	putative	0	0	0	0	0	0	0	0	0	0
mpneu29918	NA	putative	0	1	0	0	0	0	1	0	0.5	0.166667
mpneu05100	NA	putative	5	3	2	1	0	2	10	3	6.5	1.08333
mpneu19861	NA	putative	0	0	0	0	0	0	0	0	0	0
mpneu25008	NA	putative	1	0	0	0	0	0	1	0	0.5	0.166667
mpneu05101	NA	putative	18	17	21	16	14	16	56	46	51	7.37997
mpneu29917	NA	putative	0	0	1	0	0	0	1	0	0.5	0.166667
mpneu00190	MPN026	ncbi	81	94	97	47	55	46	272	148	210	2.48827
mpneu05102	NA	putative	5	6	6	3	4	5	17	12	14.5	1.85556
mpneu19860	NA	putative	0	1	0	0	0	0	1	0	0.5	0.166667
mpneu29916	NA	putative	0	0	0	0	0	0	0	0	0	0
mpneu25007	NA	putative	0	0	0	0	0	0	0	0	0	0
mpneu05103	NA	putative	7	6	6	2	2	2	19	6	12.5	1.89286
mpneu05104	NA	putative	2	2	3	2	1	1	7	4	5.5	3.02778
mpneu25006	NA	putative	0	0	0	0	0	0	0	0	0	0
mpneu05105	NA	putative	2	0	1	1	1	0	3	2	2.5	0.666667
mpneu05106	NA	putative	7	7	4	4	4	3	18	11	14.5	3.89881
mpneu29915	NA	putative	0	0	0	1	0	0	0	1	0.5	0.166667
mpneu09978	NA	putative	8	2	7	1	3	4	17	8	12.5	2.98115
mpneu05107	NA	putative	7	6	1	2	1	0	14	3	8.5	0.940476
mpneu25005	NA	putative	2	1	0	1	1	0	3	2	2.5	0.833333
mpneu05108	NA	putative	16	16	6	6	3	5	38	14	26	2.025
mpneu25004	NA	putative	3	2	2	0	0	0	7	0	3.5	0.5
mpneu25003	NA	putative	0	0	0	0	0	0	0	0	0	0
mpneu05109	NA	putative	1	1	0	2	0	0	2	2	2	0.5
mpneu19859	NA	putative	0	4	3	0	0	0	7	0	3.5	0.333333
mpneu05110	NA	putative	5	3	4	3	1	1	12	5	8.5	4.89722
mpneu25002	NA	putative	4	1	2	2	0	2	7	4	5.5	1
mpneu25001	NA	putative	0	1	0	0	0	0	1	0	0.5	0.166667
mpneu05111	NA	putative	0	0	0	0	0	0	0	0	0	0
mpneu25000	NA	putative	0	0	0	0	0	0	0	0	0	0
mpneu09979	NA	putative	3	0	2	1	1	2	5	4	4.5	1.19444
mpneu19858	NA	putative	5	6	5	3	4	1	16	8	12	1.06667
mpneu05112	NA	putative	7	11	7	8	4	5	25	17	21	2.22922
mpneu24999	NA	putative	0	0	0	0	0	0	0	0	0	0
mpneu29914	NA	putative	8	7	10	3	3	4	25	10	17.5	1.04762
mpneu05113	NA	putative	0	0	0	0	0	0	0	0	0	0
mpneu24998	NA	putative	0	0	0	0	0	0	0	0	0	0
mpneu24997	NA	putative	0	0	0	0	0	0	0	0	0	0
mpneu05114	NA	putative	9	13	14	6	7	5	36	18	27	2.22672
mpneu09980	NA	putative	2	3	1	3	1	3	6	7	6.5	2.13889
mpneu19857	NA	putative	0	0	0	0	0	0	0	0	0	0
mpneu24996	NA	putative	0	0	1	0	0	0	1	0	0.5	0.166667
mpneu09981	NA	putative	1	3	1	0	0	0	5	0	2.5	1.05556
mpneu09982	NA	putative	9	7	8	6	4	4	24	14	19	2.02083
mpneu19856	NA	putative	0	0	0	0	0	0	0	0	0	0
mpneu05115	NA	putative	7	7	6	4	4	4	20	12	16	2.22421
mpneu09983	NA	putative	4	3	1	2	1	2	8	5	6.5	1.70833
mpneu24995	NA	putative	1	0	0	0	0	0	1	0	0.5	0.166667
mpneu29913	NA	putative	1	0	2	0	0	1	3	1	2	0.5
mpneu24994	NA	putative	0	1	0	0	0	0	1	0	0.5	0.333333
mpneu05116	NA	putative	0	1	1	0	0	0	2	0	1	0.833333
mpneu24993	NA	putative	0	0	0	0	0	0	0	0	0	0
mpneu09984	NA	putative	0	0	0	0	0	0	0	0	0	0
mpneu00191	NA	putative	0	0	0	0	0	0	0	0	0	0
mpneu24992	NA	putative	0	0	0	0	0	0	0	0	0	0
mpneu19855	NA	putative	1	2	3	1	2	1	6	4	5	1.05556
mpneu00192	NA	putative	5	3	3	3	0	2	11	5	8	0.866667
mpneu09985	NA	putative	1	0	1	0	0	0	2	0	1	0.333333
mpneu24991	NA	putative	0	0	0	0	0	0	0	0	0	0
mpneu09986	NA	putative	1	4	2	2	3	1	7	6	6.5	1.04167
mpneu00193	NA	putative	1	0	8	0	2	1	9	3	6	0.6875
mpneu19854	NA	putative	0	0	1	0	0	0	1	0	0.5	0.166667
mpneu05117	NA	putative	0	2	0	0	0	0	2	0	1	0.166667
mpneu09987	NA	putative	9	6	8	3	0	1	23	4	13.5	0.993056
mpneu24990	NA	putative	0	0	0	0	0	1	0	1	0.5	0.166667
mpneu19853	NA	putative	0	0	0	1	0	0	0	1	0.5	0.166667
mpneu00194	NA	putative	2	4	2	0	1	1	8	2	5	0.916667
mpneu00195	NA	putative	3	4	4	0	0	2	11	2	6.5	0.916667
mpneu05118	NA	putative	3	2	3	1	1	1	8	3	5.5	1.22222
mpneu19852	NA	putative	4	9	2	3	2	0	15	5	10	0.967593
mpneu24989	NA	putative	1	1	0	0	0	0	2	0	1	0.333333
mpneu09988	NA	putative	0	1	1	0	0	1	2	1	1.5	0.5
mpneu05119	NA	putative	5	3	2	1	1	1	10	3	6.5	1.13889
mpneu09989	NA	putative	3	1	4	1	0	1	8	2	5	0.888889
mpneu00196	NA	putative	1	5	3	0	2	0	9	2	5.5	0.811111
mpneu09990	NA	putative	0	0	0	0	0	0	0	0	0	0
mpneu19851	NA	putative	7	2	5	4	0	2	14	6	10	1.3619
mpneu24988	NA	putative	5	6	7	1	2	5	18	8	13	1.47302
mpneu09991	NA	putative	2	1	3	0	0	1	6	1	3.5	0.666667
mpneu19850	NA	putative	5	6	4	4	2	2	15	8	11.5	1.575
mpneu00197	NA	putative	0	0	1	0	0	0	1	0	0.5	0.166667
mpneu09992	NA	putative	1	0	0	0	0	0	1	0	0.5	0.166667
mpneu19849	NA	putative	2	0	1	0	0	0	3	0	1.5	0.333333
mpneu05120	NA	putative	1	1	0	0	0	1	2	1	1.5	0.666667
mpneu09993	NA	putative	1	0	1	0	1	0	2	1	1.5	0.666667
mpneu24987	NA	putative	3	1	3	1	1	2	7	4	5.5	1
mpneu00198	NA	putative	0	2	3	0	0	0	5	0	2.5	0.388889
mpneu29912	MPN027	ncbi	29	29	36	7	21	9	94	37	65.5	1.37078
mpneu19848	NA	putative	3	4	2	1	1	1	9	3	6	1
mpneu09994	NA	putative	1	0	1	0	0	0	2	0	1	0.333333
mpneu05121	MPN028	ncbi	86	71	75	35	40	33	232	108	170	2.25422
mpneu19847	NA	putative	0	0	0	0	0	0	0	0	0	0
mpneu24986	NA	putative	1	1	2	0	0	0	4	0	2	0.5
mpneu19846	NA	putative	1	0	0	0	0	0	1	0	0.5	0.166667
mpneu29911	NA	putative	1	1	0	0	0	0	2	0	1	0.333333
mpneu09995	NA	putative	3	0	1	1	1	2	4	4	4	1.13889
mpneu19845	NA	putative	0	0	0	0	0	0	0	0	0	0
mpneu09996	NA	putative	8	9	7	3	2	1	24	6	15	1.44478
mpneu24985	NA	putative	0	1	1	0	0	0	2	0	1	0.333333
mpneu09997	NA	putative	4	5	5	4	5	2	14	11	12.5	3.40833
mpneu00199	NA	putative	5	5	4	4	2	3	14	9	11.5	3.51667
mpneu19844	NA	putative	0	1	0	0	0	0	1	0	0.5	0.166667
mpneu24984	NA	putative	1	0	0	0	0	0	1	0	0.5	0.166667
mpneu09998	NA	putative	0	0	0	0	0	0	0	0	0	0
mpneu09999	NA	putative	11	12	13	5	5	8	36	18	27	2.63459
mpneu24983	NA	putative	0	0	1	0	0	0	1	0	0.5	0.166667
mpneu29910	NA	putative	0	0	0	0	0	0	0	0	0	0
mpneu10000	NA	putative	3	6	7	2	0	3	16	5	10.5	1.26984
mpneu19843	NA	putative	1	0	1	0	0	0	2	0	1	0.333333
mpneu24982	NA	putative	0	1	0	1	1	0	1	2	1.5	0.5
mpneu29909	NA	putative	1	0	0	2	0	1	1	3	2	0.5
mpneu19842	NA	putative	6	6	9	7	4	6	21	17	19	1.33862
mpneu10001	NA	putative	4	5	4	1	0	1	13	2	7.5	0.975
mpneu24981	NA	putative	1	0	0	0	0	0	1	0	0.5	0.166667
mpneu19841	NA	putative	0	1	0	0	0	0	1	0	0.5	0.166667
mpneu00200	NA	putative	2	3	2	0	1	0	7	1	4	0.861111
mpneu10002	NA	putative	12	15	16	5	7	7	43	19	31	3.24365
mpneu00201	NA	putative	10	11	8	5	5	3	29	13	21	1.78321
mpneu24980	NA	putative	2	2	5	1	2	0	9	3	6	0.833333
mpneu19840	NA	putative	5	2	2	0	1	2	9	3	6	0.833333
mpneu24979	NA	putative	0	0	0	0	0	0	0	0	0	0
mpneu24978	NA	putative	0	0	0	0	0	0	0	0	0	0
mpneu19839	NA	putative	0	0	0	0	0	0	0	0	0	0
mpneu19838	NA	putative	0	0	0	0	0	0	0	0	0	0
mpneu10003	NA	putative	3	1	3	3	1	1	7	5	6	1.61111
mpneu29908	NA	putative	0	0	0	0	0	0	0	0	0	0
mpneu24977	NA	putative	0	0	0	0	0	0	0	0	0	0
mpneu24976	NA	putative	0	0	0	0	0	0	0	0	0	0
mpneu00202	MPN029	ncbi	98	98	105	54	60	62	301	176	238.5	3.54069
mpneu05122	NA	putative	11	16	13	6	5	8	40	19	29.5	2.68294
mpneu24975	NA	putative	0	0	0	0	0	0	0	0	0	0
mpneu19837	NA	putative	1	0	0	0	0	0	1	0	0.5	0.166667
mpneu05123	NA	putative	18	18	16	8	13	10	52	31	41.5	3.42842
mpneu10004	NA	putative	15	14	18	10	7	10	47	27	37	4.11005
mpneu05124	NA	putative	19	15	18	11	6	7	52	24	38	3.96592
mpneu29907	NA	putative	0	1	0	0	1	0	1	1	1	0.333333
mpneu24974	NA	putative	0	0	1	1	0	0	1	1	1	0.333333
mpneu10005	NA	putative	7	5	4	7	3	4	16	14	15	4.55873
mpneu29906	NA	putative	1	1	0	0	1	0	2	1	1.5	0.5
mpneu05125	NA	putative	2	5	4	0	3	3	11	6	8.5	2.33333
mpneu24973	NA	putative	0	0	0	0	0	0	0	0	0	0
mpneu05126	NA	putative	10	15	13	11	12	11	38	34	36	3.79843
mpneu24972	NA	putative	1	1	1	0	1	0	3	1	2	0.666667
mpneu29905	NA	putative	1	1	1	1	0	0	3	1	2	0.666667
mpneu05127	MPN030	ncbi	83	88	82	50	53	41	253	144	198.5	3.34366
mpneu29904	NA	putative	1	0	0	0	0	0	1	0	0.5	0.166667
mpneu29903	NA	putative	0	0	0	0	0	0	0	0	0	0
mpneu19836	NA	putative	0	0	0	0	0	0	0	0	0	0
mpneu10006	NA	putative	31	25	29	19	11	18	85	48	66.5	2.89419
mpneu29902	NA	putative	0	0	0	0	0	0	0	0	0	0
mpneu24971	NA	putative	0	1	1	0	0	0	2	0	1	0.5
mpneu00203	NA	putative	5	5	6	2	4	4	16	10	13	5.05278
mpneu19835	NA	putative	2	2	3	2	1	2	7	5	6	1
mpneu00204	NA	putative	9	9	10	2	5	5	28	12	20	1.86852
mpneu10007	NA	putative	22	23	17	10	11	10	62	31	46.5	3.06611
mpneu19834	NA	putative	0	0	1	0	1	0	1	1	1	0.333333
mpneu24970	NA	putative	0	3	2	2	1	2	5	5	5	0.833333
mpneu19833	NA	putative	0	2	0	0	0	1	2	1	1.5	0.416667
mpneu29901	NA	putative	0	0	1	1	0	0	1	1	1	0.333333
mpneu10008	NA	putative	10	11	13	10	6	9	34	25	29.5	2.05782
mpneu19832	NA	putative	2	1	0	0	0	0	3	0	1.5	0.333333
mpneu00205	MPN031	ncbi	59	64	55	30	36	38	178	104	141	2.10503
mpneu10009	NA	putative	2	3	3	2	0	2	8	4	6	1.80556
mpneu24969	NA	putative	1	1	2	0	0	0	4	0	2	0.5
mpneu05128	NA	putative	2	2	0	0	1	0	4	1	2.5	0.916667
mpneu19831	NA	putative	0	0	1	0	0	0	1	0	0.5	0.166667
mpneu05129	NA	putative	0	1	2	1	2	1	3	4	3.5	1
mpneu05130	NA	putative	1	3	4	1	1	1	8	3	5.5	1.51389
mpneu24968	NA	putative	0	0	1	0	1	1	1	2	1.5	0.5
mpneu19830	NA	putative	2	3	0	3	1	1	5	5	5	1
mpneu29900	NA	putative	3	5	3	1	3	1	11	5	8	1.27778
mpneu05131	NA	putative	2	4	1	3	3	1	7	7	7	1.86111
mpneu10010	NA	putative	13	12	12	6	8	7	37	21	29	3.02946
mpneu29899	NA	putative	0	0	0	0	0	0	0	0	0	0
mpneu24967	NA	putative	0	2	1	0	1	1	3	2	2.5	1
mpneu05132	NA	putative	7	4	7	2	3	2	18	7	12.5	1.57143
mpneu19829	NA	putative	0	0	0	0	0	0	0	0	0	0
mpneu24966	NA	putative	1	2	2	0	1	1	5	2	3.5	0.833333
mpneu05133	NA	putative	17	7	10	4	8	6	34	18	26	1.75698
mpneu29898	NA	putative	4	3	3	3	3	1	10	7	8.5	1.25
mpneu19828	NA	putative	0	2	1	1	0	1	3	2	2.5	0.666667
mpneu10011	NA	putative	5	5	5	3	3	2	15	8	11.5	2.17778
mpneu05134	NA	putative	8	9	7	4	6	4	24	14	19	1.51224
mpneu24965	NA	putative	0	1	0	0	0	0	1	0	0.5	0.166667
mpneu29897	NA	putative	2	4	4	0	0	1	10	1	5.5	0.791667
mpneu05135	NA	putative	1	0	1	1	0	1	2	2	2	0.833333
mpneu05136	NA	putative	3	6	6	4	5	2	15	11	13	1.86667
mpneu19827	NA	putative	0	0	0	0	1	0	0	1	0.5	0.166667
mpneu24964	NA	putative	0	0	0	1	0	0	0	1	0.5	0.166667
mpneu10012	NA	putative	17	15	17	7	11	8	49	26	37.5	2.14193
mpneu00206	NA	putative	9	7	7	5	5	3	23	13	18	2.64233
mpneu19826	NA	putative	7	5	8	4	3	5	20	12	16	1.26667
mpneu29896	NA	putative	9	7	5	3	3	3	21	9	15	1.39259
mpneu05137	NA	putative	11	7	8	4	3	7	26	14	20	2.21952
mpneu24963	NA	putative	14	18	18	10	10	11	50	31	40.5	1.8159
mpneu00207	NA	putative	2	5	4	2	2	3	11	7	9	1.47778
mpneu29895	NA	putative	1	1	0	0	0	2	2	2	2	0.5
mpneu05138	NA	putative	8	12	11	5	7	5	31	17	24	1.58488
mpneu10013	NA	putative	5	7	2	1	3	1	14	5	9.5	1.68254
mpneu29894	NA	putative	0	2	3	1	1	0	5	2	3.5	0.722222
mpneu10014	NA	putative	5	5	4	3	2	2	14	7	10.5	1.58333
mpneu05139	NA	putative	2	3	1	2	1	0	6	3	4.5	1.61111
mpneu24962	NA	putative	12	8	11	6	5	5	31	16	23.5	1.26629
mpneu24961	NA	putative	7	6	7	4	4	4	20	12	16	1.73413
mpneu24960	NA	putative	2	3	1	2	0	0	6	2	4	1.72222
mpneu05140	NA	putative	0	0	0	0	1	0	0	1	0.5	0.333333
mpneu00208	NA	putative	1	2	0	1	0	0	3	1	2	0.5
mpneu10015	NA	putative	0	1	2	0	1	0	3	1	2	0.5
mpneu24959	NA	putative	4	3	4	4	5	2	11	11	11	3.83611
mpneu10016	NA	putative	0	0	0	0	0	0	0	0	0	0
mpneu19825	MPN032	ncbi	33	37	35	19	21	24	105	64	84.5	2.29536
mpneu24958	NA	putative	9	7	8	3	5	3	24	11	17.5	1.45099
mpneu10017	NA	putative	1	1	0	1	0	0	2	1	1.5	0.5
mpneu24957	NA	putative	0	0	0	0	0	0	0	0	0	0
mpneu10018	NA	putative	2	3	4	2	1	2	9	5	7	1.08333
mpneu24956	NA	putative	2	2	1	1	2	0	5	3	4	1.16667
mpneu05141	NA	putative	2	2	3	0	0	0	7	0	3.5	0.583333
mpneu00209	NA	putative	0	0	1	0	0	0	1	0	0.5	0.166667
mpneu24955	NA	putative	3	1	1	1	1	0	5	2	3.5	1.5
mpneu00210	NA	putative	0	2	0	1	1	0	2	2	2	0.583333
mpneu05142	NA	putative	1	1	0	0	1	0	2	1	1.5	0.5
mpneu24954	NA	putative	1	2	0	0	0	0	3	0	1.5	0.333333
mpneu10019	NA	putative	1	0	0	0	0	0	1	0	0.5	0.166667
mpneu24953	NA	putative	2	4	1	1	1	0	7	2	4.5	1.45833
mpneu05143	NA	putative	2	3	2	1	0	0	7	1	4	0.666667
mpneu00211	NA	putative	2	0	3	0	1	0	5	1	3	0.5
mpneu24952	NA	putative	8	9	3	7	6	3	20	16	18	3.05688
mpneu10020	NA	putative	2	1	0	0	0	1	3	1	2	0.5
mpneu24951	NA	putative	0	0	0	0	0	0	0	0	0	0
mpneu10021	NA	putative	1	2	3	1	1	0	6	2	4	1.38889
mpneu24950	NA	putative	0	0	0	0	0	0	0	0	0	0
mpneu00212	NA	putative	0	0	0	0	0	0	0	0	0	0
mpneu24949	NA	putative	0	0	0	0	0	1	0	1	0.5	0.166667
mpneu00213	NA	putative	2	3	1	1	0	1	6	2	4	1.38889
mpneu05144	NA	putative	0	0	0	0	0	0	0	0	0	0
mpneu05145	NA	putative	3	1	0	0	0	0	4	0	2	0.555556
mpneu24948	NA	putative	2	4	2	2	0	1	8	3	5.5	1.04167
mpneu05146	NA	putative	0	0	0	0	0	0	0	0	0	0
mpneu19824	MPN033	ncbi	33	53	48	18	30	26	134	74	104	1.89152
mpneu00214	NA	putative	1	0	1	0	0	0	2	0	1	0.333333
mpneu10022	NA	putative	3	5	0	0	1	0	8	1	4.5	0.566667
mpneu05147	NA	putative	0	0	1	0	0	0	1	0	0.5	0.166667
mpneu05148	NA	putative	0	2	3	0	0	0	5	0	2.5	0.388889
mpneu24947	NA	putative	4	2	0	0	1	1	6	2	4	0.791667
mpneu24946	NA	putative	9	4	9	4	6	4	22	14	18	2.44444
mpneu05149	NA	putative	0	1	1	0	0	1	2	1	1.5	0.666667
mpneu24945	NA	putative	1	0	0	0	0	0	1	0	0.5	0.166667
mpneu05150	NA	putative	0	0	0	0	0	0	0	0	0	0
mpneu10023	NA	putative	1	2	2	1	0	0	5	1	3	0.666667
mpneu00215	NA	putative	1	1	0	0	0	0	2	0	1	0.333333
mpneu05151	NA	putative	1	0	0	0	0	0	1	0	0.5	0.166667
mpneu29893	NA	putative	1	0	1	0	0	1	2	1	1.5	0.666667
mpneu10024	NA	putative	0	0	0	0	1	0	0	1	0.5	0.166667
mpneu24944	NA	putative	15	13	10	1	6	3	38	10	24	1.14786
mpneu24943	NA	putative	0	1	3	1	0	0	4	1	2.5	0.833333
mpneu05152	NA	putative	1	0	0	0	1	0	1	1	1	0.666667
mpneu29892	NA	putative	1	0	2	0	0	0	3	0	1.5	0.333333
mpneu05153	NA	putative	0	0	0	0	0	0	0	0	0	0
mpneu10025	NA	putative	0	0	0	0	0	0	0	0	0	0
mpneu24942	NA	putative	5	4	4	3	1	2	13	6	9.5	1.76111
mpneu05154	NA	putative	0	0	0	0	0	0	0	0	0	0
mpneu10026	NA	putative	3	2	1	0	0	0	6	0	3	0.5
mpneu24941	NA	putative	13	11	7	5	6	5	31	16	23.5	1.45356
mpneu24940	NA	putative	0	1	0	0	0	0	1	0	0.5	0.166667
mpneu05155	NA	putative	0	1	2	0	0	0	3	0	1.5	0.333333
mpneu24939	NA	putative	8	7	4	3	2	2	19	7	13	1.51389
mpneu29891	NA	putative	13	11	12	8	5	5	36	18	27	1.63213
mpneu00216	NA	putative	0	1	2	0	0	0	3	0	1.5	0.333333
mpneu05156	NA	putative	1	2	0	0	0	0	3	0	1.5	0.333333
mpneu24938	NA	putative	6	5	3	5	2	1	14	8	11	1.16667
mpneu05157	NA	putative	0	0	0	0	0	0	0	0	0	0
mpneu10027	NA	putative	0	0	0	0	0	0	0	0	0	0
mpneu05158	NA	putative	0	0	0	0	0	0	0	0	0	0
mpneu00217	NA	putative	0	0	0	0	0	0	0	0	0	0
mpneu24937	NA	putative	3	3	4	1	1	3	10	5	7.5	1.05556
mpneu24936	NA	putative	4	1	1	2	0	0	6	2	4	1.125
mpneu05159	NA	putative	0	1	0	0	0	1	1	1	1	0.333333
mpneu29890	NA	putative	23	16	23	5	7	6	62	18	40	1.31111
mpneu24935	NA	putative	7	12	4	1	3	2	23	6	14.5	1.08929
mpneu10028	NA	putative	2	1	0	1	1	0	3	2	2.5	0.666667
mpneu05160	NA	putative	1	1	3	0	1	0	5	1	3	0.666667
mpneu10029	NA	putative	0	0	0	0	0	0	0	0	0	0
mpneu00218	NA	putative	1	1	0	0	0	0	2	0	1	0.333333
mpneu10030	NA	putative	0	0	1	0	0	0	1	0	0.5	0.166667
mpneu10031	NA	putative	0	0	0	0	0	1	0	1	0.5	0.166667
mpneu24934	NA	putative	10	6	8	3	4	5	24	12	18	1.87083
mpneu05161	NA	putative	0	0	0	1	0	1	0	2	1	0.333333
mpneu24933	NA	putative	8	5	3	2	3	1	16	6	11	1.15556
mpneu00219	NA	putative	0	0	0	1	0	0	0	1	0.5	0.166667
mpneu29889	NA	putative	3	2	1	1	2	0	6	3	4.5	0.888889
mpneu24932	NA	putative	7	7	5	3	3	3	19	9	14	1.55714
mpneu24931	NA	putative	2	3	2	0	1	0	7	1	4	0.666667
mpneu00220	NA	putative	1	0	0	0	0	0	1	0	0.5	0.166667
mpneu24930	NA	putative	1	9	4	2	1	0	14	3	8.5	1.36111
mpneu05162	NA	putative	0	0	0	0	0	0	0	0	0	0
mpneu10032	NA	putative	0	0	0	0	0	0	0	0	0	0
mpneu05163	NA	putative	0	0	0	0	0	0	0	0	0	0
mpneu10033	NA	putative	0	0	0	0	0	0	0	0	0	0
mpneu24929	NA	putative	2	4	4	1	0	1	10	2	6	1.25
mpneu05164	NA	putative	0	0	0	0	0	0	0	0	0	0
mpneu10034	NA	putative	1	0	0	0	0	0	1	0	0.5	0.166667
mpneu05165	NA	putative	0	1	0	0	0	0	1	0	0.5	0.166667
mpneu24928	NA	putative	1	2	3	1	0	1	6	2	4	1.27778
mpneu00221	NA	putative	0	0	1	0	0	0	1	0	0.5	0.166667
mpneu24927	NA	putative	1	1	1	0	1	0	3	1	2	0.666667
mpneu05166	NA	putative	0	0	0	0	0	0	0	0	0	0
mpneu10035	NA	putative	1	0	0	0	0	0	1	0	0.5	0.166667
mpneu05167	NA	putative	0	1	0	0	0	0	1	0	0.5	0.166667
mpneu10036	NA	putative	0	0	0	0	0	0	0	0	0	0
mpneu24926	NA	putative	9	9	12	3	4	4	30	11	20.5	1.71759
mpneu29888	NA	putative	6	10	6	3	1	1	22	5	13.5	1.55
mpneu24925	NA	putative	3	5	6	2	3	1	14	6	10	1.21667
mpneu10037	NA	putative	0	1	0	0	0	0	1	0	0.5	0.166667
mpneu05168	NA	putative	0	0	0	0	0	0	0	0	0	0
mpneu00222	NA	putative	0	0	0	0	0	0	0	0	0	0
mpneu00223	NA	putative	0	0	0	0	0	0	0	0	0	0
mpneu24924	NA	putative	2	0	2	1	0	0	4	1	2.5	0.5
mpneu24923	NA	putative	0	0	0	0	0	0	0	0	0	0
mpneu10038	NA	putative	0	0	0	0	0	0	0	0	0	0
mpneu00224	NA	putative	0	0	0	0	0	0	0	0	0	0
mpneu05169	NA	putative	0	0	0	0	0	0	0	0	0	0
mpneu24922	NA	putative	1	1	2	0	0	2	4	2	3	0.666667
mpneu00225	NA	putative	0	0	0	0	0	0	0	0	0	0
mpneu00226	NA	putative	0	0	0	0	0	0	0	0	0	0
mpneu05170	NA	putative	0	0	0	0	0	0	0	0	0	0
mpneu10039	NA	putative	0	0	0	0	0	0	0	0	0	0
mpneu24921	NA	putative	8	7	6	0	0	0	21	0	10.5	0.714286
mpneu29887	NA	putative	2	1	2	0	0	0	5	0	2.5	0.583333
mpneu05171	NA	putative	0	0	0	0	0	0	0	0	0	0
mpneu24920	NA	putative	7	6	3	3	3	3	16	9	12.5	1.6746
mpneu05172	NA	putative	0	0	0	0	0	0	0	0	0	0
mpneu10040	NA	putative	1	0	0	0	0	0	1	0	0.5	0.166667
mpneu29886	NA	putative	15	13	14	5	7	5	42	17	29.5	1.50757
mpneu24919	NA	putative	9	11	10	3	3	5	30	11	20.5	1.42643
mpneu24918	NA	putative	0	0	0	0	0	0	0	0	0	0
mpneu00227	NA	putative	0	0	0	0	0	0	0	0	0	0
mpneu05173	NA	putative	0	0	0	0	0	0	0	0	0	0
mpneu24917	NA	putative	1	0	0	0	0	0	1	0	0.5	0.333333
mpneu05174	NA	putative	0	0	0	0	0	0	0	0	0	0
mpneu24916	NA	putative	1	2	1	1	0	1	4	2	3	1.08333
mpneu29885	NA	putative	6	4	3	0	2	2	13	4	8.5	1.20833
mpneu05175	NA	putative	0	0	0	0	0	0	0	0	0	0
mpneu24915	NA	putative	3	4	6	1	3	3	13	7	10	1.375
mpneu05176	NA	putative	0	0	0	0	0	0	0	0	0	0
mpneu05177	NA	putative	0	0	0	0	0	0	0	0	0	0
mpneu00228	NA	putative	0	0	0	0	0	0	0	0	0	0
mpneu24914	NA	putative	19	12	13	6	10	8	44	24	34	1.58494
mpneu05178	NA	putative	0	0	0	0	0	0	0	0	0	0
mpneu10041	NA	putative	0	0	1	0	0	0	1	0	0.5	0.166667
mpneu10042	NA	putative	1	1	1	0	0	1	3	1	2	0.833333
mpneu05179	NA	putative	1	1	1	1	0	0	3	1	2	0.833333
mpneu00229	NA	putative	1	1	1	0	1	0	3	1	2	0.833333
mpneu29884	NA	putative	7	6	10	3	4	2	23	9	16	1.52222
mpneu24913	NA	putative	14	14	12	4	4	5	40	13	26.5	1.44048
mpneu05180	NA	putative	0	0	0	0	0	0	0	0	0	0
mpneu10043	NA	putative	0	0	0	0	0	0	0	0	0	0
mpneu05181	NA	putative	0	0	0	0	0	0	0	0	0	0
mpneu24912	NA	putative	6	14	14	4	8	3	34	15	24.5	1.36905
mpneu00230	NA	putative	0	0	0	0	0	0	0	0	0	0
mpneu29883	NA	putative	5	4	3	0	1	2	12	3	7.5	1.13056
mpneu24911	NA	putative	2	1	2	0	1	0	5	1	3	0.916667
mpneu05182	NA	putative	0	0	1	0	0	0	1	0	0.5	0.166667
mpneu10044	NA	putative	0	0	0	0	0	0	0	0	0	0
mpneu24910	NA	putative	1	0	2	2	0	1	3	3	3	0.75
mpneu10045	NA	putative	0	0	1	1	0	0	1	1	1	0.333333
mpneu24909	NA	putative	2	2	2	0	1	0	6	1	3.5	1.08333
mpneu05183	NA	putative	0	0	0	0	0	0	0	0	0	0
mpneu05184	NA	putative	0	0	0	0	0	0	0	0	0	0
mpneu24908	NA	putative	8	9	9	3	7	4	26	14	20	1.69444
mpneu00231	NA	putative	0	0	0	0	0	0	0	0	0	0
mpneu05185	NA	putative	0	0	0	0	0	0	0	0	0	0
mpneu29882	NA	putative	2	2	2	2	1	0	6	3	4.5	1.41667
mpneu24907	NA	putative	6	4	3	3	3	2	13	8	10.5	1.41667
mpneu29881	NA	putative	1	0	2	1	1	2	3	4	3.5	0.833333
mpneu05186	NA	putative	0	0	0	0	0	0	0	0	0	0
mpneu05187	NA	putative	1	0	0	1	1	0	1	2	1.5	0.5
mpneu24906	NA	putative	1	1	1	1	0	0	3	1	2	0.666667
mpneu05188	NA	putative	0	0	0	0	0	0	0	0	0	0
mpneu10046	NA	putative	0	0	0	0	0	0	0	0	0	0
mpneu24905	NA	putative	6	6	7	6	4	1	19	11	15	3.12103
mpneu10047	NA	putative	0	0	1	1	1	0	1	2	1.5	0.5
mpneu05189	NA	putative	0	0	0	0	0	0	0	0	0	0
mpneu29880	NA	putative	17	11	15	9	7	13	43	29	36	2.34005
mpneu24904	NA	putative	18	20	12	16	10	7	50	33	41.5	2.26786
mpneu00232	NA	putative	0	1	0	0	0	0	1	0	0.5	0.166667
mpneu24903	NA	putative	10	13	9	7	4	3	32	14	23	1.7443
mpneu10048	NA	putative	0	0	1	0	0	0	1	0	0.5	0.166667
mpneu05190	NA	putative	0	0	0	0	0	0	0	0	0	0
mpneu00233	NA	putative	0	0	0	0	0	0	0	0	0	0
mpneu29879	NA	putative	1	0	0	0	0	0	1	0	0.5	0.166667
mpneu19823	MPN034	ncbi	294	317	317	120	133	145	928	398	663	1.58372
mpneu05191	NA	putative	0	0	0	0	0	0	0	0	0	0
mpneu24902	NA	putative	2	2	1	0	1	0	5	1	3	1.16667
mpneu10049	NA	putative	1	0	1	0	0	0	2	0	1	0.333333
mpneu10050	NA	putative	0	0	0	0	0	0	0	0	0	0
mpneu29878	NA	putative	0	0	0	0	0	0	0	0	0	0
mpneu24901	NA	putative	0	0	0	0	0	0	0	0	0	0
mpneu00234	NA	putative	1	1	0	0	0	0	2	0	1	0.333333
mpneu05192	NA	putative	1	0	1	0	0	0	2	0	1	0.333333
mpneu10051	NA	putative	0	1	1	0	0	0	2	0	1	0.333333
mpneu29877	NA	putative	0	0	0	0	0	0	0	0	0	0
mpneu19822	NA	putative	0	0	0	0	0	0	0	0	0	0
mpneu05193	NA	putative	0	0	1	0	0	0	1	0	0.5	0.166667
mpneu10052	MPN035	ncbi	25	46	37	14	11	18	108	43	75.5	1.18487
mpneu24900	NA	putative	1	0	0	0	0	0	1	0	0.5	0.166667
mpneu00235	NA	putative	0	0	0	0	0	0	0	0	0	0
mpneu00236	NA	putative	1	2	0	0	1	0	3	1	2	0.5
mpneu29876	NA	putative	0	0	0	0	2	0	0	2	1	0.166667
mpneu24899	NA	putative	0	0	0	0	0	0	0	0	0	0
mpneu00237	NA	putative	1	2	1	0	0	0	4	0	2	0.5
mpneu29875	NA	putative	0	0	0	0	0	0	0	0	0	0
mpneu00238	NA	putative	1	0	0	0	0	0	1	0	0.5	0.166667
mpneu19821	NA	putative	0	1	0	2	0	0	1	2	1.5	0.333333
mpneu00239	NA	putative	0	0	0	0	0	1	0	1	0.5	0.166667
mpneu05194	NA	putative	0	0	0	0	1	0	0	1	0.5	0.166667
mpneu24898	NA	putative	0	0	0	0	1	0	0	1	0.5	0.166667
mpneu29874	NA	putative	0	0	0	0	0	0	0	0	0	0
mpneu00240	NA	putative	0	0	0	0	0	0	0	0	0	0
mpneu00241	NA	putative	0	0	0	0	0	0	0	0	0	0
mpneu24897	NA	putative	1	1	0	1	1	0	2	2	2	0.666667
mpneu00242	NA	putative	1	1	1	0	0	0	3	0	1.5	0.833333
mpneu29873	NA	putative	0	1	0	0	0	0	1	0	0.5	0.166667
mpneu00243	NA	putative	1	1	0	0	0	0	2	0	1	0.333333
mpneu00244	NA	putative	2	1	1	0	3	1	4	4	4	0.916667
mpneu00245	NA	putative	0	0	0	0	0	0	0	0	0	0
mpneu19820	NA	putative	1	1	1	0	1	2	3	3	3	0.833333
mpneu29872	NA	putative	0	0	0	0	0	0	0	0	0	0
mpneu29871	NA	putative	0	0	0	0	0	0	0	0	0	0
mpneu29870	NA	putative	0	0	0	0	0	0	0	0	0	0
mpneu00246	NA	putative	1	1	1	0	0	0	3	0	1.5	0.5
mpneu00247	NA	putative	1	1	1	0	0	0	3	0	1.5	0.666667
mpneu24896	NA	putative	0	0	0	0	0	0	0	0	0	0
mpneu29869	NA	putative	0	0	0	0	0	0	0	0	0	0
mpneu00248	NA	putative	0	0	0	0	0	0	0	0	0	0
mpneu19819	NA	putative	0	0	0	0	0	0	0	0	0	0
mpneu29868	NA	putative	0	0	0	0	0	0	0	0	0	0
mpneu00249	NA	putative	0	0	0	0	0	0	0	0	0	0
mpneu29867	NA	putative	0	0	0	0	0	0	0	0	0	0
mpneu00250	NA	putative	5	8	5	3	2	2	18	7	12.5	1.37639
mpneu19818	NA	putative	0	0	0	0	0	0	0	0	0	0
mpneu29866	NA	putative	0	0	0	0	0	0	0	0	0	0
mpneu29865	NA	putative	0	0	0	0	0	0	0	0	0	0
mpneu19817	NA	putative	0	0	0	0	0	0	0	0	0	0
mpneu29864	NA	putative	0	0	0	0	0	0	0	0	0	0
mpneu24895	NA	putative	0	0	0	0	0	0	0	0	0	0
mpneu00251	NA	putative	2	4	0	0	0	0	6	0	3	0.333333
mpneu00252	NA	putative	1	1	1	1	0	0	3	1	2	0.833333
mpneu19816	NA	putative	0	1	0	0	0	0	1	0	0.5	0.166667
mpneu19815	NA	putative	0	0	0	0	0	0	0	0	0	0
mpneu29863	NA	putative	0	0	0	0	0	0	0	0	0	0
mpneu05195	NA	putative	0	2	3	1	0	0	5	1	3	0.555556
mpneu29862	NA	putative	0	0	0	0	0	0	0	0	0	0
mpneu00253	NA	putative	2	0	1	0	0	0	3	0	1.5	0.416667
mpneu05196	NA	putative	0	0	1	1	0	0	1	1	1	0.333333
mpneu00254	NA	putative	0	1	0	0	0	0	1	0	0.5	0.166667
mpneu29861	NA	putative	0	0	0	0	0	0	0	0	0	0
mpneu19814	NA	putative	0	0	0	0	0	0	0	0	0	0
mpneu29860	NA	putative	0	0	0	0	0	0	0	0	0	0
mpneu00255	NA	putative	6	4	5	2	4	4	15	10	12.5	1.33333
mpneu19813	NA	putative	0	0	0	0	0	0	0	0	0	0
mpneu05197	NA	putative	0	0	0	0	0	0	0	0	0	0
mpneu19812	NA	putative	0	2	0	0	0	0	2	0	1	0.166667
mpneu29859	NA	putative	0	0	2	0	0	0	2	0	1	0.166667
mpneu19811	NA	putative	0	0	0	0	0	0	0	0	0	0
mpneu05198	NA	putative	0	2	1	1	1	0	3	2	2.5	0.833333
mpneu00256	NA	putative	3	0	2	0	1	1	5	2	3.5	0.75
mpneu05199	NA	putative	0	0	0	0	0	0	0	0	0	0
mpneu24894	NA	putative	0	0	0	0	0	0	0	0	0	0
mpneu24893	NA	putative	0	0	0	0	0	0	0	0	0	0
mpneu00257	NA	putative	4	3	0	0	1	1	7	2	4.5	0.708333
mpneu05200	NA	putative	3	0	2	1	1	0	5	2	3.5	0.75
mpneu29858	NA	putative	0	0	0	0	0	0	0	0	0	0
mpneu29857	NA	putative	0	0	0	0	0	0	0	0	0	0
mpneu29856	NA	putative	0	0	1	0	0	0	1	0	0.5	0.166667
mpneu24892	NA	putative	1	0	0	0	0	0	1	0	0.5	0.166667
mpneu24891	NA	putative	0	0	0	0	0	0	0	0	0	0
mpneu00258	NA	putative	0	0	0	0	0	0	0	0	0	0
mpneu19810	NA	putative	0	1	0	0	0	0	1	0	0.5	0.166667
mpneu19809	NA	putative	1	0	0	0	0	0	1	0	0.5	0.166667
mpneu24890	NA	putative	1	0	0	0	0	0	1	0	0.5	0.166667
mpneu10053	NA	putative	0	0	0	0	0	0	0	0	0	0
mpneu24889	NA	putative	0	0	0	0	1	0	0	1	0.5	0.166667
mpneu19808	NA	putative	0	0	0	0	0	0	0	0	0	0
mpneu00259	NA	putative	1	0	1	0	0	0	2	0	1	0.333333
mpneu19807	NA	putative	0	0	0	0	0	0	0	0	0	0
mpneu10054	MPN036	ncbi	359	364	375	219	223	243	1098	685	891.5	5.16918
mpneu29855	NA	putative	0	0	0	0	0	0	0	0	0	0
mpneu24888	NA	putative	0	0	0	0	0	0	0	0	0	0
mpneu00260	NA	putative	4	3	3	0	3	1	10	4	7	4.04167
mpneu00261	NA	putative	6	6	5	2	0	1	17	3	10	1.04444
mpneu24887	NA	putative	0	0	0	0	0	0	0	0	0	0
mpneu29854	NA	putative	0	0	0	0	0	0	0	0	0	0
mpneu19806	NA	putative	0	0	0	0	0	0	0	0	0	0
mpneu00262	NA	putative	7	8	9	6	7	7	24	20	22	5.16435
mpneu29853	NA	putative	0	0	0	0	0	0	0	0	0	0
mpneu24886	NA	putative	0	0	0	0	0	0	0	0	0	0
mpneu00263	NA	putative	3	4	2	0	2	1	9	3	6	0.972222
mpneu29852	NA	putative	0	0	0	0	0	0	0	0	0	0
mpneu29851	NA	putative	0	0	0	0	0	0	0	0	0	0
mpneu24885	NA	putative	0	0	0	0	0	0	0	0	0	0
mpneu00264	NA	putative	0	0	1	0	0	1	1	1	1	0.333333
mpneu00265	NA	putative	6	7	7	4	5	5	20	14	17	5.25119
mpneu05201	NA	putative	10	10	8	6	7	8	28	21	24.5	5.51825
mpneu00266	NA	putative	19	22	21	10	8	6	62	24	43	3.83219
mpneu29850	NA	putative	1	0	0	0	0	0	1	0	0.5	0.166667
mpneu24884	NA	putative	0	1	0	0	0	0	1	0	0.5	0.166667
mpneu00267	NA	putative	4	3	3	3	3	3	10	9	9.5	4.26389
mpneu24883	NA	putative	0	0	0	0	0	0	0	0	0	0
mpneu19805	NA	putative	0	0	1	0	0	0	1	0	0.5	0.166667
mpneu00268	NA	putative	23	20	20	14	17	10	63	41	52	10.6514
mpneu29849	NA	putative	0	0	0	1	0	0	0	1	0.5	0.166667
mpneu19804	NA	putative	0	0	0	0	0	0	0	0	0	0
mpneu24882	NA	putative	0	0	0	1	0	0	0	1	0.5	0.166667
mpneu19803	NA	putative	0	0	0	0	1	0	0	1	0.5	0.166667
mpneu00269	NA	putative	13	16	16	13	11	8	45	32	38.5	3.98062
mpneu19802	NA	putative	0	0	1	0	0	0	1	0	0.5	0.166667
mpneu29848	NA	putative	2	0	0	0	0	0	2	0	1	0.166667
mpneu29847	NA	putative	0	0	0	0	0	0	0	0	0	0
mpneu19801	NA	putative	0	0	0	0	0	1	0	1	0.5	0.166667
mpneu29846	NA	putative	0	0	0	0	0	0	0	0	0	0
mpneu00270	NA	putative	2	2	0	2	1	1	4	4	4	1.66667
mpneu24881	NA	putative	0	1	0	0	1	0	1	1	1	0.333333
mpneu29845	NA	putative	1	0	0	0	0	0	1	0	0.5	0.166667
mpneu00271	NA	putative	6	6	5	5	4	5	17	14	15.5	4.20556
mpneu05202	NA	putative	23	23	21	21	15	11	67	47	57	4.32329
mpneu00272	NA	putative	16	16	14	5	14	9	46	28	37	4.15341
mpneu29844	NA	putative	0	0	0	0	0	0	0	0	0	0
mpneu24880	NA	putative	0	1	1	0	0	0	2	0	1	0.333333
mpneu00273	NA	putative	15	14	16	14	13	10	45	37	41	7.20307
mpneu29843	NA	putative	1	2	0	2	0	0	3	2	2.5	0.5
mpneu00274	NA	putative	26	23	22	18	19	16	71	53	62	6.82342
mpneu19800	NA	putative	2	0	2	0	1	2	4	3	3.5	0.666667
mpneu24879	NA	putative	0	0	0	1	0	0	0	1	0.5	0.166667
mpneu19799	NA	putative	0	0	0	0	0	0	0	0	0	0
mpneu00275	NA	putative	24	19	18	10	9	12	61	31	46	4.00631
mpneu05203	NA	putative	2	3	6	2	1	1	11	4	7.5	1.13889
mpneu19798	NA	putative	0	0	0	0	0	0	0	0	0	0
mpneu00276	NA	putative	6	5	5	3	3	3	16	9	12.5	4.13889
mpneu29842	NA	putative	0	0	0	0	0	0	0	0	0	0
mpneu29841	NA	putative	0	0	0	0	0	0	0	0	0	0
mpneu00277	NA	putative	17	15	19	10	10	14	51	34	42.5	5.55356
mpneu19797	NA	putative	0	0	0	0	0	0	0	0	0	0
mpneu05204	NA	putative	4	3	2	2	2	2	9	6	7.5	7.05556
mpneu24878	NA	putative	1	0	0	0	0	0	1	0	0.5	0.166667
mpneu00278	NA	putative	22	24	24	15	16	13	70	44	57	7.15549
mpneu05205	NA	putative	7	8	8	8	7	7	23	22	22.5	15.5625
mpneu24877	NA	putative	0	1	0	0	0	0	1	0	0.5	0.166667
mpneu29840	NA	putative	1	1	0	0	0	0	2	0	1	0.333333
mpneu19796	NA	putative	1	0	1	0	0	0	2	0	1	0.333333
mpneu00279	NA	putative	7	7	6	6	7	6	20	19	19.5	7.61508
mpneu29839	NA	putative	0	0	0	0	0	0	0	0	0	0
mpneu05206	NA	putative	8	5	6	7	6	4	19	17	18	6.18194
mpneu00280	NA	putative	7	8	6	4	5	7	21	16	18.5	9.4123
mpneu19795	NA	putative	0	0	1	0	0	0	1	0	0.5	0.166667
mpneu19794	NA	putative	0	0	0	0	0	0	0	0	0	0
mpneu00281	NA	putative	34	37	35	16	20	12	106	48	77	2.64286
mpneu29838	NA	putative	4	2	2	0	0	0	8	0	4	0.583333
mpneu19793	NA	putative	7	2	4	1	2	0	13	3	8	0.940476
mpneu24876	NA	putative	0	0	1	0	0	1	1	1	1	0.333333
mpneu29837	NA	putative	1	1	0	0	1	0	2	1	1.5	0.5
mpneu29836	NA	putative	0	0	0	0	0	0	0	0	0	0
mpneu24875	NA	putative	0	0	0	1	0	1	0	2	1	0.333333
mpneu00282	NA	putative	12	11	12	4	8	6	35	18	26.5	2.75568
mpneu24874	NA	putative	0	0	0	0	0	0	0	0	0	0
mpneu29835	NA	putative	0	1	0	0	1	1	1	2	1.5	0.5
mpneu00283	NA	putative	8	5	7	1	0	1	20	2	11	1.75179
mpneu10055	NA	putative	1	1	1	0	0	0	3	0	1.5	0.666667
mpneu19792	NA	putative	0	1	1	0	0	0	2	0	1	0.333333
mpneu24873	NA	putative	0	0	2	0	0	0	2	0	1	0.25
mpneu10056	NA	putative	0	1	0	0	0	0	1	0	0.5	0.333333
mpneu05207	MPN037	ncbi	21	24	21	4	4	3	66	11	38.5	1.40774
mpneu29834	NA	putative	2	1	1	0	0	0	4	0	2	0.75
mpneu10057	NA	putative	0	0	0	0	0	0	0	0	0	0
mpneu10058	NA	putative	5	3	1	0	0	2	9	2	5.5	0.788889
mpneu00284	NA	putative	5	6	9	0	2	2	20	4	12	1.07593
mpneu29833	NA	putative	1	1	0	0	0	1	2	1	1.5	0.5
mpneu29832	NA	putative	0	1	0	1	0	0	1	1	1	0.666667
mpneu00285	NA	putative	3	0	1	0	0	1	4	1	2.5	0.5
mpneu29831	NA	putative	0	0	0	0	0	0	0	0	0	0
mpneu10059	NA	putative	2	2	2	0	1	1	6	2	4	2.25
mpneu00286	NA	putative	4	9	10	1	0	0	23	1	12	0.762037
mpneu10060	NA	putative	2	0	3	0	0	0	5	0	2.5	0.527778
mpneu24872	NA	putative	16	19	21	6	12	10	56	28	42	1.45705
mpneu10061	NA	putative	0	0	0	0	0	0	0	0	0	0
mpneu19791	NA	putative	0	1	2	0	0	0	3	0	1.5	0.333333
mpneu29830	NA	putative	9	6	6	5	1	2	21	8	14.5	1.56111
mpneu10062	NA	putative	0	0	0	0	0	0	0	0	0	0
mpneu00287	NA	putative	0	0	0	0	0	0	0	0	0	0
mpneu10063	NA	putative	0	1	0	0	0	0	1	0	0.5	0.166667
mpneu29829	NA	putative	0	0	0	0	0	0	0	0	0	0
mpneu05208	NA	putative	0	0	1	0	0	0	1	0	0.5	0.166667
mpneu19790	NA	putative	7	5	6	3	0	2	18	5	11.5	5.05635
mpneu24871	NA	putative	0	0	1	0	0	0	1	0	0.5	0.166667
mpneu00288	NA	putative	0	0	0	0	0	0	0	0	0	0
mpneu19789	NA	putative	0	0	0	0	0	0	0	0	0	0
mpneu19788	NA	putative	0	0	0	0	0	0	0	0	0	0
mpneu29828	NA	putative	1	2	0	0	0	0	3	0	1.5	0.75
mpneu10064	NA	putative	1	0	2	0	0	0	3	0	1.5	0.333333
mpneu05209	NA	putative	0	0	0	0	0	0	0	0	0	0
mpneu05210	NA	putative	2	0	0	0	0	0	2	0	1	0.166667
mpneu00289	NA	putative	0	2	0	0	0	0	2	0	1	0.166667
mpneu24870	NA	putative	1	1	0	0	0	1	2	1	1.5	0.5
mpneu24869	NA	putative	1	2	2	1	0	0	5	1	3	1
mpneu05211	NA	putative	0	0	0	0	0	0	0	0	0	0
mpneu05212	NA	putative	0	0	0	0	0	0	0	0	0	0
mpneu24868	NA	putative	5	5	2	1	1	1	12	3	7.5	1.8
mpneu05213	NA	putative	0	0	0	0	0	0	0	0	0	0
mpneu00290	NA	putative	0	0	0	0	0	0	0	0	0	0
mpneu29827	NA	putative	6	3	6	2	1	2	15	5	10	3.88889
mpneu24867	NA	putative	8	11	4	2	2	1	23	5	14	3.36553
mpneu19787	MPN038	ncbi	25	28	39	8	12	10	92	30	61	1.85016
mpneu10065	NA	putative	1	0	0	0	0	0	1	0	0.5	0.166667
mpneu24866	NA	putative	0	0	0	0	0	0	0	0	0	0
mpneu05214	NA	putative	0	1	0	0	0	0	1	0	0.5	0.166667
mpneu00291	NA	putative	0	0	0	0	0	1	0	1	0.5	0.166667
mpneu29826	NA	putative	2	0	1	0	0	1	3	1	2	0.5
mpneu19786	NA	putative	0	1	0	0	1	0	1	1	1	0.333333
mpneu00292	NA	putative	0	0	0	0	0	0	0	0	0	0
mpneu24865	NA	putative	2	2	0	2	0	0	4	2	3	0.5
mpneu19785	NA	putative	0	0	0	0	0	0	0	0	0	0
mpneu24864	NA	putative	0	1	0	0	0	0	1	0	0.5	0.166667
mpneu29825	NA	putative	1	0	0	0	0	0	1	0	0.5	0.166667
mpneu10066	NA	putative	0	0	0	0	1	0	0	1	0.5	0.166667
mpneu05215	NA	putative	0	0	0	0	0	0	0	0	0	0
mpneu19784	NA	putative	0	0	1	0	0	0	1	0	0.5	0.166667
mpneu00293	NA	putative	0	0	0	1	0	0	0	1	0.5	0.166667
mpneu24863	NA	putative	0	0	0	0	0	0	0	0	0	0
mpneu19783	NA	putative	0	0	0	0	0	0	0	0	0	0
mpneu00294	NA	putative	1	0	0	1	0	0	1	1	1	0.5
mpneu10067	NA	putative	2	2	4	2	0	1	8	3	5.5	0.875
mpneu00295	NA	putative	2	2	0	0	1	2	4	3	3.5	0.666667
mpneu19782	NA	putative	0	0	0	0	0	0	0	0	0	0
mpneu05216	NA	putative	3	1	1	0	2	0	5	2	3.5	0.666667
mpneu00296	MPN039	ncbi	36	38	37	11	18	12	111	41	76	1.30001
mpneu19781	NA	putative	0	0	0	0	0	0	0	0	0	0
mpneu19780	NA	putative	1	0	0	0	0	0	1	0	0.5	0.166667
mpneu05217	NA	putative	1	2	4	3	3	1	7	7	7	1.41667
mpneu24862	NA	putative	0	0	0	0	0	0	0	0	0	0
mpneu19779	NA	putative	0	0	0	0	0	0	0	0	0	0
mpneu24861	NA	putative	0	0	0	0	0	0	0	0	0	0
mpneu24860	NA	putative	0	0	0	0	0	0	0	0	0	0
mpneu05218	NA	putative	0	0	2	1	1	0	2	2	2	0.5
mpneu29824	NA	putative	3	1	1	0	0	0	5	0	2.5	0.555556
mpneu24859	NA	putative	1	3	0	0	0	0	4	0	2	0.388889
mpneu24858	NA	putative	0	0	0	0	0	0	0	0	0	0
mpneu05219	NA	putative	0	0	0	0	0	0	0	0	0	0
mpneu05220	NA	putative	4	4	5	1	1	0	13	2	7.5	1.20833
mpneu10068	NA	putative	4	4	3	1	0	1	11	2	6.5	1.13889
mpneu24857	NA	putative	0	0	0	0	0	0	0	0	0	0
mpneu29823	NA	putative	0	0	0	1	1	1	0	3	1.5	0.666667
mpneu19778	NA	putative	0	0	0	0	0	0	0	0	0	0
mpneu05221	NA	putative	2	2	2	0	0	1	6	1	3.5	1
mpneu19777	NA	putative	0	0	0	0	0	0	0	0	0	0
mpneu05222	NA	putative	0	0	0	0	0	0	0	0	0	0
mpneu24856	NA	putative	0	0	0	0	0	0	0	0	0	0
mpneu05223	NA	putative	7	8	8	5	1	2	23	8	15.5	1.3875
mpneu19776	NA	putative	0	0	0	0	0	0	0	0	0	0
mpneu05224	NA	putative	1	0	2	0	0	0	3	0	1.5	0.333333
mpneu24855	NA	putative	0	0	1	0	1	0	1	1	1	0.333333
mpneu05225	NA	putative	1	1	1	1	1	0	3	2	2.5	0.833333
mpneu29822	NA	putative	0	1	0	0	0	0	1	0	0.5	0.166667
mpneu24854	NA	putative	0	0	1	0	0	0	1	0	0.5	0.166667
mpneu19775	NA	putative	0	0	0	0	0	0	0	0	0	0
mpneu05226	NA	putative	3	4	3	0	0	0	10	0	5	0.541667
mpneu24853	NA	putative	0	0	0	0	0	0	0	0	0	0
mpneu19774	NA	putative	0	0	0	0	1	0	0	1	0.5	0.166667
mpneu29821	NA	putative	0	0	0	0	0	1	0	1	0.5	0.166667
mpneu05227	NA	putative	0	0	0	1	0	0	0	1	0.5	0.166667
mpneu24852	NA	putative	0	0	0	0	0	0	0	0	0	0
mpneu29820	NA	putative	0	0	0	0	0	0	0	0	0	0
mpneu24851	NA	putative	0	0	0	0	0	0	0	0	0	0
mpneu05228	NA	putative	0	0	0	0	0	0	0	0	0	0
mpneu05229	NA	putative	1	1	2	0	0	0	4	0	2	0.5
mpneu24850	NA	putative	0	0	0	0	0	0	0	0	0	0
mpneu05230	NA	putative	12	13	6	6	4	4	31	14	22.5	1.23077
mpneu19773	NA	putative	0	0	0	0	0	0	0	0	0	0
mpneu10069	NA	putative	3	3	7	2	2	4	13	8	10.5	1.38095
mpneu19772	NA	putative	0	0	0	0	1	0	0	1	0.5	0.166667
mpneu24849	NA	putative	0	0	0	1	0	0	0	1	0.5	0.166667
mpneu19771	NA	putative	0	0	0	0	0	0	0	0	0	0
mpneu05231	NA	putative	2	1	2	1	0	1	5	2	3.5	1
mpneu29819	MPN040	ncbi	3	2	3	0	0	2	8	2	5	0.666667
mpneu19770	NA	putative	0	0	0	0	0	0	0	0	0	0
mpneu10070	NA	putative	0	0	0	0	0	1	0	1	0.5	0.166667
mpneu19769	NA	putative	0	1	0	0	0	0	1	0	0.5	0.166667
mpneu19768	NA	putative	0	0	0	0	0	0	0	0	0	0
mpneu10071	NA	putative	0	0	1	0	0	0	1	0	0.5	0.166667
mpneu05232	NA	putative	0	0	0	0	0	0	0	0	0	0
mpneu05233	NA	putative	0	1	0	1	0	0	1	1	1	0.333333
mpneu29818	NA	putative	3	0	1	1	0	0	4	1	2.5	0.5
mpneu24848	NA	putative	0	2	1	1	1	0	3	2	2.5	0.666667
mpneu24847	NA	putative	0	0	0	0	0	0	0	0	0	0
mpneu00297	MPN041	ncbi	3	3	6	1	1	2	12	4	8	1
mpneu05234	NA	putative	0	0	0	0	0	0	0	0	0	0
mpneu29817	NA	putative	2	1	1	0	1	0	4	1	2.5	0.666667
mpneu05235	NA	putative	2	4	1	1	2	1	7	4	5.5	1
mpneu10072	NA	putative	1	0	1	0	1	1	2	2	2	0.666667
mpneu19767	NA	putative	2	2	3	2	0	0	7	2	4.5	0.666667
mpneu19766	NA	putative	0	0	0	0	0	0	0	0	0	0
mpneu10073	NA	putative	0	0	0	0	0	0	0	0	0	0
mpneu29816	NA	putative	1	2	0	0	1	0	3	1	2	0.5
mpneu10074	NA	putative	0	0	0	0	0	0	0	0	0	0
mpneu05236	NA	putative	0	0	1	0	0	0	1	0	0.5	0.166667
mpneu10075	NA	putative	0	0	0	0	0	0	0	0	0	0
mpneu29815	NA	putative	0	0	0	0	0	0	0	0	0	0
mpneu19765	NA	putative	0	0	0	0	0	0	0	0	0	0
mpneu24846	NA	putative	0	2	2	0	1	2	4	3	3.5	0.75
mpneu19764	NA	putative	0	0	0	0	0	1	0	1	0.5	0.166667
mpneu24845	NA	putative	0	0	0	0	0	0	0	0	0	0
mpneu24844	NA	putative	0	0	1	0	0	0	1	0	0.5	0.166667
mpneu05237	NA	putative	0	0	0	0	0	0	0	0	0	0
mpneu24843	NA	putative	0	0	1	0	0	0	1	0	0.5	0.166667
mpneu19763	NA	putative	4	1	4	0	0	0	9	0	4.5	0.5
mpneu05238	NA	putative	2	1	2	0	1	0	5	1	3	0.666667
mpneu24842	NA	putative	0	0	0	0	0	0	0	0	0	0
mpneu00298	NA	putative	0	0	1	0	0	0	1	0	0.5	0.166667
mpneu24841	NA	putative	1	0	0	0	0	0	1	0	0.5	0.166667
mpneu05239	MPN042	ncbi	23	15	20	9	6	7	58	22	40	1.12214
mpneu19762	NA	putative	0	0	0	0	0	0	0	0	0	0
mpneu29814	NA	putative	3	4	3	0	1	0	10	1	5.5	0.666667
mpneu10076	NA	putative	0	1	0	0	0	0	1	0	0.5	0.166667
mpneu29813	NA	putative	0	1	0	0	0	0	1	0	0.5	0.166667
mpneu29812	NA	putative	0	0	0	1	0	0	0	1	0.5	0.166667
mpneu19761	NA	putative	0	1	2	0	0	1	3	1	2	0.5
mpneu29811	NA	putative	0	0	0	0	0	0	0	0	0	0
mpneu10077	NA	putative	0	0	0	0	0	0	0	0	0	0
mpneu24840	NA	putative	1	2	1	0	3	1	4	4	4	0.833333
mpneu19760	NA	putative	0	0	0	0	0	0	0	0	0	0
mpneu10078	NA	putative	0	0	0	0	0	0	0	0	0	0
mpneu00299	NA	putative	0	0	0	0	0	0	0	0	0	0
mpneu29810	NA	putative	0	0	0	0	0	0	0	0	0	0
mpneu10079	NA	putative	0	0	0	0	0	0	0	0	0	0
mpneu19759	NA	putative	0	0	0	0	0	0	0	0	0	0
mpneu29809	NA	putative	0	0	0	0	0	0	0	0	0	0
mpneu10080	NA	putative	0	1	0	0	0	0	1	0	0.5	0.166667
mpneu29808	NA	putative	0	0	0	0	0	0	0	0	0	0
mpneu10081	NA	putative	0	0	1	1	0	0	1	1	1	0.333333
mpneu24839	NA	putative	0	0	0	0	0	0	0	0	0	0
mpneu19758	NA	putative	0	0	0	0	0	0	0	0	0	0
mpneu29807	NA	putative	0	0	0	0	0	0	0	0	0	0
mpneu10082	NA	putative	0	0	0	0	1	1	0	2	1	0.333333
mpneu00300	NA	putative	0	0	0	0	0	0	0	0	0	0
mpneu24838	NA	putative	0	1	1	0	0	0	2	0	1	0.333333
mpneu19757	NA	putative	1	0	1	0	0	0	2	0	1	0.333333
mpneu19756	NA	putative	0	0	0	0	0	0	0	0	0	0
mpneu10083	NA	putative	0	0	0	0	0	0	0	0	0	0
mpneu10084	NA	putative	0	0	0	0	0	0	0	0	0	0
mpneu24837	NA	putative	0	0	0	0	0	0	0	0	0	0
mpneu10085	NA	putative	0	0	0	0	0	1	0	1	0.5	0.166667
mpneu19755	NA	putative	0	0	0	0	0	0	0	0	0	0
mpneu10086	NA	putative	0	0	0	0	0	0	0	0	0	0
mpneu10087	NA	putative	4	7	6	3	1	1	17	5	11	1.02381
mpneu00301	NA	putative	0	0	1	0	0	0	1	0	0.5	0.166667
mpneu19754	NA	putative	0	0	0	0	1	0	0	1	0.5	0.166667
mpneu19753	NA	putative	0	0	0	0	0	0	0	0	0	0
mpneu24836	NA	putative	1	1	1	1	0	0	3	1	2	0.666667
mpneu24835	NA	putative	0	0	0	0	0	1	0	1	0.5	0.166667
mpneu29806	NA	putative	0	0	0	0	0	0	0	0	0	0
mpneu10088	NA	putative	0	0	0	0	0	0	0	0	0	0
mpneu00302	NA	putative	0	1	1	0	0	0	2	0	1	0.333333
mpneu29805	NA	putative	0	0	0	0	0	0	0	0	0	0
mpneu00303	NA	putative	0	0	0	0	0	0	0	0	0	0
mpneu19752	NA	putative	0	0	0	0	0	0	0	0	0	0
mpneu10089	NA	putative	0	0	1	0	0	0	1	0	0.5	0.166667
mpneu29804	NA	putative	0	0	0	0	0	0	0	0	0	0
mpneu10090	NA	putative	0	0	0	0	0	0	0	0	0	0
mpneu24834	NA	putative	1	0	1	0	0	0	2	0	1	0.333333
mpneu10091	NA	putative	0	0	1	0	0	0	1	0	0.5	0.166667
mpneu19751	NA	putative	1	1	0	0	0	0	2	0	1	0.333333
mpneu24833	NA	putative	0	0	0	0	0	0	0	0	0	0
mpneu10092	NA	putative	3	3	6	1	2	0	12	3	7.5	1
mpneu00304	NA	putative	0	0	0	0	0	0	0	0	0	0
mpneu10093	NA	putative	1	1	0	0	0	0	2	0	1	0.5
mpneu10094	NA	putative	1	1	1	0	1	1	3	2	2.5	1
mpneu00305	NA	putative	1	0	1	1	1	0	2	2	2	0.833333
mpneu00306	NA	putative	0	0	0	0	0	0	0	0	0	0
mpneu24832	NA	putative	0	0	0	0	0	0	0	0	0	0
mpneu00307	NA	putative	0	0	0	0	0	0	0	0	0	0
mpneu29803	NA	putative	0	0	0	0	0	0	0	0	0	0
mpneu19750	NA	putative	3	0	0	1	0	0	3	1	2	0.333333
mpneu24831	NA	putative	1	0	2	0	0	1	3	1	2	0.5
mpneu29802	NA	putative	0	0	0	0	0	0	0	0	0	0
mpneu19749	NA	putative	0	0	0	0	0	0	0	0	0	0
mpneu10095	NA	putative	0	0	0	0	0	0	0	0	0	0
mpneu19748	NA	putative	0	0	1	0	0	1	1	1	1	0.333333
mpneu24830	NA	putative	0	0	0	0	0	0	0	0	0	0
mpneu29801	NA	putative	0	1	1	0	0	0	2	0	1	0.333333
mpneu05240	NA	putative	0	1	0	0	0	0	1	0	0.5	0.166667
mpneu10096	NA	putative	0	0	0	0	0	0	0	0	0	0
mpneu24829	NA	putative	0	1	0	0	0	0	1	0	0.5	0.166667
mpneu05241	NA	putative	3	3	2	1	2	1	8	4	6	4.47222
mpneu24828	NA	putative	0	0	0	0	0	0	0	0	0	0
mpneu00308	NA	putative	0	0	0	0	0	0	0	0	0	0
mpneu29800	NA	putative	0	0	0	0	0	0	0	0	0	0
mpneu10097	NA	putative	0	1	1	0	0	1	2	1	1.5	1.16667
mpneu29799	NA	putative	0	1	0	0	0	0	1	0	0.5	0.166667
mpneu00309	NA	putative	0	0	0	0	0	0	0	0	0	0
mpneu10098	NA	putative	3	1	1	2	1	0	5	3	4	5.61111
mpneu24827	NA	putative	1	0	1	0	0	0	2	0	1	0.333333
mpneu19747	NA	putative	0	0	0	0	0	0	0	0	0	0
mpneu29798	NA	putative	0	0	0	0	0	0	0	0	0	0
mpneu05242	NA	putative	0	0	0	0	0	0	0	0	0	0
mpneu05243	NA	putative	4	3	4	1	2	1	11	4	7.5	2.04167
mpneu00310	MPN043	ncbi	141	153	142	78	79	85	436	242	339	4.65516
mpneu05244	NA	putative	9	10	8	5	4	4	27	13	20	2.37593
mpneu10099	NA	putative	9	7	9	3	0	7	25	10	17.5	1.73545
mpneu05245	NA	putative	3	2	2	1	0	0	7	1	4	1.19444
mpneu19746	NA	putative	1	2	2	1	1	1	5	3	4	1
mpneu29797	NA	putative	2	1	2	2	2	2	5	6	5.5	1
mpneu05246	NA	putative	3	3	5	4	5	2	11	11	11	3.05
mpneu19745	NA	putative	0	0	0	1	0	1	0	2	1	0.333333
mpneu05247	NA	putative	8	8	8	5	6	6	24	17	20.5	13.8278
mpneu10100	NA	putative	11	11	10	6	8	6	32	20	26	11.3063
mpneu05248	NA	putative	4	3	4	2	1	2	11	5	8	2.5
mpneu05249	NA	putative	17	13	17	10	8	6	47	24	35.5	3.70229
mpneu24826	NA	putative	2	3	3	3	3	1	8	7	7.5	1.08333
mpneu24825	NA	putative	2	1	2	2	1	1	5	4	4.5	1.25
mpneu10101	NA	putative	22	18	18	11	6	6	58	23	40.5	2.41077
mpneu05250	NA	putative	0	0	0	0	1	0	0	1	0.5	0.166667
mpneu05251	NA	putative	6	8	6	2	4	1	20	7	13.5	2.09028
mpneu24824	NA	putative	5	3	4	0	1	2	12	3	7.5	1.16944
mpneu05252	NA	putative	16	17	14	5	8	6	47	19	33	3.34104
mpneu19744	NA	putative	17	16	16	7	5	6	49	18	33.5	1.31502
mpneu24823	NA	putative	7	9	9	3	7	2	25	12	18.5	1.68783
mpneu19743	NA	putative	3	1	2	1	0	0	6	1	3.5	1.47222
mpneu19742	NA	putative	3	5	6	4	4	4	14	12	13	1.75833
mpneu05253	NA	putative	15	15	15	7	10	8	45	25	35	3.01548
mpneu29796	NA	putative	33	34	27	17	15	13	94	45	69.5	1.56127
mpneu19741	NA	putative	6	3	11	2	3	2	20	7	13.5	1.85859
mpneu05254	NA	putative	9	6	5	4	3	4	20	11	15.5	3.05741
mpneu19740	NA	putative	3	2	2	1	1	1	7	3	5	2.05556
mpneu05255	NA	putative	6	5	7	3	1	4	18	8	13	3.4004
mpneu19739	NA	putative	10	10	14	2	5	6	34	13	23.5	2.31349
mpneu10102	NA	putative	7	6	7	6	6	6	20	18	19	11.7659
mpneu19738	NA	putative	3	4	3	2	0	2	10	4	7	1.22222
mpneu05256	NA	putative	5	4	3	3	5	3	12	11	11.5	9.22222
mpneu05257	NA	putative	20	20	16	12	11	12	56	35	45.5	4.92778
mpneu29795	NA	putative	0	0	0	0	0	0	0	0	0	0
mpneu00311	NA	putative	35	33	39	26	20	21	107	67	87	2.98371
mpneu24822	NA	putative	13	15	16	8	7	8	44	23	33.5	2.75078
mpneu10103	NA	putative	46	43	32	22	26	18	121	66	93.5	2.54014
mpneu05258	NA	putative	3	3	3	3	2	2	9	7	8	4.11111
mpneu29794	NA	putative	2	1	2	1	1	0	5	2	3.5	2.25
mpneu24821	NA	putative	6	5	3	2	6	1	14	9	11.5	3.61667
mpneu29793	NA	putative	2	1	1	1	1	0	4	2	3	1.16667
mpneu24820	NA	putative	6	8	6	4	2	4	20	10	15	4.00694
mpneu05259	NA	putative	2	6	3	1	1	3	11	5	8	1.5
mpneu24819	NA	putative	2	3	2	2	1	1	7	4	5.5	5.41667
mpneu00312	NA	putative	1	0	0	0	0	0	1	0	0.5	0.333333
mpneu05260	NA	putative	4	6	10	2	5	3	20	10	15	1.64167
mpneu24818	NA	putative	26	29	25	23	22	19	80	64	72	4.66015
mpneu00313	NA	putative	0	0	0	0	0	0	0	0	0	0
mpneu10104	NA	putative	28	27	30	12	11	9	85	32	58.5	2.26524
mpneu05261	NA	putative	18	17	18	5	9	8	53	22	37.5	2.58031
mpneu00314	NA	putative	0	0	0	0	0	0	0	0	0	0
mpneu00315	NA	putative	5	6	4	1	2	3	15	6	10.5	2.01389
mpneu05262	NA	putative	16	12	15	10	9	7	43	26	34.5	4.14689
mpneu29792	NA	putative	13	14	13	9	10	6	40	25	32.5	3.87041
mpneu19737	MPN044	ncbi	79	86	93	49	54	55	258	158	208	4.01917
mpneu00316	MPN045	ncbi	114	114	123	51	60	60	351	171	261	2.18664
mpneu24817	NA	putative	28	26	26	10	15	14	80	39	59.5	2.84087
mpneu10105	NA	putative	4	4	3	2	2	2	11	6	8.5	2.625
mpneu10106	NA	putative	0	2	1	0	0	0	3	0	1.5	0.333333
mpneu05263	NA	putative	21	24	24	15	13	10	69	38	53.5	2.66484
mpneu19736	NA	putative	0	0	0	0	0	0	0	0	0	0
mpneu24816	NA	putative	0	0	0	0	0	0	0	0	0	0
mpneu05264	NA	putative	2	1	1	0	0	2	4	2	3	0.833333
mpneu29791	NA	putative	1	0	1	0	0	0	2	0	1	0.333333
mpneu19735	NA	putative	0	0	0	0	0	0	0	0	0	0
mpneu24815	NA	putative	0	0	0	0	0	0	0	0	0	0
mpneu05265	NA	putative	4	7	3	4	6	1	14	11	12.5	1.45635
mpneu29790	NA	putative	0	0	0	0	0	0	0	0	0	0
mpneu24814	NA	putative	0	0	0	0	0	0	0	0	0	0
mpneu10107	NA	putative	1	1	1	1	1	3	3	5	4	1.83333
mpneu05266	NA	putative	3	3	3	5	4	3	9	12	10.5	1.28889
mpneu19734	NA	putative	0	0	0	0	0	0	0	0	0	0
mpneu24813	NA	putative	0	0	0	0	0	0	0	0	0	0
mpneu05267	NA	putative	0	0	0	0	0	0	0	0	0	0
mpneu29789	NA	putative	0	0	0	0	0	0	0	0	0	0
mpneu10108	NA	putative	1	1	0	0	1	0	2	1	1.5	0.5
mpneu24812	NA	putative	0	0	0	0	1	0	0	1	0.5	0.166667
[truncated: 31,490 more rows]
